# Supplementary material for: PIWI-interacting RNA expression regulates pathogenesis in a Caenorhabditis elegans model of Lewy body disease
Source: Nat Commun. 2023 Oct 2;14:6137. doi: 10.1038/s41467-023-41881-8 (PMC10545829; doi:10.1038/s41467-023-41881-8)
Supplement: Supplementary file 3 — Supplementary Data 1 [file 41467_2023_41881_MOESM3_ESM.xlsx]

## Sheet: N2 vs α-syn
N2 vs α-syn(A53T) strain Differentally expressed piRNAs
piRNA	logFC	logCPM	PValue	FDR	Targets
21ur-11009	2.85931	4.08666	0.00122605	0.0462879	gcy-6;mec-1;tag-96;txdc-9;try-1;unc-26;vha-3;C17E4.4;srsx-28;F13D12.5;fip-6;xdh-1;M01E5.2;srxa-8;nifk-1;T04F8.7;W03G11.3;sup-1;srxa-14;C55B7.11;F07F6.4;F41C6.7;F59B1.10;R02F11.1;R160.3;aak-2;T11F8.1;Y37E11AM.2;epg-2;Y71F9AL.9;T10C6.15
21ur-7820	2.85931	4.08666	0.00122629	0.0462879	dnj-9;dsc-4;gcy-6;klp-12;ncl-1;tag-96;txdc-9;tnt-3;try-1;unc-1;unc-26;unc-103;vha-3;wah-1;zyg-8;D2023.3;F13D12.5;F31C3.2;F46B6.2;xdh-1;pot-2;abcf-2;W03G11.3;Y6B3B.9;Y46G5A.18;Y48B6A.1;set-26;smg-9;C12D5.4;C18H9.3;hsp-110;fbxa-52;tbc-16;F56D2.5;larp-1;aak-2;T11F8.1;fbxa-59;fbxa-60;T12E12.3;T25G12.3;Y37E11B.7;Y41D4B.11;fard-1;him-19;B0365.9
21ur-2580	2.80055	4.5997	1.55e-05	0.00340268	dpy-27;gab-1;pqn-83;sir-2.3;snf-1;sre-2;twk-37;ulp-5;chil-3;pals-7;fbxa-174;amph-1;fbxa-102;R09H10.5;trcs-2;abcf-2;lgc-7;srbc-7;fbxb-88;ubr-4;F10C5.2;nuo-4;T19D7.6;ZC239.15
21ur-13601	2.65504	4.35565	0.000405174	0.0226293	ama-1;egl-44;hum-4;inx-22;lin-2;ncs-2;nhr-7;rpn-12;ttn-1;B0035.6;hasp-1;madf-8;skih-2;F07C6.4;F53A2.1;F59C6.8;H05L14.2;mys-2;mrps-34;lyst-1;Y39B6A.37;cpna-2;vps-33.1;pkg-2;C16D9.1;efr-3;E02C12.8;EEED8.15;F02C9.2;farl-11;math-29;F54G2.2;F56E10.1;cogc-6;K07E8.7;K09E3.5;nhr-202;R04B3.1;Y34B4A.5;trpp-10;tomm-70
21ur-3100	2.63553	4.52106	0.000146474	0.0119694	eor-2;mep-1;mut-7;srg-69;srv-7;str-168;tbx-9;C06B8.7;C27B7.7;F11A5.9;F36G9.7;ent-3;Y11D7A.8;B0041.5;F08B4.7;H10E21.4;egrh-2;dpy-6;let-716;ncl-1;nhr-78;srh-59;BE10.3;C03A3.1;F40F9.5;chil-20;T06E4.7;T11G6.5;ccch-5;C37C3.2;dct-7;F20D6.5;H05C05.2;atg-2;R173.3;nhr-216;Y46E12BL.2;Y47D7A.3
21ur-15685	2.63552	4.52106	0.000146301	0.0119694	che-11;dnj-7;dpy-6;srh-291;C03A3.1;F40F9.5;glb-17;F54D1.6;T11G6.5;F20D6.5;H05C05.2;pdf-1;Y37B11A.2
21ur-9637	2.63552	4.52106	0.000146248	0.0119694	ape-1;ech-1.1;ect-2;mix-1;str-97;C29F3.7;C49F5.7;D1046.4;iglr-1;T11G6.5;F26F12.3;F47E1.1;athp-2;pdf-1
21ur-6948	2.59333	4.66927	0.000595524	0.0291689	npa-1;tsp-7;bath-45;F46G10.2;Y70C5A.2;tat-6;F26D11.2;peel-1
21ur-11467	2.37302	5.2148	2.73e-06	0.00108853	egl-6;gcy-12;exo-1;F54F12.2;Y41E3.6;K06H7.8;tat-4;gpa-18
21ur-4450	2.37301	5.2148	2.72e-06	0.00108853	egl-6;gcy-12;sma-1;smc-4;srd-36;F34D10.6;exo-1;F54F12.2;Y71A12B.12;CD4.3;K06H7.8;gpa-18
21ur-10824	2.28307	8.21615	9.8e-21	6.05e-17	acy-2;coh-1;sig-7;dnj-10;evl-14;gei-13;gpn-1;kin-23;lep-2;lov-1;nhr-107;nnt-1;skr-3;skr-4;srh-80;srh-245;srh-246;srh-275;srx-133;sto-1;tag-164;tax-6;srz-90;mon-2;K02C4.2;fecl-1;R10D12.8;ddx-19;T13H5.4;bath-43;T26C5.2;Y17G7B.12;polg-1;tric-1B.2;cyp-31A5;ntl-11;sld-5;tbc-7;C44B7.7;hmgr-1;hach-1;F31E8.5;ncbp-1;F40A3.2;F40H3.1;F54A3.6;fncm-1;acds-10;lmtr-5;erfa-1;fbxb-118;mbtr-1;xpc-1;ZC487.1;nbet-1;…
21ur-11898	2.27708	8.20895	9.3e-21	6.05e-17	akt-2;dnj-10;eif-3.K;fox-1;mel-32;sft-1;srh-22;srh-80;srx-3;str-240;srbc-82;lips-1;M04C3.1;nduo-5;T13H5.4;Y73F8A.5;C09B9.1;ncbp-1;sdpn-1;fncm-1;lmtr-5;arrd-1;camt-1;Y57E12AL.1;Y69A2AR.16;lipl-5;T07C4.12;T06E4.14;ZK856.18;Y57G11B.223
21ur-13215	2.1759	7.22121	6.36e-09	9.82e-06	F28G4.4;chhy-1;ZC412.3;E02C12.10;fnta-1
21ur-6634	2.10012	4.63931	7.07e-05	0.00752226	add-2;air-1;ckk-1;frm-9;hsp-4;pak-1;ptr-4;snf-11;sop-2;spp-20;sri-60;str-236;str-247;trt-1;twk-9;unc-31;unc-34;C04G2.2;C05C12.6;alkb-8;C33G3.5;csa-1;dylt-1;uig-1;cfim-1;F47H4.2;F52B5.2;F55A11.6;H05L14.2;K03H1.5;K04C1.5;M195.2;T03F7.7;ppat-1;T05C12.1;Y39B6A.18;Y39B6A.30;nhr-145;Y105C5A.24;Y106G6E.1;ZC15.1;ZK507.1;ZK507.3;ZK673.6;C03B1.7;bgnt-1.4;C18H9.3;elf-1;dmsr-7;C49C8.1;F28C10.3;F41G4.4;ifo-1;…
21ur-3554	1.88988	9.16499	4.54e-08	5.61e-05	apx-1;gln-1;nhr-49;lcmt-1;clec-189;T09B9.1;fbxa-111;best-22;fbxl-1;H05C05.2;K09C4.5;CD4.11
21ur-11406	1.68609	5.5083	0.000152075	0.0119694	abu-10;ads-1;cgh-1;ckk-1;cng-3;col-165;dcr-1;dpy-1;dyf-1;eat-4;hmr-1;hoe-1;mek-2;mrp-8;mtk-1;mxl-1;nhr-44;osm-10;rnp-5;sft-1;sma-1;smc-4;srh-212;str-176;tra-2;unc-115;pfd-3;vars-1;xol-1;xrn-2;AC3.5;B0035.6;C05C12.5;C08B6.11;C11G6.2;igdb-2;C26D10.4;rad-26;ugt-15;hgap-2;F40G12.10;F49E2.5;F49E11.7;fig-1;F54F12.1;K07C5.6;K08E4.2;R04F11.3;igdb-1;sds-22;T23F11.4;T23G7.3;W01B6.4;W07G1.7;agef-1;Y39B6A.33…
21ur-5993	1.68609	5.5083	0.000151944	0.0119694	spin-2;ads-1;ckk-1;cnx-1;cyk-1;dcr-1;dpy-1;eor-1;fem-2;fut-8;gpa-16;hoe-1;ksr-2;lin-13;mat-2;mrp-8;mxl-1;nhx-8;rnp-5;sft-1;smc-4;snf-1;src-1;srh-212;taf-8;hdl-2;tax-2;unc-11;unc-82;pfd-3;vit-3;vit-4;vit-5;vars-1;xol-1;xrn-2;AC3.5;cdk-12;C08B6.11;nhr-153;igdb-2;C26G2.2;C27C7.7;ugt-15;hgap-2;F10C2.3;inft-2;ugt-58;F36A2.2;rbpl-1;F49E11.7;fig-1;F54F12.1;F57G8.7;F58D5.7;F59F5.7;rga-5;fozi-1;K08E4.2;en…
21ur-7711	1.68609	5.5083	0.000151941	0.0119694	crn-3;csp-2;cya-2;dgk-1;dis-3;dnj-3;egl-15;gcy-7;gip-1;hid-1;hif-1;lin-18;mre-11;pgp-3;pgp-4;pgp-11;pod-2;eif-2Bgamma;rbd-1;rbf-1;set-1;seu-1;sri-36;sri-38;sri-45;sri-54;sru-19;sul-1;sym-3;sym-4;ttn-1;pak-2;tbb-2;twk-8;unc-41;unc-129;xrn-2;dhc-3;C01A2.4;ugt-17;C08F11.13;C15C6.3;hrde-1;C33D9.3;ugt-15;D2005.4;F07H5.10;mig-32;inft-2;F23A7.3;drsh-1;F27D4.4;F32B4.4;pole-1;F43G9.12;scrm-6;F49C12.9;F54C…
21ur-10463	1.68317	4.61422	0.0012063	0.0458135	amx-1;hmg-4;oat-1;srw-94;ttn-1;C07E3.10;jmjd-3.3;F13D2.1;emre-1;rict-1;idhg-1;drap-1;lgc-44;F52B5.3;srpa-68;dmsr-1;T04F3.1;gpcp-2;T13H10.2;Y87G2A.16;C16C8.4;C16C8.14;C16D9.5;C23G10.7;ceh-49;F44E7.9;F46F11.1;F52H2.7;mrps-2;T25E4.2;Y48G1BR.1;Y73B6BL.31;ZC395.5;T07D4.5
21ur-13842	1.68317	4.61422	0.0012063	0.0458135	cic-1;dpf-3;dpy-28;haf-9;hlh-14;nhr-102;srw-133;itsn-1;bckd-1B;vps-35;C47F8.1;T13H10.2;T22C8.1;W04G5.4;ZK1307.3;B0244.11;C26B9.2;idhg-2;F46C8.1;syp-4;cutl-16;supr-1;ZK1193.2
21ur-4158	1.6621	4.66975	0.00137649	0.0498474	clh-4;cln-3.1;dhs-5;dhs-20;pmp-5;str-87;taf-11.3;unc-70;C08B6.8;C38D4.7;fbxa-101;F23B12.7;F25H9.7;atz-1;F35B12.3;F45D3.1;F53F4.14;sulp-4;ddb-1;atp-6;T04F8.8;T09B9.3;enol-1;T27C5.8;nuo-6;atln-2;lact-8;Y66D12A.16;Y75B8A.7;Y116A8C.9;mrps-26;C49C8.2;C50D2.2;F10E7.2;F14H12.6;oef-1;F56C9.8;fcho-1;srz-23;rpb-5;spe-49;nhr-203;fbxa-51;natc-1;Y37E11B.5;wrb-1;ZK185.1;swsn-6;uvs-1;F41G3.18;F56G4.7;F56F4.8
21ur-8243	1.62119	5.06582	0.000335261	0.0198948	acy-3;bir-2;daf-4;ech-9;eff-1;sma-2;C03E10.1;C26E1.1;C36B1.9;tag-329;oac-14;F27D4.1;capg-1;F46A8.8;F55D12.2;miz-1;sec-31;Y75B8A.10;Y87G2A.1;ZC302.3;ZK836.3;C45G7.4;lron-15;F09G2.1;igeg-1;H35B03.2;T21E12.3;Y45G5AM.7;Y48G1C.5;C26D10.7;pals-12;Y26D4A.21;T22D1.17;cal-1;coq-1;cyn-13;gcy-21;gly-20;mom-2;nhr-6;nhr-28;blmp-1;sem-5;srd-7;str-180;twk-24;vps-26;wwp-1;trr-1;B0035.15;srxa-18;ocrl-1;srd-74;eif…
21ur-2442	1.57375	6.94235	3.24e-06	0.00114126	che-12;spp-11;F46C5.9;Y51H7BR.4;nipa-1
21ur-8192	-1.7198	5.83943	0.000593924	0.0291689	col-33;col-131;dpy-21;gei-1;hum-6;lov-1;lst-4;mbk-1;tni-3;ppfr-1;F58H1.2;ekl-6;catp-6;Y6B3B.1;fic-1;F20D6.11;hmbx-1;M151.2;M151.7;R02F2.5;R02F11.1;T23E7.2;arid-1;Y37H2A.13
21ur-6804	-1.80012	5.53707	0.000125123	0.0111107	gcy-33;dct-18;C44B7.12;F58F6.5
21ur-7845	-1.80013	5.53707	0.000124542	0.0111107	col-55;col-146;col-147;gly-2;grd-4;pin-2;parg-2;rbc-2;rsd-2;rsp-1;srh-298;srh-300;sri-10;alg-4;C01F6.2;pals-5;oac-13;cyp-37A1;F27D4.6;cyp-37B1;F37H8.2;capg-2;K08F9.3;M110.7;glct-1;scl-18;T16G12.7;alg-3;Y2H9A.4;Y20C6A.1;Y39B6A.18;Y39B6A.30;Y45F10D.10;Y49E10.18;Y106G6D.1;ZK792.7;C04G6.4;F15A8.6;F26A1.1;pals-34;F27C1.11;F38B6.4;F40H6.5;F46F11.1;F56F11.2;tat-2;M02D8.5;T07H6.1;T20H4.5;irld-17;frl-1;ZC…
21ur-8704	-1.80013	5.53707	0.000124434	0.0111107	cdh-10;col-47;dig-1;let-607;parg-2;src-1;alg-4;twk-2;ubc-23;xnp-1;tag-189;F53E4.1;mrpl-50;W09D10.1;C04G6.4;denn-4;F56F11.2;R12B2.2;sre-12;fbxa-201;W05H9.4;Y32H12A.7;mppa-1
21ur-13193	-1.80799	5.53119	4.34e-05	0.00619434	grl-14;lin-3;nhr-63;exc-9
21ur-4970	-1.84093	4.83895	0.000251345	0.0169527	dig-1;gop-1;lov-1;twk-30;ulp-2;git-1;prom-1;C04C3.6;C25H3.3;math-24;rabn-5;F44E2.4;cyp-35A5;R05D3.12;btbd-10;moa-1;Y37E11AL.3;sek-3;cblc-1;daf-2;egl-17;gck-1;srd-17;srx-9;arrd-12;C12D12.1;C24H10.2;F57C9.6;Y37E11AL.2
21ur-6495	-1.95543	4.69302	0.0012063	0.0458135	ajm-1;gab-1;gsp-1;par-2;F13B12.1;mcrs-1;R74.8;Y18D10A.4;Y40H7A.4;Y105E8A.1;hrpl-1;sftb-2;eel-1;ZC123.4
21ur-797	-2.0831	4.70111	0.000117996	0.0108688	aat-9;arx-6;gfi-3;lov-1;rme-2;ver-4;glna-1;M162.7;T26C5.3;T26H5.8;F07E5.8;F07G6.3;pck-3;Y54G2A.27;Y67D8C.2;aars-1;cct-2;cul-6;flp-9;frm-9;mboa-2;Y43F8B.3;C14C11.1;C18G1.9;H20J04.6;ZC317.6;Y51H4A.937
21ur-6860	-2.58474	4.20288	0.00131901	0.048454	acy-3;sru-12;C34F6.10;rpoa-2;Y53F4B.18;Y54G11A.1;atic-1;F59B1.8;H22K11.3;T08B1.4;tcer-1;F45C12.17
21ur-14312	-4.97459	4.1418	0.000490074	0.0254098	ced-5;F53H2.3;W01B6.5;C16C8.4;C27F2.1
21ur-8870	-4.97459	4.1418	0.000490074	0.0254098	ced-5;ugt-30;T19D12.10;T25D3.4;ugt-29;Y54G2A.11;C17E4.20

## Sheet: N2 vs Aβ;α-syn
N2 vs Aβ;α-syn(A53T) strain Differentally expressed piRNAs
piRNA	logFC	logCPM	PValue	FDR	Targets
21ur-9757	7.27838	4.89716	1.14e-05	0.00123013	cdc-42;clh-5;dhs-13;ego-1;smf-3;smp-2;srh-118;srh-208;srh-209;srh-270;sri-46;try-3;tsp-2;dhc-3;C50B8.6;F07C6.3;F35E12.6;R04D3.2;T28F4.3;Y7A5A.3;Y54E2A.10;B0228.8;smrc-1;C26F1.1;efr-3;cnnm-3;best-9;C52E2.4;sec-6;lron-6;F41G3.3;uggt-1;srb-13;K05F1.6;K09F5.1;M04G7.1;T02H6.5;dhhc-11;T28D9.4;Y52D5A.2;acp-6;ZC132.9
21ur-13395	5.47693	5.3011	3.01e-14	2.06e-11	avr-15;cap-2;cdl-1;col-47;dnc-1;dpy-1;dsl-3;dyb-1;him-1;itr-1;plk-2;plx-1;ric-19;asd-2;ttn-1;twk-8;twk-12;unc-45;unc-104;utp-20;rbg-3;C06B3.6;C06C3.3;C10C5.2;C14A6.5;C17E4.1;C34B4.3;mltn-12;pafo-1;secs-1;F02D10.3;hrdl-1;mccc-1;F33E2.5;F46A9.2;F47B8.4;F54B3.1;F59F5.4;trpp-6;K09E4.4;K10C3.5;M04C3.1;T01B7.5;T05D4.5;T09A5.5;Y17G7B.18;orc-4;dus-2;ZK822.1;ZK1307.8;B0207.2;pitr-3;cpna-2;trpp-11;kcnl-3;C…
21ur-13804	5.43228	6.09417	4.97e-25	2.04e-21	F13E9.10
21ur-15563	4.90821	5.60988	8.55e-20	2.11e-16	aat-3;dcp-66;dnj-28;xnd-1;gcy-27;snpc-4;hda-1;ins-32;let-805;lin-59;rrf-3;ahsa-1;C15C8.5;kcnl-2;chd-1;M04D8.8;T28B8.4;Y116A8C.11;hxk-3;ZC190.4
21ur-12364	4.52784	4.43335	6.06e-08	1.21e-05	B0564.2;tyr-3;srbc-57;mlc-7
21ur-11933	4.50471	3.96162	0.000979549	0.0422674	wdr-5.2;ZK1010.5;B0244.10
21ur-13177	4.25559	4.98658	1.04e-12	5.81e-10	aly-3;atm-1;flp-18;fog-1;hsp-6;ima-3;kqt-1;pat-3;pdk-1;pars-2;rol-3;sma-9;sms-3;sra-29;unc-78;C01A2.1;D2030.7;nlp-55;timm-23;rtcb-1;cept-1;F54E4.2;ric-7;ent-2;cutl-9;M106.3;rbm-28;cpd-2;ola-1;pptr-1;Y39B6A.34;Y39B6A.37;Y43F8B.9;Y79H2A.3;Y105C5B.15;C43E11.9;slc-36.5;C44B11.4;cec-2;C50H11.8;F19F10.9;F52C9.3;cct-3;mrps-16;lips-17;T02H6.1;cct-7;T15B12.1;spsb-1;Y47G6A.9;nipa-1;Y54F10AM.5;fard-1;ZK546.…
21ur-14439	4.16719	4.62242	2.23e-07	4.02e-05	dig-1;lrk-1;npp-3;ptr-3;Y16B4A.2;B0252.1;cyp-33C2;H23L24.1;mboa-6;srt-62
21ur-15246	3.72152	4.37069	0.00102604	0.0436705	cyp-14A5;cnt-1;col-121;hot-5;kin-18;ncl-1;nhr-126;pif-1;plc-2;rpn-9;sax-2;spc-1;srh-141;zhit-3;vab-10;zak-1;C49C3.11;F10D11.2;F22G12.5;zfp-2;H21P03.2;K07G5.4;K09B11.5;B0361.3;aff-1;C55B7.10;tmem-135;acds-10;moa-1;T05H4.3;T25F10.4
21ur-15594	3.64108	4.38644	7.69e-05	0.00554896	sri-25;B0513.5;C34B7.2;F35C11.2;H05L14.1;M05D6.3;T23D8.3;W10G6.1;Y75B8A.14;bath-24;chil-24;W10G11.4
21ur-11898	3.6344	8.20895	4.57e-42	5.64e-38	akt-2;dnj-10;eif-3.K;fox-1;mel-32;sft-1;srh-22;srh-80;srx-3;str-240;srbc-82;lips-1;M04C3.1;nduo-5;T13H5.4;Y73F8A.5;C09B9.1;ncbp-1;sdpn-1;fncm-1;lmtr-5;arrd-1;camt-1;Y57E12AL.1;Y69A2AR.16;lipl-5;T07C4.12;T06E4.14;ZK856.18;Y57G11B.223
21ur-10824	3.63415	8.21615	1.19e-41	7.37e-38	acy-2;coh-1;sig-7;dnj-10;evl-14;gei-13;gpn-1;kin-23;lep-2;lov-1;nhr-107;nnt-1;skr-3;skr-4;srh-80;srh-245;srh-246;srh-275;srx-133;sto-1;tag-164;tax-6;srz-90;mon-2;K02C4.2;fecl-1;R10D12.8;ddx-19;T13H5.4;bath-43;T26C5.2;Y17G7B.12;polg-1;tric-1B.2;cyp-31A5;ntl-11;sld-5;tbc-7;C44B7.7;hmgr-1;hach-1;F31E8.5;ncbp-1;F40A3.2;F40H3.1;F54A3.6;fncm-1;acds-10;lmtr-5;erfa-1;fbxb-118;mbtr-1;xpc-1;ZC487.1;nbet-1;…
21ur-13215	3.56189	7.22121	7.41e-19	1.31e-15	F28G4.4;chhy-1;ZC412.3;E02C12.10;fnta-1
21ur-10116	3.35505	4.36534	0.000521448	0.0257449	cnt-1;dlk-1;npp-10;ssl-1;dmsr-8;F41D3.9;C46H3.2;F21C10.7;M03F8.5;T20B12.4;T28A11.16;ZC53.1
21ur-1430	3.29774	15.1697	2.58e-12	1.22e-09	W03B1.5;W03B1.9
21ur-13392	3.24712	4.47481	4.04e-05	0.00323784	F07C6.4;chd-1;T11G6.2;C44B7.11;F56F4.3;srt-18;Y73E7A.2
21ur-9823	3.2282	5.26305	2.25e-07	4.02e-05	coq-6;div-1;dpy-27;npp-12;ptr-17;sra-11;igdb-2;C52G5.3;F01G10.10;ubr-5;swan-2;dkf-2;afmd-2;ZK596.2;ZK896.5;ZK1058.9;farl-11;F48G7.4;R12B2.2;Y23H5B.8
21ur-11603	3.16875	5.9018	3.32e-16	3.41e-13	apx-1;aqp-4;asb-1;cct-5;cey-1;cit-1.2;clc-2;epn-1;exc-7;gcy-23;hsp-3;hyl-1;nlp-6;pept-2;par-5;ppk-1;pqn-65;rab-8;rib-1;sad-1;snt-3;srh-61;nrfl-1;tax-6;ubc-1;unc-33;unc-38;unc-73;unc-104;unc-130;wnk-1;xbp-1;xnp-1;zyg-1;C34E7.4;C53A5.2;C55A1.6;clec-109;srz-16;cut-3;F32B4.8;F32D8.7;sre-8;ztf-11;F58D5.5;F59A1.15;F59B10.2;H01G02.3;mspn-1;gtbp-1;mak-1;ddb-1;R03D7.8;gla-3;Y46G5A.20;tat-1;Y57A10B.2;memi-…
21ur-9589	3.16875	5.9018	3.32e-16	3.41e-13	adr-1;aex-1;apl-1;aqp-4;asb-1;cca-1;casy-1;cdk-4;epn-1;flp-13;fox-1;gcy-23;glr-2;him-17;icln-1;mcm-7;mes-3;ncx-5;nhr-48;pept-2;ptc-1;sad-1;snt-3;srd-36;srh-61;srr-4;srw-90;srx-9;tbb-4;tph-1;unc-22;wnk-1;xnp-1;C11H1.3;C53A5.2;C55A1.6;ser-5;clec-109;F17E5.2;F19B6.1;cut-3;lurp-3;F31B9.3;F32D8.7;sre-8;rer-1;ztf-11;F59A1.15;F59B10.2;mspn-1;cyp-13B2;gtbp-1;K08F9.1;ztf-27;sptf-3;Y46G5A.7;Y56A3A.7;Y57A10…
21ur-14742	3.1562	5.03535	2.08e-05	0.00194104	acr-12;ahr-1;apc-11;asp-1;lbp-1;ptr-18;srh-25;fbxa-88;bet-2;Y116A8A.4;Y116A8A.6;C39B5.2;cst-1;K06A9.1;K09F5.1;acdh-4;T23F2.2;tat-4;C29F5.8
21ur-8132	3.08888	7.37037	1.56e-18	2.41e-15	srd-33;M04B2.4;nduo-2;jbts-14;K10C9.1
21ur-13977	3.06481	11.3244	1.67e-19	3.44e-16	itx-1;nsy-1;ram-5;str-230;swp-1;C08H9.1;F38H4.4;Y37E11AL.9;mltn-7
21ur-9719	3.04003	5.62697	1.41e-08	3.96e-06	NA
21ur-13866	2.97607	4.52889	0.00033216	0.0174462	alh-5;cdt-1;eri-1;ears-2;hlh-2;hsp-3;ile-1;let-765;lin-48;lpd-3;mup-4;nas-23;prx-6;ptr-14;rfc-1;rig-4;sma-1;sms-2;taf-11.2;unc-44;vab-10;spe-42;C11H1.5;alkb-8;ccdc-55;F02C12.1;nhr-264;F30A10.3;F32H2.8;F40F11.3;F44E5.4;F44E5.5;F45G2.10;F49E12.8;F54E4.2;F54E12.2;nhr-267;ent-3;R10E11.5;mrps-12;fbxb-2;W04E12.7;zmp-4;dct-10;sre-47;rga-2;Y56A3A.28;ceh-92;gpi-1;yars-1;cdkr-3;pacs-1;acl-12;hyls-1;C10E2.2…
21ur-12335	2.91534	5.86482	1.56e-13	9.15e-11	epn-1;nas-2;madf-8;atg-18;Y19D10A.6;ZK546.5
21ur-11468	2.8672	9.94552	1.04e-14	7.59e-12	acr-15;F15A4.2
21ur-9231	2.84913	5.36053	1.36e-07	2.5e-05	cyp-14A5;gei-1;hlh-1;jnk-1;lfe-2;nca-2;srv-13;str-250;unc-103;Mar-03;nra-3;gbf-1;syg-2;F38C2.4;F52B11.5;F58D5.6;T01G9.2;T08A11.1;lpr-5;pptr-1;pph-5;Y42A5A.1;Y48E1C.4;sinh-1;ZK596.2;ZK1098.3;clec-10;C06G4.1;C13G5.2;math-5;hint-3;C49C8.3;glo-4;fbxb-35;F14B8.4;nep-8;F42C5.4;F46H5.5;F47F2.1;F56A4.5;ipla-5;gpcp-1;R02E12.4;R13A1.3;T01D1.3;T07D3.4;T23F2.2;Y45G12C.4;math-45;magu-1;xpc-1;ZC239.17;egrh-2;t…
21ur-8285	2.81711	5.82912	2.52e-08	5.77e-06	baz-2;nhr-88;pha-4;ptr-17;F02D10.3;F54C9.9;F57G8.5;Y106G6D.5;cpna-2
21ur-12607	2.78434	4.37585	0.000732928	0.0332593	cdh-7;hcf-1;lin-26;nhl-1;rbf-1;srd-67;glb-12;D2045.2;D2045.9;F38A1.8;phlp-2;oac-34;H04D03.3;R13H4.7;Y54G11A.4;ZK858.7;misc-1;F08B6.1;H06I04.3;K06H7.8;dhhc-11;Y46H3C.5;Y59E9AR.2;Y59E9AR.8
21ur-13747	2.78434	4.37585	0.000732928	0.0332593	age-1;arl-6;cdh-7;crn-4;lin-17;lin-25;srd-67;srh-139;shn-1;pho-11;gsr-1;glb-12;D2045.9;R13H4.7;hex-3;mlst-8;C13A2.9;F08B6.1;rpc-2;F59E11.5;H06I04.3;K06H7.8;T04C9.1;nhr-219;nhr-225;Y18H1A.2;Y59E9AR.2;Y59E9AR.8
21ur-15401	2.75438	5.99008	4.76e-07	8.27e-05	atf-7;npp-19;ocr-1;rpl-33;ztf-17;Y57A10A.4;pac-1;fbxa-183;srbc-40;dhhc-13;F23F12.13;R01H2.8;T06D4.6
21ur-11403	2.7265	4.48309	0.00123414	0.0499443	tbc-9;C45H4.18
21ur-6319	2.7265	4.48309	0.00123409	0.0499443	C35A5.8;nhr-181;C45H4.18
21ur-15673	2.68927	6.28445	1.11e-10	4.55e-08	mev-1;pct-1;sec-24.1;unc-73;R11H6.2;ain-2;B0511.12;K11G12.6;sqd-1;swsn-6
21ur-14446	2.65562	5.05202	0.000106246	0.00736737	T11A5.6;sre-39;emc-1
21ur-9579	2.61871	4.79619	3.44e-05	0.0028679	lgg-2;snf-12;zyg-12;lgc-23;ztf-11;flcn-1;F58E2.4;bath-25;tbcc-1
21ur-13865	2.58438	4.50236	0.000222948	0.01323	atl-1;cam-1;ceh-20;clh-1;dsc-4;emb-27;evl-14;fmi-1;gld-2;glr-5;itx-1;med-2;mtk-1;nst-1;ptp-2;rme-6;rop-1;sdc-2;F56B3.4;sys-1;twk-45;unc-26;vab-10;zmp-1;mdt-29;C06A12.3;cyp-25A1;cyp-25A2;F07A11.5;F35E12.10;nkb-3;F58A4.6;K07A12.1;egg-6;K10D11.3;sodh-1;R10E4.6;mpst-7;T25B9.4;Y43F8C.7;Y48A6C.4;Y51H4A.8;Y57A10A.4;nrps-1;Y105E8A.14;svop-1;dhhc-4;cyp-25A3;B0244.7;C17B7.8;C25A11.1;fbxc-18;C44B7.5;fbxc-54…
21ur-7992	2.58438	4.50236	0.000222948	0.01323	anc-1;atl-1;cam-1;ceh-20;dys-1;fmi-1;kat-1;lir-2;mtk-1;mut-7;plc-2;sys-1;twk-31;bgnt-1.3;spat-1;egg-6;mask-1;T25B9.4;nrps-1;ssu-2;B0302.2;C18G1.7;ztf-3;fbxc-54;F38E1.10;polh-1;F54G2.1;R05G6.1;T27E4.5;Y71H2AM.3;Y73C8C.8;lfi-1;ceh-45
21ur-13288	2.53048	6.64758	3.2e-09	1.01e-06	ben-1;daf-2;gsp-1;let-526;lin-10;chup-1;ubc-17;C27C7.5;F49C12.6;rga-5;clec-189;Y47H9B.2;tag-273;soem-1;D1044.7;F40B5.2;F42G9.1;F54A3.2;K07E8.6;riok-1;T02G5.7;T14G11.1;pamn-1;spe-47;ZC53.4
21ur-15336	2.49566	6.35976	4.9e-11	2.24e-08	hum-6;ins-15;inx-14;srv-26;ubc-23;C36E8.1;arrd-9;nucb-1;xdh-1;K05C4.5;pola-1;fbxa-218;Y53F4B.24;tcab-1;C10A4.1;srsx-13;tdo-2;gadr-3;K09F5.1;cid-1;T12E12.6;T13C2.7;srz-62;F57G9.7;W03G9.9;C35D6.13;F07B10.7
21ur-13952	2.44903	6.6551	3.16e-08	6.84e-06	dgk-2;C40H1.7;mboa-7;sec-6;F28B4.3
21ur-14704	2.42816	5.93024	2.21e-05	0.00202397	brp-1;ceh-38;cit-1.1;clr-1;col-86;dpy-11;egl-19;elo-6;gon-14;lin-9;nca-2;pept-1;pbs-7;myrf-1;srd-36;unc-60;unc-68;unc-73;vab-7;vav-1;C14B1.3;ttx-7;hxk-1;F23B12.1;aptf-3;F35E2.5;F36D3.5;F56D5.9;otpl-8;H40L08.1;abcf-2;Y18D10A.4;Y32B12C.3;orc-1;Y57A10B.2;C35D10.8;nhr-179;lgc-5;F32B5.6;F38A5.6;F56E10.1;K08D12.6;R13D7.2;R57.2;T05C3.2;W04C9.5;Y54G2A.27;M163.11;K07A1.20;ZK470.14;Y54G2A.77
21ur-11608	2.34604	12.8446	8.75e-08	1.71e-05	gei-6;grp-1;mcm-5;tsp-7;unc-32;unc-77;unc-94;K10D3.4;mltn-4;ZK757.1;ggtb-1;glb-9;ccpp-1;fbxb-31;fbxb-32;R05C11.4
21ur-9572	2.33424	4.86511	3.92e-05	0.00320115	eif-3.C;mlk-1;rnp-3;srh-52;C05C10.7;amph-1;F58G6.8;meg-2;M01E5.3;T24B8.2;C02B8.6;C25G6.3;madf-6;dylt-2;czw-1;cif-1;T03G11.6;mppa-1;Y71H2AM.13
21ur-11722	2.32919	6.38313	3.05e-08	6.73e-06	pgp-10
21ur-10102	2.32877	5.49802	4.6e-05	0.00357123	lec-4;nhr-54;nhr-90;srj-42;C03C10.2;F34H10.3;alh-13
21ur-14900	2.31787	8.25931	1.29e-17	1.77e-14	str-153;tor-2;fbxa-156;fbxa-157;F01G4.6;wht-5;hpo-34;ent-2;Y54E5B.2;lury-1;cct-7
21ur-3188	2.29686	11.6993	1.85e-15	1.63e-12	NA
21ur-12937	2.27418	9.642	1.6e-12	8.04e-10	elo-7;rpl-11.2;F36G9.13;C06G1.2;lgc-54;cus-2
21ur-9764	2.26426	5.12199	0.000449644	0.0227427	col-38;emb-9;hda-10;mrp-7;ssl-1;C27B7.5;F10D11.4;M04C9.1;M04C9.2;T09E11.9;Y39B6A.7;pink-1;T02H6.8;Y95B8A.12;ZK353.2;ZK563.2
21ur-11505	2.2395	5.05486	0.00019449	0.0117732	haf-3;kin-29;nhr-13;npp-8;pvf-1;rad-50;srh-258;srw-54;srx-31;tpa-1;C34F6.7;fbxb-102;F35B12.3;F36G9.15;F53H4.6;T26C5.2;irld-60;C24D10.4;cpsf-2;F26A1.7;tag-340;F32A5.8;zipt-2.4;R04B3.3;ruvb-2;comt-4;nhr-287
21ur-7502	2.2395	5.05486	0.00019449	0.0117732	clc-4;ifb-1;ncx-7;odr-3;str-14;str-15;vab-10;C23H4.7;fbxa-101;fasn-1;clec-24;kbrl-1;T05E12.6;Y47D3A.21;irld-59;Y116A8C.9;B0244.6;C08G9.2;C09E8.1;C27A12.2;set-4;arch-1;srbc-19;nlp-60;F46C8.8;fbxb-26;athp-2;R151.10;ttr-59;nhr-277;Y104H12D.4;ttr-48;B0244.15;C35E7.12
21ur-14731	2.22649	7.03881	2.74e-10	1.02e-07	C05G5.2;nlp-56;ZK1240.3
21ur-8032	2.20609	5.35403	3.55e-05	0.0029186	col-115;dao-5;etr-1;exc-5;grl-20;let-363;lin-56;mab-9;nhr-12;prx-1;rps-10;sma-1;srg-40;sru-6;tor-1;unc-23;unc-75;trr-1;C14A4.3;C50F4.12;E02A10.3;F02E9.5;F13D12.5;F26H9.2;F28H6.4;F34D10.6;H12D21.10;M05D6.2;T01D3.6;T05F1.11;T21B10.3;pgrn-1;W05B2.2;rga-2;Y73F4A.2;snpn-1;sre-3;math-8;C24D10.4;C52E12.1;F26F12.3;F42A9.9;fbxa-182;sec-22;F55F8.2;W02D7.5;Y53G8AL.2;Y82E9BR.2;math-49;H39E23.3
21ur-12752	2.16172	6.81771	2.07e-05	0.00194104	str-20;zag-1;rad-26;acox-1.1;cht-2;rpoa-1;ncam-1;Y55F3BR.1;cpsf-1;ZK652.6
21ur-12218	2.12424	5.97005	8.31e-07	0.000140547	arc-1;col-95;evl-20;gst-44;jac-1;ncx-10;rpt-1;unc-52;K02E11.6;T19C4.5;W03C9.6;kcc-2;R12E2.1;lgc-45
21ur-8877	2.0924	5.191	0.000197695	0.0119031	daf-15;mua-3;rol-3;T22B3.3;B0303.11;elf-1;C25H3.7;fbxc-53;F10G7.10;F21C10.7;fbxb-29;prp-19;fln-1
21ur-11682	2.05583	5.41221	2.55e-05	0.00226271	F15D4.4;M110.7;Y82E9BR.1
21ur-14818	2.05583	5.41221	2.55e-05	0.00226271	ptr-21
21ur-10861	2.02081	5.04131	0.000514373	0.0254976	let-413;nmy-2;rad-50;smp-2;srh-201;srh-203;ubc-9;C14A6.3;C14A6.6;set-6;nhr-167;D1086.3;fbxa-95;exo-1;T09F3.4;sql-1;B0507.7;B0524.4;eri-6;C50E3.12;E02C12.6;F18G5.6;F28E10.1;F40H3.3;F53A10.2;K09F6.3;T20D4.10;F17B5.6
21ur-7646	2.0109	5.11345	0.000128468	0.00845559	apc-10;tag-124;lron-4;srm-6;T25C12.3;chil-11;kcc-2;zfp-3;dmsr-9;ZC513.2
21ur-4721	2.0109	5.11345	0.000128638	0.00845559	B0464.6;F32H5.4;R11E3.2;atg-5
21ur-2427	2.01088	5.09979	0.000129475	0.00845559	iglr-2
21ur-15200	2.0005	11.866	5.63e-08	1.17e-05	hum-2;jac-1;nhr-81;srh-255;R03G8.6;T23F6.2;C17F4.7;fbxb-17;R02D3.8;Y37E11B.2
21ur-8656	1.99938	5.61001	8.96e-06	0.000978946	ced-5;che-12;cup-4;cyk-3;cyn-4;dpy-6;dyn-1;frm-4;gcy-13;him-4;let-268;lpl-1;myo-2;nex-4;nhr-77;pgp-9;pkc-1;prpf-4;ptr-4;ptr-22;pxf-1;sma-5;smg-1;sru-16;sym-2;tmd-2;unc-22;unc-76;unc-89;vab-8;xnp-1;cpna-5;B0393.6;C03C10.7;C11E4.6;C27B7.7;tbc-19;pfk-1.2;D2030.3;E01G6.2;nhr-174;ugt-43;obr-2;F26C11.3;F44E5.4;F44E5.5;F46C5.6;noah-2;K08C7.6;dbn-1;gtbp-1;glb-20;mut-15;eea-1;T21B10.3;ifta-2;bath-34;rbm-2…
21ur-15067	1.99494	11.8614	5.68e-08	1.17e-05	lec-7;ptr-24;C03H12.1;tbc-19;F53B2.5;R193.3;sfrp-1
21ur-1009	1.99308	8.38163	2.09e-09	6.78e-07	lin-59;ptr-20;srm-2;str-55;tbb-6;tiar-3;F40E10.6;let-522;xrn-1;D1005.4;F22F4.1;zipt-2.4;M01B12.4;fbxb-40;afd-1;zeel-1;cpt-3;npp-9;mdt-27;ceh-100
21ur-9631	1.9539	5.43043	0.000275838	0.0154757	ckc-1;clp-2;col-9;dna-2;glr-6;hst-3.1;kin-20;let-23;let-858;mtm-5;ppk-1;pqn-15;pqn-84;rgs-11;rom-4;rsp-3;srj-8;srr-4;sru-6;ulp-5;unc-43;pals-5;C33G3.5;com-1;etc-1;F01G10.5;chw-1;ubr-5;ttc-36;klf-2;copz-1;K01D12.6;R11D1.2;R74.2;ttr-14;Y6B3B.1;Y39E4B.10;Y62F5A.10;Y71A12B.12;ZK899.2;ZK970.7;cdk-11.1;B0507.8;lmp-2;C06A5.6;spas-1;hsp-110;pks-1;cnnm-1;cla-1;M60.4;T03F1.11;attf-5;T07D3.4;math-38;algn-1;…
21ur-13321	1.94267	11.9184	3.92e-15	3.23e-12	cav-1;cyb-3;let-858;npp-9;ppk-2;unc-55;enu-3.2;F54C9.9;enu-3.1;srap-1;T12D8.9;enu-3.5;sas-6;Y75B8A.8;Y116A8C.10;E01A2.2;nhr-273;T25F10.3;polq-1;enu-3.3;enu-3.4;aakg-3;Y54F10BM.13;ZK563.7
21ur-5894	1.93379	5.40108	0.000437119	0.0223874	oac-14;W04G5.4;sec-6;Mar-06
21ur-10201	1.92647	6.24693	1.41e-05	0.00146705	ajm-1;coq-6;des-2;fce-1;gcy-13;klp-12;lam-3;mig-17;nhr-23;nst-1;pas-2;pcp-4;plc-2;plx-2;pus-1;srv-1;tba-8;ufd-2;D2005.4;F01D4.8;bgnt-1.1;F25D7.5;tut-2;uig-1;F39H2.3;F42G4.2;scrm-6;K04C1.5;K10D6.4;T13H5.1;W01B6.5;W07E11.1;Y105C5B.11;fbxa-116;ZK1307.8;B0041.1;B0403.3;C14F11.4;math-17;C18H2.1;clec-213;F25B4.4;F35H10.10;F55C12.6;F55F8.8;F56C9.10;F57B10.8;tmem-135;math-34;M04G7.2;R02D3.3;mca-2;T14G11.…
21ur-15588	1.92471	7.83973	5.74e-10	2.02e-07	bar-1;mca-3;str-135;C47E12.12;usp-48;pole-1;chd-1;sipa-1;Y46G5A.8;C29H12.2;F18E9.3;F44A2.3;wdr-12;Y38F2AR.9
21ur-6394	1.84275	6.36879	9.17e-05	0.00642843	lin-12;mex-6;srh-218;skpo-1;W06D11.2;Y47H9C.1;B0207.1;tyr-1;T13F3.8
21ur-1336	1.79452	5.12057	0.00107792	0.0447971	cdh-7;cdk-5;kin-29;pxn-2;srb-2;str-73;tag-180;spe-42;B0464.9;ugt-55;mics-1;oac-24;F58F6.5;cgt-3;K01A12.3;M03E7.1;Y48G1BM.6;lgc-10;ZC196.8;clec-80;F55C9.6;H23L24.1;lgc-12;samt-1;srt-14
21ur-9756	1.79369	5.69839	8.36e-05	0.00594845	cdk-9;ego-2;gfi-3;hil-8;pgp-11;scd-2;sma-1;zip-1;pbrm-1;wdfy-3;ugt-43;F09A5.2;F09C6.3;lex-1;oac-16;oac-35;fdps-1;eea-1;mlt-11;nmy-3;cec-7;nlp-42;tep-1;C56C10.7;pink-1;F35F10.1;srt-36;srt-37;tra-4;K02A6.3;K03H9.1;K08A2.4;M02E1.1;atg-2;T22F7.1;Y40D12A.1;Y53G8AM.8;M04C3.5;Y47D3A.34
21ur-15014	1.77847	6.3124	4.2e-05	0.00330303	NA
21ur-8529	1.74897	5.61154	0.000226397	0.0132318	che-3;frm-8;hars-1;mec-9;ncx-1;svh-1;C33D3.3;fbxa-213;npr-13;ZK228.3;C34F11.5;F20D6.11
21ur-10895	1.74163	9.05925	1.63e-12	8.04e-10	gcy-33;glh-2;mig-5;nhr-22;nhr-104;parp-2;skn-1;unc-85;scpl-1;B0393.3;C05E7.3;C09F12.2;C30F2.3;xpf-1;nasp-2;F25H8.2;H05L14.1;K01D12.15;zim-2;T10B10.8;T26H5.8;Y48C3A.14;ttm-5;ZC373.5;ugt-5;cyp-34A6;cpna-2;B0507.6;C34B2.3;C40A11.2;bicd-1;acer-1;rpc-2;peli-1;nop-1;F56B3.2;H34C03.2;R05D3.2;ztf-18;Y37E11AM.2;pcaf-1
21ur-6290	1.73935	5.36508	0.000688582	0.0317034	eri-1;meg-3;sys-1;srgp-1;C18E9.7;gale-1;F26A3.1;F39H11.1;F54C8.4;F54C9.7;ccz-1;R10D12.13;meg-4;best-9;del-7;D1014.6;F28E10.1;F47F2.1;H24G06.1;T26C12.3;Y54F10BM.3;abhd-12;sdz-35;Y47G6A.32
21ur-12864	1.73228	12.5158	5.87e-08	1.19e-05	nhr-65;sri-26;iglr-1;F21G4.3;Y52B11A.4;Y43H11AL.1
21ur-15082	1.71889	5.62812	6.71e-05	0.00498581	ajm-1;dsc-4;lam-3;ssp-9;ssp-11;unc-89;vab-3;C49C3.4;smgl-1;M153.1;T28D6.5;ZK792.4;R01H2.4
21ur-10213	1.70873	5.78057	5.41e-05	0.0041507	bbs-2;csp-2;dhs-22;egl-8;flp-14;grl-16;hcp-2;myo-1;mca-1;mcm-6;nhr-89;prx-11;rme-1;sri-29;ttn-1;unc-44;unc-46;arrd-25;ocrl-1;fbxa-171;irld-2;papl-1;F22G12.3;rict-1;mlcd-1;F49E11.7;K01D12.15;M153.2;T01C3.11;T11F9.7;T22C1.5;chhy-1;W07G4.3;Y38H6C.21;Y39B6A.41;hrpu-1;rpoa-1;gad-3;clec-117;B0563.7;C03F11.2;mlt-10;kca-1;EEED8.15;F07F6.2;F10G2.1;ttr-37;F35F10.14;agr-1;cysl-4;H06I04.3;strm-1;ipla-5;trm-2…
21ur-6799	1.69772	7.89685	3e-16	3.41e-13	puf-9;saps-1;srz-16;sre-31;H03A11.1;R10E8.6;T07F10.5;C03H5.7;F49E8.7;Y37E11B.2;clec-25;T28D9.16
21ur-1167	1.68129	6.13931	6.7e-06	0.000848574	ced-2;glt-3;pik-1;pqn-85;smg-5;C33A12.19;hda-5;nrde-2;slc-17.9;Y43F8B.1;abhd-3.1;irld-60;srt-15;drl-1;clec-1;rpb-8;tmc-1;acp-6;Y97E10AR.3;K08E4.8;F43G6.17;max-1;mog-5;sea-2;srj-32;T28A8.5;cyp-42A1;F53G2.2;shc-2;Y46C8AM.1
21ur-9599	1.66718	11.065	2.88e-05	0.00251794	clh-4;fmi-1;gcy-7;gpa-4;tbc-1;mam-7;ZK909.6;B0207.7;F13H8.9;R10H1.1
21ur-11676	1.61492	7.30744	2.93e-07	5.17e-05	kin-29;kpc-1;pgp-13;C03A3.1;ZC376.2;rpc-25;F02E11.3;lin-42;sumv-2;nhr-225;Y32H12A.8;nhr-277
21ur-14936	1.59793	6.53938	5.77e-06	0.000742293	col-153;daf-16;end-3;Y19D2B.2;Y75B8A.6;C18C4.7;F55C12.6;dmsr-2;pals-37
21ur-8461	1.53542	10.8326	1.68e-23	5.19e-20	acox-1.5
21ur-6266	1.52882	7.99833	7e-06	0.000848574	C17G1.5;F41E6.5;R12C12.9;mel-28;slcf-2;fbxa-171;nasp-2;cyp-34A9;F23H11.2;otpl-7;clec-68
21ur-6613	1.51408	7.92648	4.86e-09	1.43e-06	hsf-1;mlt-2;F08G2.8;cpar-1;F54F12.2;dhhc-6;Y45F3A.1;hosl-1;ttr-10;sumv-2;T24H7.3;Y47G6A.7;herc-1;Y71H9A.10;apa-2;xpo-1;itr-1;let-363;lig-1;ncx-5;nhr-127;nsy-1;unc-32;vha-6;B0035.15;ctr-9;F13H10.1;emre-1;prom-1;F43G6.5;F49E12.10;rga-5;T02E1.2;T04F8.7;fezf-1;Y106G6G.6;C17H12.12;hpo-10;F18A1.1;F46H5.4;fbxa-22;T15B7.14;Y54F10BM.3;F28B12.6;F54H5.14
21ur-11652	1.51408	7.92648	4.87e-09	1.43e-06	col-184;dpl-1;gcy-14;gcy-20;lam-3;ran-4;str-188;fcp-1;lpin-1;mrpl-10;K10G4.5;T28B8.4;gcl-1;rbm-12;nit-1;dyci-1;C18H9.3;sdz-15;acs-9;T28A11.17;T28C12.6;smgl-2;ZC266.1;ZK1248.13;Y37A1B.17;F28B12.6
21ur-12853	1.51408	7.92648	4.87e-09	1.43e-06	apa-2;gdi-1;gon-2;ina-1;snf-12;tag-153;vha-6;B0035.15;prom-1;F43G6.5;F49E12.10;T01D3.1;T04F8.7;Y105E8A.21;C24A1.3;hpo-10;F40E12.2;mks-1;T20D4.3;Y54F10BM.3;fbxa-14;fbxa-15;Y55F3C.10;F28B12.6;ZK993.5;F54H5.14
21ur-5883	1.51289	6.97242	1.26e-06	0.000207993	adm-2;sdz-26;Y47H9C.9
21ur-7000	1.51223	8.88681	5.78e-16	5.49e-13	NA
21ur-3273	-1.508	7.29645	3.44e-05	0.0028679	unc-70;4R79.2;C06H2.7;oac-7;frpr-5;F19B2.6;F38B7.3;trm-2A;irld-40;sbds-1;eif-2gamma;C18H7.11;csq-1;gly-6;rps-3;tag-52;C35A5.8;F09E8.2;C01F1.1
21ur-4614	-1.5918	6.69521	0.000194517	0.0117732	acdh-13;pho-1;spe-4;C44C10.10;F52B5.2;VF13D12L.3;Y71A12B.12;lips-7;C26B9.6;mrpl-32;D1007.15;F54A3.6;F58A6.2;H24G06.1;smz-2;F11D11.21;cnk-1;hbl-1;ifg-1;let-805;lov-1;nlp-3;osm-3;pef-1;ser-4;sos-1;nrfl-1;zipt-16;unc-27;xrn-2;zag-1;C25F9.2;C34F6.9;C44H4.4;C54D10.3;vps-36;nekl-3;aman-2;clec-116;K09G1.1;M106.3;R09E10.6;pde-12;dop-5;T16H12.2;atln-2;gly-9;clec-247;zipt-2.3;Y62H9A.8;Y75B8A.33;clec-37;Y11…
21ur-12131	-1.5918	6.69521	0.000194583	0.0117732	dcp-66;die-1;emb-8;frm-1;nhr-97;ptr-13;sru-24;drsh-1;F54D1.6;agl-1;T05G5.5;T20D3.5;D2023.1;C41D11.3;D2007.1;F12D9.2;F23H11.6;F39C12.1;T09D3.3;W03F11.4;ZK185.2;Y5H2A.4;T02B11.10
21ur-8229	-1.65816	6.88907	3.97e-05	0.00320305	pam-1;pgp-13;pmk-3;ran-2;spt-5;swp-1;H01G02.1;F48B9.8;tat-2;zipt-15;xpc-1
21ur-2125	-1.65816	6.88907	3.97e-05	0.00320305	aqp-1;dnj-7;nas-15;npp-14;pmk-3;ppk-3;ran-2;srp-3;swp-1;C08B6.2;C09G5.7;F28D1.6;hpo-34;oac-37;suox-1;C32E12.4;F48B9.8;tat-2;helq-1;xpc-1;F58F12.4
21ur-608	-1.71546	6.6379	0.000547236	0.0268037	dli-1;twk-23;B0261.5
21ur-8198	-1.71546	6.6379	0.000547134	0.0268037	dli-1;ins-3;pept-3;R166.3;cyp-29A2;pptr-1;B0261.5
21ur-140	-1.88435	6.66558	1.87e-05	0.00182667	duo-3;lpr-2;lnkn-1;nep-12;dhc-1;ptr-3;rme-6;unc-22;unc-93;zyg-12;F57F5.1;somi-1;ZK858.2;C16C8.19;set-19;sydn-1;srxa-11
21ur-15466	-1.88436	6.66558	1.88e-05	0.00182667	sto-2;F33H2.6;F52D10.2;M153.2;T18D3.9;mtr-4;rpom-1;C27D9.2;R193.2;Y94H6A.10;ZK185.1
21ur-2063	-1.8844	6.66558	1.92e-05	0.00183875	adt-2;kqt-1;mrp-5;sri-1;C53B4.3;T18D3.9;B0261.8;F22F7.3;clec-206;bath-19;H35B03.2;Y94H6A.10;C01B10.44
21ur-5356	-1.89294	6.66944	2.17e-05	0.00200235	amx-1;lgx-1;pcp-4;srg-50;srh-119;srh-272;srx-36;str-7;sphk-1;F11E6.3;F28C6.9;F40F4.7;T28H11.8;srt-74;T22D1.17
21ur-10268	-2.10061	6.66733	1.33e-05	0.00140166	efk-1;hbl-1;ikb-1;inx-21;sek-1;crm-1;fbxa-140;F22B3.5;arrd-13;npr-15;ebp-2;ZC376.2;ZK856.4;trpp-3;F47B3.7;K11D12.11;zfp-3
21ur-3149	-2.10062	6.66733	1.32e-05	0.00140166	ceh-40;H17B01.2;emb-4;gpa-14;gtl-1;let-2;lin-37;mrp-8;mut-14;nas-13;nhr-137;npp-15;ptr-14;ptr-17;rpm-1;sdc-3;snf-11;vab-10;mdt-17;ctr-9;lgc-20;madf-5;C25F9.2;C26G2.2;F13A7.7;F21D9.4;F21H7.5;F30A10.4;F33H2.2;F54B3.1;H04D03.2;H05L14.2;K02C4.3;K04G11.1;R11D1.10;cdt-2;T22C1.9;oac-49;xpb-1;Y75B8A.19;B0207.1;cpna-2;B0403.3;B0432.7;C12D5.9;C18H2.1;C27H5.2;C28H8.3;nhr-140;D2092.6;F07B7.12;ddo-3;mth-2;nhr…
21ur-1290	-2.14623	6.20326	0.000275285	0.0154757	acr-2;sur-6;Y64G10A.7;C02B8.1;ins-31;let-805;pfas-1;glb-10
21ur-15012	-2.30554	6.19347	0.000116286	0.00798216	gip-1;gst-9;inx-2;lep-2;lev-10;lpd-3;C44H9.4;ZC376.2;irld-30;daam-1;pgam-5;T25D10.4;Y71G12B.5;ZC13.10
21ur-58	-2.30554	6.19347	0.000116405	0.00798216	bam-2;imb-3;klc-2;rgs-3;ssr-2;ttn-1;twk-21;C03H12.1;C38C10.3;F25H9.2;rpoa-1;Y54G11A.7;tag-278;F10G7.10;F17E9.3;F48E3.8;T13G4.5;dhc-1;sto-2;unc-33;T28D6.5;Y73F8A.12;Y73F8A.14;ZK287.4;daam-1;pcf-11;set-20
21ur-8322	-2.34366	6.47027	7.33e-06	0.000869986	che-3;emb-5;frm-1;snpc-4;lpd-2;lrp-2;mog-4;pes-10;pgl-2;sin-3;sra-36;srh-60;sup-26;sur-7;unc-61;tufm-2;pals-8;mltn-9;glb-14;F29C6.1;F32A7.4;F54F7.2;mam-4;B0238.11;EEED8.15;F16B4.2;nep-10;F25B5.5;clec-156;H20J04.1;T08B6.9;bath-25;ell-1;cdh-12;Y73B3A.4;Y119C1A.1;T01G1.4
21ur-2028	-2.5999	6.3832	1.29e-05	0.00138938	Y62H9A.9;let-418;F55F3.4;M163.7;B0222.5;F52G3.4;Y82E9BL.12
21ur-1761	-2.78061	5.85277	0.000432976	0.0222736	frh-1;gex-3;nrf-6;mob-2;F39B2.3;sulp-5;W03G11.3;C32E8.9;C25G4.17;hse-5;Oct-02;F19C6.2;F21G4.6;T01G5.7;vang-1;C32B5.18
21ur-1845	-2.78061	5.85277	0.000433093	0.0222736	acr-7;atgp-2;chk-2;dys-1;gst-42;hop-1;npp-7;pro-1;srh-145;ubc-1;vav-1;vha-8;srbc-79;catp-4;C05C10.5;cdc-48.1;C06C3.4;ufc-1;F25D1.2;F33A8.6;F53F4.14;chil-15;clec-144;ippk-1;fcd-2;ztf-22;Y53F4B.13;fbxa-32;ZC116.3;snpc-1.1;cmt-1;C50F2.4;D1014.5;F23F1.4;F36H5.10;irld-33;F55A12.2;osg-1;rund-1;T24C12.4;Y19D10B.6;Y41D4B.4;Y47G6A.21;Y48G1BR.1;Y53G8AR.6;trpp-10;fard-1;Y72A10A.1;ZC190.4;F58G6.9;W09G12.10;Y…
21ur-7616	-3.31853	5.33504	0.000619292	0.0290643	cut-1;larp-5;rpl-5;vgln-1;clec-182;cyp-25A4;C50F4.1;F13B12.1;F15H9.1;lyst-1;fcd-2;egas-1;rad-23;hsp-110;acer-1;hmgs-1;eif-2alpha
21ur-3792	-5.8241	4.92696	0.000732928	0.0332593	F11C1.5;chl-1;pac-1
21ur-13635	-6.0486	5.01614	0.000861271	0.038657	gbh-1;pmp-5;tnt-3;csa-1;srbc-25;F48F5.6;fbxb-118;C16C8.20

## Sheet: N2 vs tofu-1
N2 vs tofu-1 strain Differentally expressed piRNAs
piRNA	logFC	logCPM	PValue	FDR	Targets
21ur-8447	9.18925	2.40021	0.000142098	0.0016754	srx-58;ugt-30;alfa-1;F56A11.6;rcor-1;C49H3.16
21ur-11531	9.18925	2.40021	0.000142105	0.0016754	fis-2;let-526;rpn-6.1;str-103;pho-11;F33A8.6;R09A8.5;coa-6;tkr-2;acs-22;mrpl-14;zig-10
21ur-12271	7.83723	2.81913	1.73e-05	0.000295844	sri-30
21ur-6330	7.70821	2.24267	0.00255071	0.0169623	pqe-1;shn-1;unc-52;C44C10.5;nurf-1;wago-1;Y97E10AR.4
21ur-14943	7.70821	2.24267	0.0025513	0.0169623	ctn-1;pqe-1;shn-1;F23B12.1;F46B6.6;cyp-33D1;Y97E10AR.4
21ur-13215	7.59716	4.22955	2.45e-09	1.71e-07	F28G4.4;chhy-1;ZC412.3;E02C12.10;fnta-1
21ur-9719	7.57142	8.97277	1.22e-34	1.75e-31	NA
21ur-13259	7.54186	2.85301	2.28e-05	0.000372701	eat-3;cyp-29A4;F13D2.1;F25H2.12;F32D8.7;mus-101;K04C2.5;herc-1;ZK546.5
21ur-12899	7.54186	2.85301	2.28e-05	0.000372701	eat-3;let-418;mrck-1;twk-4;unc-7;zip-1;F13D2.1;F32D8.7;mus-101;T09F5.2;C49A9.3;C49A9.4;K04C2.5;T25E4.2;Y41G9A.6;herc-1
21ur-988	7.41298	2.08026	0.000499456	0.00464825	mpz-1;K09B11.4;slc-36.3;grld-1;T22F3.10;Y34F4.4;Y67D8C.22;air-2;ctr-9;R11H6.5;snrp-200;klo-2;F07G6.2;drl-1;F57C9.4;fbxb-21
21ur-1430	7.31704	18.8887	1.03e-39	3.43e-36	W03B1.5;W03B1.9
21ur-11898	7.26824	8.44663	1.49e-27	1.35e-24	akt-2;dnj-10;eif-3.K;fox-1;mel-32;sft-1;srh-22;srh-80;srx-3;str-240;srbc-82;lips-1;M04C3.1;nduo-5;T13H5.4;Y73F8A.5;C09B9.1;ncbp-1;sdpn-1;fncm-1;lmtr-5;arrd-1;camt-1;Y57E12AL.1;Y69A2AR.16;lipl-5;T07C4.12;T06E4.14;ZK856.18;Y57G11B.223
21ur-10824	7.26823	8.44663	1.47e-27	1.35e-24	acy-2;coh-1;sig-7;dnj-10;evl-14;gei-13;gpn-1;kin-23;lep-2;lov-1;nhr-107;nnt-1;skr-3;skr-4;srh-80;srh-245;srh-246;srh-275;srx-133;sto-1;tag-164;tax-6;srz-90;mon-2;K02C4.2;fecl-1;R10D12.8;ddx-19;T13H5.4;bath-43;T26C5.2;Y17G7B.12;polg-1;tric-1B.2;cyp-31A5;ntl-11;sld-5;tbc-7;C44B7.7;hmgr-1;hach-1;F31E8.5;ncbp-1;F40A3.2;F40H3.1;F54A3.6;fncm-1;acds-10;lmtr-5;erfa-1;fbxb-118;mbtr-1;xpc-1;ZC487.1;nbet-1;…
21ur-5916	7.26125	2.31755	0.00260202	0.0172101	lpd-7;wrt-7;rict-1
21ur-11722	7.19099	10.4903	4.73e-42	2.36e-38	pgp-10
21ur-15569	7.15121	2.37045	0.000260113	0.00273123	npp-6;spd-1;unc-52;F44F1.4;T14G10.5;Y37H9A.2;F19B10.4;R09A1.2;lgc-32;hlh-33
21ur-15587	7.15121	2.37045	0.000260074	0.00273123	nhr-65;chd-7;Y37H9A.2;gstk-2;Y105E8A.32
21ur-15588	7.0323	12.5318	1.65e-89	1.65e-85	bar-1;mca-3;str-135;C47E12.12;usp-48;pole-1;chd-1;sipa-1;Y46G5A.8;C29H12.2;F18E9.3;F44A2.3;wdr-12;Y38F2AR.9
21ur-3188	7.02781	9.0146	1.56e-34	1.95e-31	NA
21ur-13952	6.97378	9.9581	5.39e-37	1.08e-33	dgk-2;C40H1.7;mboa-7;sec-6;F28B4.3
21ur-13735	6.89765	2.63168	0.000489361	0.0045799	fbf-2;gfi-1;lsm-6;ncl-1;pgp-13;srx-46;F09F9.4;F36H9.5;F46G11.4;K12H6.2;W08A12.3;T01D1.7
21ur-13684	6.88679	8.24122	1.54e-26	1.28e-23	lrp-2;F28H7.3;F54F7.10
21ur-9350	6.86959	2.2416	0.00358683	0.0223723	zhit-3;lgc-43;M01E5.3;snrp-27;Y111B2A.3;K09C4.10;ZC434.10;cpf-1;cua-1;rap-2;rpl-43;smf-1;sup-17;tlf-1;unc-4;ppfr-1;srbc-48;oac-46;B0280.9;ntl-9;C46H3.2;C53B7.3;E02C12.12;mks-3;gakh-1;pccb-1;R04B3.3;gck-2;dhhc-14;T05E12.8;Y22F5A.11
21ur-13288	6.8536	7.16056	3.38e-18	1.69e-15	ben-1;daf-2;gsp-1;let-526;lin-10;chup-1;ubc-17;C27C7.5;F49C12.6;rga-5;clec-189;Y47H9B.2;tag-273;soem-1;D1044.7;F40B5.2;F42G9.1;F54A3.2;K07E8.6;riok-1;T02G5.7;T14G11.1;pamn-1;spe-47;ZC53.4
21ur-9823	6.83719	4.28096	5.74e-10	4.66e-08	coq-6;div-1;dpy-27;npp-12;ptr-17;sra-11;igdb-2;C52G5.3;F01G10.10;ubr-5;swan-2;dkf-2;afmd-2;ZK596.2;ZK896.5;ZK1058.9;farl-11;F48G7.4;R12B2.2;Y23H5B.8
21ur-15673	6.7535	6.79919	5.78e-18	2.75e-15	mev-1;pct-1;sec-24.1;unc-73;R11H6.2;ain-2;B0511.12;K11G12.6;sqd-1;swsn-6
21ur-746	6.75243	2.95445	0.000230014	0.00247247	let-363;rpl-11.1;rsd-2;vars-1;trr-1;C08B11.9;E03H4.2;F13E6.1;ccdc-149;srt-44;tofu-5;elpc-2;clec-10;ugt-25;C35E7.11;czw-1;oaz-1;lsy-12;F46B6.2;T06E4.9;ddl-3;B0563.8;F52G3.4;Y54F10BM.20
21ur-14291	6.69014	7.67298	2.57e-21	1.51e-18	asm-3;ham-2;hst-3.1;klp-3;pgp-5;sra-38;sru-36;str-13;apc-17;C47B2.9;ppfr-1;F23H12.5;lipl-2;dmsr-5;C10A4.2;srsx-34;otpl-2;F44A2.3;nhr-204;T14B4.9;T25D10.1;B0273.115
21ur-8285	6.66626	5.53879	4.78e-13	1.02e-10	baz-2;nhr-88;pha-4;ptr-17;F02D10.3;F54C9.9;F57G8.5;Y106G6D.5;cpna-2
21ur-12279	6.61301	2.76427	1.05e-05	0.000194732	cah-6;sra-26;ubr-4;C48E7.1;F53A3.1;aman-1
21ur-11229	6.57157	2.28595	0.00435314	0.0259525	NA
21ur-11432	6.50647	2.60165	0.000772551	0.00661071	cdh-3;ncx-1;tpra-1;F46B6.6;Y105E8A.3;F07G11.3
21ur-12752	6.44598	4.2812	6.54e-09	4.05e-07	str-20;zag-1;rad-26;acox-1.1;cht-2;rpoa-1;ncam-1;Y55F3BR.1;cpsf-1;ZK652.6
21ur-11468	6.44424	4.82132	1.09e-10	1.14e-08	acr-15;F15A4.2
21ur-14760	6.20375	2.43459	0.00309226	0.0197792	alg-2;csp-3;gur-5;klp-19;paf-1;pdk-1;rsd-6;sru-38;sue-1;shn-1;tra-2;trp-2;C14B4.2;wdfy-2;E03H4.4;F01G10.9;F59A1.15;scpl-4;B0495.7;C49D10.7;F42H10.3;cla-1;disl-2;K09F6.5;nhr-212;T10E10.4;T15B7.8;cpt-6;Y82E9BR.3;F46B6.13;Y82E9BL.18;Y54G2A.52
21ur-12174	6.19298	2.42703	0.000446793	0.00428595	acr-8;clk-2;egl-44;imb-3;F19B6.3;W02A11.1
21ur-9757	6.18106	2.46596	0.00397318	0.0241279	cdc-42;clh-5;dhs-13;ego-1;smf-3;smp-2;srh-118;srh-208;srh-209;srh-270;sri-46;try-3;tsp-2;dhc-3;C50B8.6;F07C6.3;F35E12.6;R04D3.2;T28F4.3;Y7A5A.3;Y54E2A.10;B0228.8;smrc-1;C26F1.1;efr-3;cnnm-3;best-9;C52E2.4;sec-6;lron-6;F41G3.3;uggt-1;srb-13;K05F1.6;K09F5.1;M04G7.1;T02H6.5;dhhc-11;T28D9.4;Y52D5A.2;acp-6;ZC132.9
21ur-10339	6.04595	3.06075	0.000318714	0.00321158	arf-1.2;pgp-13;C54D10.5;drap-1;T12D8.9;rbm-7;vps-41;C01G5.25
21ur-15594	6.04474	3.6186	2.95e-06	6.85e-05	sri-25;B0513.5;C34B7.2;F35C11.2;H05L14.1;M05D6.3;T23D8.3;W10G6.1;Y75B8A.14;bath-24;chil-24;W10G11.4
21ur-4244	6.03332	2.47424	0.000250755	0.00267812	lrp-1;ZK622.4;T19E7.6
21ur-10602	5.93775	2.53785	0.00272955	0.0179089	let-99;mbk-1;pkc-1;rme-8;snr-7;zyg-1;C02F4.5;F10G8.9;F47B10.8;Y39B6A.33;Y40H7A.2;Y40H7A.3;Y57A10A.14;Y70G10A.3;B0261.5;W05F2.4
21ur-12037	5.90109	2.52829	0.000400848	0.00390905	dpy-21;par-3;srh-297;E01G6.3;nol-9;T26H5.8;Y32F6B.1;paqr-3;rig-6;acbp-1;F25E2.3;F29B9.1;che-10;F52H2.6;trpl-2;glb-30;sut-2;fln-1
21ur-15599	5.89258	2.52452	0.000250755	0.00267812	srx-6;tbc-8;atgl-1
21ur-10492	5.88567	3.27139	4.65e-05	0.000672066	dhs-5;ego-1;gon-4;let-363;lin-61;nxf-1;pll-1;pqn-85;dhc-3;C38D9.2;bgnt-1.1;F15D4.5;rtcb-1;F32H2.6;chd-1;vps-53;T28D6.4;snrp-200;lin-38;Y54G11A.2;Y66D12A.6;tpst-1;nep-24;svop-1;ZK1067.3;kynu-1;sre-9;C30A5.4;ubr-4;ttr-10;rgl-1;F39C12.1;K09E2.1;ctsa-1;M03F8.3;Y38A10A.2;Y94H6A.5;ZC395.5;T07A5.7;F32H2.12
21ur-10115	5.87931	4.1484	2.76e-08	1.36e-06	cul-1;drh-1;skpt-1
21ur-14900	5.86338	9.14515	1.28e-24	9.13e-22	str-153;tor-2;fbxa-156;fbxa-157;F01G4.6;wht-5;hpo-34;ent-2;Y54E5B.2;lury-1;cct-7
21ur-15589	5.82555	4.3442	7.13e-11	7.65e-09	ctn-1;tps-2;C04B4.5;acox-1.5;dhhc-8;pqn-52;Y50D7A.1;Y69A2AR.12
21ur-15170	5.81897	2.53682	0.00307972	0.0197141	aph-2;ark-1;cbp-1;chd-3;dnj-5;dpy-1;egl-4;feh-1;gon-2;grl-21;hil-8;lec-10;let-381;mel-11;mua-3;ndx-7;nhr-68;nhx-8;nmy-1;pqn-44;rad-50;rig-5;rme-6;sqv-6;srw-103;tpa-1;twk-24;unc-68;vha-8;C05C12.1;C13C4.6;pals-7;C39E9.11;prp-38;D2005.4;oac-17;vps-36;F20C5.4;degt-1;F29C6.1;F35E12.10;lmd-1;smc-6;F55B11.2;capg-2;F57A8.7;fbxa-192;golg-4;K04G2.4;M01G12.14;gana-1;T08G11.1;ttr-53;T23D8.3;T28D6.6;Y46G5A.22…
21ur-15576	5.75443	2.29813	0.00847692	0.0440429	amx-1;col-186;fmo-5;dgk-4;tbb-6;sart-3;C03A3.3;clec-202;srbc-49;metr-1;mcd-1;ZC116.3;bath-24;mct-2;C01F1.6;C16C8.17;dip-2;cox-17;npp-21;nol-58;mct-1;Y54H5A.2;Y71H2AM.10
21ur-10102	5.72618	6.38703	1.59e-15	6.88e-13	lec-4;nhr-54;nhr-90;srj-42;C03C10.2;F34H10.3;alh-13
21ur-11737	5.71805	2.59891	0.00291833	0.0189237	pgp-13;str-55;C05B5.4;M163.6;D1007.9
21ur-12937	5.63581	9.38928	1.44e-37	3.6e-34	elo-7;rpl-11.2;F36G9.13;C06G1.2;lgc-54;cus-2
21ur-13519	5.57688	4.88445	2.55e-11	2.99e-09	adt-1;cgp-1;efn-4;glr-8;hse-5;imb-3;kin-16;osm-5;spc-1;ssr-2;ttn-1;unc-10;unc-116;C06A1.3;tag-314;nurf-1;F58G1.3;srz-31;H40L08.3;K09E9.1;M163.1;mask-1;T12D8.9;T13H5.1;nep-21;glb-26;srz-99;T28A8.2;T28B11.1;T28D6.3;tbc-17;bcmo-1;tep-1;hpo-40;B0034.4;ptps-1;B0310.1;C17F3.3;C35D10.17;C35E7.9;C45B2.6;D1014.5;ncbp-1;tofu-4;cyp-35B1;K09F6.10;PDB1.1;R05D3.9;arrd-23;T24A6.7;irld-17;Y54E10A.12;Y71H2B.8;ZK3…
21ur-14916	5.46489	6.6461	1.82e-15	7.56e-13	F35E12.9;F45E4.6
21ur-13321	5.44066	9.18205	5.92e-35	9.86e-32	cav-1;cyb-3;let-858;npp-9;ppk-2;unc-55;enu-3.2;F54C9.9;enu-3.1;srap-1;T12D8.9;enu-3.5;sas-6;Y75B8A.8;Y116A8C.10;E01A2.2;nhr-273;T25F10.3;polq-1;enu-3.3;enu-3.4;aakg-3;Y54F10BM.13;ZK563.7
21ur-2261	5.40542	3.04378	0.000521151	0.00480537	gpa-11;let-765;pps-1;ran-3;rgs-5;scd-2;twk-45;F36F2.2;irld-61;irld-20;C31H2.4;C33E10.6;F38E9.1;T05E7.3;ufbp-1;F22F7.8;aka-1;asm-3;hsp-4;xpo-1;dapk-1;nlp-5;pqn-73;srw-102;zen-4;C04F12.1;ugt-21;best-8;kcnl-4;wdr-46;hpo-34;H40L08.3;mnk-1;tftc-5;mics-1;clec-4;Y47H9C.9;vha-13;Y50E8A.1;sinh-1;ugt-51;pkg-2;srsx-11;C13E3.1;C17G10.6;C28G1.2;ubr-1;C42C1.8;F26G5.1;F52G3.4;T10D4.7;T15B7.8;mrpl-4;Y22D7AR.2;fp…
21ur-13977	5.39581	9.00217	2.68e-19	1.41e-16	itx-1;nsy-1;ram-5;str-230;swp-1;C08H9.1;F38H4.4;Y37E11AL.9;mltn-7
21ur-10895	5.345	11.7092	3.11e-32	3.45e-29	gcy-33;glh-2;mig-5;nhr-22;nhr-104;parp-2;skn-1;unc-85;scpl-1;B0393.3;C05E7.3;C09F12.2;C30F2.3;xpf-1;nasp-2;F25H8.2;H05L14.1;K01D12.15;zim-2;T10B10.8;T26H5.8;Y48C3A.14;ttm-5;ZC373.5;ugt-5;cyp-34A6;cpna-2;B0507.6;C34B2.3;C40A11.2;bicd-1;acer-1;rpc-2;peli-1;nop-1;F56B3.2;H34C03.2;R05D3.2;ztf-18;Y37E11AM.2;pcaf-1
21ur-3529	5.30465	2.82983	0.00178346	0.0128311	col-58;dig-1;gab-1;kin-5;lin-2;nhr-31;nhr-107;nmr-1;ret-1;tsp-8;twk-32;scpl-1;B0001.8;cdc-48.1;F55D12.2;R10D12.15;T26F2.1;Y67A10A.10;B0218.7;F44E2.4;xrep-4;swip-10;F55F10.1;cdh-1;T02H6.3;T05C3.2;ceh-54;Y102A11A.9;ZC239.13;T28C6.7;Y116A8C.11;nhr-229
21ur-14687	5.30462	2.82983	0.00177953	0.0128121	cdh-4;mrck-1;Y39B6A.29;math-4;fbxc-40;C48B6.2;R148.7;W03D8.1;Y22D7AR.7
21ur-2074	5.26377	3.1295	0.000439591	0.00422092	vet-6;acl-11;aagr-2;mpst-5;mpst-6;acp-6
21ur-15200	5.0557	9.30003	2.49e-21	1.51e-18	hum-2;jac-1;nhr-81;srh-255;R03G8.6;T23F6.2;C17F4.7;fbxb-17;R02D3.8;Y37E11B.2
21ur-15067	5.05569	9.30003	2.46e-21	1.51e-18	lec-7;ptr-24;C03H12.1;tbc-19;F53B2.5;R193.3;sfrp-1
21ur-11128	4.79173	3.14063	0.00946228	0.0479965	acy-4;lin-41;sma-6;str-97;tra-2;C17E4.6;F13D2.1;T21C9.6;ZK863.1;hecd-1;F41H8.2;F57B9.1;cpt-4;igdb-3;fbxa-202;poml-4;poml-3
21ur-11608	4.77787	10.9033	2.64e-19	1.41e-16	gei-6;grp-1;mcm-5;tsp-7;unc-32;unc-77;unc-94;K10D3.4;mltn-4;ZK757.1;ggtb-1;glb-9;ccpp-1;fbxb-31;fbxb-32;R05C11.4
21ur-13757	4.77622	5.93857	1.25e-09	9.48e-08	akt-2;cec-1;col-41;col-102;col-103;col-107;col-118;cars-1;dpy-3;dpy-28;epi-1;imb-1;lars-2;msh-5;nhr-53;pek-1;rad-50;rol-6;rps-18;rps-25;snf-7;sra-1;sto-4;raga-1;ttn-1;tnt-3;tars-1;kcnl-1;C05D12.4;cup-16;fbxb-69;acs-14;F13E9.8;tag-353;F35C11.5;F40F8.1;F54F12.1;F56A8.3;K08E7.6;istr-1;R53.8;mbr-1;eea-1;set-16;T28A8.6;sorb-1;Y57A10A.3;Y57A10A.4;Y57A10A.13;Y57A10B.7;gcl-1;ZK757.2;ZK899.3;mmcm-1;B0212.…
21ur-7388	4.69029	3.15575	0.000997523	0.00810961	haf-3;4R79.2;bath-45;W02D9.4;C04F5.8;test-1;F58E2.3;pcf-11;Y102A11A.3
21ur-15579	4.47219	3.2449	0.00779356	0.0409829	gei-6;gly-19;mau-2;mel-11;nhr-112;rom-3;rpn-9;sem-4;slo-2;sri-30;sri-31;vab-10;wdfy-3;mrps-31;F26H9.2;wdr-46;gss-1;edc-3;vps-39;T15D6.9;T16G12.7;catp-6;Y56A3A.16;nrps-1;nep-26;C01F1.4;osr-1;F26F12.3;F43B10.1;denn-4;F52H2.1;F53A3.7;H11E01.3;K02F6.7;K11D12.9;R11F4.1;T22B2.1;T26C12.2;T27A1.3;W02H5.2;Y54E10BR.4;F57G4.10;C16C8.22
21ur-9099	4.27492	5.55261	1.85e-07	7e-06	acy-4;ags-3;ced-5;glh-1;klp-18;let-49;nas-10;sea-1;srd-9;vars-1;dhc-3;C04F12.1;C05C9.3;gbf-1;C29F3.7;F49H6.13;T22C8.4;Y39B6A.30;ZC116.3;ZK1086.2;C05C8.8;C16B8.2;cyp-33B1;ubr-4;drl-1;rpb-8;irg-7;cyp-33C6;pccb-1;M02D8.5;atg-2;T17A3.12;T19C3.4;pals-33;Y42H9AR.1;Y71H2AM.3;F56A6.5;R155.5;abt-4;col-174;dpf-4;dur-1;pmp-5;srh-136;srh-211;C41G7.7;set-16;Y17G7B.17;C10A4.6;C17H12.2;klo-1;E02C12.8;EEED8.13;F…
21ur-4940	4.26834	4.27066	8.58e-05	0.00112003	gon-1;ZK1098.9;C31B8.1;Y82E9BL.6;F23F12.13
21ur-12184	4.26834	4.27066	8.58e-05	0.00112003	lrp-1;lrp-2;srh-146;sri-6;clec-147;C50B8.4;K01A12.3;nol-14;F54E2.9
21ur-14704	4.15667	3.52276	0.00771566	0.0406589	brp-1;ceh-38;cit-1.1;clr-1;col-86;dpy-11;egl-19;elo-6;gon-14;lin-9;nca-2;pept-1;pbs-7;myrf-1;srd-36;unc-60;unc-68;unc-73;vab-7;vav-1;C14B1.3;ttx-7;hxk-1;F23B12.1;aptf-3;F35E2.5;F36D3.5;F56D5.9;otpl-8;H40L08.1;abcf-2;Y18D10A.4;Y32B12C.3;orc-1;Y57A10B.2;C35D10.8;nhr-179;lgc-5;F32B5.6;F38A5.6;F56E10.1;K08D12.6;R13D7.2;R57.2;T05C3.2;W04C9.5;Y54G2A.27;M163.11;K07A1.20;ZK470.14;Y54G2A.77
21ur-13277	4.04034	4.88271	2.93e-05	0.000455498	ccr-4;spe-26;C51E3.10;lurp-3;chil-23;mask-1;nkcc-1;tcab-1;ugt-18;sre-5;T13G4.5;eri-3
21ur-10137	3.6346	6.35305	1.51e-06	3.9e-05	sli-1;str-207;sur-2;unc-33;C05C10.5;ceh-79;C48B4.13;acp-4;F32D8.10;ugt-62;nduo-5;sulp-7;D2023.1;sre-54;athp-2;fbxb-118;dot-1.1;mrpl-19
21ur-11477	3.63459	6.35305	1.51e-06	3.9e-05	rha-1;srd-53;str-207;unc-33;F14H8.4;nduo-5;sulp-7;Y46G5A.15;D2023.1;fbxc-50
21ur-12833	3.63458	6.35305	1.5e-06	3.9e-05	unc-112;ugt-44;F12F6.7;srz-101;ZK287.4;psd-1;C09E7.8;C16C8.7;nhr-183;srz-102
21ur-6433	3.63458	6.35305	1.5e-06	3.9e-05	dnj-21;lpd-2;srx-18;twk-17;unc-112;C18B12.6;srz-101;F32B4.4;F33A8.6;ddb-1;Y75B8A.14;daf-38;sre-23;ZK287.4;trxr-1;C09E7.8
21ur-9510	3.59386	5.43932	3.28e-05	0.000499628	gpi-1;C35E7.5;T14B4.2
21ur-1009	3.49152	4.63212	0.00151626	0.0113079	lin-59;ptr-20;srm-2;str-55;tbb-6;tiar-3;F40E10.6;let-522;xrn-1;D1005.4;F22F4.1;zipt-2.4;M01B12.4;fbxb-40;afd-1;zeel-1;cpt-3;npp-9;mdt-27;ceh-100
21ur-3690	3.39647	4.67559	0.00362317	0.0224866	NA
21ur-9360	3.2457	5.05855	0.00126661	0.00978975	fog-1;hcp-3;rpl-11.1;lgc-36;F15D4.4;Y39B6A.29;mlst-8
21ur-2746	2.98786	6.83472	8.93e-06	0.000171281	amt-2;ben-1;ceh-44;cars-1;egl-5;evl-14;fut-8;gly-2;klp-11;lam-3;lpd-5;mut-7;ncx-1;sem-4;ttn-1;kdin-1;tor-1;tor-2;unc-15;vab-10;jmjd-3.3;C33D9.8;gcp-2.2;maph-1.3;lact-7;F01G10.5;mon-2;mogs-1;maph-1.2;F28H6.4;F35G12.5;irld-34;golg-4;H16D19.3;pges-2;R90.1;T04A8.8;T05F1.11;T07D10.3;T08G3.6;catp-6;Y38E10A.14;efhd-1;B0507.6;C09B8.3;C27F2.7;C37C3.12;F19B10.11;F21C10.7;che-10;F35H12.5;F39H12.3;F46H5.3;nh…
21ur-14186	2.98785	6.83472	8.95e-06	0.000171281	cap-2;ccr-4;ceh-44;csp-1;hsp-90;hrp-1;xpo-1;inx-9;pqn-31;prg-1;rgs-7;F56B3.4;tax-6;chd-7;pals-28;sphk-1;tat-5;golg-4;T27F6.7;mlt-11;acl-7;ivd-1;C09B8.3;lips-7;tppp-1;acin-1;F26A1.3;F32B5.6;che-10;F40H6.2;F55F10.1;T05A12.4;Y4C6B.2;gip-2;tag-241;Y47D3B.12
21ur-11558	2.98784	6.83472	8.96e-06	0.000171281	cap-2;ceh-44;csp-1;dnj-20;egl-5;hcp-1;hrp-1;xpo-1;inx-9;lbp-2;ppw-1;pqn-31;F56B3.4;taf-1;pals-28;nra-3;C49C3.9;F22G12.4;F37H8.2;M02G9.1;T14G8.2;T28C6.7;Y49E10.21;B0507.6;C09B8.3;C09E7.7;acin-1;D1037.1;utx-1;ugt-36;F47G3.3;F48E3.2;F55F10.1;sago-2;T14F9.2;tag-241;F58E6.13;H25P06.5
21ur-14014	2.98784	6.83472	8.97e-06	0.000171281	dig-1;gpa-5;gst-41;gur-5;kqt-1;oma-2;pqn-8;ketn-1;ebax-1;sdc-2;spo-11;srg-39;tlk-1;unc-70;chd-7;C01G6.4;C04G2.5;cdc-48.1;C33D3.5;maph-1.3;tag-297;F11E6.8;F16B12.4;maph-1.2;mam-7;F52B5.3;uso-1;chl-1;R11G10.2;pde-1;srab-18;T15D6.8;W04A8.6;Y39A1A.20;Y45F10D.7;Y48C3A.1;Y56A3A.30;dlc-6;usip-1;B0025.4;B0205.1;B0361.2;B0495.7;C03B1.6;C14F11.6;C15F1.2;C17H12.4;C28G1.5;C42C1.2;C50F2.1;D1007.3;D1007.15;F23…
21ur-5657	2.84265	5.71881	0.0050687	0.0293308	exc-5;lin-66;iars-1;mec-10;mig-6;ogt-1;epac-1;rpn-12;tba-5;utp-20;ufd-3;nfki-1;C33B4.5;rin-1;F17B5.1;F23A7.5;F28C6.9;zip-3;famh-161;ing-3;nrps-1;cpna-2;C14C6.6;F26B1.1;F54G2.2;T02G5.14;T19D2.1;T28H11.8;nhr-274;Y46E12BR.1;glb-33;irld-65;ZK994.1;mtm-5;nmy-2;flh-3;mps-4;ets-6;B0454.26
21ur-8458	2.84263	5.71881	0.00506335	0.0293308	erd-2;C54G6.2;comt-4;B0454.26
21ur-6424	2.20513	7.31798	0.000587443	0.0052992	abt-4;egl-45;gpb-2;hda-2;irk-3;sri-12;C17D12.7;E01G6.2;F07C6.4;mus-101;F55C9.3;T01D3.1;lgc-17;plpr-1;H41C03.3;supr-1;sek-3;acr-12;lars-2;oxi-1;M110.7;mask-1;Y46G5A.29;tmem-131;C35E7.8;csr-1;F30H5.3;mop-25.1;catp-7;math-48;T07H3.10;ZK250.14
21ur-1490	-1.91639	8.5275	0.00994289	0.0497063	ech-5;emb-4;let-2;ndc-80;nos-3;spe-9;spr-4;sri-47;sri-48;kcc-1;trp-1;twk-2;twk-24;unc-89;F02H6.7;oac-17;F32D8.12;ubr-5;hrg-4;wdr-5.2;T24B8.7;T25C12.3;ZC116.3;rev-1;erp-44.2;C08G9.2;C16C8.16;vps-45;C52E2.4;tofu-6;F07G11.3;F22E5.6;nono-1;F26F12.3;F37A4.4;F55C12.4;ucr-1;K04C2.5;K11G9.2;acs-15;srab-16;T20F5.6;vps-18;clec-70;Y71G12B.5;ipla-6;F47D2.11;bpl-1;gei-13;let-767;pph-1;pqn-15;sea-2;srg-50;srg-…
21ur-776	-1.91916	9.06143	0.00162863	0.0119672	dhs-27;glt-3;mau-2;mex-5;ncr-2;rho-1;smc-4;srw-122;srw-123;vps-52;C08B6.11;imp-1;lgc-48;F09C8.1;F22B5.6;ddx-17;twk-48;dma-1;T22C8.6;Y51B9A.6;lgc-55;ZC434.9;ZK524.4;C01G8.1;snpn-1;C05D11.1;math-15;C27A12.6;C34D4.4;srt-3;F59A6.5;pfkb-1.2;M70.5;srt-63;Y46H3A.5;gpa-17;Y73B3A.4;ZK688.11;Y17D7B.10
21ur-12847	-1.91916	9.06143	0.00162598	0.0119672	ape-1;apb-1;atp-2;csk-1;dhs-27;glt-3;lst-4;ncr-2;peb-1;sem-5;tag-123;C08B6.11;lgc-48;cdr-2;F09C8.1;F55G11.1;twk-48;T22C8.6;Y52B11A.3;tric-1B.2;Y62H9A.5;Y105C5A.24;C01G8.1;snpn-1;C05D11.1;math-15;C34D4.4;DC2.5;F18C5.10;oac-24;pfkb-1.2;sgt-1;srt-63;trpl-2;Y46H3A.5;gpa-17;blos-2;Y119C1B.3;fbn-1;Y17D7B.10;F21C10.13
21ur-6187	-1.94587	8.11448	0.0069185	0.0373853	R07A4.4
21ur-1702	-1.95416	8.82201	0.0016729	0.0122475	cle-1;dhc-1;sfxn-1.3;Y47H9C.9;C16B8.3;E04F6.10;frpr-13;folt-3;ceh-34;col-164;srd-54;F35B12.3;M28.9;fbxb-1;B0207.1;pitr-3;F09E5.12;F49D11.6;Y37F4.3
21ur-1051	-1.95498	9.76132	0.000183578	0.0020621	cho-1;klp-16;srh-40;srw-91;srw-135;str-250;F19D8.2;F25H2.6;M05B5.1;sre-11;flp-26;Y4C6B.1
21ur-4866	-1.98909	8.86194	0.00175517	0.0127008	gon-1;str-165;nhr-150;aman-2;T09F5.1;cyp-13A2;sorb-1;F39C12.1;K05F6.4;T02H6.1;T10E10.3;T26A8.4;Y105E8B.11
21ur-12935	-1.98909	8.86194	0.00175245	0.0126904	pqn-82;unc-44;unc-112;nhr-150;F59B2.12;cyp-13A2;F39C12.1;T26A8.4;Y105E8B.11
21ur-12459	-1.99452	8.19508	0.00625801	0.0348235	alh-8;arl-5;cft-1;daf-6;dpf-1;icp-1;pgp-10;sma-9;xtr-1;ugt-15;R06A4.2;C26F1.3;K06H7.7;acl-8;T12E12.3;xpd-1;Y82E9BR.19;fipr-5
21ur-8534	-1.99452	8.19508	0.00626655	0.0348235	adr-2;bbs-2;coq-5;cps-6;dcr-1;emb-4;evl-14;hpr-9;hse-5;iars-2;mrp-1;mrp-2;mrp-8;nhr-122;smg-1;srj-49;srw-95;str-79;str-249;raga-1;ctbp-1;ula-1;trr-1;cyp-29A4;best-5;C39E9.8;etc-1;F11A5.13;F26F2.7;F45G2.7;nhr-193;K02B12.5;cyp-14A1;K09E9.3;mrpl-36;R05A10.3;R09D1.13;T08G11.1;Y45F10D.2;rpom-1;epg-8;ZK632.14;C01C4.3;fbxl-1;math-8;erp-44.1;otpl-3;cyp-33C6;F41G3.5;F44E7.3;F48E3.9;F55A3.2;H20J04.1;cyp-33…
21ur-4031	-2.02249	7.68072	0.0065443	0.0359573	pek-1;dmsr-9
21ur-108	-2.02825	7.68268	0.00794002	0.0415126	dnj-14;his-59;sre-2;best-7;cids-2;Y17G7B.10;Y39A1A.9;Y116A8C.30;mdt-9;nhr-158;npr-8;F53F10.2;T19D12.5;srbc-81;herc-1;ZC487.1;Y19D10A.17
21ur-32	-2.04004	8.6594	0.00952046	0.0481469	srv-15;srx-4;trp-1;prx-10;T10G3.4;Y39B6A.30;srxa-15;Y53C12B.1;Y71A12B.12;C05D11.1;stn-2;cht-1;nhr-90;nhr-134;syd-2;wrt-1;btb-14;B0207.1;clec-175
21ur-7137	-2.05445	8.63623	0.00302722	0.0194457	add-2;dnj-29;frh-1;glt-4;inx-7;mua-3;plk-2;parp-2;pmp-3;srh-89;sup-17;sdhb-1;sart-3;thn-1;thn-3;thn-2;F34H10.2;thn-4;F54B11.9;K02E11.6;fbxa-135;Y79H2A.3;F37A4.4;cyp-33C5;cyp-33C4;T07F12.2;T19A5.1;gck-2;pdp-1;F26G1.11;ZC513.14
21ur-6031	-2.05446	8.63623	0.00302068	0.0194359	add-2;col-177;lin-41;lrp-1;mua-3;rol-3;ser-2;sra-34;srb-3;srh-89;srw-51;srx-46;sdhb-1;plrg-1;sart-3;C05C10.2;srsx-37;srsx-36;T28D6.5;Y17G7B.19;Y37A1A.2;sdz-2;C25E10.5;F26A10.2;F29A7.6;sdz-23;T20D4.11;mis-12;gck-2;F26G1.11;ZC513.14;C13C4.8;Y69A2AR.46
21ur-14239	-2.05446	8.63623	0.00301557	0.0194204	daf-18;lrp-1;nhr-5;srh-89;srv-6;plrg-1;AC3.5;sart-3;C06A12.3;C27A7.1;pyp-1;F13G3.7;F49C12.12;fbxa-135;T28D6.5;Y41C4A.9;ZK666.8;C25E10.5;F56B3.9;sdz-23;T20D4.11;srz-97;clec-250;C25F9.11;F26G1.11;ZC513.14;C13C4.8
21ur-13484	-2.09798	8.28018	0.00467599	0.0274835	tom-1;zig-7;T05C12.11;ZK829.9;C10G8.8;mks-1;fbxb-87;C27H6.9
21ur-14477	-2.09798	8.28018	0.00468192	0.0275022	leo-1;ZK829.9;F02E8.4;mks-1
21ur-5770	-2.09798	8.28018	0.00468787	0.0275209	cls-2;osm-9;Y92H12A.2
21ur-12113	-2.12355	8.31821	0.00626436	0.0348235	bli-4;glt-3;glt-6;grd-11;hlh-17;nca-2;nhr-73;pes-10;rpc-1;sru-24;ssp-32;tpa-1;unc-73;F36D3.5;F37D6.4;K02B7.3;Y16B4A.2;Y54E5A.7;Y62E10A.3;C10G8.2;D1007.10;F59E12.6;vms-1;fbxa-137;Y51F10.3;ZC449.2;F53F4.16
21ur-5675	-2.12355	8.31821	0.0062636	0.0348235	cit-1.1;dgk-1;hda-3;ifa-1;lin-25;rpn-9;str-86;F44F1.3;F54B3.1;F54D5.9;agl-1;T13F2.4;Y70G10A.2;ZK632.5;C03B1.14;F55D10.4;F56H1.3;T26A8.4;Y75B8A.44;BE0003N10.6
21ur-3736	-2.12355	8.31821	0.00625846	0.0348235	glh-4;him-4;let-765;lpd-3;mog-1;mpz-1;rad-54;soc-2;srh-206;unc-22;unc-61;unc-73;unc-78;nfx-1;C05E7.1;C06B8.7;C14B4.2;dmd-11;F36D3.5;acaa-2;F58H1.7;ikke-1;ugt-30;chhy-1;T23F1.5;W04A4.5;Y38F1A.1;hrpu-1;rsy-1;sinh-1;Y57A10A.31;clec-243;ZK632.2;ZK795.3;B0212.3;trxr-1;fbxa-158;egal-1;C25H3.1;pals-22;C37C3.12;F01G12.1;F07E5.5;F20D12.2;flp-23;F33G12.6;F48A11.4;aagr-4;K09F5.1;M57.1;T10E9.1;T20H9.6;frl-1;…
21ur-7831	-2.12366	8.25983	0.00408039	0.0245463	col-101;col-162;csp-2;gst-38;lit-1;pqn-85;sir-2.1;srw-139;rhgf-1;unc-43;olrn-1;gcy-29;ufd-3;K02B12.7;T01C3.3;glb-29;rsr-2;cpsf-3;ZK669.3;C25G6.4;F07B7.7;F35C8.8;F43C11.10;F55F10.1;R05D3.12;pig-1;ZC411.1;C25D7.16
21ur-4819	-2.12374	9.57107	1.08e-05	0.000196264	dnj-29;dre-1;kel-10;F11A5.5;Y51A2A.5;vet-2;ltah-1.1;C52B9.10;timm-17B.2;F10E9.11;pdxk-1;Y4C6B.1;arx-3;ced-11;exc-4;glr-7;inx-1;ptr-13;smf-1;srh-129;sru-36;srv-11;srv-15;srw-72;srx-65;str-221;taf-7.1;mrck-1;ivns-1;twk-18;ulp-4;zip-1;B0564.7;nfki-1;acc-2;git-1;pfd-6;F23A7.4;F26E4.7;F32D8.10;scl-10;capg-2;F57A8.1;K08E4.3;pix-1;M01E5.4;srh-24;trcs-2;T01D3.1;T08A11.1;nfya-1;pssy-1;C52B9.4;F15A8.1;F41C…
21ur-13371	-2.17257	7.80592	0.00351745	0.0220144	xrn-2;C44C10.9;rei-2
21ur-5791	-2.17258	7.80592	0.00352105	0.0220144	adm-2;cnx-1;col-36;col-61;sop-3;unc-84;xrn-2;C14B4.2;C44C10.9;E03G2.1;Y75B8A.8;viln-1;C16A11.5;rei-2;W10G11.19
21ur-4472	-2.19649	8.37856	0.00480076	0.0280681	gip-1;pat-2;F39B2.8;rde-12;T01H3.2
21ur-3898	-2.20026	7.85428	0.00790429	0.0414161	lrp-1;nhr-129;rrf-2;C03A3.1;C47E8.4;F57C2.4;ttr-22;D1007.15;dmd-9
21ur-3213	-2.20632	8.7409	0.00250036	0.0166791	cca-1;lrk-1;nhr-14;C11H1.3;Y18D10A.4;fbxb-96;R08C7.4
21ur-11521	-2.22625	7.85139	0.00309384	0.0197792	eef-2;nmy-2
21ur-5788	-2.22625	7.85139	0.00309619	0.0197816	gab-1;vha-11;rin-1;pks-1;polk-1;F46H5.7;Y73C8B.3
21ur-903	-2.22829	7.88077	0.00728039	0.0389823	ceh-14;col-109;dpf-4;fib-1;flp-19;gcy-18;gars-1;him-3;hst-3.1;iars-2;let-721;lin-25;lip-1;mes-3;dcap-2;prp-8;ptd-2;rpl-21;srh-31;srv-9;dgk-4;unc-130;B0393.4;C33D9.8;C36E8.4;F10B5.8;F21G4.3;F28G4.3;irld-6;F37A8.5;F38A1.8;mtcu-1;F47B10.9;cutl-18;F49E2.5;parn-1;T06D8.10;T14G8.3;Y44A6D.6;Y53F4B.13;Y57G11C.36;Y105C5A.24;eif-2Balpha;B0507.8;C01F1.1;C23G10.8;C27H5.2;ceh-83;aagr-4;fbxa-41;K09C6.7;K09C6.8…
21ur-4724	-2.24401	7.91686	0.00913333	0.0467002	lin-2
21ur-15299	-2.24401	7.91686	0.00912713	0.0466924	gon-2;clec-32
21ur-1598	-2.24453	8.45416	0.00833075	0.0433512	fem-2;lin-31;sri-4;unc-89;mans-1;ehbp-1;F59A1.6;suro-1;fbxb-85;rad-23;B0416.3;tiar-1;C27F2.6;C33F10.1;C42D4.13;F10E7.6;mps-2;pygl-1;cogc-4;Y71H2AR.1
21ur-3937	-2.25903	7.00263	0.00985224	0.0493402	arx-2;cku-80;dnc-1;him-8;ida-1;osm-7;ptp-1;rme-1;unc-85;dph-3;M7.9;R06A4.2;R11A8.1;T05D4.2;T08D2.1;pals-29;Y45F10C.1;Y54G11A.2;ubr-4;EGAP4.1;F12A10.8;lgc-6;che-10;F35H10.10;F46F11.10;F53C3.7;T12E12.3;hpo-36;Y22D7AL.9;madf-1;W02B12.13;tag-241;arid-1;Y47G6A.33;cyp-44A1;dom-3;fmo-3;nhr-115;rsd-2;C34E11.2;M05B5.4;Y38E10A.3;oac-50;nprt-1;Y77E11A.7
21ur-13272	-2.26324	10.2494	0.00201456	0.01416	coh-3;crn-3;fax-1;sax-2;sru-31;uaf-1;C13C4.7;somi-1;coa-6;aagr-1;F35H12.6;F38E1.10;vps-4;coh-4;rad-8
21ur-3761	-2.26324	10.2494	0.00201408	0.01416	ajm-1;crn-3;ifp-1;lig-4;tbx-39;uaf-1;C04B4.5;cut-4;F22E12.1;usp-48;F55H12.3;somi-1;abhd-11.2;T04F3.1;T07F10.3;T08A11.1;ceh-92;coa-6;C01C4.3;C34E10.9;C45E1.4;hach-1;F35H12.6;hsp-75;vps-4;Y71H2AM.20;C14E2.11
21ur-9497	-2.2956	10.3814	9.69e-05	0.00124543	amt-4;dpy-22;msi-1;vps-53;ZK1320.9;B0310.2;C09D4.3
21ur-2683	-2.30288	8.4666	0.00229505	0.015559	dab-1;dsh-1;ltd-1;str-15;prx-10;F13D2.1;ugt-34;F53B6.4;W04G5.7;Y54G11A.4;F56C9.10
21ur-2245	-2.30931	8.82707	0.000674759	0.00593645	dhc-1;mls-2;par-1;srh-131;srh-132;srw-134;uaf-2;wah-1;wrk-1;wdfy-3;cdr-2;F13G3.6;M02B1.3;M199.2;R02D5.1;T05A1.5;math-8;noah-1;pks-1;E01A2.1;nono-1;K09F6.4;epg-7
21ur-12241	-2.31195	7.05007	0.00944921	0.0479958	atm-1;ttr-48
21ur-337	-2.31195	7.05007	0.0094541	0.0479962	die-1;jip-1;F31B9.4;scrm-6;cutl-18;cutl-7;T08G3.6;ZK666.4;sdz-37;mbl-1;T10E9.2;abhd-11.1;F36H5.8;abts-4
21ur-4230	-2.31566	9.14033	0.000158278	0.0018336	smg-1;F53F8.6;ZK1098.6;glb-33
21ur-15682	-2.31566	9.14033	0.000158131	0.0018336	clr-1;gcs-1;srxa-9;ZK1098.6;C46C11.2;cdh-8;glb-33
21ur-10675	-2.31566	9.14033	0.000157985	0.0018336	NA
21ur-1589	-2.31573	9.13637	0.00200632	0.0141491	ego-1;fbxa-158
21ur-1291	-2.32329	10.3744	0.00482991	0.0282055	tba-7;T01D3.1;Y53F4B.5;cogc-5;R09A1.2
21ur-10976	-2.3233	10.3744	0.00482825	0.0282055	mrp-1;tba-7;rpn-6.2;W03A5.1
21ur-2754	-2.32559	7.98681	0.00741953	0.0395999	cca-1;col-88;crn-2;srg-6;str-33;zif-1;clec-199;sodh-2;wago-1;W09D10.1;grdn-1;C09B9.1;lst-6;F19F10.12;F43B10.1;F56C9.11;M01E11.2;stim-1;Y58A7A.3;rga-4;hpo-20;perm-3
21ur-13228	-2.32559	7.98681	0.00741531	0.0395985	apb-3;cct-5;ced-10;dars-1;dyf-6;gly-18;lep-2;mig-2;nhx-4;pkc-2;swsn-1;pyr-1;sax-2;scp-1;sru-16;sru-17;tol-1;ubc-15;cdk-12;wdfy-3;C39B10.1;C48D1.1;emre-1;F31D4.9;spat-1;smg-8;ttll-15;M18.3;lron-14;T11A5.6;Y41C4A.8;mop-25.2;Y57A10A.4;atg-4.1;ZK1320.5;lmp-2;C25G6.3;C52A10.3;F46G11.2;F52D2.6;F56C9.11;ucr-1;H06H21.8;oig-8;T23F2.2;srt-61;W09B6.5;otub-2;ddx-35;Y67D8C.2;sdz-35;Y54G2A.40;C45G9.15;Y53F4B.62
21ur-4857	-2.33279	8.49254	0.00236294	0.0159327	cal-4;ogt-1;pqn-32;skn-1;rimb-1;C46F11.6;D2005.6;R08A2.7;hpo-4;Y39E4B.10;pola-1;ZK858.6;B0511.6;F14F9.3;T08G2.2;Y51F10.4;ZK185.2;Y73B6BL.44
21ur-367	-2.33286	8.49159	0.00155474	0.0115528	aph-2;ceh-14;str-122;K10D11.3;mask-1;chil-26;T13B5.9;T21D12.11;Y60C6A.1
21ur-3766	-2.34403	8.53791	0.00645285	0.0355423	ama-1;bpl-1;srx-114;str-187;rpoa-12;C34C6.3;hda-11;F19B6.1;shk-1;B0261.8;pho-12;C50E3.5;C50E3.13;nep-16;nhr-190;H10E21.5;T20F5.7;W05F2.6;Y54G2A.26
21ur-13242	-2.34403	8.53791	0.00645228	0.0355423	ama-1;ech-5;fkh-7;grl-12;lev-1;pmk-3;pqn-35;rbd-1;srv-1;sup-37;unc-2;unc-15;trr-1;C33B4.5;C55A6.10;F32B6.3;F58B4.3;K08F9.4;M02B1.2;C10H11.7;oatr-1;ddr-1;fhod-1;cebp-2;pole-2;F19F10.3;sulp-3;pmt-2;R05F9.9;clec-219;spe-48;Y54G2A.26;Y102A11A.1;cex-2;Y54G2A.49
21ur-6085	-2.35228	8.00798	0.00577285	0.0326431	akt-2;che-3;cyk-4;dog-1;xpo-3;myo-2;ncr-2;nhr-124;pat-4;pgl-1;rap-2;rpn-1;srx-105;str-71;tsp-18;ubc-12;unc-6;C17D12.7;slc-25A29;F01D5.6;F13D12.10;F14D7.11;F19C6.4;F20G2.6;cept-1;pyk-1;F30A10.4;F45E10.2;F46G10.4;F55H2.5;F58D5.3;F58H1.2;fozi-1;slc-25A32;swt-5;M04B2.4;chaf-1;T19B10.2;Y16B4A.2;Y17G7B.20;Y43F8B.3;rsks-1;Y53F4B.9;Y70G10A.3;ZC84.7;actl-1;ugt-37;F40H3.1;F41B4.1;lin-42;F49D11.4;F49D11.6;K…
21ur-5350	-2.356	8.00512	0.00701679	0.0378755	ajm-1;gst-4;haf-1;nfi-1;pgp-5;ptr-18;rpt-6;ser-7;srj-38;twk-29;chil-8;C39E9.7;C50F4.12;C56A3.8;F11C1.5;F25F2.1;srt-33;F44F1.4;gmeb-2;K09E9.1;R02D5.3;T02E1.8;T06E4.8;T06E4.9;maea-1;Y59A8B.21;tmc-2;cdgs-1;cdc-7;oac-9;srsx-32;srsx-9;F44E2.4;srt-34;hpo-36;Y4C6B.5
21ur-5787	-2.36294	8.55178	0.00510163	0.0294191	cdh-3;csn-3;duo-3;kin-15;lov-1;lpd-3;ccar-1;nhr-7;npp-12;num-1;pax-2;sec-23;taf-9;C18D1.2;C27A7.5;C27H6.8;F28C1.1;K08D8.6;nrde-2;T02G6.5;T26E4.4;asp-15;Y51H4A.7;sre-27;Y116A8C.27;ugt-6;B0495.7;C10E2.2;F10D2.8;pde-4;nhr-226;W03D8.9;W03G9.5;Y69A2AR.12;Y69A2AR.25;F49D11.10;W02H5.16
21ur-14654	-2.36339	7.09327	0.00792451	0.0414967	aat-1;eat-16;fem-1;inx-5;map-2;zig-2;zyg-9;C08F8.2;oac-5;C33D9.6;C50F4.16;cyp-13A11;F46C5.6;F49H6.5;F53F8.5;agl-1;ZK1067.2;C16C8.12;abhd-3.2;C46C11.2;F53H1.4;hmbx-1;K02E7.4;R03E9.2;T23B3.1;Y22D7AR.6;Y34D9A.3;Y46H3A.4;supr-1;Y73C8C.8;Y92H12A.4;C55C3.8;pals-37
21ur-8937	-2.36339	7.09327	0.00793024	0.0415049	aat-1;dys-1;gst-16;hum-4;itx-1;nos-1;zyg-9;fbxa-174;agl-1;fcd-2;ddl-2;snx-14;Y54E5B.2;ZK849.1;C04C3.6;Y48G1A.1;Y82E9BR.16
21ur-913	-2.36339	7.09327	0.0079352	0.0415091	qars-1;grd-2;grd-4;ooc-5;str-154;rsa-1;C25F9.2;F10A3.4;F39H11.1;magu-4;T24B8.7;sfxn-1.3;C01B10.8;F09G2.1;F12E12.2;F41C6.4;str-267;ugt-53;W09C3.7;Y53G8AR.1;Y54G2A.26;rbm-39;fbxa-28;gst-16;F49H6.5;agl-1;T28A8.3;abce-1;snx-14;Y57A10A.4;ZK849.1;F37C4.4;Y92H12A.5;C34C6.9
21ur-4976	-2.36613	9.22094	0.00151117	0.0112798	mom-1;npp-9;pqn-60;dhfr-1;polg-1;Y87G2A.13;glrx-21
21ur-4886	-2.37897	8.9061	0.00122536	0.00955989	NA
21ur-12333	-2.3793	8.52999	0.00117946	0.00929607	pgal-1;mps-2;K11G9.3
21ur-14183	-2.3793	8.52999	0.00117703	0.00928704	C31E10.6
21ur-5022	-2.3793	8.52999	0.00117583	0.00928704	nep-11;pgal-1
21ur-2688	-2.38054	8.53102	0.00120822	0.00944643	sra-8;srh-61;tag-189;zbp-1;pnc-2;gst-36;unc-79;lron-14;H20J04.4
21ur-8471	-2.38054	8.53102	0.00120639	0.00944643	gst-36;srw-23;unc-79;F47B3.4;F47B3.5;H20J04.4;Y41D4B.4
21ur-1581	-2.38114	8.00789	0.00257933	0.0171144	brf-1;fli-1;hen-1;srw-8;str-119;wrt-8;snpc-1.1;C06G1.1;nhr-257;epg-5;sec-3;F53C3.8;F54D10.3;Y45G12C.10;dmsr-11;T03G11.9
21ur-628	-2.38809	8.94778	0.00333627	0.0210328	nrf-6;tag-153;unc-49;chil-27;cpsf-3;W08F4.7;Y47G6A.5;otub-2;Y82E9BR.3;cul-6;lad-2;mua-3;unc-52;C45B11.2;F01D5.6;R08A2.2;hrde-2;rga-1;tat-1;abhd-3.1;cyp-31A5;gdh-1;hpo-28;F47E1.4;egas-4;glf-1;R08C7.8;ZK686.2;Y60A3A.25;F26G1.9
21ur-1219	-2.39175	7.12028	0.00567517	0.0322182	daf-4;gcy-22;rnf-1;seu-1;unc-83;F47G9.4;K04H8.2;W07A12.4;F22D3.4;F55C12.4
21ur-2388	-2.39175	7.12028	0.00568005	0.0322182	kin-16;sth-1;ttn-1;F39C12.1;F39H12.1;copb-1
21ur-2724	-2.39989	8.54696	0.000970239	0.00792865	nep-1;hpo-28;M70.4;cdh-12
21ur-2069	-2.40609	7.13084	0.00754239	0.0401272	smc-3;lact-3;bath-34;AH9.3;C50D2.3;T19D12.4;Y34B4A.9
21ur-14147	-2.40609	7.13084	0.00754289	0.0401272	max-1;smc-3;srh-240;srx-134;str-83;tmbi-4;unc-78;vit-6;F20D1.3;lact-3;AH9.3;vps-51;B0432.10;C16C8.13;C50D2.3;Y46H3D.1
21ur-8778	-2.40609	7.13084	0.00754646	0.0401272	nlp-4;srj-39;C14A4.13;F20D1.3;gfat-2;R10E11.6;cyp-13A8;Y59A8B.21;clec-27;ZK856.5;C05D11.9;F39F10.4;ska-3;R01B10.4;Y46H3D.1;srz-37
21ur-4338	-2.40753	8.03216	0.00261112	0.0172338	ceh-23;dsc-4;evl-14;grl-2;hil-8;him-4;hoe-1;ppw-1;srj-19;srj-20;abcx-1;C31G12.4;F10B5.8;F56H6.13;F59F5.7;Y48E1C.4;ZK792.5;fbxb-105;sago-2;F56F4.3;R01B10.3;T05B4.13;ZC449.7;eol-1
21ur-832	-2.40753	8.03216	0.00261367	0.0172392	aqp-7;cat-4;cdc-14;cep-1;dgn-1;dhp-2;dhs-20;mrp-3;npp-12;ppw-2;ubc-9;unc-6;unc-22;C07H4.1;mks-5;acl-5;T08G11.1;ctg-2;Y38H6C.21;ZC116.3;ZK1307.8;B0511.7;C17H11.1;ift-74;rig-6;math-20;math-25;F26A1.3;F31A3.5;scl-12;K09E2.2;M116.1;sdz-25;math-37;vet-1;clec-21;ipla-6;Y94H6A.5;Y97E10AR.3;slc-17.1;cdk-4;cua-1;dop-1;gei-3;let-502;npp-8;nuc-1;rab-14;sym-1;atx-3;ssl-1;wts-1;stip-1;C15A11.7;C27A7.5;C32H11.…
21ur-15308	-2.41731	8.05613	0.00524322	0.0300913	abu-2;ace-3;bli-4;cft-1;dhs-9;mua-3;nca-2;prp-8;epac-1;rpy-1;srh-243;srx-21;srx-119;str-103;taf-3;tag-51;clec-48;C15H7.3;C33D3.3;gls-1;D1054.8;F43D9.1;sulp-5;metr-1;chil-21;T19C9.8;T22C8.1;T26E3.6;W05H12.2;ZC443.1;jmjd-3.1;F21F3.6;F42A9.9;F42G9.1;cpt-4;fbxb-45;ugt-9;clec-74;acl-9;B0403.6;C44C10.15
21ur-309	-2.41732	8.05613	0.00523543	0.0300638	abt-1;avr-14;ceh-23;srb-11;str-84;C28A5.6;prmn-1;F23D12.2;F53C11.5;clec-49;Y17G7B.8;gld-4;C26B9.5;C41D11.6;F52E1.2;mcu-1;irld-42;T22B2.2;Y39A3CL.7
21ur-10643	-2.41732	8.05613	0.0052351	0.0300638	cpl-1;mel-28;puf-8;F10C2.3;F16B12.6;Y48B6A.1;Y54G11A.3;svop-1;C10E2.1;F31A3.5;Y67D8C.3;lin-15A
21ur-4649	-2.41835	10.3686	2.2e-05	0.000361292	cdh-9;ptr-16;tag-124;nkb-2;B0310.2;C10A4.7;ugt-36
21ur-1516	-2.42482	8.04432	0.00277314	0.0181518	ark-1;cdk-4;clh-2;exc-4;fat-7;gcy-23;glc-2;gst-16;lev-9;lin-54;nhr-18;nlp-30;odd-2;rde-2;rnp-7;scc-3;sdc-2;sdn-1;sma-6;srd-49;sru-11;srx-21;srx-93;ttn-1;twk-8;zfp-1;2L52.1;asps-1;pals-26;clec-41;dhc-3;hasp-1;C03H12.1;bud-31;C07E3.3;C08F8.2;C27B7.7;lron-4;C47E8.9;eif-2Bepsilon;cpt-5;F19B2.5;F20C5.7;mrps-33;F25H8.2;mltn-1;evl-18;tag-290;F44D12.8;glb-17;F54B11.8;fbxb-117;F59B2.8;mspn-1;ptp-4;K05C4.1…
21ur-1623	-2.42714	9.17597	0.000214739	0.00234872	F45E10.2;F54E4.2;T10H4.4;efa-6;F25G6.1;F52H2.7;aass-1;cutc-1;apl-1;atn-1;ced-5;col-80;emb-30;flp-7;nhr-97;nhr-109;asns-1;srh-220;sri-74;B0285.6;C27A7.1;F22B5.6;F27C8.2;F27C8.3;fcp-1;srt-44;R10E12.2;srxa-15;C01B10.3;gmeb-1;C06E4.3;C10A4.4;srbc-24;F21C10.3;F25B4.5;btb-16;F49E10.4;R13A5.7;W05G11.4;Y65B4A.9
21ur-13182	-2.4351	9.22177	0.000616282	0.00549972	B0393.8;fipr-26;VB0393L.2;F31E3.6;clec-150
21ur-2123	-2.4351	9.22177	0.000617028	0.00550146	dlc-1;srh-154;B0393.8;nhr-196;cyp-14A4;VB0393L.2;F31E3.6
21ur-10324	-2.43971	7.15682	0.00756835	0.0401918	dre-1;drp-1;pbs-4;ptr-4;srh-185;twk-7;C08B6.3;F28G4.3;F57A8.1;W04A8.1;irld-55;B0416.5;abhd-3.2;F18F11.4;bra-2;K02E7.4;arrd-1;dhhc-11;ZK484.7;nbet-1
21ur-11122	-2.43971	7.15682	0.00757137	0.0401918	eat-3;feh-1;mac-1;pmk-1;rom-2;srw-12;unc-60;srd-74;F58H1.5;eif-2Bbeta;Y57G11C.3;lury-1;B0416.5;lst-6;F32E10.8;H03E18.2;tmem-135
21ur-13603	-2.43972	7.15682	0.0075744	0.0401918	dao-3;fkh-7;lat-2;ect-2;ptr-9;str-60;vab-9;C07A9.9;F01G10.9;srz-1;F49B2.6;ctc-1;C08G9.2;best-6;srbc-9;sre-53;F19B10.4;F42C5.9;ifo-1;otpl-5;ztf-16;sqd-1;ZK484.7;Y41E3.19;T10D4.15
21ur-4659	-2.43972	7.15682	0.00757742	0.0401918	amt-1;cal-2;glr-7;nas-36;pat-2;rhr-1;spd-3;ssp-9;ssp-11;twk-25;ubh-1;wee-1.3;wrt-1;tbc-19;F40F8.4;rskd-1;ddx-52;sre-32;arrd-5;pitr-3;B0252.3;C35A11.4;F54H12.4;nekl-1;srab-25;E02H4.7;cdh-3;snf-7;srh-185;srv-29;mlt-2;F28G4.3;chil-26;irld-52;riok-3;F41G3.10;K02E7.4;cyp-35B1;K07D4.6;arrd-1;dhhc-11;Y54E10A.17
21ur-538	-2.44064	9.21643	4.09e-05	0.000600151	apl-1;apb-3;pha-1;spp-13;srh-199;sru-11;str-37;str-83;unc-9;wrt-8;zhp-3;mys-1;F35G2.1;F53F4.7;M04C3.1;cids-1;zipt-3;C34F11.1;maco-1;nstp-2;F16F9.1;F33G12.6;hmbx-1;rod-1;gldc-1;erfa-1;Y17G9A.2;Y71F9B.9
21ur-2351	-2.44691	8.59419	0.0019285	0.0137165	eif-3.K;rad-51;R09E10.5;lim-8;toe-1
21ur-12057	-2.44692	8.59419	0.00192655	0.0137124	eif-3.K;osm-12;txdc-9;unc-89;R09E10.5;sql-1
21ur-5262	-2.45006	8.59505	0.00115884	0.00919156	ltd-1;C27B7.5;C39E9.8;aagr-3;cpt-1;pcyt-1;cct-3;ccpp-1;M01H9.4;fbxa-137;W04B5.5;W04C9.4;fbxc-51;ZK105.13;hcf-1;him-4;sma-2;srg-4;pals-4;F02D10.6;F54B3.1;T11G6.2;lpr-2;Y47D3A.1;C45G9.10;cnnm-1;F45F2.10;daam-1;F27E5.9
21ur-3615	-2.45006	8.59505	0.00115706	0.00918474	col-58;npp-3;prx-12;ptr-19;F28H6.6;K06A4.7;T04C12.8;Y32B12B.2;Y57A10A.31;smrc-1;W02D7.8;taf-6.2;F14D7.18
21ur-6126	-2.45779	7.17507	0.0063723	0.0352577	nhr-129;dgk-4;C55A6.4;F10C2.7;T12A7.2;F42A9.6
21ur-5530	-2.46188	7.19855	0.00939578	0.0477731	T12G3.2;ZC581.9
21ur-3192	-2.4654	8.10478	0.00474564	0.027811	crb-1;cwp-3;lin-45;pph-2;str-253;tkr-3;tnt-3;unc-32;C08B6.11;lgc-48;clec-65;ate-1;chc-1;Y62H9A.9;ZK809.1;ZK896.5;F21A9.2;F44E2.8;F55A3.2;K06H7.8;R12C12.7;cec-6;T21D12.11;szy-4;M05B5.7
21ur-2739	-2.46865	7.18429	0.006758	0.0367573	NA
21ur-3180	-2.47402	8.64426	0.00359833	0.0224301	nst-1;srw-44;str-20;C32D5.11;ppfr-2;F49E10.4;cpt-4;Y67D8C.3;Y47G6A.31
21ur-5109	-2.47453	9.70117	7.55e-06	0.000151376	pdi-1;sra-14;srh-201;Y17G7B.21;ZK1128.4;H24K24.3;sar-1
21ur-3158	-2.47453	9.70117	7.54e-06	0.000151376	atf-6;pdi-1;unc-2;unc-44;fbxa-98;R05D11.9;ani-2;T08D10.4
21ur-6420	-2.47544	8.08455	0.00511954	0.0294532	cdd-1;col-84;col-95;flp-12;gst-38;nas-30;ncx-3;sma-1;srh-252;taf-5;tax-4;tni-1;unc-58;arrd-25;atp-5;C50B6.3;D2030.2;fbxa-44;F40D4.13;F55F3.2;K07F5.14;best-15;T04A11.1;T04A11.4;T28D6.5;W06F12.2;Y106G6D.3;ZK287.4;vps-15;C01F1.1;ugt-63;C07H6.4;C14E2.4;C35E7.2;C53H9.2;pud-1.1;irg-7;ceh-83;irld-38;madf-3;K11G9.1;T13B5.9;pud-1.2;sqst-2;Y48G1BR.1;Y55B1AR.4;Y55F3AM.13
21ur-3942	-2.48674	8.09875	0.00193461	0.0137502	num-1;pgp-13;ttll-5;srb-18
21ur-7633	-2.49239	8.11981	0.00368449	0.0227119	M28.4;F59C12.3
21ur-3307	-2.49239	8.11981	0.00368404	0.0227119	alh-1;nhr-2;unc-84;smg-8;cyp-14A4;Y57G11C.43;ZC84.1;B0432.10;C03G6.17;C13A2.5;C24H12.1;C28H8.2;F40H6.2;F46F5.14;srt-38;F52C6.2;F52C6.3;F52C6.4;M04F3.5;acs-9;siah-1;Y71G12B.31;F59A6.10;M28.4
21ur-6010	-2.49506	7.22568	0.00992687	0.0496642	mnp-1;F47E1.3;nhr-216;zfp-3
21ur-5083	-2.49679	9.03711	0.00201741	0.01416	unc-73;B0001.3;C47E12.3;F16D3.6;F35E2.1;M01F1.4;T04F3.1;pola-1;B0495.5;B0546.5;sma-10;frl-1
21ur-3429	-2.49679	9.03711	0.00201638	0.01416	flp-12;fmi-1;grd-1;gtl-1;hop-1;D2023.6;ttr-51;srw-145;dmsr-5;trk-1;EGAP1.1;ceh-86;F49D11.2;ztf-13
21ur-14535	-2.50071	8.11069	0.00162727	0.0119672	arx-2;che-3;che-11;dhs-14;ile-2;rol-3;str-12;str-13;C17E4.1;tbcd-1;cyp-13B2;K07A12.4;M18.3;T28F4.4;Y43F8C.16;mltn-2;tag-278;C08G9.1;asp-12;F52C9.3;R05D8.9;T20D4.3;T22D1.1;lsy-12;C04G6.13
21ur-179	-2.50071	8.11069	0.00163035	0.0119711	ugt-54;aars-1;che-11;gcy-18;glh-1;gcc-1;ncx-2;old-2;rol-3;str-83;F14D7.1;tbcd-1;fig-1;M18.3;bus-19;bgal-1;Y43F8B.2;Y116A8C.33;tep-1;tag-278;C08G9.1;oac-9;asp-12;F39H12.3;F44A2.3;F52C9.3;T20D4.5;ZC123.1;C04G6.13;K08D10.13
21ur-49	-2.50666	7.23492	0.00829693	0.0431977	amt-3;clh-3;eif-3.H;madd-4;F54C9.9;nduo-4;R07H5.8;Y116A8C.27;C24H12.4;F26G1.2;F55A4.7;nuo-2;Y44E3A.1;ZK1127.4;ZK1290.10;R01H2.7;R02F11.9;lin-40;pcm-1;sop-3;tag-297;ctf-4;mrpl-51;B0563.1;C33C12.7;srab-7;fln-1
21ur-9600	-2.50668	7.23492	0.00822899	0.0429111	coh-3;lin-40;myo-3;pcm-1;smc-4;spe-26;vet-6;tag-297;asah-2;R102.2;mrpl-51;pinn-4;nrps-1;Y75B8A.33;srab-7;atic-1;cgt-2;fbxa-24;F54D11.4;ugt-14;clik-1;fln-1;fbxa-20;ZC404.1;ubxn-4;R144.13
21ur-9832	-2.50668	7.23492	0.00822585	0.0429111	myo-1;nhr-116;snrp-200;irld-66
21ur-3167	-2.50704	8.11586	0.00193669	0.0137552	gon-14;nhr-71;nrf-6;rme-8;tkr-1;K07A1.13;W07E11.1;tdpt-1;srbc-38;srbc-37;ZC53.4;srh-287;C23H4.2;D1081.7;asp-18;B0303.11;C14A11.5;C17H12.4
21ur-5711	-2.50704	8.11586	0.00193825	0.0137565	ceh-20;gon-1;srg-28;nud-2;Y55D9A.2;asp-18;B0303.11;C14A11.5;C33E10.8;F28A10.1;K09C4.10;ZC487.1
21ur-1080	-2.50818	7.2364	0.00867796	0.0449238	tsp-11;T22C8.1;Y54E5A.7;npr-17;srz-69;eat-3;fzo-1;lag-1;cnc-7;otpl-8;lgc-25;T13H5.1;Y48C3A.14;srt-69;nhr-152;srt-4;sre-51;D1044.6;F38A5.2;R12C12.9;Y71G12B.6
21ur-14284	-2.5167	7.22657	0.00497842	0.028988	cdl-1;srd-51;srh-51;str-30;str-31;str-130;tsr-1;C07B5.4;C56A3.4;R10E11.6;Y47D3A.1;Y54G11A.4;ZC376.2;C18F10.2;C52B11.5;jmjd-3.1;F37A4.2;srt-36;srt-37;H06I04.3;R02F11.1;R05F9.6;srz-32;Y37E11AM.3;dcap-1;kvs-5;Y82E9BR.1
21ur-607	-2.5167	7.22657	0.0049817	0.0289902	atgp-1;col-20;grl-21;str-30;tsr-1;C14C10.2;F07C6.4;F57A8.1;M01E5.3;rbm-22;nlp-68;sipa-1;Y47D3A.1;Y57A10A.31;ZC376.2;panl-3;ZK673.2;B0546.4;pkg-2;F37A4.2;mrpl-24;mcu-1;R05F9.6;ugt-12;W03B1.3;Y41D4A.6;Y54E10A.11;Y82E9BR.1;K08B4.7
21ur-6192	-2.51671	7.22657	0.00498531	0.0289944	adt-2;ccr-4;mes-3;str-159;tax-6;unc-34;scrm-4;F35C12.3;sprr-2;F52D10.4;spat-1;usp-33;ddx-52;slc-17.9;T23F11.6;oac-49;immt-2;mrps-10;Y46G5A.28;Y54G11A.4;Y106G6D.2;rpap-3;C49H3.6;H20J04.1;K09E2.2;M01B12.4;Y37E11AM.3;ZK1290.5;C25F9.12
21ur-2435	-2.52333	8.15212	0.00292132	0.0189308	crb-1;cyn-8;gcy-19;mod-5;nmr-1;srx-44;B0001.8;D1054.5;F44G4.2;T25G3.1;faah-6;Y75B8A.14;Y75B8A.33;cyp-34A7;cyp-34A8;C43H6.4;figl-1;bath-19;M02E1.1;F49A5.10;Y54G2A.40;Y18H1A.18
21ur-8872	-2.52334	8.15212	0.00291829	0.0189237	che-6;col-86;cup-5;ego-1;mig-14;pho-4;pqn-89;ptr-23;rap-2;rsd-2;sox-3;str-97;tag-342;C01G6.5;drh-3;E01G6.1;F19C6.5;clsp-1;K10H10.4;M04C3.1;C49A9.2;sre-49;E04F6.6;F25G6.9;dip-2;figl-1;pigv-1;cec-6;afd-1;C17E4.11;F15B9.10
21ur-14421	-2.52449	8.13062	0.00150947	0.0112798	dnj-16;dys-1;grl-27;myo-1;C08F11.10;C18E9.5;F32B4.2;F54E12.2;F58D2.2;tat-1;D1005.2;oac-2
21ur-3902	-2.52449	8.13062	0.00151135	0.0112798	dnj-16;dys-1;C08F11.10;F58D2.2;C40A11.8
21ur-2966	-2.52478	9.2869	1.01e-05	0.000188961	str-20;F10C2.3;ubql-1;T01B7.9;dhps-1;hex-3;srt-64;C23H3.5;fbxc-30
21ur-3128	-2.52479	9.2869	1.02e-05	0.000189644	hda-4;srh-185;tre-1;rha-2;C27D9.1;pks-1;mpz-4
21ur-112	-2.54232	8.69259	0.00119074	0.00935538	abt-2;mat-2;tag-52;C52E2.4;K05F6.10;W03F8.3;Y50D7A.3
21ur-5488	-2.54494	9.56769	1.86e-05	0.000312952	pag-3;slo-1;F53F8.6;F56D5.9;sre-44;irld-37;Y71F9AL.4
21ur-10661	-2.54495	9.56769	1.86e-05	0.000312952	inx-13;pag-3
21ur-570	-2.54756	9.78953	7.93e-05	0.00104688	dpy-1;dpy-19;let-721;rps-21;str-149;C32C4.1;glct-2;M01E5.3;tbc-17
21ur-3627	-2.54757	9.78953	7.91e-05	0.00104607	ferl-1
21ur-4967	-2.5481	7.27354	0.00904187	0.0463036	srh-38;F23D12.1;F35C11.6;xpb-1;H05C05.3;pcaf-1;Y51H7C.9;nhr-61;pept-3;ptr-3;sra-1;pnk-4;nrx-1;C53B4.3;F10B5.2;cyp-13A6;fbxa-126;atg-2;T19D12.10;F52E1.14
21ur-14728	-2.5481	7.27354	0.00903655	0.0463001	daf-8;fre-1;hsp-70;med-1;med-2;ncx-7;osm-9;ptr-4;ser-2;sra-26;srh-187;srw-6;srw-16;spe-42;set-3;C49F5.7;hpo-34;maph-1.1;F36F2.1;sulp-4;clip-1;M199.7;T24B8.7;W07G4.2;Y17G7B.17;ZK1058.9;B0361.9;C01F1.4;C18C4.7;clec-266;srt-4;clec-176;Y39A3B.3;oac-55
21ur-3448	-2.56207	7.28349	0.00621674	0.0347011	acy-1;ced-10;ina-1;nmy-1;srw-89;twk-32;unc-93;F12F6.1;F20G2.3;F49E2.5;F59B2.8;M142.5;T11B7.1;Y51H4A.5;tag-349;ZK632.2;gba-1;F36D4.5;F57B10.4;ZK546.5;pdp-1;T05F1.15;C02B8.12;str-176;abcf-1;pezo-1;C33B4.5;eif-2A
21ur-2132	-2.56785	8.13729	0.000899725	0.00740697	klp-7;srx-73;srx-74;unc-29;F13D12.6;nhr-281;nurf-1;F53C11.4;R05A10.6;ubr-4;F31F4.17;trpp-8;hmbx-1;hgap-1;Y76B12C.6;ttr-38;Y54G2A.57
21ur-7579	-2.57249	9.5756	3.56e-06	8.1e-05	cdh-4;che-7;emb-9;mpz-1;nhr-107;B0457.2;C06B8.2;C18E9.5;C49C3.6;C49C3.7;C56A3.6;F01G10.6;F30A10.4;ctg-1;R05A10.6;lin-38;Y54E5A.2;nhr-241;hpo-32;C27A12.6;C34H4.2;F53A10.2;mrpl-40;F56F11.2;nmtn-1;hacd-1;Y37B11A.2;trpp-10;R01H2.7;C49C8.8
21ur-2934	-2.57249	9.5756	3.54e-06	8.1e-05	abt-5;asm-2;cux-7;grl-3;mog-5;mtm-5;pqn-41;src-1;srw-63;str-83;tig-2;F28C6.4;F53H2.3;pde-12;T22G5.3;Y43F8C.18;nsun-5;ZK930.2;B0252.3;trpp-11;B0507.8;C37C3.2;EEED8.15;F07G6.2;F48A9.1;gpx-7;T12B3.1;jmjc-1;unc-132;Y97E10AR.6;H06H21.11
21ur-6836	-2.5792	9.40776	0.00283819	0.018476	fog-1;phb-1;taf-7.2;wrk-1;Y62E10A.13;misc-1;ets-4;timp-1;R12B2.8;D1007.18
21ur-4971	-2.57984	8.19359	0.00228697	0.0155147	srw-90;obr-2;mthf-1
21ur-12911	-2.57985	8.19359	0.00228324	0.0155105	pgp-6;srw-90;C15C6.1;obr-2;pssy-2;mthf-1;idhg-2;C34D4.3
21ur-4711	-2.5849	7.28797	0.00280667	0.0183066	vps-11;Y53F4B.1
21ur-688	-2.58785	8.20193	0.00256777	0.017049	bli-1;cct-4;cpb-1;csq-1;des-2;dim-1;dpf-3;grd-16;ipp-5;lpd-2;nas-13;nas-32;parg-2;rha-1;sdc-3;smg-1;srh-192;srr-4;sur-6;lim-9;tag-124;rimb-1;tln-1;unc-51;vig-1;wrn-1;C06H2.2;fbxa-136;C25F9.2;fbxa-45;mon-2;srpa-68;cpx-2;cchl-1;nep-21;T23G7.3;W02B12.12;Y32B12B.4;Y40H7A.3;jmjd-2;set-26;C17E7.9;C24B5.4;C35E7.4;mrps-9;set-9;F26A1.9;igcm-1;F40E12.2;clec-78;H01M10.1;R05F9.11;T05A7.6;T20D4.11;atg-9;T28A1…
21ur-9613	-2.58942	7.31058	0.00761152	0.0403015	rnp-7;twk-32;rnf-113;Y54G11A.14;Y67H2A.2;riok-3;best-3;C49C8.1;R02F11.4;lmd-5;T01C8.2
21ur-5004	-2.58942	7.31058	0.00760513	0.040289	twk-32;tln-1;srd-74;rer-1;best-3;exoc-7;lmd-5;Y37F4.2
21ur-1032	-2.59368	8.69116	0.000272785	0.00283753	lite-1;srv-12;E04D5.4;F49B2.3;F58B3.6;dcn-1;cdc-48.3;cpt-1;Y56A3A.30;C12D5.9;C28G1.2;sec-10;E02D9.1;F43B10.1;txdc-12.2;sulp-6;W05F2.4;pals-37
21ur-3377	-2.59593	9.31139	5.93e-05	0.000821612	F59C6.8;F46C8.3
21ur-245	-2.59622	8.19082	0.00119623	0.00939113	fkb-6;nas-31;smg-1;srj-40;sru-45;srv-14;C39E9.7;C43F9.5;pix-1;hpo-9;nhr-257;C37C3.7;nhr-261;ZK1055.4;tag-321;R74.10;nhr-31;fbxa-44;copb-2;Y69A2AR.19;ZK662.6
21ur-1061	-2.59733	8.19169	0.00135214	0.010331	ced-5;clp-1;moc-1;nhr-127;ubc-24;pepm-1;ekl-6;chhy-1;nyn-1;clec-49;ZK858.7;C10A4.1;C49A9.4;lact-1;nmtn-1;Y47D7A.3
21ur-15598	-2.59733	8.19169	0.00135216	0.010331	ced-5;clp-1;ubq-1;gipc-2;mlc-6;chhy-1;W03C9.8;W05E10.1;Y45F10D.7;lact-1;nmtn-1;Y47D7A.3;cdh-12
21ur-6382	-2.59733	8.19169	0.00135319	0.010331	blmp-1;tkr-1;C14B1.3;K02C4.5;ugt-50;clec-180;chtl-1;W03D8.5
21ur-2937	-2.5988	7.31562	0.00565486	0.0321214	aco-1;daf-6;dpy-21;emb-30;sra-7;vps-26;ssl-1;rbpl-1;ccch-1;strl-1;T01D3.3;ZK1128.4;F07B7.14;nep-10;F23H11.4;F48E3.8;H05C05.1;T19D12.1;T24H7.2;mbtr-1;sesn-1;inx-16;sdc-3;srd-64;M05B5.1;fbxa-21
21ur-7245	-2.59927	7.29822	0.00401993	0.0243279	egl-2;fos-1;glh-4;ptb-1;rig-4;C05D12.1;F17H10.2;T20F10.5;acl-12;F10C1.3;F10C1.23
21ur-1137	-2.59928	7.29822	0.00402813	0.0243279	grl-25;rig-4;zfp-1;wdr-20;T20F10.5;F56B3.2
21ur-5513	-2.59928	7.29822	0.00402985	0.0243279	egl-2;gcy-15;ptb-1;skn-1;nck-1;K02E2.1;Y62F5A.9;C34D10.2;shc-1;sknr-1;Y55B1BL.1;dmsr-9
21ur-8304	-2.60318	7.31972	0.0063881	0.0352634	cua-1;cyn-4;grd-1;gst-17;mua-3;pqn-67;rpl-22;sdc-1;set-2;sol-1;syp-1;tag-53;ttn-1;ppm-1;unc-44;vit-3;zfp-1;B0001.8;C14B4.2;C47E12.11;C51E3.9;C53A5.13;mpst-1;F17B5.1;rtel-1;F44F1.4;nhr-198;T04B2.7;gpcp-2;vps-39;ztf-17;T24B8.7;W04E12.5;Y38H8A.1;Y47D3A.31;Y60A3A.8;Y102A5C.4;irld-20;cdk-11.2;ZK1307.8;B0336.7;C01G5.4;C04E12.4;C04E12.5;ift-74;C25A8.5;C35E7.10;C55C3.4;F11D5.1;F21C10.7;F41C6.4;myo-5;ipla…
21ur-6571	-2.60318	7.31972	0.00638353	0.0352577	che-3;cua-1;cyn-4;grd-1;gst-17;hpr-17;let-418;lin-22;ncx-1;nhr-95;pqn-21;ifet-1;pqn-67;ptc-3;rig-4;rnh-1.0;rpl-22;Sep-01;smc-3;sol-1;spp-10;srx-78;tag-53;ttn-1;ppm-1;twk-5;unc-44;vit-3;zfp-1;zyg-12;bud-31;C14B4.2;C16C2.4;C33D9.8;C51E3.9;C53A5.13;ttll-5;mpst-1;eif-2Bepsilon;rtel-1;uggt-2;F44F1.4;H03G16.5;nhr-198;K07C5.3;K08C7.4;top-2;ztf-17;eea-1;T24B8.7;Y38H8A.1;acdh-11;Y45F10B.8;Y45F10B.9;Y47D3A…
21ur-12509	-2.61203	8.7555	0.00198108	0.0139908	eat-3;eif-3.E;let-92;srh-85;srw-41;str-118;F14D7.6;T27F6.8;C04E7.4;C05D10.4;H20J04.7;K12H6.12;srbc-67;Y71H2B.2;cpsf-1;T06E4.14;F17C8.9;C53A5.17
21ur-4411	-2.61204	8.7555	0.00197929	0.0139881	csq-1;grl-15;let-502;ptd-2;spp-18;srh-174;C06B8.3;folt-1;F02A9.4;F26A3.4;F43G6.8;T07G12.2;T07G12.4;T16G12.3;Y106G6G.2;F41C3.8;F58F6.6;nep-2;ZC196.9;F38G1.3
21ur-7277	-2.61366	8.17695	0.000596932	0.00536058	aspm-1;Y44A6D.5;fbxb-72;phf-15
21ur-6970	-2.61367	8.17695	0.000597919	0.00536462	aspm-1
21ur-5226	-2.62228	8.71581	0.00018064	0.00203368	gei-13;hda-4;hgo-1;kqt-2;srd-55;rin-1;F49C5.4;R10H10.7;T25G3.4;snrp-200;nit-1;C26E6.1;C38C3.4;C41D11.6;K04F10.2;R11F4.2;Y48G1BR.1;Y49F6C.7;Y51F10.11
21ur-5897	-2.62245	9.10133	2.74e-05	0.000427963	ced-1;cnt-1;coq-2;etr-1;sqv-8;sre-2;str-88;syd-2;tra-1;tub-1;C44H4.4;F53H2.3;irld-39;mak-1;K10D6.4;acl-5;T07F10.3;T27F6.8;ceh-100;ZK637.2;B0244.11;B0310.2;ain-1;C25H3.8;mps-4;ubxn-1;nono-1;golg-2;atg-18;F44E2.4;F48G7.12;K09C4.4;irld-50;svh-2;sar-1;T19E7.6;bus-2
21ur-453	-2.63098	9.34269	5.66e-05	0.000786568	csn-2;prx-12;C44F1.1;F11E6.7;F46C5.2;F53E4.1;T02B5.3;T04F8.7;Y46G5A.7;C35E7.2;C45G9.10;lgl-1;Y51H7C.12;Y66A7A.9;pept-2;rpc-1;cpna-1;E02H1.6;F47B8.1;zim-1;zim-2;lron-9;Y54E5B.2;parn-2;ZK792.5;ssb-1;C48B6.2;F07F6.7;rpc-2;nol-10;btb-4;T10B5.3;Y41D4A.4;dmsr-10;F56D6.12;F56D6.13;ZC15.10
21ur-14107	-2.63276	8.22135	0.00127624	0.00981708	grd-6;srx-131;chd-7;C26D10.4;C26E1.2;C48D1.5;agef-1;ZK1086.3;D1007.15;aagr-1;F15E6.3;clec-212;F54C1.1;atg-2;T25D3.3;Y34F4.5;acp-6;rga-4;oig-5
21ur-2672	-2.63276	8.22135	0.00127663	0.00981708	let-92;mua-3;nhr-46;pqn-13;szy-20;rgs-11;rrf-1;srd-17;srv-9;srw-43;sto-4;twk-37;C28D4.7;nrx-1;C39B10.1;kcnl-2;scl-24;F14F7.4;K08C7.1;K10D11.5;K10D11.6;ymel-1;M163.1;T07G12.2;T07G12.4;cup-14;seb-2;ZK1073.1;mett-10;B0524.3;C55B7.11;srxa-4;F40E3.3;K02D10.4;vms-1;K11D12.12;M01E11.1;frpr-18;T27E4.7;Y61A9LA.1
21ur-5847	-2.63276	8.22135	0.00127703	0.00981708	cpr-1;cpr-4;dig-1;gcy-3;glc-1;mut-7;prx-13;pyr-1;spk-1;srg-53;srv-21;sys-1;nrfl-1;tbx-40;wrt-1;hrg-7;bgnt-1.8;F38B2.4;F47H4.2;fig-1;srbc-48;K08H2.2;R10H10.3;T08D10.3;agef-1;dmsr-3;ZK593.2;math-1;fbxa-164;C10A4.4;glb-5;aagr-1;clec-137;F41E6.1;F44E7.5;irld-36;acs-15;math-41;W03G9.5;Y48G1C.5;Y102A11A.2
21ur-5681	-2.63436	8.25645	0.00295773	0.0191418	bre-1;spe-6;srh-135;str-86;tbp-1;twk-24;F10C2.4;Y17G7B.10;Y57G11C.32;C01G5.4;C30G12.6;cnnm-1;F55G1.7;K07E1.1;Y59E9AR.2;Y59E9AR.8;Y75D11A.1;ZC190.9;R06A10.5;Y71G12B.35
21ur-247	-2.63799	7.33074	0.00332868	0.0210025	NA
21ur-15029	-2.63799	7.33074	0.00332936	0.0210025	NA
21ur-14180	-2.63879	7.3304	0.00451895	0.0267812	lin-41;mac-1;pqn-54;rme-4;srx-3;unc-2;C05C9.1;C31E10.1;F20G2.1;F41E7.6;F54B8.4;F59D12.1;T04F3.1;T12G3.2;W07E11.1;Y54G9A.7;C01G8.1;cogc-5;F40H6.2;F47G3.3;miro-1;tmem-231;W05F2.7
21ur-1146	-2.6388	7.3304	0.00452565	0.026805	lin-41;ptr-3;C05C9.1;wht-3;F20G2.1;F41E7.6;F54B8.4;T04F3.1;Y71A12B.8;C01G8.1;miro-1;W05F2.7
21ur-5732	-2.64176	7.35506	0.00657117	0.0359954	math-14;F29G9.1;F56A4.5;mboa-6;Y45G12C.4
21ur-7141	-2.64983	9.41333	1.15e-05	0.000206064	pgp-14;vab-10;hrde-1;glb-12;cpna-2;tmc-2;F13B9.1;dhhc-3;T20D4.3;T20D4.5;F12A10.9
21ur-2455	-2.65295	7.36431	0.00783528	0.0411589	F59A6.2;F49D11.10
21ur-13479	-2.65295	7.36431	0.00783094	0.0411577	che-2;clh-4;hog-1;unc-10;unc-31;T05H10.1;Y39B6A.37;C10G11.1;tag-275;F22E5.17;K07C11.7;T23B12.8;Y22D7AR.7;K07H8.12
21ur-1283	-2.65675	7.34977	0.00202037	0.0141681	ocr-2;pkn-1;clec-10;W07B8.4
21ur-4509	-2.65694	8.78376	0.000567833	0.00514087	acr-14;arx-7;atf-7;csb-1;frm-1;lin-66;grl-6;him-6;pbs-5;pef-1;srh-240;sri-6;srw-95;try-7;stip-1;C17E4.10;irg-6;lron-4;F11E6.4;smgl-1;clec-169;F44F1.4;F48C5.2;pix-1;R01H10.7;cyp-13A2;T19H5.4;W03C9.1;Y39E4B.6;Y57G11C.23;yars-1;pdpr-1;ZK1320.11;B0361.2;srz-60;C32D5.11;C33C12.10;snap-1;F25A2.1;F29B9.8;anmt-2;F52D2.7;srb-13;oac-41;cutl-13;Y48G8AR.2;ZC581.3;ZK355.3
21ur-1147	-2.65989	7.35284	0.00248996	0.0166654	pqn-60;srg-7;str-264;nduo-5;R01H10.7;gly-9;Y48G10A.4;Y105E8A.3;C56E10.3;taco-1;Y38H8A.12;eif-3.D;gpb-2;phf-5;unc-44;B0198.3;F14B4.1;F21D5.9;F35C11.5;ctg-1;M28.2;M28.4;T08A11.1;T15H9.2;T16G1.4;cacn-1;clec-9;mrpl-47;B0361.6;F09E5.10;K02G10.5;usp-5;frpr-19;Y41D4B.4;vha-19;acp-6;ZC513.5
21ur-92	-2.6632	8.74996	0.000113006	0.00141766	mab-5;mtm-3;srab-12;C04E12.2;igcm-3
21ur-2925	-2.66322	8.74996	0.000114485	0.00141766	NA
21ur-93	-2.66791	9.12663	1.83e-05	0.000309442	F35H12.6;Y46D2A.2;klc-2;amph-1;Y57G11C.3;zipt-2.2;Y74C10AL.2
21ur-9811	-2.66791	9.12663	1.83e-05	0.000309442	bar-1;klc-2;unc-44;F13D2.1;amph-1;Y57G11C.3;tag-250;F48E8.3;T19D12.1;nphp-2
21ur-14571	-2.66968	7.37799	0.0064754	0.0356272	jph-1;C08B6.10;slc-17.4;C30G12.2
21ur-151	-2.66968	7.37799	0.0064724	0.0356272	abt-5;itr-1;lon-2;mes-3;nhl-2;pqn-39;twk-26;C04F12.1;F17C11.11;ccch-1;usp-33;chil-17;R107.5;Y73F8A.5;ZK228.1;ZK632.11;F48E3.9;F52D2.7;F55F10.1;ttr-58;F17C11.13;Y71G12B.35;C30G12.2;F29B9.5;C17G10.13
21ur-2106	-2.67201	7.38175	0.00575543	0.0325815	col-130;cyl-1;eat-16;gly-19;kin-29;lys-10;mel-11;mkk-4;nhr-9;nhr-138;sre-2;str-124;unc-75;unc-86;C14A4.12;C46F11.6;cdr-2;D1081.3;shw-1;lsy-22;F35C11.2;F36A2.9;F37B12.3;M05D6.3;chil-22;T21B10.3;dkf-1;tbc-17;snx-6;B0252.3;kcnl-3;sox-4;cht-3;C27F2.1;C30G12.6;C55C3.1;lmd-4;F10G7.10;F13D11.4;jbts-14;H35B03.1;K10C2.1;R12E2.11;T19A5.3;shc-2;pig-1;Y47G6A.25;hpo-38;Y55B1BL.1;Y67D8C.3;ZK353.4;F07B10.7;C29F…
21ur-10274	-2.67201	7.38175	0.00575116	0.0325758	cyn-16;gcy-12;glc-4;gon-14;nas-5;trr-1;sart-3;bath-45;F35B12.10;K09B11.5;M106.3;Y57G11C.42;fars-2;ugt-35
21ur-5018	-2.67375	7.38395	0.00957473	0.0483384	gcy-31;mtm-9;unc-9;trr-1;snrp-200;B0238.1;ldp-1;R05H11.1
21ur-5374	-2.67523	9.63206	1.62e-06	4.14e-05	cog-1;hum-7;ptb-1;str-55;vab-10;gls-1;T14G10.5;T23F1.5;W04G3.5;F56C9.10
21ur-5438	-2.68255	10.2057	2.64e-07	9.07e-06	lev-9;arrd-3;F11C1.5
21ur-13309	-2.68255	10.2057	2.63e-07	9.07e-06	hpo-35;B0212.3;srbc-23;F14H12.3;ZK180.3;szy-4
21ur-6448	-2.68973	8.3012	0.00217036	0.0148752	bcas-2
21ur-2790	-2.69581	8.2986	0.00186614	0.0133491	apb-1;let-418;srj-11;stc-1;F22G12.3;cyp-33B1;F20D12.2;poml-4;kin-4;cutl-3;C32D5.14
21ur-11443	-2.69581	8.2986	0.00186553	0.0133491	kin-4;pkc-2;src-1;che-10;F58F6.6;ZC196.9;C32D5.14
21ur-14462	-2.69819	8.82906	0.00140607	0.0106614	cts-1;gcy-5;ptr-3;K08C7.1;fipr-12;Y39B6A.18;Y52B11A.3;mrpl-41;C17B7.5;cutl-21;W08E12.7;Y50D4C.6;atg-3
21ur-13996	-2.6982	8.82906	0.00140493	0.0106608	mlh-1;sre-20;uggt-1
21ur-11691	-2.6982	8.82906	0.00140416	0.0106608	F55G11.8;vet-1
21ur-5672	-2.6982	8.82906	0.00140392	0.0106608	cts-1;glr-2;lron-14;Y52B11A.3;R07E4.5;atg-3
21ur-14398	-2.69821	7.40403	0.00444663	0.0263995	str-159;F35E12.2;ZC84.1;VC5.2
21ur-867	-2.69822	7.40403	0.00444471	0.0263995	ZC84.1
21ur-14876	-2.69822	7.40403	0.00444299	0.0263995	amx-3;cdh-4;daf-10;elt-3;frm-1;gon-2;par-1;par-6;eva-1;nrde-2;Y47D3B.1;fbxb-24;kbp-5;F35B3.4;F56C11.5;exc-6;math-34;T25D10.1;ZK185.1;Y37H2A.18
21ur-1656	-2.70072	8.77964	0.000135842	0.00161491	cyn-6;dnj-16;dpf-4;nhr-1;pqn-10;glb-8;W02D9.4;F13H8.8;T25F10.3;W08F4.10
21ur-9037	-2.70141	7.40674	0.0050696	0.0293308	ego-1;gcy-1;gcy-2;mgl-2;rme-1;spr-4;ttn-1;tag-325;F35B12.3;F49C12.3;H25K10.2;fbxb-101;Y67A10A.3;ZK262.2;klu-1;B0207.5;C30F12.3;pks-1;F41H10.4;acs-16;F48E8.4;F54H12.4;F55F8.8;H04M03.12;Y51H7C.13;ZK430.5;F54F7.9;T27C10.9
21ur-7529	-2.70142	7.40674	0.0050642	0.0293308	inx-8;peb-1;rbg-1;rnh-1.0;str-77;sym-3;tars-1;unc-43;unc-68;C36B1.9;F26E4.7;F35B12.3;rip-1;T09F3.5;Y38E10A.17;mcm-10;tsen-2;hex-2;C30F12.3;upb-1;cyp-35B3;T07H6.1;mvk-1;Y97E10AR.1;C49C8.8;T01A4.9
21ur-5962	-2.70142	7.40674	0.0050588	0.0293308	asp-6;dna-2;inx-8;nlp-14;peb-1;rbg-1;tars-1;unc-43;unc-68;C36B1.9;F14F7.5;rtel-1;srap-1;Y38E10A.17;Y67A10A.3;F39G3.2;F40H3.3;F55F10.1;cyp-35B3;lmd-5;T20D4.12;nol-6;fbxc-30;C49C8.8;T01A4.9
21ur-10859	-2.70142	7.40674	0.00505341	0.0293221	cku-80;cnt-2;dhs-4;gei-8;gtl-1;haf-8;ina-1;mat-2;nhr-127;ptr-18;rme-1;str-252;ttn-1;tni-3;C08B11.8;snx-17;F28H7.7;magu-4;F44F1.4;F44F1.6;F49C12.3;capg-2;F55H12.3;tgn-38;T23G7.3;Y48C3A.3;Y67A10A.3;riok-2;Y113G7A.12;B0207.7;C18C4.7;C18H9.1;pals-22;C32E8.9;C35D10.3;ubr-4;C52A10.2;F09F7.6;fbxb-48;F48E8.4;F54H12.4;H04M03.12;cpt-4;T20B6.1;Y51H7C.13;ZC196.2;set-18
21ur-4834	-2.70306	7.39103	0.00146053	0.0109908	chil-4;dsbn-1
21ur-15114	-2.70771	9.85694	0.000114642	0.00141766	C08F11.10;F10E9.2;K10D2.5
21ur-621	-2.70771	9.85694	0.000114674	0.00141766	T23G5.2;T06C10.3
21ur-13715	-2.70772	9.85694	0.000114756	0.00141766	cdh-3;nhr-18;pes-2.1;C05C10.2;pes-2.2;F56H6.9;T23G5.2;ZK909.3;nhr-155;acds-10;T06C10.3
21ur-6230	-2.70772	9.85694	0.00011485	0.00141766	nhr-18;pes-2.1;pes-2.2;F56H6.9;usp-46;T23G5.2;acds-10;T06C10.3
21ur-7805	-2.70989	8.31867	0.00203592	0.0142571	egl-4;ugt-55;C29E4.10
21ur-290	-2.70989	8.31867	0.00203541	0.0142571	lfe-2;tag-123;ula-1;F07A11.1;K11E4.2;R11G10.2;nyn-2;cpna-2;ubr-4;srz-24;gcn-1;Y67D8C.2;egl-4;kin-1;lir-2;unc-51;C25H3.11;Y67D8C.9;ceh-63
21ur-2513	-2.71216	7.41376	0.00378528	0.0232471	hsp-12.3;srh-17;clec-11;C24D10.5;hir-1
21ur-5427	-2.71288	7.4215	0.00998375	0.049824	bbs-2;fre-1;him-6;nlp-6;nos-2;srp-7;srx-121;srx-122;dmd-4;C55A6.6;K01D12.6;R05D7.5;W05B2.2;Y53H1C.3;irld-58;C05D11.8;C32E12.4;oef-1;endu-2;natc-1;lfi-1;nhr-254;ZK742.7
21ur-1245	-2.71288	7.4215	0.00998025	0.049824	ceh-14;glc-4;str-5;str-6;usip-1;C28F5.4;C39B5.5;D1044.6;elks-1;Y82E9BR.16;bbs-2;cah-1;pmk-1;pqn-98;srx-121;srx-122;mboa-1;tram-1;srz-91;acdh-12;tpxl-1;nhr-254
21ur-13192	-2.71288	7.4215	0.00997872	0.049824	mel-28;ndx-6;pqn-98;srx-121;srx-122;srw-145;acdh-12;K08B4.2;ZC53.1;C08E8.11
21ur-3360	-2.71541	7.41837	0.00551624	0.0314592	bre-5;rme-8;T02G6.5;W05F2.7;nipi-4
21ur-8770	-2.71869	7.42241	0.00448665	0.0266055	mrp-6;sax-7;sru-11;Y48B6A.10
21ur-2526	-2.71869	7.42241	0.00448587	0.0266055	che-6;clh-6;gon-1;kin-32;kpc-1;unc-76;nhr-168;F11E6.6;F15G9.2;uig-1;glb-15;myo-6;lact-3;miz-1;vps-39;T24B8.3;Y50E8A.6;sta-1;fbxa-32;fbxa-37;B0205.9;C17H12.11;H43I07.1;K12H4.4;W03F9.4;W09C3.4;Y54F10BM.12;natb-1;ZC250.2;ZK973.9;D1081.12;C17H12.37;kin-9;klp-4;mtk-1;pld-1;sax-7;unc-6;lipl-8;ZK809.5;T13G4.1;C49C8.8
21ur-13590	-2.72146	7.42161	0.00397461	0.0241279	acr-10;daf-9;lag-2;oxi-1;sri-34;ctbp-1;xnp-1;C05D12.2;C10C5.3;C10C5.4;C44F1.1;set-5;ugt-65;gpdh-1;K07F5.14;M176.10;T04F3.3;cyp-29A2;Y57G11C.14;ZC376.1;B0207.5;C50E3.9;F28F5.6;irld-44;R06B10.2;Y41D4A.7;ZK546.5
21ur-5880	-2.72452	7.42826	0.00580364	0.0327801	dhc-1;fars-1;skih-2;mltn-9;Y39A1A.16;K03H9.3;R03H10.6
21ur-7081	-2.72618	7.43169	0.00656136	0.0359614	daf-3;dpf-1;gcy-5;grd-11;ifc-2;kin-29;mat-2;mup-4;nmy-1;pcp-2;ran-2;sqv-1;sri-21;vps-34;F26F2.3;F38B2.3;ddx-17;M153.3;R06F6.8;T05F1.2;prmt-9;npr-34;Y64G10A.7;lgc-37;ZK673.2;mvb-12;C56G2.3;F23C8.3;F35C8.5;F53C3.1;F56C9.6;H11E01.2;fbxa-54;Y32H12A.7;Y41D4A.6;Y48G1C.5;dnc-6;bus-1
21ur-12189	-2.72618	7.43169	0.00655739	0.0359594	daf-3;gcy-1;gcy-2;gcy-3;gcy-5;gcy-9;him-1;mat-2;mup-4;nhr-20;nhr-91;nhr-104;pcp-2;pgp-4;pkc-3;ran-2;rnp-2;sqv-1;srh-231;sri-21;unc-79;unc-89;unc-101;vab-19;vps-34;pbrm-1;glb-8;hrdl-1;F38B2.3;F45D3.1;madd-4;F58E6.6;ddx-17;H03A11.1;M153.3;prmt-9;Y64G10A.7;lron-12;lgc-37;sulp-8;cyp-34A8;orai-1;C18F10.7;F13C5.2;F35C8.5;F53C3.1;F56C9.6;F57C9.4;ddl-1;ani-2;rbm-5;W03G9.5;Y32H12A.7;aakg-3;Y48G1C.5;dnc-6
21ur-4264	-2.72706	7.40936	0.00183754	0.0131728	him-3;mrp-7;ntl-4;suf-1;C04G6.10;tbck-1;Y67D8B.1;B0244.17
21ur-3628	-2.7286	8.76409	0.000213681	0.00234844	srx-3;pxd-1
21ur-205	-2.7286	8.76409	0.000213772	0.00234844	rom-5;B0379.2;pxd-1;vms-1
21ur-4747	-2.73091	7.43182	0.00638286	0.0352577	cnk-1;rgs-3;sru-39;C08F8.2;pals-8;aqp-12;pals-30;ugt-27;C30F8.3;nrde-3;Y102A11A.6
21ur-11555	-2.73092	7.43182	0.00637804	0.0352577	cnk-1;dhp-1;kel-10;rgs-3;C08F8.2;pals-8;hip-1;dmsr-3;ZK1053.3;C30F8.3;F40E12.2;F47D12.7;F48E3.8;H03E18.2
21ur-1676	-2.73206	8.3296	0.0017128	0.0124665	anc-1;cca-1;cdc-42;cdh-4;cdh-10;cec-1;chd-3;cle-1;dgk-2;dig-1;dnj-30;ech-5;fars-3;grl-1;his-3;his-7;his-19;his-21;his-51;his-53;hmg-1.1;myo-2;ncx-1;pag-3;par-2;pat-12;pdr-1;pkd-2;ppk-2;pqn-15;pqn-29;rbc-2;rig-4;rnh-1.0;rnt-1;rol-3;sel-5;smc-3;sra-38;srw-123;taf-3;taf-11.2;zipt-7.2;thk-1;tlk-1;unc-49;unc-55;unc-73;unc-89;vha-3;wts-1;catp-8;C17D12.7;C34C12.9;idh-2;cyp-25A1;set-5;cdc-5L;E01G4.3;F08G…
21ur-7538	-2.73206	8.3296	0.0017124	0.0124665	col-137;eif-3.B;nhr-102;osm-9;ketn-1;sad-1;syg-1;tim-1;unc-115;C15C8.4;F10G8.8;F34D10.4;F54D5.15;Y6B3B.1;tbc-9;ZK1225.4;M176.9;C42D4.13;M151.3;R12B2.7;T27C4.1;W05H9.2;Y102A11A.2;Y119D3B.14;C25D7.5;E_BE45912.2
21ur-6754	-2.73266	7.43178	0.00403886	0.0243279	atl-1;cal-4;cdh-3;cha-1;clk-2;cul-5;grl-18;hmr-1;hus-1;nhr-95;paa-1;pqn-24;ptr-14;rrf-2;sas-4;snf-9;spe-5;rhgf-2;C03H12.1;C06B3.7;maa-1;C47B2.2;C47E12.7;F15B9.8;atg-7;R10E11.5;mnk-1;umps-1;ztf-17;T14G10.5;sre-43;Y17G7B.3;Y43D4A.1;ttr-13;efhd-1;Y53F4B.13;zoo-1;snx-13;coa-6;ZK524.4;obr-3;nhr-149;C27F2.7;kle-2;nhr-139;C44B7.12;C56G2.4;cal-8;F13B9.2;F42G8.8;cla-1;aman-3;cutl-21;M151.4;R03E9.2;R05G9R.…
21ur-15204	-2.73267	7.43178	0.00403661	0.0243279	che-3;dsh-1;nhr-95;pqn-80;rig-4;B0334.5;C34B7.2;tyr-3;F46C5.7;irld-34;slc-36.4;K01A11.2;atg-7;mnk-1;sptf-2;Y40H4A.2;Y73F8A.12;Y73F8A.14;otpl-1;C08G9.2;C09F5.1;C33G8.2;C44B7.12;C50F2.7;F52E1.2;F59G1.8;nep-18;tyr-5;ZK1193.2;ule-2;lsy-12;C08H9.16
21ur-14456	-2.73267	7.43178	0.00403435	0.0243279	ahr-1;alh-3;atl-1;che-6;clk-2;fat-7;nhr-95;ptr-14;rig-4;sas-4;spk-1;kcc-1;tra-2;ubc-1;unc-22;ctr-9;B0491.6;olrn-1;C06B3.7;maa-1;C36E8.1;C47B2.2;C47G2.4;madd-4;F54D1.6;dmsr-1;atg-7;mnk-1;chaf-1;T14G10.5;sre-43;Y7A5A.7;Y39B6A.30;Y40H4A.2;Y106G6H.1;nhr-149;trxr-1;fln-2;C27F2.7;C44B7.12;C50C3.2;C56G2.4;cal-8;F26A1.1;cutl-21;F56F4.4;M151.4;fnta-1;R03E9.2;ttr-32;W02B3.4;Y37E11AL.2;nekl-1;tyr-5;ttc-37;l…
21ur-12631	-2.73267	7.43178	0.0040321	0.0243279	elp-1;grd-1;grh-1;xpo-3;lin-13;lin-40;mlc-3;pqn-92;ptr-8;srv-13;tnt-3;tsp-4;wdfy-3;C27B7.6;C35A5.8;F17C11.12;cal-7;chil-18;T24B8.2;Y17G7B.18;Y81G3A.4;hpo-9;wht-1;C05D11.1;npr-17;osr-1;C39F7.5;F16B4.6;F33G12.6;F49E10.4;F55F10.1;zig-12;nhr-216;W05F2.7;atat-2;eri-5;Y41D4B.11;Y46E12BR.1;fbn-1;T09D3.8
21ur-3228	-2.73783	8.86443	0.00163483	0.0119951	F27C1.11
21ur-11806	-2.74718	7.4245	0.00277633	0.0181518	atl-1;atm-1;ect-2;pgp-1;zipt-13;C31E10.5;C31H5.6;cfp-1;aakb-1;K03A11.1;R90.1;vps-39;sld-5;ZC376.6;cpna-2;C14A11.5;C36B7.2;akap-1;cutl-29;F46F11.1;F48E3.2;K04A8.1;K11D12.6;nekl-1
21ur-11763	-2.74718	7.4245	0.0027785	0.0181518	abt-4;bli-3;daf-18;nhx-8;sra-37;tln-1;D1053.4;srt-55;B0041.5;F11G11.5;ugt-42;fbxb-83;nekl-1;gbb-2
21ur-295	-2.74718	7.4245	0.00277857	0.0181518	bbs-2;dsl-1;ggr-2;grd-9;xpo-3;pgp-1;C50H2.4;srz-18;F54F7.3;cpna-2;C53A3.1;insc-1;K11D12.6;nekl-1;Y20F4.8
21ur-11168	-2.7493	7.42992	0.00172916	0.0125581	sup-26;T02H6.5
21ur-3402	-2.74931	7.42992	0.001731	0.0125623	col-89;dys-1;lam-1;mrp-6;nlr-1;rpn-1;sel-11;smg-2;srb-3;sru-15;nrfl-1;trt-1;unc-13;2L52.1;nhr-150;C08E8.4;set-5;mlt-9;mltn-9;lsy-22;F28C1.3;aptf-3;F36D3.1;suca-1;F53H2.1;F55H12.2;gpx-2;R11H6.5;T10C6.7;lron-9;T28B8.4;bckd-1A;Y41C4A.9;sre-27;Y73F8A.22;mlt-4;rpc-25;eif-2Balpha;ZK1307.8;B0302.2;rbm-26;srt-64;C25E10.12;acdh-12;picc-1;F45E1.1;F47D12.3;acox-3;F59E12.8;K12H6.7;M03F4.4;R03E9.2;R04A9.6;zwl…
21ur-2400	-2.76338	10.5449	9.5e-08	4.02e-06	slo-1;F53F8.6;F56D5.9;sre-44;F07F6.8;Y71F9AL.4
21ur-13212	-2.76339	10.5449	9.45e-08	4.01e-06	gei-1;spsb-1
21ur-4953	-2.7789	7.44641	0.00508145	0.029369	col-123;srd-47;srh-291;unc-52;R08D7.4;clec-207;cng-3;gop-2;mrp-6;ser-5;F44G4.1;fbxb-117;mrps-28;Y47D9A.5;B0391.14
21ur-11802	-2.7789	7.44641	0.00508207	0.029369	gop-2;nhr-19;str-129;C54D10.5;F16C3.1;mrps-28;Y45F10D.7;C16C8.19;F52G3.1;lgc-50;Y47D9A.5;B0391.14
21ur-14166	-2.78077	9.74707	0.000144986	0.00170333	Sep-01;sra-30;srj-27;twk-17;Y71H2B.11;F57G9.7
21ur-4136	-2.78077	9.74707	0.000144904	0.00170333	aqp-7;ocr-4;pgp-8;Sep-01;sra-30;cct-8;F57G9.7
21ur-1008	-2.78215	7.45513	0.00191881	0.0136964	ape-1;cyp-44A1;cdh-4;clc-2;col-129;ego-2;flp-9;C45G3.3;gtl-1;xpo-3;inx-8;kin-19;mlk-1;nas-36;nhx-1;nlp-1;rde-1;rnr-2;sel-8;sma-1;smc-3;spc-1;srg-28;srh-40;srh-42;tom-1;C01G10.1;C06C3.3;mans-1;F07H5.10;F20G2.6;ipla-2;F53C11.5;aman-2;cyp-33D1;K09E9.3;acl-5;lgc-15;umps-1;T10H4.4;sek-6;Y38H6C.15;sptf-3;Y45F10B.13;nova-1;Y75B8A.13;dhhc-4;ZK856.6;mmcm-1;B0207.1;B0280.9;pho-5;C02B10.4;C27A12.2;tag-275;C…
21ur-12885	-2.78215	7.45513	0.00192067	0.0136999	ape-1;cyp-44A1;clc-2;cln-3.2;cyn-15;ego-2;flp-9;glt-7;kal-1;kin-19;lat-1;mlk-1;nhr-82;npa-1;npr-1;ppk-3;pqe-1;larp-5;pqn-80;rbc-1;rnr-2;sel-8;spc-1;srh-42;ttn-1;tbx-39;trx-2;C01G10.1;C04B4.2;mans-1;ipla-2;K02C4.3;cyp-33D1;umps-1;T10H4.4;sdz-31;scl-18;mxt-1;ddl-3;nova-1;lron-13;Y105C5B.25;sql-1;dhhc-4;ZK856.6;mmcm-1;B0207.1;B0280.9;pho-5;C02B10.4;C17H11.6;C27A12.2;C35D10.3;ugt-40;mltn-13;F28A10.5;…
21ur-1485	-2.78215	7.45513	0.00192253	0.0137034	arl-8;brp-1;dpy-28;dyn-1;glc-4;hgo-1;xpo-3;mig-6;pcs-1;swsn-1;smg-6;unc-101;vab-9;F07A11.5;F40G12.4;T03F7.6;zip-10;dct-16;dhhc-8;npr-13;erp-44.2;fbxc-18;C50C3.12;D2092.8;K07C11.7;K12H6.2;M02F4.2;mop-25.1;Y38C1AA.12;cdap-2;Y48G9A.9;Y67D8B.5;ppfr-4;Y92H12BL.5;Y94H6A.5;C53A5.17;aars-1;cfi-1;ears-1;isw-1;kin-24;msh-2;nhr-25;nhr-138;pqn-21;rnr-2;sra-34;str-20;sup-37;B0001.5;C04B4.4;C09H10.10;C43D7.4;l…
21ur-947	-2.78215	7.45513	0.00192407	0.0137045	him-4;wee-1.3;sre-37;Y17G7B.22;cpna-2;Y71F9AL.12;deg-1;gei-6;larp-5;ptd-2;C09F9.2;glct-2;ehbp-1;ogr-2;sprr-1;R03G8.6;T02G6.5;srap-1;Y37A1B.5;C06G3.5;C27A12.2;F07E5.9;nep-5;F23H11.6;frpr-11;T05C3.2;Y48G1C.10;VB0395L.1;Y47G6A.32;R13A5.15
21ur-6360	-2.78867	7.48289	0.00341465	0.0214323	gpn-1;cup-15;T02D1.4;srt-55;best-25;lips-7;F10G7.10;lgc-22;K10B4.1;K10C2.1;T26A8.1;W08F4.7;eel-1
21ur-8974	-2.78953	10.7564	8.95e-11	9.41e-09	unc-119;daf-36;ser-5;fbxa-127;atg-16.1;F12A10.8;T27A1.2
21ur-5107	-2.78953	10.7564	8.89e-11	9.41e-09	ser-5;fbxa-127;C14B9.8;K03H6.1;T27A1.2;fbxc-51
21ur-4395	-2.79164	7.46538	0.00135283	0.010331	casy-1;spe-26;srw-103;R03G8.6;F45D11.7;F45D11.11
21ur-285	-2.79498	7.46994	0.00117348	0.00928554	cdh-3;cdh-4;flp-7;xnd-1;hum-5;rbc-1;srh-289;unc-68;unc-104;vha-7;C05D12.1;C25G4.3;fasn-1;F36A2.3;F52D10.2;K02B12.5;ctf-18;M01F1.3;Y39B6A.43;elpc-2;rpc-25;acl-11;nas-7;unc-119;K03A11.4;R03G8.3;lonp-2;ugt-6;R05F9.11
21ur-8625	-2.79498	7.46994	0.00117465	0.00928704	cka-1;lin-29;srh-201;str-7;gfm-1;aagr-3;axl-1;K03A11.4;ZC376.6;M02D8.2;R05F9.11
21ur-482	-2.79772	9.94934	3.09e-08	1.51e-06	apm-1;ced-13;nhr-85;pgp-11;rpm-1;srh-154;abcf-1;wht-6;F11A10.6;F25H8.1;sre-6;F34H10.4;fbxb-67;K02E11.6;K08F8.5;K10H10.10;M04C3.1;R01H10.7;nuaf-3;ostb-1;W03C9.2;Y37A1A.2;Y51H4A.25;dus-2;Y62H9A.10;ZC434.3;C05D12.3;anmt-1;sup-18;srsx-13;C17C3.1;srbc-9;C33C12.10;F44E2.9;M01E11.2;M02D8.3;ucr-2.3;W03A5.2;fbxb-55;Y40C7B.5;spe-48;phf-15;ZK381.8;F17C8.9;K10C2.12;nars-1;T16G1.5;elt-7;C54E4.5
21ur-3014	-2.81146	7.49928	0.00263707	0.0173706	cyp-14A5;cpz-1;him-14;skr-14;srh-142;str-81;tir-1;twk-12;twk-25;D2005.6;T07A5.1;T28F3.9;Y51H4A.25;Y57G11C.20;B0546.3;nhr-159;K09F6.9;dot-1.1;Y110A7A.7;K04F10.7;tat-4
21ur-4108	-2.81245	7.50212	0.00440096	0.0261907	srab-10;nhr-142;teg-4
21ur-2689	-2.81245	7.50212	0.00439663	0.0261805	ced-1;egl-43;snpc-4;grl-19;ifc-1;ifc-2;kin-21;tank-1;prx-2;scp-1;spp-13;C38C6.3;F58H1.6;K09E4.3;R10E4.3;mask-1;nphp-4;Y49A3A.3;nyn-2;ipmk-1;rpb-2;sdha-2;C39D10.8;F09C12.8;osg-1;W04C9.6;dhs-28;nhr-78;srj-40;ufd-2;gnrr-2;F58D2.2;T14G10.5;Y56A3A.16;npr-13;teg-4
21ur-2999	-2.81301	9.97397	1.06e-07	4.33e-06	ego-1;irk-3;lst-2;pll-1;sri-51;sri-53;twk-33;gasr-8;F02A9.1;nurf-1;C16A3.4;C32D5.4;F07C4.11;F31F4.1;F41C3.11;T25G12.6;Y48G1BL.7;CD4.11
21ur-3326	-2.81301	9.97397	1.06e-07	4.33e-06	cct-5;ceh-24;cup-5;dnj-27;flp-18;mef-2;mig-22;nhl-1;nhr-67;npr-2;rgs-6;san-1;slt-1;srh-270;srj-26;str-168;vha-4;chd-7;C15A7.2;nkb-1;C28A5.6;C49C3.15;nurf-1;F28B1.2;swan-1;atad-3;magi-1;ugt-62;nduo-1;mbr-1;T07A5.1;Y39B6A.43;Y47D3A.21;Y54E5A.2;sinh-1;dct-13;C04F5.8;atgl-1;C17C3.3;hecd-1;D1007.5;F01F1.11;cdc-73;K03H6.2;R05D3.2;R148.5;T22D1.5;lron-8;T23E7.2;Y22D7AL.9;mbtr-1;atg-3;Y61A9LA.10;cdh-12;Y7…
21ur-2965	-2.81356	8.8894	7.85e-05	0.00103976	lea-1;ketn-1;C14B4.2;nhr-193;F59F3.6;cyp-34A1;W09C5.1;ZK632.2;clec-91;ZK1307.1;symk-1;F52G3.1;Y48G9A.9;mrpl-45;Y105E8A.21;zmp-3;T02B11.6;Y34B4A.5;lin-15B;adpr-1
21ur-5606	-2.81537	7.5025	0.00232153	0.0156966	che-3;dhc-1;eat-16;nas-29;rhgf-2;B0393.4;nrx-1;F19H6.3;F26C11.3;K07F5.6;bub-3;Y105C5B.19;B0294.3;B0507.4;C27F2.1;C27F2.10;C50E3.5;K08B5.1;cyp-31A3;Y38C1AA.1;Y50C1A.2;Y54F10BM.12;pho-9;Y76B12C.6;Y82E9BR.2;ZK105.8
21ur-2000	-2.81642	9.29293	0.000169012	0.0019179	aco-1;che-3;col-120;gcy-5;grl-27;lam-3;lim-6;mig-18;mua-3;nhr-34;nhr-69;srv-19;srw-71;dhc-3;clec-142;ttll-15;scpl-4;T24D5.3;Y38H6C.20;C24A11.6;C35D10.3;math-24;asp-12;F31E8.4;R07E4.1;T07A9.8;tftc-1;Y73B6BL.44;wrt-7
21ur-7056	-2.81908	7.50575	0.00205965	0.014383	dnj-20;him-3;kin-18;lst-1;rnf-1;F31E9.6;mys-2;K07A1.6;K10D11.4;zim-2;sup-1;srz-96;irld-58;C05D11.1;C34D10.2;F10E7.2;cst-1;K10B4.3;T03G6.3;Y32H12A.8;sqd-1;abtm-1;K07C5.13
21ur-15353	-2.81908	7.50575	0.00205766	0.0143791	fkh-5;C44H4.4;F31E9.6;sqd-1;slc-17.7
21ur-5227	-2.82112	8.39615	0.000668339	0.00589059	dmd-6;F25H2.6;Y81G3A.4
21ur-14299	-2.82113	8.39615	0.000667187	0.00588563	kqt-2;vav-1;dmd-6;degt-1;F52B11.5;alh-13
21ur-5560	-2.82165	7.5079	0.0020178	0.01416	gcy-19;srh-281;str-154;str-267;W03F8.4;W09C3.4;epg-9;ZK688.11
21ur-11245	-2.82165	7.5079	0.00201634	0.01416	dyb-1;gcy-21;irk-2;nhr-21;mtcu-1;cht-3;aakg-2
21ur-14156	-2.82183	9.31169	0.00107125	0.00859927	daf-31;glp-1;unc-36;C29F7.3;T02B5.3;srap-1;K03H6.5
21ur-68	-2.82184	9.31169	0.00107038	0.00859924	sax-2;vhl-1;srz-1;F17E9.2;ZK402.5;Y69A2AL.2;gcy-19;glp-1;hpo-15;K03H6.5;T28C12.6;fbxa-21
21ur-3175	-2.8231	8.37767	0.000686816	0.00600573	C50F4.8;nhr-27;dph-3;R11D1.2;nhr-26;Y57A10C.8;ZK1128.4;C09E7.4;sec-10;agr-1;T01B10.5;fbxa-54;shc-2;Y37E11AM.3;Y58A7A.5;dnc-2;cyp-34A5;C03A7.13;C34B2.8
21ur-5213	-2.82646	7.49744	0.000755182	0.00650108	cdt-1;lpr-1;lgx-1;nhr-2;pgl-2;tank-1;F09C8.2;Y43C5B.2;rsks-1;C27A12.9;C33F10.8;svh-4;sec-3;K11G9.1;W10G11.19;Y71H2AM.1;morc-1
21ur-14424	-2.82664	10.4964	1.67e-05	0.00028837	eif-3.E;ggr-1;ima-3;sul-2;C01B9.1;C35E7.5;aldo-2;R06A10.4
21ur-4861	-2.82664	10.4964	1.66e-05	0.00028837	eif-3.E;sul-2;syx-3;actl-1
21ur-8198	-2.83152	7.51677	0.002398	0.0161364	dli-1;ins-3;pept-3;R166.3;cyp-29A2;pptr-1;B0261.5
21ur-608	-2.83152	7.51677	0.00239494	0.0161267	dli-1;twk-23;B0261.5
21ur-15645	-2.83185	7.50184	0.00074957	0.00646391	rnh-1.3;srt-59;F36H9.1;nhr-239
21ur-2560	-2.83185	7.50184	0.000750452	0.00646593	srg-40;scav-5;F36H9.1;W05G11.4;nhr-239
21ur-1114	-2.84364	7.53471	0.00621512	0.0347011	cmk-1;col-63;daf-3;dyf-2;gly-7;let-363;mgl-1;nas-23;pgl-2;pgp-6;pgp-7;rnp-7;srd-46;toc-1;tps-1;trm-1;tars-1;vit-6;C01G10.10;C34F6.11;C53B4.4;delm-1;F26C11.1;F33H1.4;T03F7.6;fbxa-135;T06G6.3;ugt-50;sna-2;T16A9.3;T20D3.2;scrm-1;nrps-1;Y105C5B.8;Y106G6G.2;ZC334.7;catp-2;F08F3.6;farl-11;F13H8.6;F56H1.3;H34C03.2;irld-42;fbxc-33;larp-1;T25G12.2;atf-2;cal-3;hus-1;paf-1;srw-2;ubc-23;unc-129;C16C8.7;vps-3…
21ur-11333	-2.84433	7.51001	0.00133762	0.0102592	che-3;gfl-1;sop-2;srx-73;droe-4;Y39A1A.14;C04E6.5;C08G9.2;C10A4.1;EEED8.15;tin-44;W05G11.4;F11E6.11
21ur-917	-2.84433	7.51001	0.0013393	0.0102642	daf-14;lin-10;rpc-1;sma-6;srd-45;unc-18;unc-61;C25A1.1;C27B7.5;F23D12.2;uggt-2;slc-25A32;K09G1.1;M199.2;lron-14;T10G3.3;saeg-2;agef-1;Y32B12B.4;Y43F8C.18;gcn-2;Y105C5B.15;C44E4.5;F16B4.5;F28A10.4;F42A10.5;F56F10.2;bath-21;bath-5;K06H7.2;T05H4.15;ugt-12;T20B12.4;Y45G5AM.3;Y45G12C.4;Y48G1BM.6;ddx-35;F36A2.14;fipr-5;tag-267;C41D11.10;K10G6.9;R03H10.11;egl-10;frm-4;mua-3;srh-18;str-85;str-211;cal-5;B…
21ur-1155	-2.84526	8.95057	0.000692105	0.0060256	cic-1;cmd-1;daf-16;dnj-5;fkb-1;fli-1;let-2;lin-10;ccar-1;pat-3;ptrn-1;ran-3;sax-3;srx-125;tag-53;ubc-6;vav-1;utp-20;C01G6.3;pho-11;glb-8;jmjd-3.3;lron-1;gem-1;F32H2.8;zhit-2;F54E4.2;F58D5.3;ent-2;K11H3.3;dld-1;acl-5;tftc-5;T20D3.8;pap-1;grsp-1;cox-10;Y54E2A.4;Y73F8A.24;prmt-1;gld-4;math-1;misc-1;cec-2;F19F10.11;ets-4;K01A2.4;R173.3;tat-4;Y48G8AR.3;Y51H7C.12;Y53G8AR.9;Y65B4A.6;ddx-27;F38A1.15;Y49E…
21ur-10954	-2.84526	8.95057	0.000691629	0.0060256	mel-28;otpl-7;T05C3.6
21ur-4544	-2.84979	7.53448	0.00213388	0.0147467	klp-7;ptr-6;rfc-2;R11.3;hmit-1.1;C27A12.2;F25G6.9;F44B9.8
21ur-7174	-2.8515	9.99522	2.15e-07	7.8e-06	acr-5;unc-22;mig-32;isy-1;H05L14.1;mrpl-16;Y57G11C.43;irld-58;sdz-36;C14C6.6;F56E10.1;copa-1
21ur-12052	-2.85416	9.54261	2.56e-05	0.000407416	C33A12.3;T10C6.6;W09G3.6
21ur-3363	-2.85416	9.54261	2.56e-05	0.000407416	cgh-1;str-113;W09G3.6;impt-1;Y75B8A.34;F58F12.3
21ur-13183	-2.85416	9.54261	2.57e-05	0.000407416	let-363;tyra-3;fbxc-23;C01G5.4;R151.1;del-10
21ur-13476	-2.85417	9.54261	2.57e-05	0.000407599	par-4;unc-58;tag-180;C04F12.1;C13B4.1;F47G4.4;F49C5.4
21ur-5714	-2.85481	11.1294	1.08e-07	4.4e-06	lars-2;pat-6;B0001.2;C11E4.6;rtel-1;pyk-1;flad-1;mam-5;scpl-4;T21E8.5;W06F12.3;coa-6;ZK524.4;ZK1321.4;inst-1;C24B5.1;C28G1.5;fbxa-62;ugt-14;K10C2.1;srbc-5;Y50D4C.5;Y54G2A.11;ZC155.2;ZK688.5;tbc-12
21ur-7894	-2.86318	8.43709	0.000634885	0.00562552	acr-3;daf-3;daf-16;dpy-22;egl-19;hda-3;kin-4;lin-3;nas-16;npp-11;npp-14;ntl-4;pgp-13;plx-1;pqn-72;pxn-2;scc-3;sel-11;smc-3;srd-35;tub-1;unc-22;vha-6;wnk-1;ugt-1;C08F11.3;C29F7.3;C41G7.7;madf-8;C47E12.3;E04D5.2;F28G4.3;F30A10.4;K09B11.5;uso-1;clip-1;vps-39;drr-2;T23G11.7;mltn-4;W06F12.3;nhr-230;Y54E5A.2;lron-12;Y75B8A.25;ogdh-2;ZK1067.2;ugt-51;C03A7.13;C15F1.2;C17A2.4;C24G6.8;C33E10.8;C34F11.5;C35…
21ur-10870	-2.86319	8.43709	0.000634117	0.00562371	ceh-41;fut-1;gcy-34;gpa-8;inf-1;ins-24;klp-12;mac-1;mec-15;nas-39;pcp-2;pcp-3;pmp-1;prk-2;prx-1;ptr-14;rme-8;srg-56;srg-57;srv-24;str-43;tol-1;unc-89;pbrm-1;C14B4.2;C44B9.2;C47G2.4;mans-2;F15B9.6;F25H9.6;F41E7.7;gadr-6;abts-2;ogr-2;ddx-17;R02D5.3;T19C9.8;T24H10.5;T26E4.7;Y67H2A.10;ZK262.9;clec-59;pho-5;C05D9.3;C25E10.11;rpap-3;sec-10;C35E7.5;pitr-1;F16B4.2;F29B9.8;igcm-1;F41H10.3;F57C9.4;F58E2.5;…
21ur-1797	-2.86319	8.43709	0.000633972	0.00562371	apl-1;brc-1;bre-1;cdd-1;col-76;daf-3;dhs-11;dpy-22;efn-3;gcy-22;grd-1;hum-4;iars-2;kin-4;lin-3;lin-13;mtm-6;mut-16;nhr-90;ntl-4;pag-3;pgp-11;pgp-13;plx-1;scd-2;smc-3;sra-31;srd-35;srr-9;srr-10;syd-2;vha-7;C26G2.2;nrx-1;C41G7.7;madf-8;C47E12.3;F01G4.6;F19H6.3;F26D2.10;F28F8.7;F28H7.7;F30A10.4;F31D4.5;F32B4.1;ttc-36;F53C11.5;K08F8.5;clip-1;M01F1.9;M04C3.2;R11H6.2;R166.3;T24B8.7;T27D12.1;mlt-11;W06F…
21ur-812	-2.86351	8.44261	0.00159913	0.0118026	mog-5;pha-4;sri-25;suf-1;uba-2;unc-78;F02D8.1;F47B8.10;C28H8.5;R173.3;Y55F3BR.2;Y71G12B.3;ZC190.4;nhr-2
21ur-96	-2.86596	7.52946	0.000979143	0.00799487	aat-6;mom-4;C08H9.3;sre-24;gakh-1;hpo-29
21ur-10049	-2.87351	7.53738	0.000675328	0.00593645	ZC116.3
21ur-1016	-2.87352	7.53738	0.000676192	0.00593645	mel-11;rab-8;rhgf-1;uba-2;glna-1;tpra-1;T10H4.4;T24B8.7;ZK287.4;T10H4.13;oac-46;glit-1
21ur-12401	-2.87352	7.53738	0.000676515	0.00593645	C25G4.3;srxa-7;F35E12.9;mks-3;sfrp-1
21ur-12363	-2.87434	7.5369	0.00089281	0.00738661	NA
21ur-15646	-2.87434	7.5369	0.000893195	0.00738661	cyp-34A10
21ur-5946	-2.87434	7.5369	0.00089358	0.00738661	fce-2;glr-8;C17G1.5;C35A5.3;cyp-33C8;T25F10.4
21ur-4096	-2.877	7.55632	0.00209203	0.0145481	bli-4;trr-1;enu-3.1;cyp-13A8;C16B8.4;Y92H12BR.7
21ur-1831	-2.877	7.55632	0.00208922	0.0145386	acy-4;alh-12;apb-1;ceh-30;ceh-44;daf-25;dig-1;egl-15;gld-1;mel-28;mls-1;nhr-138;osm-12;pam-1;ppk-1;pqe-1;sir-2.1;sri-65;srx-42;sul-1;tag-53;ttn-1;tsp-18;unc-2;unc-49;alx-1;gcy-29;C17E4.10;C26E1.2;C29F7.1;C31C9.6;enu-3.2;aspm-1;nhr-170;D1053.3;set-8;F10C2.7;rbm-34;F13A7.11;fbxa-100;ehbp-1;F33A8.4;F48F7.3;F52D10.2;F55G7.3;clec-142;enu-3.6;M117.1;R09D1.12;ikke-1;T01C3.3;T02E1.2;nhr-213;T08D2.7;srab-…
21ur-1727	-2.877	7.55632	0.00208601	0.0145264	NA
21ur-10618	-2.877	7.55632	0.00208281	0.0145143	che-11;nsf-1;trr-1;enu-3.1;nduo-1;cyp-13A8;Y116A8C.38;C16B8.4;T25G12.6;cisd-1;T16G1.18
21ur-1087	-2.88146	7.56162	0.00324156	0.0205917	adr-1;pkc-1;srd-41;unc-76;Y51A2D.13;F43C11.12;cla-1;F57C9.4;C53C11.5
21ur-770	-2.89081	8.97888	0.000173015	0.00195888	his-69;hpr-17;tmd-2;C29F3.7;hrpu-1;F39C12.1;acr-25;C07A9.13;C50C3.19
21ur-4572	-2.89244	9.28835	1.35e-05	0.000239296	ncx-4;C39B10.5;usp-50;F43G9.12;F53B6.4;T11G6.4;alg-5;Y53C12B.1;Y53F4B.11;nep-1;ztf-16;T07F8.1;Y38A10A.2;Y55F3BR.1;Y57G11B.8
21ur-1970	-2.89271	8.41369	9.34e-05	0.00120134	kin-32;kpc-1;nhr-70
21ur-3085	-2.89736	9.86899	8.7e-06	0.000168057	tag-273;sptl-1;lem-4
21ur-4433	-2.90194	7.58124	0.00426161	0.0254372	asm-3;mab-5;mig-5;tiar-3;F38A1.9;yif-1;M01E5.3;T04F8.2;T28F3.8;fbxa-210;Y48E1B.3;gnrr-3;B0310.2;F36A4.5;ugt-52;F58F9.4;H20J04.4;T05H4.15;set-29;C30G7.2
21ur-14600	-2.90305	8.94745	2.94e-05	0.000456095	F34D10.6;nrps-1;C30E1.3;gldc-1
21ur-2336	-2.90305	8.94745	2.95e-05	0.000456873	dpy-21;lag-1;sdz-16;F53H1.4
21ur-2903	-2.90461	8.42028	0.000157008	0.00182524	F53H2.3
21ur-9780	-2.90851	8.96788	3.45e-05	0.000520864	duo-1;exc-7;pqn-22;rol-6;mdt-1.2;wdfy-3;C50H2.13;shw-1;K03H1.5;nrps-1;B0511.12;C03A7.13;nep-16;K06A9.1;dot-1.1;nol-6;ZC449.2;ZK1290.10
21ur-10414	-2.90851	8.96788	3.45e-05	0.000520864	mig-15;stip-1;cutl-27;F54F12.1;sipa-1;Y6B3B.1;vps-22;F14H12.6;jmjd-3.1;Y37E11AL.1;Y69A2AR.31
21ur-2584	-2.91181	8.9511	0.000114192	0.00141766	R09E10.5;folt-3
21ur-4516	-2.91785	7.5762	0.000592255	0.00533589	cat-1;srg-27;dmsr-1;T05B9.2;ZC581.10
21ur-886	-2.91818	7.59758	0.00414844	0.0248807	scrm-3;gpb-1;ncx-1;str-88;C53A5.6;M02G9.1;Y67A10A.3;F40H6.1;W07E6.2;F41B5.1;dmsr-16
21ur-3310	-2.91818	7.59758	0.00414546	0.0248778	ncx-1;F01D5.2;F01D5.3;pole-1;nep-21;F57C9.4;gldc-1
21ur-2845	-2.92399	7.57514	0.00162221	0.0119641	lam-3;srg-59;D1081.7;clec-251;F33C8.2;F35C11.3;M05D6.1;AH9.1;C08A9.6;lmd-4;F44A2.5;T10B5.10;trd-1;ttc-7;npr-5;Y97E10B.1;ZC487.2
21ur-3421	-2.94188	11.6328	7.33e-07	2.15e-05	cka-2;str-253;kcnl-4;cyp-13B1;tceb-3;cyp-13A4;C01B10.4;cogc-5;F11D5.1;F22E5.1;F52C9.3;tag-304;T05A12.4;F56G4.7;qui-1;pho-12
21ur-13367	-2.94189	11.6328	7.31e-07	2.15e-05	rig-1
21ur-5967	-2.94809	7.62149	0.00226373	0.0154094	egl-2;ncl-1;ptr-17;T09E11.8;T16G1.9;mlt-11;glb-28
21ur-3865	-2.97065	7.63747	0.00167884	0.012264	cdh-7;cyb-2.1;hcp-4;klp-6;let-765;mut-2;ret-1;unc-44;C49A1.5;F17C11.11;F54F12.1;K08E7.5;math-19;math-20;C49H3.6;acl-6;F20H11.4;che-10;H43E16.1;Y119C1B.10;math-49;math-50;pcp-5;cil-1
21ur-259	-2.97775	7.64511	0.00232674	0.0157098	nhr-59;sra-3;T09E8.4;Y15E3A.4;dnj-1;lin-56;bigr-1;Y17G9A.4;R13A1.10;lsy-12
21ur-15044	-2.97775	7.64511	0.00232419	0.0157032	lpr-1;drh-3;F08G2.7;bigr-1;ztf-11;abhd-11.2;T24B8.7;Y37H9A.1;C26B9.1
21ur-13099	-2.97775	7.64511	0.00232164	0.0156966	bigr-1;piki-1;agef-1;Y17G9A.4;R13A1.10;Y69H2.17
21ur-3471	-2.98177	7.6491	0.00150594	0.0112646	egl-8;npp-19;tsp-11;C14B1.9;skih-2;F35E2.8;F58B3.6;dcn-1;chil-17;trcs-2;snrp-200;Y53F4B.20;ztf-13;elpc-1;F21C3.7
21ur-10268	-2.98288	7.63026	0.000691699	0.0060256	efk-1;hbl-1;ikb-1;inx-21;sek-1;crm-1;fbxa-140;F22B3.5;arrd-13;npr-15;ebp-2;ZC376.2;ZK856.4;trpp-3;F47B3.7;K11D12.11;zfp-3
21ur-3149	-2.98288	7.63026	0.000692014	0.0060256	ceh-40;H17B01.2;emb-4;gpa-14;gtl-1;let-2;lin-37;mrp-8;mut-14;nas-13;nhr-137;npp-15;ptr-14;ptr-17;rpm-1;sdc-3;snf-11;vab-10;mdt-17;ctr-9;lgc-20;madf-5;C25F9.2;C26G2.2;F13A7.7;F21D9.4;F21H7.5;F30A10.4;F33H2.2;F54B3.1;H04D03.2;H05L14.2;K02C4.3;K04G11.1;R11D1.10;cdt-2;T22C1.9;oac-49;xpb-1;Y75B8A.19;B0207.1;cpna-2;B0403.3;B0432.7;C12D5.9;C18H2.1;C27H5.2;C28H8.3;nhr-140;D2092.6;F07B7.12;ddo-3;mth-2;nhr…
21ur-4881	-2.98443	7.65239	0.00183405	0.0131572	hmr-1;vab-1;B0393.5;C11H1.3;dpt-1;K10H10.9;inst-1;F33H12.1;cla-1;K08B12.1;arid-1;K07E3.9
21ur-1464	-2.98444	7.65239	0.0018286	0.0131275	rbc-1;unc-22;C05C9.1;H25K10.1;algn-11;C45G7.4;fhod-1;dct-6;vrk-1;ess-2;F56C3.1;lmd-5;Y41E3.18
21ur-3120	-2.98598	8.51505	0.000105668	0.00134078	NA
21ur-6041	-2.9861	10.6915	9.8e-12	1.34e-09	dhs-8;dnc-1;dnj-13;egl-4;fog-3;fzo-1;hcp-1;hst-3.1;lin-23;mex-1;mog-4;syd-2;magu-2;tba-6;gspd-1;cyp-35C1;npr-4;C41G6.13;E02H1.6;F02E9.10;F14H3.3;pfd-6;saeg-1;T05F1.11;T11A5.6;Y37A1B.7;Y75B12B.8;mlt-4;mlck-1;shk-1;B0222.1;cpna-2;ari-1;C44B7.11;ubr-4;F09E5.3;F21C10.1;frpr-6;rpb-8;ncbp-1;uggt-1;F54F2.7;H06I04.5;K09E3.5;T02H6.5;Y9C9A.8;exos-2;gbb-2;tag-241;F56A6.5
21ur-5410	-2.9861	10.6915	9.86e-12	1.34e-09	oac-26;frpr-16;T20H9.6;asb-1;ccr-4;dhs-8;egl-4;fzo-1;klp-13;mrp-6;mut-16;pes-7;prpf-4;srh-52;magu-2;tag-124;unc-6;C13C4.4;npr-4;D2030.3;irg-5;ddx-17;toca-2;noca-1;rsks-1;cpna-2;C18H9.3;C44B7.11;F09E5.3;frpr-6;rpb-8;ncbp-1;F54F2.7;H24G06.1;K09E3.5;pig-1;exos-2;F56A6.5
21ur-12613	-2.9861	10.6915	9.92e-12	1.34e-09	cct-6;cars-1;dhs-6;gcy-11;him-3;klp-13;max-1;pab-2;plp-1;parg-1;ptrn-1;ran-2;rbd-1;sdc-2;ttn-1;tag-124;unc-80;trr-1;B0491.6;C04F12.1;D1043.1;F54F12.1;R07B1.9;pdha-1;T27F6.7;W09C5.7;Y6B3B.1;cls-3;ZC443.2;cpna-2;C06E7.2;C16C8.12;C16C8.13;C16C8.14;C16C8.16;cnnm-3;C46A5.4;F09G8.5;F14D2.11;frpr-6;che-10;clec-68;M03F8.3;R08C7.12;T28D9.9;clec-75;lin-65;Y71H2AM.13;josd-1;Y76B12C.4;lfi-1;ZK1240.9;Y48A6C.6
21ur-10265	-2.98688	7.65309	0.0015259	0.0113629	gln-2;myo-1;mes-4;dapk-1;pas-6;myrf-1;sec-23;sma-1;snf-1;pals-26;hasp-1;fbxa-136;F13E9.8;F29G6.1;F36D3.4;F54D5.7;F55C10.5;sepa-1;R03G8.3;ugt-63;atgl-1;srbc-10;rabn-5;toca-1;F46G11.1;F53G2.1;natc-1;Y45G12B.2;Y46H3A.5;Y71H2AM.11;rga-4;T22A3.12;F54D5.24
21ur-4050	-2.98689	7.65309	0.00151922	0.0113216	che-12;col-115;gln-2;lrp-1;mes-4;ndg-4;npp-11;myrf-1;pqn-62;prp-8;rpl-16;sdc-2;sec-23;snf-1;srj-14;str-154;str-155;str-156;hasp-1;fbxa-136;F13E9.8;F17H10.1;F20G2.5;F29G6.1;F36D3.4;F44A6.5;F55C10.5;sepa-1;R03G8.3;asd-1;T04F3.1;T28B11.1;W09G3.7;atgl-1;srbc-10;C18H2.5;C27F2.7;C32D5.7;pks-1;rabn-5;F20D6.11;F46G11.1;F52H2.5;str-267;H06I04.6;btb-10;sago-1;T15B7.15;natc-1;clec-123;Y38C1AB.1;Y38C1AB.5;C4…
21ur-12784	-3.00166	9.70964	1.04e-06	2.85e-05	let-418;ras-1;srh-301;C10C5.4;T04A8.7;T22F3.10
21ur-60	-3.00167	9.70964	1.04e-06	2.85e-05	ego-1;nhr-17;nnt-1;pqn-65;nhr-153;inft-2;F16B12.4;trcs-1;ttr-50;M162.7;T23G11.7;Y37D8A.3;Y53H1B.2;acs-5;rbm-26;C03B1.7;fbxa-166;ceh-48;ubr-4;D1007.8;F18E9.3;F35H10.10;F48B9.8;ugt-8;mboa-6;T14B4.1;thoc-5;Y39F10C.1;Y71H2AM.12;Y76B12C.3;Y95B8A.6;ZK973.1;Y45G5AM.4;Y49F6B.13;srh-301;R10E12.2;T04A8.7;afmd-1
21ur-14967	-3.00167	9.70964	1.03e-06	2.85e-05	cnx-1;srw-76;acox-1.2;F43D9.1;vnut-1;F53A9.3;F59E12.1
21ur-2026	-3.00178	7.66451	0.0015878	0.0117363	ben-1;bli-4;bub-1;dnj-5;mec-7;nhr-43;npp-12;rsp-4;alg-4;tbb-6;C09F12.3;F31C3.2;alg-3;C01G5.9;srz-78;C17G10.3;pid-1;gbas-1;tsen-34;T04C9.1;ttc-7;Y97E10AR.6
21ur-3964	-3.00178	7.66451	0.00158717	0.0117363	ace-2;bub-1;ifp-1;itx-1;lov-1;npp-12;ketn-1;tba-2;ctr-9;F31C3.2;F32G8.2;sec-31;Y42A5A.1;Y48E1C.1;Y51A2D.7;C01G5.9;pid-1;F18E3.10;R01H2.4;T04C9.1;Y41D4A.5;Y95B8A.2
21ur-13273	-3.00179	7.66451	0.00158552	0.0117363	eat-3;itr-1;ret-1;prdx-2;tor-1;C26G2.2;ttr-53;Y37D8A.26;cdk-11.2;glb-9;F37C12.3;trap-1
21ur-1906	-3.00294	7.64779	0.000463517	0.00439587	dys-1;eat-5;let-19;twk-33;C01B9.1;ugt-22;sorb-1;Y106G6G.4;F07C4.12;F54H12.5;R02F11.4;ccep-290;srt-23
21ur-4426	-3.00943	7.67072	0.00126469	0.00978854	atm-1;dpy-28;flp-17;hbl-1;srf-3;srh-264;chil-8;nhr-175;slc-25A18.1;clec-167;cyp-14A4;R05H10.3;dct-12;cutl-14;nhr-149;C06A5.3;C16A11.5;dyci-1;K09C6.2;R05D3.12;ugt-9;Y71G12B.18;C45B11.6
21ur-14182	-3.00943	7.67072	0.00126274	0.00978257	sec-8;srh-137;C26D10.6;F14F7.5;F21D5.3;F22B3.7;rmh-2;T28B11.1;B0410.1;C42C1.8;F49D11.2;H24K24.2;K08D9.4;R151.10;pcaf-1;Y54E10BR.5
21ur-7645	-3.01082	9.05307	3.76e-05	0.000561034	pxn-2;srr-8;igdb-2;F28H7.7;igdb-1;sfxn-1.5;lact-8;Y75B8A.13;best-23;C08A9.3;C17B7.10;F32D1.7;abcf-3;K10G6.4;T28A11.20;sek-3
21ur-5521	-3.01105	8.5621	0.000400809	0.00390905	csk-1;nhr-52;nos-2;npp-19;skr-19;vab-8;C54G4.3;rle-1;sre-42;Y116A8C.24;Y116A8C.38;ZC247.1;B0207.6;F25B5.3;oac-23;irld-65
21ur-8955	-3.01109	8.5621	0.000396653	0.00388332	gon-1;nhr-52;pqn-65;unc-40;unc-45;C54G4.3;F30A10.4;ZC247.1;F25B5.3;insc-1;R12E2.1
21ur-7070	-3.01109	8.5621	0.00039627	0.00388332	glr-2;Oct-02;vab-8;C38C6.5;W01D2.3;ZC247.1;T22F7.1;W10D9.3
21ur-1920	-3.01829	8.51999	3.14e-05	0.000480258	pxf-1;viln-1
21ur-637	-3.01917	9.08473	7.36e-05	0.000983864	nrde-4;prk-1;srg-26;syx-5;yars-2;set-8;uso-1;K09C8.2;nep-21;C56C10.7;F36H9.5;Y54G2A.32
21ur-14567	-3.01918	9.08473	7.35e-05	0.000983864	prk-1;wsp-1;slc-36.4;nep-21;ugt-4;F36H9.5;F40A3.1;Y54G2A.32
21ur-5103	-3.02713	7.68966	0.00170069	0.0124145	mtm-9;pqn-8;srj-24;F11E6.7;mboa-2;K08F4.5;C09E7.8;C15H9.4;fln-2;ltah-1.1;abts-3;ztf-16;natc-1;JC8.16
21ur-4807	-3.03275	9.05637	5.87e-06	0.000122911	asp-6;fmi-1;hmp-1;klp-13;pps-1;ketn-1;srh-39;srw-141;tbx-9;unc-68;C09H10.9;C44H4.4;fbxa-44;oac-27;T23G7.2;cox-4;Y57A10C.1;Y57G11C.46;C34D4.4;fbxa-52;M01E11.2;T19D12.4;Y71H2AM.1;glb-33
21ur-6405	-3.03302	7.702	0.00462348	0.0272642	che-3;chs-2;fmo-1;srh-231;C01G10.10;C14H10.3;F13D2.1;W09G3.1;slc-17.3;C15B12.1;C49A9.9;srt-16;E02H9.3;fbxc-54;R03H10.6;Y73C8C.3;unc-5;irg-4;H40L08.3;alg-3;T24B8.4;bath-36;Y105E8A.3;ugt-51;K09F6.7;F44E5.15
21ur-4252	-3.03409	9.95589	2.51e-05	0.000401788	lpd-7;ncx-6;sin-3;pqn-83;srw-6;C24H11.1;C24H11.2;noah-2;Y116F11B.9;C16C8.16;oac-31;lgc-34;Y71H2AR.1
21ur-4145	-3.03701	7.69351	0.000845975	0.00708717	elt-1;srh-92;calf-1;C14B1.3;F53F4.7;T28H10.3;exoc-8
21ur-3802	-3.03987	8.58675	0.000400513	0.00390905	str-56;C18D11.1;zmp-5;lron-9;T27F6.1;Y16B4A.2;lgc-12;mgl-3
21ur-11224	-3.03987	8.58675	0.00039987	0.00390905	NA
21ur-3597	-3.04162	8.58205	0.000218378	0.00237652	lmd-1;F52G2.3;mrps-14;Y87G2A.16;egal-1;hsp-75;D1081.10;tag-180;F30A10.12;rege-1;Y71G12B.2
21ur-13558	-3.04162	8.58205	0.000218318	0.00237652	nrde-4;C27A7.1;C12D5.4
21ur-6983	-3.04164	8.58205	0.00021727	0.00237122	lev-8;nhl-2;sur-2;F30A10.12;cfp-1;dyf-18;R05A10.3;nep-15;H06I04.3;Y71G12B.2
21ur-1507	-3.04543	8.56555	3.07e-05	0.000470793	acy-1;ced-7;dhs-24;let-805;Oct-01;srd-7;str-240;kcc-1;dpy-31;C27A7.3;F23D12.3;R06C1.6;Y17G7B.21;Y73F8A.5;B0361.6;acs-22;ttr-35;F41C3.5;cbn-1;lov-1;F13H8.2;T21F4.1
21ur-378	-3.04972	9.797	0.000132466	0.0015842	alg-1;col-61;daf-1;dhs-29;dnj-11;egl-4;evl-14;gcy-35;nhr-12;nhr-115;npp-15;rpt-1;srd-42;srp-6;tag-96;tra-2;unc-31;unc-76;unc-80;unc-83;ver-4;xtr-1;C03H12.1;pals-8;C27B7.6;C27B7.7;C28D4.7;fbxa-167;skih-2;best-12;F15G9.2;F22D6.15;bath-45;F44E5.4;F44E5.5;F47B8.10;F56D5.5;F56D5.9;oac-36;F57B1.1;H38K22.4;cisd-3.1;T08G11.1;T11B7.1;T12G3.6;ttr-54;Y40H7A.10;efhd-1;set-26;Y57A10A.7;ZK1086.3;C03B1.7;aexr-2…
21ur-14614	-3.04973	9.797	0.000132421	0.0015842	alg-1;bli-3;col-61;cul-5;dhs-29;eor-1;gpa-13;lin-53;ncx-2;rap-1;spt-5;unc-22;unc-83;C03H12.1;C28D4.7;fbxa-167;C54G4.2;E02H4.5;best-12;F15G9.2;F22D6.15;F26E4.5;F28H6.4;bath-45;F59F5.7;mrpl-10;K08F4.3;M02G9.1;nth-1;T11B7.1;T15D6.11;T21B10.3;Y45F10B.8;Y45F10B.9;pyk-2;ZK1086.3;C02D5.2;C03B1.7;C04E6.5;madf-11;C24A3.2;C30G12.3;C31H1.1;osr-1;C49A9.3;C50F2.1;D2096.12;F13H8.1;F39H12.1;fbxc-39;mrpl-14;gakh…
21ur-8609	-3.05077	8.59528	0.000497354	0.004633	acy-2;dac-1;dhs-1;dpf-5;eif-3.B;emb-5;gcy-8;gpa-2;hse-5;inx-10;kin-16;mel-28;mrp-8;npp-16;ocr-1;odr-4;pha-4;pph-4.2;ptr-24;qua-1;Sep-01;ser-1;sma-9;sru-28;tag-77;dgk-4;twk-13;unc-104;madf-5;nhr-153;C27C7.7;idh-2;C49A1.1;dhhc-1;fbxa-18;F18C12.3;F29C6.1;F30A10.4;F36A2.2;F55C5.10;oac-34;ric-7;F59A2.2;golg-4;H05L14.1;nhr-208;ttr-46;T15H9.2;lron-9;W03C9.1;Y6B3B.4;Y39B6A.33;Y48E1B.2;Y53H1A.2;lonp-2;gcn…
21ur-1476	-3.05125	7.71044	0.00142985	0.0108011	prx-11;srx-85;vbh-1;C06C3.4;cept-1;F28C1.3;bath-45;ugt-62;Y106G6D.8;C17H12.2;exoc-7;C45B2.2;F21C10.7;F53B3.5;rod-1;K09H9.7;R05F9.7;T02H6.1;srab-22;srab-21;hrpf-1;arl-13;Y71H2AM.10;C06C3.10;F02E11.7;letm-1;F37A4.6;kvs-5
21ur-3440	-3.0597	10.3221	5.85e-11	6.42e-09	ahr-1;hus-1;itr-1;let-607;srv-5;F40D4.12;T14G10.5;C06G1.1;sdz-4;C39E6.2;F48E8.3;vha-18;ZK809.9
21ur-74	-3.05971	10.3221	5.94e-11	6.45e-09	ahr-1;itr-1;let-607;srv-5;unc-122;F41E7.6;T14G10.5;C06G1.1;sdz-4;C39E6.2;C42D4.13;F48E8.3;ZK809.9
21ur-633	-3.07068	7.72508	0.000986861	0.00803162	hse-5;hum-6;acl-3;F08G2.5;Y38H6A.3;F59A3.8
21ur-1011	-3.0737	7.70758	0.000447776	0.00429126	bub-1;mrp-8;ogt-1;rpl-12;wsp-1;C38H2.2;W01B6.2;Y51A2D.7;ZK1010.2;suco-1;F49C5.11;Y59E9AL.36
21ur-6053	-3.08047	10.5338	2.31e-09	1.64e-07	frm-1;T24E12.11
21ur-7602	-3.08141	10.2725	9.2e-05	0.00118863	frm-9;T09B9.5
21ur-5504	-3.08142	10.2725	9.2e-05	0.00118863	NA
21ur-11000	-3.08142	10.2725	9.2e-05	0.00118863	epac-1;srw-3;clec-263
21ur-8276	-3.08142	10.2725	9.19e-05	0.00118863	atm-1;ced-1;T09B4.2
21ur-801	-3.08199	7.717	0.000260378	0.00273123	clh-6;mes-4;prp-8;sra-27;srg-56;ttn-1;unc-64;C34E11.2;C54G4.4;F47B8.8;F54D1.6;ZK1053.2;pde-5;E02C12.8;ger-1;Y48G1A.1;hex-4;Y65B4A.8;zig-9;syx-16;che-3;egl-30;hrp-2;lit-1;pfn-3;pmk-3;str-16;str-249;teg-1;uba-1;hasp-1;C49F5.6;spin-3;F44D12.2;F45G2.8;srm-4;F58H1.7;H04D03.2;K10D6.4;let-522;vha-20;T14B1.1;phf-14;Y106G6A.1;B0244.11;sdha-1;C14C11.2;C30F12.2;dhhc-9;E02D9.1;set-9;F43C11.6;F54G2.1;ccpp-1;g…
21ur-5634	-3.08543	8.60063	7.36e-05	0.000983864	gfl-1;E03H4.3
21ur-10893	-3.08544	8.60063	7.39e-05	0.000985932	E03H4.3
21ur-3032	-3.08982	7.74212	0.000950761	0.00777584	ceh-36;col-139;cul-5;exc-5;fer-1;gly-3;gst-4;mrp-6;ptr-1;sra-38;srh-118;tag-4;asd-2;unc-96;unc-115;spon-1;xnp-1;C09F9.2;C26C6.8;enu-3.2;C48B4.3;C50H2.7;F13E9.5;F14D7.6;F31F6.1;F31F6.2;F44F4.9;enu-3.1;enu-3.6;K02B12.2;R05H5.5;W01C9.2;enu-3.5;fbxa-107;spat-2;ZK1098.2;B0222.5;oac-4;C17G10.6;F23F12.8;F49E10.2;F52E1.3;mnat-1;H35B03.1;irld-40;K07E3.1;rga-3;R193.3;nog-1;nhr-219;enu-3.3;enu-3.4;Y47A7.2;m…
21ur-8962	-3.10309	9.72543	8.46e-06	0.000164415	ham-2;srh-2
21ur-11792	-3.1031	9.72543	8.48e-06	0.000164452	cwp-4;eif-2alpha
21ur-3788	-3.10311	9.72543	8.5e-06	0.000164452	ham-2;klp-11;srh-2;srsx-31;C32D5.7;C43E11.9
21ur-3270	-3.10359	7.75544	0.00126967	0.00979821	dhc-3;eif-2A;pole-1;ador-1;F53B1.8;aex-3;btf-1;daf-11;eff-1;emb-8;gcy-8;gcy-9;gcy-12;gcy-33;him-4;npp-14;pgp-8;pmp-3;sdc-1;sma-1;sro-1;taf-5;ttn-1;tra-2;unc-78;B0393.3;C11H1.2;fubl-1;C47D12.5;C48D1.1;ule-3;fipr-3;rgef-1;F26C11.3;fbxa-95;uig-1;tatn-1;F44E5.4;F44E5.5;oac-34;F59D12.2;K10G4.5;M28.2;R03G8.1;R10E12.2;miz-1;zipt-9;sec-31;mrpl-16;nstp-9;adbp-1;W04G5.4;tat-3;Y38H6C.13;gck-3;ule-5;cpsf-3;n…
21ur-3215	-3.11188	9.7807	2.51e-08	1.26e-06	dpy-8;sel-5;uso-1;T03F7.5;oac-42;T26C5.2;Y17D7B.2;Y57A10A.7;Y57A10B.7;Y73F8A.32;cpg-4;F09G2.1;T22F7.1;T27E4.7;Y41G9A.10;Y39F10C.3
21ur-2002	-3.11832	7.76611	0.000689143	0.0060208	flp-17;gcy-37;pmp-5;mboa-1;C47E12.2;R05A10.2;snpc-3.4;sas-7;T22C1.5;Y38E10A.22;Y43F8C.18;Y51H4A.8;math-1;C56G2.3;F09F9.4;otpl-3;lsy-13;W02B3.4;W02F12.4;frpr-19;Y55F3BR.6
21ur-4084	-3.11924	7.74899	0.000162455	0.00187113	clec-33;clec-32;ZK287.1
21ur-7129	-3.11963	7.77119	0.00159351	0.0117698	dur-1;lips-3;W06D4.3;Y41C4A.7;lon-8;Y106G6D.5;C30B5.7;F38B6.6;fbxb-26;riok-1
21ur-11509	-3.12029	7.75036	0.00016335	0.00187496	paf-1;pgp-6;str-176;tsp-15;cdc-48.2;srpa-68;R10E4.6;C27H5.6;C32D5.12;K10C2.1;srxa-11
21ur-15179	-3.1203	7.75036	0.00016379	0.0018757	lin-11;F40F12.7;B0416.5;C32D5.12;F46F5.8
21ur-8445	-3.1203	7.75036	0.000164215	0.00187748	srw-112;B0416.5
21ur-4162	-3.12045	9.12653	2.63e-06	6.2e-05	srx-6;F23H11.2;T22D1.3;Y53C12A.10
21ur-15096	-3.12045	9.12653	2.63e-06	6.2e-05	del-3;F23H11.2;F54F2.7;trm-2A;T22D1.3;sqd-1;Y53C12A.10
21ur-2311	-3.12046	9.12653	2.64e-06	6.2e-05	taf-5;F36D3.4;Y51H4A.13;Y67D2.2;Y102A11A.6;gcy-23;max-2;aptf-3;T22D1.3;Y53C12A.10
21ur-10374	-3.12046	9.12653	2.64e-06	6.2e-05	kap-1;mat-3;str-217;sdhd-1;mut-15;F54D12.1;Y47D9A.1;Y54E10A.11
21ur-5597	-3.12314	7.75214	0.000179246	0.00202026	atl-1;hcp-6;nhr-134;ppk-3;C42C1.8;decr-1.1;W06G6.15;Y70C5B.2;aat-8;lat-1;lin-35;mcm-5;dapk-1;parp-1;pqn-88;rbf-1;srd-12;srd-13;srj-10;srw-115;tag-153;tra-3;unc-52;nrx-1;C43D7.4;F33H2.6;F54C8.6;mrps-15;Y45F10D.7;ZK632.4;srt-4;C41G11.1;F35D2.1;syp-4;K06A9.1;frpr-14;Y50D4B.1;Y71H2AM.11;Y75B7AL.2;ZK688.9;W04A8.9
21ur-14495	-3.12803	7.75445	0.000309382	0.00315254	hrp-2;T05E7.3
21ur-3096	-3.12803	7.75445	0.000309972	0.00315534	srm-6;aagr-1;T05E7.3
21ur-798	-3.13051	7.77591	0.000543143	0.00498056	cku-70;cpb-1;csn-4;dhc-1;dys-1;gcy-7;gpa-15;hmg-11;hmr-1;ifc-2;gcc-1;kpc-1;let-2;blmp-1;pek-1;pgl-2;pgp-10;pqn-41;pqn-80;rpc-1;rpm-1;rpn-7;spe-9;sra-2;srw-141;srx-6;madd-3;tol-1;trp-4;unc-22;BE10.1;C01G10.9;frpr-2;swsn-7;C09E9.1;C25G4.2;lact-7;lgc-43;best-11;ugt-43;F08G12.1;clec-151;clec-153;F21G4.6;hpo-34;F32D8.15;F36D3.5;cyld-1;F44F1.3;F49E11.7;F54E12.2;rbm-17;R09A8.2;R12H7.4;R186.3;T06E4.5;T08…
21ur-815	-3.13179	10.2207	2.3e-06	5.61e-05	bli-1;dhs-24;jip-1;gcc-1;gfm-1;T27A8.5;C18C4.7;cht-3;lntl-1;ttr-55;T10F2.5
21ur-8721	-3.13333	7.77611	0.000543657	0.0049807	hum-7;orc-4
21ur-1545	-3.13367	7.76122	0.000150487	0.00175967	dis-3;dsl-5;oac-20;T16G12.8;let-607;mrp-7;rig-1;rme-2;srb-2;C27D8.1;C47D12.2;xbx-3;cdh-8
21ur-9022	-3.13669	7.78277	0.0008135	0.00690783	ptr-20;tre-5
21ur-1838	-3.13669	7.78277	0.000812255	0.00690783	lev-9;mau-8;lgc-41;hgap-2;clec-252;M117.4;R08D7.1;T02G6.2;T28D6.4;riok-2;B0403.3;C06E4.1;C47E12.14
21ur-15227	-3.13846	7.76572	0.000159994	0.00184633	atm-1;eor-2;mat-2;syp-4
21ur-2864	-3.13847	7.76572	0.000160117	0.00184633	col-128;ctn-1;lsy-2;nmr-2;srg-34;sue-1;tag-77;C14C10.5;snx-27;cyp-31A2;K07A12.4;ceh-62;T03F7.5;W02B12.4;Y57G11C.32;C36B7.6;C39F7.5;fbxb-40;cyp-31A3;ttc-7;Y39F10B.1;Y50D7A.8;Y37H2A.13;atf-2;dig-1;hlh-13;nsy-1;ten-1;C54G4.4;K11D9.3;zip-12;dcap-1;Y79H2A.12
21ur-6608	-3.14787	8.65109	1.87e-05	0.000314193	bre-2;cdh-4;ceh-16;dpy-27;dsl-3;hen-1;jip-1;kin-15;msh-6;nas-37;ncx-1;nlp-30;nmy-1;ptr-9;rbr-2;sdc-3;smg-1;smg-7;sup-37;atx-3;tra-3;twk-1;vhp-1;C03E10.3;C05D12.5;C06A1.3;pptr-2;ril-2;C36E8.4;C38H2.3;chst-1;lgc-43;ttll-12;hpo-34;F56H6.9;nhr-192;F57C7.4;F58G1.2;K01A11.1;M04C3.1;gana-1;T02E1.2;rlbp-1;Jun-01;pro-3;Y43F8B.14;grdn-1;Y60A3A.19;ZK792.1;clec-186;C04E6.12;C17G10.6;C35E7.6;C39B5.6;C55B7.11;…
21ur-6945	-3.15679	7.79602	0.000410205	0.00398086	ceh-38;elp-1;exp-1;rpm-1;fbxb-3;ttyh-1;W03H9.1;C14E2.5;F18F11.4;cct-3;K09C4.4;T26C12.3;srsx-7;acp-1
21ur-7299	-3.15679	7.79602	0.000410188	0.00398086	ceh-38;gpa-13;his-47;sru-6;unc-9;nra-3;uggt-2;fbxb-3;pho-8;C25F6.7;F18F11.4;cct-3;math-42;mrpl-45;D2005.7;F17C11.22
21ur-1078	-3.15903	8.66056	1.45e-05	0.000254954	acr-9;chk-2;chp-1;gdi-1;hot-5;mel-28;mml-1;npp-10;ran-3;sdc-1;unc-68;C09H10.9;C43F9.4;F34D10.6;F42F12.4;M176.10;W09G3.6;rsks-1;Y73F8A.20;C24B5.4;F33D4.6;irld-7;sorf-2;attf-3;R01B10.6;T22B2.1;W09G12.9;thn-5;cdh-12;Y110A2AL.7;dmsr-9;ZK370.4;Y97E10AR.8;F52C12.6;daf-2;dig-1;fmi-1;pgp-5;pgp-7;srd-61;srj-32;twk-40;ver-1;C14H10.2;C26E1.1;cyp-25A1;irx-1;F23A7.1;F29D10.3;sas-5;R07D5.2;sre-35;nova-1;ZK287.…
21ur-4274	-3.15967	7.7821	0.000230566	0.00247574	cca-1;C23H4.4;T26C5.2;dct-6;T08B6.9
21ur-12073	-3.16382	7.80497	0.000593757	0.00533687	tbc-6;Y104H12D.3;gck-2
21ur-2539	-3.16382	7.80497	0.000593168	0.00533638	lin-41;vha-2;K06H7.2;gck-2;F54D5.24
21ur-3811	-3.16382	7.80497	0.00059258	0.00533589	vha-2;F31F6.2;tbc-6
21ur-5432	-3.16589	9.21959	0.000291908	0.00299588	bir-2;casy-1;deg-3;eor-1;fax-1;gei-8;Oct-02;pqe-1;unc-16;xnp-1;wwp-1;mttu-1;C04G2.2;F27E5.3;F45H10.5;F46B6.5;K11B4.1;ddx-52;sas-7;coa-4;T27F6.8;W07E11.1;Y39G8C.2;dyf-19;Y56A3A.28;Y56A3A.30;Y62F5A.10;math-3;C09D4.6;C17G10.6;C32E12.4;C35E7.2;pks-1;D2096.6;F07E5.4;slc-28.2;math-26;math-27;eef-1B.1;fcho-1;myo-5;T23F2.2;cec-8;Y67D8C.9;Y76B12C.9;B0205.13
21ur-2235	-3.16819	10.0846	1.82e-07	6.9e-06	amx-2;cct-6;ceh-18;dpy-23;dyc-1;fem-1;grd-2;gsp-1;lpd-8;mtm-5;klf-3;nhr-54;nhr-127;nhr-130;nlp-6;pif-1;ret-1;rpn-12;sma-1;sma-9;srh-132;srh-268;sri-63;str-250;ttn-1;trm-1;unc-16;AC8.7;C05D12.2;C18B12.6;wdfy-3;C34C12.8;C50F4.1;D2045.9;nekl-3;fbxa-181;F41E7.9;F49C12.10;F59F5.3;K01B6.3;acs-18;lyst-1;drr-2;T21B10.3;T26E4.2;W01C9.2;Y7A9A.1;Y57G11C.22;lury-1;fbxa-90;ZK856.11;frg-1;AH9.3;psd-1;cdk-11.1;…
21ur-8536	-3.16922	8.67045	9.77e-05	0.00124713	zyg-9;F19C6.2;F36A2.3;ZC581.3;irld-63
21ur-1237	-3.16922	8.67045	8.26e-05	0.00108485	cng-1;col-98;let-363;nas-37;spl-1;unc-44;T11A5.6;T14G10.8;Y49A3A.3;nuo-4;T08H10.1;ZC449.1;unc-40;F36A2.3;B0432.11;C15B12.8;teg-4
21ur-8083	-3.17616	7.81282	0.000394238	0.00386725	paf-1;skp-1;sra-21;srg-9;fbxa-185;T23G5.2;mmcm-1;sco-1;molo-1;frpr-16
21ur-4532	-3.17913	9.22834	9.08e-05	0.00118104	cas-1;duo-1;egl-5;gur-3;him-4;lev-11;rop-1;srh-18;srw-112;C08F11.7;C16C2.4;F22E12.1;F23H12.5;srz-60;C17H11.6;F07F6.7;btb-6;K06A9.1;mrpl-17;Y74C10AR.2;C23H5.12;C16A11.10
21ur-10254	-3.17913	9.22834	9.08e-05	0.00118104	cas-1;rop-1;srh-18;C16C2.4;K07A1.4;sulp-7;B0511.12;C48E7.6;tag-340;memb-2;Y40C7B.3
21ur-5151	-3.17989	9.13943	1.53e-05	0.000267087	NA
21ur-3604	-3.18443	9.22283	2.77e-05	0.000432689	ccr-4;ceh-31;dys-1;gsk-3;inx-8;inx-9;nas-13;pab-2;ptl-1;ram-2;smg-7;snf-10;spt-4;srj-33;srx-41;srx-116;ubc-1;unc-23;unc-33;pfd-3;madf-5;olrn-1;rnf-121;pph-6;ser-5;F28H7.7;F33H1.4;F52D10.2;F58B4.6;srz-61;tceb-3;T03D8.7;T05F1.4;T05H10.4;fbxa-197;T10B10.3;T26E3.4;immt-2;Y39A1A.20;grdn-1;B0546.4;BE0003N10.1;lgc-9;C25H3.10;fhod-1;E02H9.6;F46F5.16;F56D2.8;nmtn-1;timp-1;K12H6.6;srbc-57;nfyb-1;Y53G8AR.5;…
21ur-6881	-3.1983	11.9638	1.32e-06	3.53e-05	acr-20;cdh-4;che-3;grl-11;nhr-52;srx-19;ttn-1;unc-41;vab-1;clec-223;Y57G11C.32;nep-26;lrch-1;C41D11.6;T22F7.1
21ur-4773	-3.20242	8.72379	0.000219892	0.00238938	cdt-1;rpm-1;C16C10.1;C18B12.6;Y43D4A.2;Y57G11C.43;Y75B8A.13;F07B7.12;cdh-1;mltn-6;Y71H2B.11
21ur-1793	-3.20901	10.4987	1.3e-07	5.16e-06	inx-9;mua-3;ncx-3;dcap-2;srw-143;unc-77;mrps-31;F44F4.3;F52E10.4;T08G11.4;T10B10.3;egas-1;Y102F5A.1;B0280.7;C27A12.7;F13H8.5;tmc-1;vps-18;Y71H2AM.20;M01G12.9;K03B8.14
21ur-1294	-3.21202	10.6695	1.3e-08	7.12e-07	aat-2;rab-37;rpn-9;F57C7.4;snrp-27;dkf-1;Y37F4.6;ttn-1;glit-1;lgc-34
21ur-12036	-3.21202	10.6695	1.29e-08	7.12e-07	C26D10.6
21ur-5695	-3.21229	7.82629	0.000225337	0.0024429	acr-17;acy-2;brc-1;clk-2;cln-3.1;dpy-22;baz-2;gcy-2;haf-2;mec-1;mel-28;mix-1;nas-39;nhr-17;pad-1;pmp-4;larp-5;pqn-89;rrf-3;snt-3;sra-8;str-25;ten-1;tsr-1;unc-73;unc-122;vab-10;yars-2;B0513.5;C01G6.5;C04B4.1;C05C10.3;arp-6;chil-8;C27A7.3;C28D4.4;C28D4.5;C28D4.7;C54G4.2;pafo-1;ugt-43;F09C6.1;F15H10.5;F17C8.3;smgl-1;F28H7.8;sdz-16;F46G10.2;F56H6.7;F57C2.5;aman-2;K11D2.5;chl-1;R05A10.6;T04F3.1;T05F1.…
21ur-1088	-3.21258	7.84396	0.000374224	0.00369268	ckb-3;srv-5;srx-19;F26D2.16;copb-2;T04F8.9;Y56A3A.28;D1081.10
21ur-2843	-3.2179	7.83119	0.000211284	0.00233266	acr-18;pezo-1;B0524.4;F40H6.5;nob-1;spc-1;C25F9.8;T28B8.4;F53F10.2;tat-2;srz-104
21ur-7072	-3.22574	7.86242	0.00117739	0.00928704	coq-3;nhr-115;samp-1;Y17D7B.3;Y62E10A.3;C17F4.3;C18G1.6;C27A12.7;fahd-1
21ur-884	-3.22715	10.3162	3.87e-12	6.34e-10	NA
21ur-5565	-3.23523	7.86321	0.000326651	0.00326848	ntr-2;nduo-6;Y50D4B.6
21ur-14711	-3.23535	8.72363	1.66e-05	0.000287879	cin-4
21ur-6033	-3.23535	8.72363	1.66e-05	0.000287879	NA
21ur-3972	-3.23844	7.86891	0.000434864	0.00419165	bpl-1;efn-4;ggr-2;grd-10;ima-2;nhr-113;nhx-5;pan-1;rfl-1;str-156;uba-1;nhr-259;ZK1010.4;B0454.8;best-3;C53B7.3;tctn-1;F28B4.4;oac-29;htz-1
21ur-3245	-3.24167	7.87084	0.000680224	0.00595852	acy-2;asp-4;cnt-2;egl-19;qars-1;gcy-36;gly-10;his-10;his-14;his-26;itx-1;gcc-1;ksr-2;mdf-1;mig-6;mtd-1;nhr-18;plc-3;smg-6;taf-2;unc-54;wrn-1;C10C5.5;C14A4.13;D1081.4;F10G8.8;F43G6.5;ogr-2;K08F4.5;T06G6.3;W01B6.5;W09G3.6;Y56A3A.7;Y70G10A.2;Y105C5A.8;zoo-1;B0416.4;C24A3.4;F07E5.4;F26F4.6;F40E12.2;fbxb-103;K02F6.1;K09C4.5;aakg-4;spat-3;mbtr-1;cpg-9;Y71F9B.6;Y71H2B.5
21ur-1124	-3.24881	7.85768	0.000145378	0.00170392	glc-1;lov-1;lrp-1;C14C10.2;uggt-2;M01G12.9;lips-5;Y57G11C.20;C08G9.2;C24H12.8;F16B4.6;F23H11.2;K09F6.9;fnta-1;T16A1.2;T20H4.5;ccr-4;hcp-6;hum-5;lev-10;lin-13;nhr-28;oma-1;ppw-1;rbr-2;rnf-1;acl-3;acs-18;fbxa-135;Y41C4A.18;pbo-5;sec-6;F54D10.7;T22F3.7;srz-82
21ur-12886	-3.24965	9.27773	1.15e-05	0.000206186	let-19;sru-37;srsx-31;tbcd-1;abts-1;Y46G5A.35;hpo-27;nmur-3;clec-130
21ur-10644	-3.24966	9.27773	1.14e-05	0.000206064	sra-26;srd-55;pezo-1;srsx-31;pptr-1;Y70G10A.2;elpc-4;C37C3.10;atg-3
21ur-5574	-3.24968	9.27773	1.14e-05	0.000205052	acr-17;pqn-20;scp-1;sri-48;sru-37;tbcd-1;lsy-22;abts-1;Y76A2B.4;C24A11.5;C29H12.2;nmur-3;tfbm-1;clec-130;Y39A3A.3;C54F6.15;C02B8.12
21ur-326	-3.25084	9.2344	4.4e-06	9.69e-05	srw-68;D1086.3;T01D3.6;T02E1.2;ZK1225.4;clec-205
21ur-8403	-3.25084	9.2344	4.41e-06	9.71e-05	nhr-12;F25D7.5;T01D3.6;Y39B6A.36;cbn-1
21ur-3693	-3.25113	7.87926	0.000350913	0.00348679	anc-1;ceh-19;egl-47;mig-6;pik-1;pqn-22;srh-129;F21D5.3;F41E7.9;M03C11.3;eea-1;slc-25A46;Y66D12A.9;ZC506.1;ZK632.9;ZK632.11;C08A9.8;C28F5.4;C34D4.2;C39F7.5;acin-1;lam-2;F10D2.8;lrr-1;msra-1;nep-19;esyt-2;gcn-1;Y50D4C.3;fbxa-80;K01G12.22
21ur-2761	-3.25145	9.25505	7.79e-06	0.000155301	dyf-13;exc-1;lrp-1;myo-2;pbs-6;stip-1;M05B5.3;R06A4.2;R31.2;B0252.1;viln-1;pcca-1;H24G06.1;K02E10.7;T13C2.6;kvs-5;mppa-1;ipla-6;C49C8.8
21ur-3302	-3.25578	9.27945	9.27e-06	0.00017607	bre-1;dnj-20;dpf-5;fkh-3;fkh-4;gst-21;klp-11;cogc-1;mut-16;nhr-2;pgl-2;pyc-1;sdc-2;smc-3;C35A5.4;E02H1.5;dpm-3;F28H6.4;rskd-1;M153.2;ugt-47;agl-1;vps-11;T14G8.2;Y38H8A.3;Y41E3.1;sas-6;Y57A10A.5;srt-27;C27H5.4;fbxc-7;C39H7.1;trpp-12;fbxc-5;fbxc-4;fbxc-2;fbxc-1;poml-2;ets-7;F22F7.3;panl-2;F36F12.1;oac-21;cyp-33C5;F44B9.8;fbxc-3;M04F3.2;vet-1;dgtr-1;Y32H12A.8;ugt-31;tyms-1;ZC239.17;ufbp-1;ceh-99;C42…
21ur-4536	-3.25709	7.88457	0.000610629	0.00545415	T28A8.4;Y53C12A.3;T08E11.1;gba-4
21ur-10937	-3.25709	7.88457	0.00060985	0.00545207	T10C6.6;sdz-5;nop-1;gba-4;EGAP9.4
21ur-908	-3.26118	9.29317	3.07e-05	0.000470793	hdl-1;let-805;npp-6;pod-1;pqe-1;srw-10;C07B5.4;catp-8;F38E11.6;mig-38;mdt-26;K09F5.1;dct-9;ZK1248.19;C37H5.14
21ur-5653	-3.27027	7.87684	0.00012461	0.00150467	dhs-5;spp-11;srb-2;srx-28;fbxa-98;C49A1.10;srbc-50;T10G3.4;alg-5;mrpl-32;F49E10.4;taco-1;Y38H6A.5
21ur-15217	-3.27028	7.87684	0.000125092	0.00150866	dic-1;pgp-3;pgp-4;tbb-2;H09F14.1;ddb-1;Y14H12B.2;ipla-6;ZK105.1
21ur-8144	-3.2893	7.89468	6.38e-05	0.000865196	drp-1;kin-21;ketn-1;spe-41;rrbs-1;C49C3.11;F15G9.5;F33H2.8;F56F3.4;F58A3.3;F58D12.3;umps-1;T09A5.14;Y69H2.10;usp-3;Y73F8A.5;rpb-2;clec-6;gpcp-1;Y48G1C.10;ufbp-1
21ur-2290	-3.29855	11.2401	5.26e-08	2.37e-06	csq-1;ksr-2;mgl-2;sea-2;tra-2;rpb-3
21ur-5543	-3.30071	10.1539	1.72e-06	4.34e-05	hlh-1;ikb-1;str-122;tlp-1;C03C10.5;ubr-5;mig-38;R03G8.1;ragc-1;Y116A8C.13;perm-4;C49H3.12;cir-1;T12E12.3
21ur-3629	-3.30176	8.80374	5.79e-05	0.000802679	hum-4;sri-72;lgc-34
21ur-1059	-3.30372	10.5476	5.78e-12	8.89e-10	F59A1.11;Y66D12A.8;H04J21.1
21ur-5745	-3.31401	7.91408	0.000102029	0.00129957	alh-3;bec-1;cpr-5;cpr-6;dim-1;gcy-14;hcf-1;lip-1;lpd-6;lars-1;pod-2;ppk-3;ret-1;soc-2;unc-70;unc-89;sod-5;C53B4.4;D1081.4;mccc-1;F39B2.8;mrps-15;mks-6;istr-1;oac-45;Y51A2D.1;Y80D3A.9;ZK809.8;ZK1053.2;B0495.5;F37C4.5;F39C12.1;F52C6.12;F56E10.1;vdac-1;T08B6.1;T19D12.1;T19D12.2;T22H9.1;clik-1;T26C11.3;dgtr-1;eif-2gamma;clec-73;fbxa-1;ZK973.1;K09H11.11
21ur-5707	-3.31582	9.96466	1.05e-08	5.9e-07	lars-2;mom-4;pdk-1;rig-4;cup-15;C49A9.4;F20D6.11;F55F8.8;T15B7.15;ZC53.1;K09E9.4;nhr-286
21ur-11750	-3.31583	9.96466	1.04e-08	5.89e-07	daf-15;dre-1;ncx-8;odr-7;unc-10;C23H4.3;set-5;mogs-1;fbxb-8;F56H6.9;flp-33;C49A9.4;F44E2.4;nhr-185;F52C12.1;H10D18.5;Y119C1B.1;duxl-1;Y102A5C.36
21ur-5105	-3.32008	9.93694	4.04e-07	1.32e-05	acr-14;dpy-1;dsh-1;nlp-10;unc-105;ZK1307.8;C14B9.8;C17H11.5;athp-2;sacy-1
21ur-14483	-3.32008	9.93694	4.05e-07	1.32e-05	acr-14;amt-4;cyn-16;dsh-1;srh-248;zip-1;F54B3.1;T19A6.4;Y26D4A.13;ZK1307.8;C14B9.8;C17H11.5;C35E7.2;rpb-8;T04C9.1;svh-2;T19D2.1;srbc-37
21ur-3720	-3.32008	9.93694	4.05e-07	1.32e-05	amt-4;clr-1;daf-5;dbr-1;glc-1;gon-2;lov-1;msh-2;nhr-100;pek-1;ric-3;uaf-1;ctr-9;F10D11.6;F54B3.1;rle-1;T08A11.1;T21C9.6;acc-4;tag-273;ZK1307.8;C35E7.2;C45E1.4;tbc-16;eme-1;nol-2;Y47G6A.25;gcn-1;ZK652.6
21ur-7034	-3.32627	7.94606	0.000525924	0.00484044	cwn-2;dhc-1;egl-19;gur-5;mtm-1;ncx-1;ngp-1;nos-1;nos-3;pkc-3;ptp-2;rars-1;B0001.3;C33D3.5;F15D4.6;F16B12.1;F40F9.5;efl-3;F54B3.1;K07A12.5;nhr-206;T01C3.11;T05D4.5;mam-4;Y106G6G.2;Y116A8A.2;Y116A8A.7;mppb-1;C11D2.4;F57B10.8;K02E10.6;K04F10.2;ceh-93;wapl-1;T25G12.6;Y69A2AL.2
21ur-4890	-3.33261	7.94982	0.000296611	0.00303479	hlh-17;srh-123;str-263;uba-1;unc-79
21ur-15609	-3.33261	7.94982	0.000295982	0.00303146	srh-123
21ur-8074	-3.33261	7.94982	0.000295641	0.00303108	srv-14;C49C3.4;T08G11.1;T27A10.6;ccch-1;F09F9.4;K11H12.7
21ur-5101	-3.34297	9.36415	7.48e-05	0.000995769	arrd-28;Y102A11A.3
21ur-15453	-3.34297	9.36415	7.48e-05	0.000995769	rgs-5;try-4;T11A5.6
21ur-4467	-3.34351	10.2726	1.05e-05	0.000194732	fasn-1;clec-94;ZK250.14
21ur-4233	-3.34352	10.2726	1.05e-05	0.000194732	srd-56;srh-15;srx-21;srx-47;srz-1;F57C7.4;rbm-26;dct-6
21ur-6327	-3.34476	7.95766	0.000229712	0.00247188	col-78;pod-2;C08E8.2;F38B2.2;T24B8.2;T28D6.4;Y73F8A.5;Y116A8C.13;ZK632.11;M03F8.5
21ur-161	-3.34477	7.95766	0.000229294	0.00247188	che-14;frk-1;pat-3;Y116A8C.13;W09C5.12
21ur-12319	-3.34477	7.95766	0.000229257	0.00247188	dig-1;mrp-8;nhr-1;pad-1;Y116A8C.13;W09C5.12
21ur-2376	-3.34791	8.8448	0.000100696	0.00128423	dpy-22;rpm-1;srd-11;C18E9.8;E03H4.4;T04A8.7;C35E7.6;F23H11.2;F52C6.2;frpr-8;F53H8.3
21ur-15468	-3.34929	7.94619	4.24e-05	0.00062154	memi-1;rpl-9;srw-103;tsp-11;C05C10.2;C27C7.1;prp-38;mak-1;Y75B8A.7;K10C2.2;mans-3;T05B11.1;vps-24;W09C3.8;ZC190.2
21ur-2608	-3.34929	7.94619	4.24e-05	0.00062154	lsm-1;rbr-2;pfd-4;F02C12.1;gadr-6;F58B4.5;ric-7;T05A1.5;C01B10.3
21ur-4305	-3.3635	8.86769	0.000120331	0.00146006	adt-1;hum-8;lis-1;mig-23;mrp-3;nos-1;pqn-24;smg-4;srb-1;srb-2;stc-1;ttn-1;B0395.3;C34C12.1;F40G12.7;H05L14.2;M117.1;T12D8.9;W04A8.5;srt-39;Y43D4A.5;dyf-19;Y47H9C.9;Y57G11A.5;pac-1;trxr-1;F13C5.3;nhr-187;K04C2.5;T25B6.3;Y38F2AR.3;Y50D7A.3;Y61A9LA.10;lfi-1;Y61A9LA.12
21ur-7780	-3.36351	8.86769	0.00012003	0.00145818	adt-1;fmi-1;fut-4;grd-7;hum-8;icp-1;lin-9;mrp-3;oat-1;pif-1;pqn-24;sdc-2;srb-1;srb-2;stc-1;ttn-1;twk-33;B0395.3;C05D12.5;dph-2;C34C12.1;F40G12.7;gadr-6;srh-308;H05L14.2;M01G12.7;chl-1;M117.1;T12D8.9;T22C1.5;fbxa-81;Y47H9C.9;Y116A8A.4;trpp-3;B0511.11;pac-1;C12D5.10;C50E3.11;F35B3.4;nhr-187;K09F6.10;R04A9.3;T25B6.3;usp-5;Y57E12B.4;Y61A9LA.10;Y61A9LA.12
21ur-7619	-3.36352	8.86769	0.000119849	0.00145775	cdh-4;crh-1;gcy-11;gpa-8;lev-9;nas-28;nhr-17;osm-5;pqn-42;rrf-2;C54D10.4;gadr-6;tofu-5;cpna-2;C17H12.12;fln-2;sdz-9;nep-7;twk-47;npax-2;glct-6;dlst-1;thoc-5;F17C8.9;T08B2.15
21ur-2728	-3.36366	8.82933	3.69e-05	0.000552944	nhr-133;AC8.4;AC8.11;cdh-9;srj-7;srx-48;vps-26;glb-24;Y113G7A.14;glb-5;E01A2.8;K02E10.4;ZK688.11
21ur-3427	-3.37799	7.98504	0.000133069	0.00158709	die-1;hlh-17;lin-35;nfm-1;nhl-2;pqn-85;srv-1;D2023.6;D2030.2;K02C4.5;vps-51;C16B8.2;C33F10.8;vet-2;F52H2.3;srt-34;eme-1;dcp-66;F28G4.2;clec-33;clec-38;nhr-159;C44B7.5;D1014.5;K11G9.2;Y17G9B.4;Y40B10B.1;T06F4.3
21ur-12693	-3.37799	7.98504	0.000132747	0.00158566	gpx-1;nhr-282;H16D19.3;T07D10.3;T25C12.3;clec-38;nhr-159;C44B7.5;Y40B10B.1
21ur-11107	-3.37894	9.35887	1.51e-06	3.9e-05	sri-32;smz-1;aman-2;npr-25;srz-25;H40L08.2;oac-21;R09B5.11
21ur-2991	-3.37894	9.35887	1.51e-06	3.9e-05	pps-1;H40L08.2;T25B2.2
21ur-13053	-3.39572	8.00423	0.00026492	0.00277015	che-3;lam-3;srd-5;cgef-1;ocrl-1;ztf-2;F31C3.6;droe-4;exos-3;H03G16.5;K07G5.5;trcs-2;ztf-3;T06C10.3;Y67D8C.7;Y38A10A.11
21ur-3863	-3.39572	8.00423	0.000264769	0.00277015	skn-1;bckd-1B;DH11.5;R11A8.1;ain-2;kynu-1;D2092.6;T04B8.5;sknr-1
21ur-4322	-3.39668	8.00113	0.000127946	0.00154122	pak-1;mans-4;sur-2;B0024.15;degt-1;xdh-1;Y44A6D.5;T04B8.5;T08B1.4
21ur-5503	-3.39999	9.4036	3.95e-06	8.85e-05	imb-1;ppt-1;sec-8;F20G2.1;evl-18;ZK993.5
21ur-1447	-3.40557	8.8667	1.63e-06	4.15e-05	aat-2;act-5;arf-6;ceh-1;cho-1;daf-16;dao-4;dpy-21;egl-30;egl-43;exc-4;fkb-1;frm-8;gei-4;gob-1;hot-2;lin-44;ccar-1;map-2;mca-3;dapk-1;mpz-1;nas-30;ncr-1;nhr-1;nhr-85;nhr-95;nhr-114;nhr-121;nlp-15;nlp-16;nsf-1;par-1;pes-4;pif-1;pod-2;hgrs-1;swsn-1;ptb-1;smg-6;snf-3;spr-5;srh-195;sue-1;taf-11.3;tag-53;kdin-1;tsr-1;uba-2;unc-63;unc-71;unc-75;unc-89;unc-94;wrt-9;xnp-1;epc-1;BE10.3;gcy-29;C05C9.1;C09G1…
21ur-12820	-3.40557	8.8667	1.63e-06	4.15e-05	bmk-1;dnj-10;mif-1;nhr-25;pcp-2;pgp-4;smu-2;sra-37;sre-2;sur-7;uaf-1;ulp-4;trpa-1;C38D4.4;C40H5.2;F09C8.1;nhr-281;F21G4.6;F36D1.7;F53B6.7;chd-1;top-2;R06A4.2;chil-22;swt-6;T28F4.3;Y54E5A.2;ZK1053.3;math-16;C26B9.6;C30G12.1;EEED8.3;F22F4.4;F25A2.1;K07H8.8;W01C8.1;Y47D7A.12;Y47G6A.14;rcor-1;cin-4;T22B7.8
21ur-13943	-3.40557	8.8667	1.64e-06	4.17e-05	mec-8;cogc-1;nhr-1;suf-1;vps-16;C05C9.3;nrde-1;F13D2.1;rtel-1;F30A10.2;K11H3.2;gana-1;Y32B12B.4;Y57A10A.31;cdk-11.1;C01B7.7;D1069.3;F07B7.13;F18G5.5;F23H11.7;siah-1
21ur-8297	-3.41442	8.01794	0.000252881	0.00269219	abt-1;dhs-22;etr-1;fat-2;lin-31;mab-9;srv-10;srw-44;str-247;tcl-2;tsp-9;ubc-13;unc-68;ugt-23;C56A3.4;hxk-1;soem-1;Y106G6A.1;ceh-74;pdi-6;chdp-1;C10G11.10;C17B7.12;tbck-1;D2092.6;F35F10.5;ugt-19;set-13;M03F8.3;R02F2.7;svh-2;ZC449.4
21ur-13730	-3.43264	9.75886	3.21e-08	1.54e-06	F31C3.3;soap-1;F16B4.4;sdz-23;R08E3.1;npr-24;T25B6.1
21ur-14907	-3.43264	9.75886	3.22e-08	1.54e-06	gld-1;snf-2;sri-26;E03H4.11;F53C11.1;slc-36.4;chil-13;R11G10.2;clec-10;fbxb-11;sdz-23;kcc-3;R07C3.13;R102.11
21ur-2822	-3.43264	9.75886	3.24e-08	1.54e-06	dgk-3;nid-1;F53C11.1;slc-36.4;clec-10;F40H3.1;jbts-14;kcc-3;R07C3.13
21ur-6251	-3.43265	9.75886	3.25e-08	1.54e-06	ceh-6;dgk-3;dars-1;nid-1;srg-45;sri-32;srw-141;srw-142;srw-143;pitr-4;F21D5.9;smc-6;slc-36.4;mnk-1;C10G8.2;C52B11.5;Y55F3BR.6;F15H10.10
21ur-11748	-3.43505	8.03641	0.000145188	0.0017037	pept-1;rbg-2;rsp-6;str-252;C14B1.2;F54D5.15;scav-5;fbxa-197;Y51A2B.6;cyp-35A2;C23H3.2;cyp-33E1;F54H5.3;spg-20;cyp-35A5;aagr-2;zip-9;T21E8.7
21ur-736	-3.43505	8.03641	0.000144917	0.00170333	inx-21;nck-1;wrk-1;apc-17;nhr-167;F12F6.7;F53B7.4;clec-161;M05B5.4;fbxa-145;K02F6.4;M151.3;nhr-252;C24A3.9;C15C8.8;T21E8.7
21ur-10966	-3.44336	9.45375	4.38e-05	0.000640124	srg-31;T08G11.1;gba-2;btbd-10
21ur-3601	-3.44336	9.45375	4.38e-05	0.000640124	dsh-1;lgx-1;mec-1;plc-4;Y7A9A.1;Y45F10D.14;fhod-1;F41H10.4;K08A2.1;T06D4.1;pals-33;Y9C9A.8;set-21;set-33;Y47G6A.33;btbd-10
21ur-552	-3.44752	11.9616	3.99e-15	1.42e-12	gcc-1;clec-124;K02F6.3;R12E2.13;W04C9.5
21ur-5413	-3.45244	9.787	6.25e-10	5.03e-08	ccr-4;cdd-1;let-630;ptr-5;sec-8;tgt-1;vars-1;C04F12.7;C06B8.7;ril-2;F17C11.2;F59D12.3;R06F6.8;C29F9.5;C54F6.3;F08F8.4;F31F4.17;F41H10.1;F42G2.2;rog-1;R11E3.1;dpm-1;trpp-10;F46C3.6;F52C12.6
21ur-669	-3.45943	9.45464	3.58e-06	8.1e-05	srj-19;T08A11.1;ssu-1;cogc-2;div-1;eif-3.I;lag-1;pgp-10;pqn-11;ptr-17;qui-1;smg-3;srh-141;abcf-1;unc-41;unc-73;unc-89;C28A5.2;D1081.5;F28C6.4;usp-48;F45G2.7;F46C5.9;madd-4;T06E4.7;T08D2.8;Y39B6A.43;Y48B6A.10;lon-8;prmt-1;ZK550.2;pac-1;hpo-27;C37C3.2;C46A5.4;gos-28;sec-6;F23F12.3;F41H10.3;H12I13.1;K09E3.7;K09H11.4;R148.5;T12A2.6;T25G12.2;Y92H12A.2;K09H9.8;K03B4.9
21ur-15124	-3.4623	10.3018	1.4e-13	3.59e-11	ahr-1;nhx-1;C05D12.4;F13E9.5;acs-20;vglu-2;C35E7.3;acdh-9;catp-5;T14B4.1;mppa-1;Y55F3BR.10;Y119C1B.12
21ur-3642	-3.46874	8.06968	0.00037943	0.00372932	gly-11;lin-37;B0205.1;tbce-1;gro-1;ivns-1;unc-44;twk-48;neg-1;B0403.6;ZK105.8
21ur-4273	-3.47403	8.92545	6.83e-06	0.000140549	egl-4;mes-1;pmp-3;rop-1;spp-19;kcnl-1;Y106G6H.16;dcaf-1;ltah-1.1;C48B6.9;F01F1.2;vps-41;neg-1;F44E2.3;cyp-29A3;hst-3.2;F17B5.8
21ur-3399	-3.47403	8.92545	6.92e-06	0.000140987	isw-1;oac-6;rer-1;M176.4;oac-46;C12D5.5;C25H3.1;vps-8;C48B6.9;aass-1;fnta-1;T28C12.4
21ur-2537	-3.47403	8.92545	7.01e-06	0.000142299	srw-73;oac-13;eif-2Bdelta;icmt-1;T20H4.5
21ur-3068	-3.4799	8.07524	0.000124	0.00149911	dhc-1;gst-20;prk-2;lgc-14;smk-1;acs-16
21ur-15320	-3.4799	8.07524	0.000123672	0.00149696	rbg-2;F22B3.8;R02C2.6;Y46H3D.1
21ur-1148	-3.48213	8.05772	3.02e-05	0.000467151	cul-3;eat-16;fmo-3;let-19;lst-2;mau-2;rab-8;ran-4;sec-24.2;srh-21;sri-18;ubl-5;vps-26;mdt-21;hinf-1;Y38F1A.8;ttr-26;parn-2;Y105C5A.15;glb-9;C48E7.1;pole-2;kvs-3;F54A3.2;cct-3;T10B5.10;dmsr-13;siah-1;Y41D4A.6;K04C2.7;srb-2;tmd-2;Y53F4B.10;mrps-9;skpo-3;timp-1
21ur-7789	-3.48214	8.05772	3.03e-05	0.000467364	srh-71;unc-22;C39E9.7;R08D7.5;Y53F4B.10;C23H3.9;mms-19;skpo-3;F42H10.2;timp-1;fbxb-83
21ur-3775	-3.4934	10.7002	4.25e-15	1.46e-12	alh-10;bar-1;ckk-1;coh-3;coq-5;ech-8;ech-9;gst-24;klp-6;let-765;mec-14;mog-1;nhr-101;ocr-3;pars-2;rpc-1;sel-10;sem-4;srg-62;srw-35;raga-1;top-1;twk-34;unc-31;zyg-9;mdt-17;cTel55X.1;B0379.6;B0379.7;C01G10.1;C09F9.2;syg-2;rskn-2;F40G12.4;F55A11.4;srpa-68;H40L08.1;K07A12.4;M195.4;rpap-2;anp-1;ebp-2;mlt-11;W04A4.5;Y32B12B.4;mcm-10;cccp-1;slr-2;Y75B8A.7;zip-12;rpom-1;ZK945.4;obr-3;C04E6.5;C05D10.4;C07…
21ur-1232	-3.50316	8.95025	7.55e-07	2.2e-05	agef-1;Y67D8A.2;Y102A11A.6
21ur-7617	-3.50316	8.95025	7.58e-07	2.2e-05	act-1;ceh-33;col-101;daf-8;dpf-3;dsc-4;epi-1;gcy-22;gei-14;gpa-10;haf-7;hcp-6;hum-6;ife-5;inx-5;lin-56;mab-7;nhr-7;nhr-102;nhr-116;par-1;pgp-6;pgp-7;rnp-7;san-1;sel-10;sms-2;spt-5;unc-23;unc-79;unc-80;unc-87;nrde-1;C31C9.6;C38D9.2;C50B8.5;C50F4.12;etc-1;F02H6.2;pfas-1;irld-6;gfm-1;F36D3.5;clec-165;F59A2.5;lpin-1;K01G12.3;chil-17;R09E10.2;R11D1.2;T05E11.8;vps-53;tofu-5;Y39B6A.8;Y43F8C.13;Y44A6C.2;…
21ur-5142	-3.50351	8.94845	7.31e-07	2.15e-05	exp-1;fars-1;C45G3.3;mat-2;ret-1;ppm-1;vit-6;C23H4.2;acc-2;F11F1.1;F17C11.7;cid-1;R08E3.3;gadr-4;spsb-1;ztf-23;Y48A5A.3
21ur-3221	-3.50404	8.09541	8.82e-05	0.00114963	eif-3.C;Y75B8A.7
21ur-1306	-3.50803	9.45136	1.05e-07	4.33e-06	asns-1;str-163;vglu-3
21ur-13010	-3.50803	9.45136	1.06e-07	4.33e-06	duo-1;asns-1;F44F4.10;kin-33
21ur-4021	-3.51366	8.98077	1.76e-05	0.000299497	xpo-1;abce-1;B0454.6;math-7;otpl-4;cec-6;T27A1.3;Y51F10.4;tbc-2
21ur-5323	-3.51434	10.3114	1.6e-07	6.17e-06	cog-1;egl-1;egl-47;let-19;nhr-81;rom-4;sri-42;glb-3;cutl-7;C01G5.3;C28G1.4;F02E11.3;F57B10.8;R11F4.1;cec-6;sulp-6;Y75B7B.2;H06H21.11
21ur-4844	-3.51686	8.08774	1.92e-05	0.000321151	dhs-25;nas-36;rab-30;Y54E2A.7;natc-2;abhd-12
21ur-2917	-3.52014	10.3389	2.52e-07	8.83e-06	dnj-12;ina-1;Oct-02;smg-3;srh-71;seb-3;fbxa-174;C49F8.3;R03G8.4;pdha-1;Y41C4A.18;F20D6.10;F33H12.6;F56D3.1;F59H6.5;mrps-2;Y16E11A.2;Y46B2A.2;Y71G12B.25;ZK250.9
21ur-14852	-3.52014	10.3389	2.52e-07	8.83e-06	cca-1;ceh-31;daf-12;mrp-6;pab-2;src-1;D2030.3;E01G6.3;F21G4.5;F54D5.12;R03G8.4;F32A5.8;H20J04.7;K03B4.4;pgk-1;Y40C5A.3;fbxa-1;helq-1;Y66H1A.5
21ur-1527	-3.52833	8.11638	9.32e-05	0.00120082	ptrn-1;tpa-1;cpg-3;B0507.7;math-8;btb-16;btb-17;F48E3.8;math-49;F55C9.15
21ur-15021	-3.52833	8.11638	9.3e-05	0.00119973	B0001.3;C31G12.4;ZC449.7
21ur-527	-3.52999	8.1147	6.07e-05	0.000835811	rnp-6;F53B1.8;C42D8.9;ZK105.8
21ur-1621	-3.53118	9.46853	5.28e-08	2.37e-06	hlh-2;unc-89;acs-10;F49C12.2;JC8.7;clec-186;F32D1.8;F56F4.3;arrd-23;ift-139
21ur-3730	-3.54383	9.84812	2.68e-08	1.32e-06	bar-1;sig-7;cyn-17;mig-15;rab-6.2;ric-4;scp-1;srg-1;unc-41;vha-5;clec-223;C26D10.4;C53B4.4;gfat-1;F16B12.1;lipl-1;crml-1;M163.6;R09E10.1;slc-25A21;Y7A5A.9;best-26;AH9.1;atgl-1;thoc-2;C17G10.3;swd-2.2;aldo-2;fbxb-71;ugt-32;F47F2.1;K05F1.6;K12H6.12;T08E11.8;fbxa-51;Y46D2A.1;lgc-26;eel-1;prkl-1;Y45F10C.6;Y105C5A.26;fbxa-143;D1081.10
21ur-5622	-3.5575	9.45346	1.41e-06	3.74e-05	srj-23;srx-66;tbc-14;F08G12.1;mct-3
21ur-11976	-3.55753	8.13794	4.83e-05	0.000692289	fmo-4;gdi-1;npr-1;odr-4;str-221;unc-116;cpna-3;F11E6.4;F53F1.2;F53H4.4;nhr-271;Y6B3B.3;fbxb-7;Y57G11C.23;ugt-18;B0511.2;bath-28;irg-7;F44A2.5;emc-1;T19A5.1;Y57E12AL.1;Y6G8.9;Y20C6A.4;C34C6.10;T23G4.127
21ur-581	-3.55753	8.13794	4.81e-05	0.000689935	C25A8.5;C27A12.4;F23C8.7;fmo-4;mel-11;pab-2;ketn-1;rab-5;npr-4;F19B6.3;F57A8.4;Y6B3B.3;fbxb-7;Y57G11C.23;B0507.3;B0511.2;eri-7;T19A5.1;dhod-1;Y53G8AR.7;Y57E12AL.1;dmsr-9;fbn-1;Y6G8.9;Y20C6A.4;W10D9.6
21ur-7301	-3.55983	8.15149	0.000630536	0.00560189	hdl-1;mdf-2;tag-68;twk-24;unc-44;C38D4.7;F33H12.6;F59H6.5;W05H7.1;fbxb-14;Y16E11A.2;Y55B1AR.3;ZK250.9
21ur-5554	-3.5702	10.4037	2.47e-13	6.16e-11	str-261;srbc-79;sre-21;sulp-2;klf-1;K07H8.2;W10D9.3
21ur-122	-3.57051	9.51864	5.33e-09	3.42e-07	W02A2.5;F11D5.5;F14F9.5;Y55B1BR.2;Y95B8A.8
21ur-3890	-3.60943	9.00799	2.73e-06	6.4e-05	cnt-2;lrp-1;mes-4;rnp-2;E03H4.11;F47G9.6;F54C9.11;M04C7.4;nrps-1;Y70C5C.1;Y37B11A.2
21ur-1511	-3.60953	9.53103	1.77e-07	6.76e-06	bub-1;klp-11;pyk-1;Y53F4B.27;ZK131.11;C16D9.3;tag-343;fbxb-11;Y45G5AM.4;bus-18;pgp-3;srw-57;epc-1;C34C12.8;C43F9.7;D2030.7;F22G12.5;F33A8.10;F38C2.7;sec-12;T08D2.5;Y32F6A.4;Y51A2B.2;Y116F11A.1;C18F10.2;R09F10.3;T12F5.2;T21G5.1;Y54G2A.19
21ur-13279	-3.61006	9.05874	5.11e-06	0.000110028	ard-1;cyn-15;mes-1;tbx-37;vbh-1;ctr-9;C33G3.6;F02A9.4;Y39B6A.27;rnh-1.2;doxa-1;C25E10.4;T20B12.5;T23B12.11
21ur-1222	-3.61006	9.05874	5.09e-06	0.000109838	btf-1;cogc-2;dgk-1;baz-2;gsy-1;nlp-14;F35E12.9;tag-273;C52E2.4;cdh-1;R151.2;T28C12.4;fbxb-16;F45D11.7;F45D11.11;dig-1;vab-1;F11E6.8;clec-142;F25B4.4;lin-15B
21ur-2172	-3.61833	8.17387	1.25e-05	0.0002221	srh-271;cyp-33D1;srd-51;rsbp-1;Y18D10A.21;fbxb-107;spat-3;W09C3.3;C49C3.21
21ur-2749	-3.62139	8.19385	7.57e-05	0.00100489	pha-1;F44G4.6;M01A8.1;hsp-110;fbxb-32;zfh-2
21ur-7756	-3.62807	9.59047	4.67e-07	1.5e-05	daf-2;grd-9;let-23;mpz-1;plk-1;F40F12.7;cbp-2;F26B1.5;T23B3.1;Y73B6BL.27;irld-66;amt-4;cha-1;deb-1;fer-1;glc-2;glr-2;gtl-2;lec-2;lrp-1;ooc-3;rad-50;sea-2;srh-80;twk-2;acly-2;C44C10.9;F14H8.4;F19B2.5;F40F8.5;F55D12.2;R13H4.7;zim-1;Y106G6G.2;elpc-3;tyr-1;C04F1.1;C50C3.2;acly-1;D2096.11;ugt-36;cutl-28;M02E1.1;M116.5;R05H11.1;srt-62;cyp-32B1;ckr-2;Y47D7A.18
21ur-1388	-3.62835	9.92446	4.18e-08	1.91e-06	dhs-14;osm-1;rpm-1;slo-1;spd-5;unc-13;eak-6;F21G4.6;F27D4.6;F54B3.2;oac-42;T07F10.3;Y6B3B.1;Y105C5B.20;B0353.1;vpat-1;K02E10.1;R05D8.9;T20D4.5;H23N18.6;col-52;ptr-21;cutl-11;K08A2.4
21ur-3236	-3.63544	8.20404	2.13e-05	0.00035252	T12A7.7;atg-16.1;T17A3.12;rnh-1.1
21ur-15100	-3.63544	8.20404	2.13e-05	0.00035252	NA
21ur-2569	-3.66215	10.2419	3.86e-12	6.34e-10	glh-3;nas-13;srx-76;T22B2.1;rde-10;Y48G1C.5
21ur-14347	-3.66215	10.2419	3.85e-12	6.34e-10	nas-13;pqn-60;spp-18;srx-76;C15A7.2;K03H1.11;cyp-34A1;ZC434.9;C05D2.8;srxa-19
21ur-7214	-3.66261	9.07998	2.43e-06	5.82e-05	adr-2;egl-15;str-90;ttyh-1;R10E4.7;nuo-6;cec-7;srbc-10;rig-6;abhd-3.2;mrpl-24;T12A2.1;Y102E9.5;C23H5.12
21ur-749	-3.66261	9.07998	2.43e-06	5.82e-05	akt-2;anc-1;eat-3;inx-13;let-765;php-3;unc-45;unc-53;C17E4.6;F33H2.3;nkcc-1;ztf-9;C27F2.10;C46A5.1;F22F7.3;clec-216;fipp-1;cct-3;cerk-1;T19H12.2;angl-1;Y46H3C.5;Y95B8A.4;F53F4.17;ist-1;ccar-1;ztf-14;cec-7;strd-1;Y54G11A.9;abhd-3.2;mrpl-24;T12A2.1;Y102E9.5
21ur-1848	-3.66261	9.07998	2.44e-06	5.82e-05	C43H6.4;sre-39;K11H12.7
21ur-6004	-3.66611	8.23082	3.3e-05	0.000502975	adm-4;daf-19;hil-1;ttn-1;C44C10.5;F11E6.10;nmy-3;C18F10.2;jbts-14;F56D1.1;R151.2;lmd-5;Y57G7A.3;Y71F9B.9;best-19
21ur-2021	-3.67274	8.23887	3.89e-05	0.000580088	cpna-4;sart-3
21ur-9424	-3.68218	8.24547	5.47e-05	0.000769546	ncx-4;srh-145;sri-27;F35H8.2;F43C1.5;R02D5.4;fbxb-42;fbxb-43;Y59E9AL.4
21ur-15581	-3.68219	8.24547	5.46e-05	0.000769109	cdh-5;dyf-13;glr-4;gst-21;pqn-21;rsr-1;srh-270;pals-39;F47B10.9;flh-1;ekl-4;ZK524.4;ZK593.3;C05C8.8;C37C3.2;C46A5.4;fbxa-60;K02D10.8
21ur-2686	-3.68219	8.24547	5.46e-05	0.000769109	ngp-1;F35H8.2;R02D5.4;F26F12.3;fbxb-43
21ur-2904	-3.68582	10.031	1.88e-06	4.69e-05	fat-6;ges-1;hsr-9;klp-6;sax-2;srx-29;C34E7.3;tbc-1;F23B12.7;F30F8.5;mig-38;F44F1.3;F54C9.7;F55D12.2;golg-4;K01G5.5;T11F9.1;T24C2.2;srbc-65;acl-7;mlck-1;ZK930.2;cpna-2;C01B10.8;asp-9;flh-2;pde-5;F09G2.8;F31D5.2;ada-2;F41H10.4;F46F5.11;F52G3.1;K04F10.7;lmd-5;Y48G1BM.6;pmt-1;F27E5.8
21ur-4248	-3.69247	9.13073	6.62e-06	0.000137099	dnc-1;lad-2;nhr-138;pyr-1;rde-1;rpl-11.2;sri-63;wrk-1;F11C3.1;F59C6.5;lon-8;C30A5.10;syf-1;tat-6;F27D9.7;Y73E7A.1
21ur-3809	-3.69247	9.13073	6.61e-06	0.000137099	col-163;grl-14;gst-18;klp-11;mrp-5;ncr-2;nrf-5;ppk-1;rol-3;unc-52;clec-162;F13D2.1;rict-1;F54D1.1;haao-1;K08F9.1;K11D2.5;Y56A3A.31;fbxb-93;ZK822.1;C01F1.1;C25H3.10;C31H1.8;C34E10.10;syf-1;F23H11.6;math-27;F54A3.6;attf-3;K10G6.4;M04F3.5;gcp-2.1;fbxa-73;W09C3.8;emc-2;Y69A2AR.21
21ur-6378	-3.69884	8.2412	8.95e-06	0.000171281	dpy-27;sgn-1;B0464.6;gbf-1;rsbp-1;Y106G6D.3;brap-2;T04B8.5;xpc-1;dot-1.5
21ur-6374	-3.71207	8.26937	2.11e-05	0.000350395	cle-1;col-94;dcr-1;dgk-2;dpf-3;flp-17;gar-2;let-526;let-805;mab-9;mtm-6;nas-10;par-4;pqe-1;swsn-1;srd-71;srh-7;srh-59;srw-68;srx-44;unc-22;vab-8;wnk-1;mdt-15;utp-20;AC3.5;gbf-1;C27B7.6;lron-4;piga-1;irg-4;clec-151;clec-153;prom-1;uggt-2;fasn-1;srz-18;otpl-8;K03A11.1;eak-7;rle-1;R07A4.4;T05C12.9;cchl-1;T14G8.3;clec-26;nhr-145;Y53C12B.1;ekl-4;cls-3;ZK1053.1;B0034.5;B0238.11;B0495.9;fbxl-1;C15B12.3;…
21ur-3196	-3.7178	8.27881	5.1e-05	0.000726022	daf-2;ver-3
21ur-2583	-3.7178	8.27881	5.09e-05	0.000725584	sri-66;srw-127;grdn-1;ceh-91;Y37E11AM.3;Y95B8A.12;adpr-1
21ur-2139	-3.72566	8.28291	5.05e-05	0.000721466	cyn-16;itr-1;C40H1.9;git-1;F31D4.5;sre-18;C10E2.4;ncam-1;W02F12.4;Y20F4.4;Y49F6B.8;bath-41
21ur-3819	-3.73485	8.28898	1.81e-05	0.00030589	F36D1.6
21ur-14966	-3.73485	8.28898	1.8e-05	0.000305548	dyf-18;C25F9.13
21ur-13721	-3.73486	8.28898	1.79e-05	0.000304815	cle-1;R160.10
21ur-4730	-3.73598	10.533	3.67e-14	1.02e-11	bli-3;spc-1;F20G2.3;F49E2.1;Y75B8A.8;C16E9.1;duox-2;spsb-1
21ur-3957	-3.73725	9.6949	1.07e-05	0.000195106	zhit-3
21ur-15626	-3.73726	9.6949	1.07e-05	0.000195106	ccr-4;gly-3;nhr-47;pcp-4;ptr-14;R02D5.1;plpr-1;seb-2;acs-17;nhr-39;attf-3;srsx-15;C31A11.13
21ur-13501	-3.73726	9.6949	1.07e-05	0.000195106	sri-38;srw-87;T06D8.7
21ur-11040	-3.73726	9.6949	1.07e-05	0.000195106	zhit-3;wrt-9;F26H11.4;C26F1.3
21ur-2799	-3.73905	9.1714	8.01e-06	0.000157866	hlh-2;jkk-1;rom-3;M7.12;sre-48;cyp-33E1;W10G11.2;Y73B6BL.36
21ur-172	-3.74511	9.64574	2.61e-08	1.3e-06	dyf-6;egl-15;hum-2;let-711;lars-2;nhr-46;rde-1;rdy-2;sel-7;tir-1;unc-82;C04F12.1;C05C10.2;prp-38;F14H8.2;F21H7.5;F49C5.3;fbxa-2;Y48A6B.8;fbxa-90;Y116F11B.7;C25F6.1;C26E6.12;C35E7.8;C56C10.11;gos-28;F45E12.6;irld-40;erfa-1;Y45G5AM.9;syd-9;C27C12.4;M18.3;F54H5.5;nhr-195
21ur-1731	-3.74511	9.64574	2.62e-08	1.3e-06	hmg-4;tmc-2;oac-50;F07G6.10;M18.3
21ur-2957	-3.75454	8.3084	2.62e-05	0.000414491	use-1
21ur-9363	-3.77948	10.4028	3.55e-07	1.18e-05	ced-10;gcy-13;haf-1;lin-49;plx-1;spe-15;D1046.2;ent-6;phlp-2;H40L08.1;T05C12.11;T06D8.2;W03C9.5;ash-2;Y26G10.1;pro-3;ttm-1;Y39E4B.6;clec-194;misc-1;C17F4.7;C54E4.4;tag-304;F54D12.7;F55G1.15;K09D9.9;R07E4.1;fbxb-82;Y55F3BR.6;hrpu-2;ZC449.4;F26F2.8;ZK813.6
21ur-3532	-3.77949	10.4028	3.55e-07	1.18e-05	frm-2;gcy-1;gcy-2;lam-3;lgg-3;mec-6;mom-1;paf-1;pqn-80;ptr-3;rec-8;srh-133;srh-295;sri-42;srw-73;xnp-1;chil-2;chil-8;gadr-2;C35A5.8;din-1;rtcb-1;F46C5.6;F59F5.7;chil-13;chil-18;bgnt-1.7;T25B9.1;ZK669.3;C31H1.5;C32D5.7;pks-1;met-1;C48B6.3;cdh-8;F19C7.3;nep-15;irld-13;fbxc-33;T13G4.4;irld-1;T08G11.2;fkh-9;gcy-13;mlh-1;plx-1;rsd-6;srv-14;srx-1;srx-101;vha-3;tufm-1;C05C10.7;oac-5;D1046.2;F13B12.3;F19…
21ur-4630	-3.79145	8.33662	9.38e-06	0.000177397	cpz-2;dhs-23;Oct-02;pbo-1;str-166;nasp-2;dut-1;T28F4.3;Y53F4B.27;lron-15;Y43H11AL.1;Y48G1C.5;Y51F10.11
21ur-2902	-3.79145	8.33662	9.36e-06	0.00017737	C18D4.6;K10C2.1;ego-1;fbxa-170;dex-1;F10E9.4;pud-1.1;F32E10.8;pud-1.2;acp-6;Y94H6A.8;C08F1.11
21ur-3801	-3.80388	8.35581	0.000114426	0.00141766	lpd-3;F31C3.3
21ur-11885	-3.8112	9.23301	8.17e-06	0.00015962	ape-1;cct-1;exl-1;gst-7;mtm-5;str-77;suf-1;tra-2;F52F12.9;clec-163;Y43F8B.3;ddl-3;eipr-1;ZK1225.4;gos-28;T28D9.9;W02F12.4
21ur-3063	-3.8112	9.23301	8.16e-06	0.00015962	gcy-25;gei-8;oat-1;rme-2;spt-5;srx-95;vha-6;swsn-7;set-6;nkb-3;H04D03.2;ddb-1;R04D3.2;mecr-1;valv-1;C05D11.8;inst-1;hpo-7;lgc-39;F10E7.6;sid-5;F28A10.1;sulp-3;R05D3.8;fbxa-71;W03F11.4;C45B11.6
21ur-2194	-3.82679	9.22066	1.4e-06	3.72e-05	aly-1;rsp-6;str-115;ekl-1;R04F11.3;pola-1;oac-11;moag-4;Y55F3BR.1;Y97E10AR.6;ZK154.6
21ur-554	-3.83323	10.3895	2.63e-12	4.69e-10	ebax-1;srh-40;unc-49;ugt-55;ZC302.3;C27F2.10;C46F2.1;F44A2.3;alg-2;csk-1;gon-2;lin-33;sea-2;sth-1;syp-1;F37H8.5;sepa-1;nep-24;pde-4;Y119C1A.1;ZC449.1;C17E4.20
21ur-4219	-3.83323	10.3895	2.61e-12	4.69e-10	dpl-1;msh-5;sea-2;bed-3;nep-24;F46E10.3;Y119C1A.1;ZC449.1;C17E4.20
21ur-3250	-3.84218	9.26076	1.12e-05	0.000202063	hcp-4;mec-1;F16H6.8;F16H6.9;F28C1.3;K05C4.5;arrd-5;F41H10.3;hum-10
21ur-12852	-3.84219	9.26076	1.12e-05	0.000202063	gon-4;hcp-4;mec-1;mrp-1;nhr-110;pqe-1;rps-4;ttn-1;C05C12.4;lgc-21;sre-13;F14D7.2;sre-37;F16H6.8;F17B5.1;psa-3;K05C4.5;sre-48;sre-42;C25H3.8;C35E7.4;C42D4.3;ifta-1;vps-41;F33D11.2;hum-10;T21E12.3;dlst-1;W04B5.3;lgc-45;bus-1;C25F9.14
21ur-1718	-3.8434	10.1194	9.72e-12	1.34e-09	anc-1;C28A5.6;F01G4.4;K09C6.2
21ur-8349	-3.84341	10.1194	9.68e-12	1.34e-09	anc-1;gck-1;mcm-3;nas-32;tab-1;C28A5.6;tag-297;C44C10.7;F01G4.4;F49E8.7;K09C6.2;fbxa-196;Y69H2.15
21ur-4196	-3.85672	9.24556	2.34e-06	5.68e-05	syx-5;C27D8.3;Y38H6C.8
21ur-4765	-3.85672	9.24556	2.35e-06	5.68e-05	NA
21ur-806	-3.87412	8.40737	9.06e-06	0.00017272	cpr-2;tag-53;C28A5.1;C28A5.2;C53D6.6;ZC116.3;F56F4.3
21ur-7604	-3.89476	9.29455	1.32e-07	5.2e-06	cpz-1;ldb-1;srg-17;pyk-1;K12D12.5;sptl-3;bcmo-1;nrps-1;E02D9.1;tpxl-1;Y44E3A.1;cec-10;tag-241;srh-252;pafo-1;nkat-1;sdz-30;F39E9.6;elpc-1
21ur-1547	-3.89477	9.29455	1.31e-07	5.18e-06	mre-11;sqv-5;C50D2.3;H02F09.3;Y32H12A.8;Y110A7A.2
21ur-12124	-3.89478	9.29455	1.3e-07	5.16e-06	klp-15;pcm-1;aakb-1;ZC434.3;C50D2.3;H02F09.3;M03F8.3
21ur-4943	-3.92826	8.45577	3.02e-05	0.000467151	ccr-4;ced-3;chs-2;dpy-18;exc-1;mlk-1;spe-12;alkb-8;C44F1.1;srm-6;H01G02.3;R07E3.6;Y37D8A.5;Y116F11B.9;rha-2;C30F12.3;vpat-1;Y54H5A.2;F10G7.12
21ur-1278	-3.96988	8.47258	4.04e-07	1.32e-05	ama-1;eya-1;lon-3;pes-10;rde-1;spd-5;str-258;tra-2;cut-3;capg-1;haao-1;R74.2;T22C8.6;rlbp-1;W04A4.5;Y60A3A.8;B0511.7;chil-10;pgal-1;K05F6.10;K09F6.7;T19D12.2;fbxb-99;Y19D10A.2;W04G3.12
21ur-6894	-3.97228	8.47385	6.73e-07	2.04e-05	cbp-1;chs-2;cul-5;eri-1;fkh-6;xnd-1;mca-3;ocr-3;szy-20;ser-7;sms-1;sri-4;tag-53;wsp-1;F07A11.4;F13D12.5;F13E9.5;F29C6.1;F32D8.5;F33A8.7;F42E11.3;tyr-2;R05A10.6;T16G1.2;nlp-68;T24B8.7;ZK930.2;ZK1128.3;B0212.3;C18F10.2;C45B2.3;rabn-5;rpoa-49;F52G3.4;cyp-35B3;K07E3.1;pamn-1;Y18H1A.2;lgc-26;Y66H1A.5
21ur-226	-3.97403	8.50022	5.19e-05	0.000734995	lin-7;lin-49;mua-3;F47B10.5;nhr-199
21ur-10308	-3.97434	9.34195	8.74e-08	3.78e-06	twk-2;unc-5;har-1;pks-1;fhod-1;ugt-11;ZK1193.2
21ur-11482	-3.97434	9.34195	8.78e-08	3.78e-06	F21G4.5;sulp-4;nekl-1
21ur-3511	-3.97434	9.34195	8.83e-08	3.78e-06	cle-1;cpb-2;elp-1;sri-36;madd-3;har-1;ubr-5;pks-1;ugt-11;ZK1193.2
21ur-6113	-3.97434	9.34195	8.88e-08	3.79e-06	Y116A8C.25;nekl-1
21ur-14224	-3.97449	8.493	8.09e-06	0.00015871	daf-15;dim-1;npa-1;unc-44;C54C8.4;smc-5;D2062.1;T09B4.2
21ur-190	-3.9745	8.493	8.06e-06	0.000158426	cit-1.1;daf-15;fem-3;mtm-3;hpo-34;M01E5.4;ZK1098.3;F46A8.11;F25G6.1;R07C12.1;W05F2.7;mgl-3
21ur-6830	-3.9745	8.493	8.02e-06	0.000157866	her-1;smg-5;F18C12.3;ssp-37;W10C8.4;Y42H9AR.2
21ur-634	-3.97451	8.493	7.98e-06	0.000157856	dnj-7;ggr-2;nac-3;pqn-71;pqn-90;pqn-91;str-77;str-214;BE10.3;C05C9.2;pfas-1;gmeb-2;M03C11.8;nphp-1;W04G5.8;trk-1;glf-1;W02H5.8;srsx-16;her-1;sri-11;F18C12.3
21ur-4621	-3.98464	9.90325	2.52e-06	5.97e-05	mig-22;cyp-37A1;irld-32;Y19D10B.6;C17E4.20
21ur-6543	-3.99141	9.89725	2.06e-08	1.06e-06	frm-4;rol-3;mrps-31;C53B4.2;F46F2.5;Y105C5A.24;C14E2.4;C25H3.10;psmd-9;F20B6.1;vrk-1;F57F4.2;helq-1;Y71F9AL.4;ZK370.4;F47B8.14;ccb-1
21ur-6228	-3.9962	8.51199	2.51e-06	5.96e-05	hmp-2;srx-113;vab-15;bckd-1A;acs-22;Y52E8A.6
21ur-10508	-3.9962	8.51199	2.49e-06	5.94e-05	hmp-2;str-253;F58D5.2;bckd-1A;aff-1;acs-22;R144.13
21ur-1326	-4.01663	11.3125	2.34e-25	1.8e-22	mel-32;nhr-115;srd-35;zen-4;nhr-153;F35C5.3;F54D1.6;M117.1;srbc-6;ugt-32;Y24D9B.1;Y34D9A.3;swsn-6;myrf-1
21ur-1258	-4.02168	8.53617	7.83e-06	0.000155695	emb-4;rpm-1;F58B4.5;nhr-206;Y70G10A.3;C49C8.6;F31D5.2;Y52E8A.6
21ur-4589	-4.02583	9.90443	3.13e-09	2.14e-07	F01D5.8;F09C8.1;F26E4.3;sac-1;prmt-1;C30G4.4;F13A2.3;afd-1
21ur-4510	-4.0643	8.54675	3.57e-06	8.1e-05	tag-63;C36B1.9;F13B12.2;xdh-1;T19A6.4;dsbn-1;B0507.2
21ur-9980	-4.11679	9.46337	5.1e-10	4.21e-08	dic-1;duo-3;memi-1;swsn-4;str-208;sym-1;unc-73;unc-89;kcnl-1;gpx-3;C34F6.1;wdr-23;F15D4.6;fbxb-67;F56D5.6;M02G9.3;T04B2.3;enpl-1;mrps-11;Y52B11A.10;tcc-1;C17E7.13;prmt-4;C33G8.13;C34F11.5;F09E5.12;otpl-7;F55F10.1;rod-1;clec-67;R148.7;Y41D4B.6;wht-7;him-19;F54H5.14
21ur-11846	-4.11679	9.46337	5.1e-10	4.21e-08	iars-2;lst-4;memi-1;nrf-6;twk-39;ubc-6;unc-89;wrk-1;C01H6.4;C17G1.5;C54G4.3;F15D4.6;F30F8.9;F55B11.3;F56D5.6;memi-3;M176.10;sel-13;mrps-11;rpoa-1;Y52B11A.10;dcaf-1;C17E7.13;otpl-7;F55F10.1;clec-67;R148.7;Y95B8A.12
21ur-7964	-4.12049	8.61473	7.95e-07	2.29e-05	cpz-2;ifet-1;rgs-2;srh-51;unc-36;C09H10.5;fbxa-167;cept-1;F40G12.10;endu-1;K10C3.5;Y43F8B.14;glrx-5;mlck-1;C26B9.7;gba-2;mrpl-18;K06H7.7;T06A4.3;W07E6.5;dmsr-11;ccm-3;ztf-20;F46F11.7
21ur-66	-4.13383	9.49672	1.87e-08	9.75e-07	dyb-1;hsp-6;ltd-1;nhr-103;orc-2;pqn-44;srw-101;vab-3;rbg-3;C06C6.7;rad-26;athp-1;C45B11.2;C53B4.1;D2045.8;clec-169;F52A8.1;K08D8.6;cnnm-5;tric-1B.1;C12D5.4;thoc-2;C25A8.5;C34D4.10;F14D2.14;fncm-1;clec-67;guk-1;T20F5.4;T28A11.17;kel-8;Y42H9AR.5;iffb-1;Y69A2AR.31;ZC196.3;ugt-35;bam-2;dig-1;egl-44;knl-1;lars-1;nhr-15;mrck-1;vab-10;epc-1;dod-24;F26F2.7;T28F3.5;bath-34;Y57G11C.43;B0273.1;otub-4;F30H5.…
21ur-1292	-4.13939	8.61414	3.33e-07	1.11e-05	daf-6;daf-10;dpy-19;epi-1;far-5;fmo-4;frm-9;gcy-3;gly-2;his-59;rnp-1;mrck-1;unc-34;vps-34;rfp-1;dhc-3;C09G1.2;C14A6.6;T02E1.6;chil-27;fbxa-81;Y39B6A.36;lgc-37;ZK1320.9;pitr-3;C04F5.9;C06E8.5;C15F1.2;obr-4;oac-59;F22E5.1;F44B9.9;F48E3.8;F52F10.2;Y67D8C.3;C14A6.12;C14A6.13;B0365.9;cel-1;dac-1;dig-1;him-4;icln-1;kin-5;mix-1;dapk-1;pqn-22;rol-3;sur-5;uba-1;ubc-17;prx-10;tads-1;C03C10.2;nkb-2;set-5;F0…
21ur-4234	-4.16102	8.65022	1.74e-06	4.36e-05	ges-1;kin-29;tbx-34;E03H4.2;cash-1;T25C12.3;nmy-3;inst-1;cyp-33E2;cif-1;W03F9.4;Y45G12C.1;tag-267
21ur-1632	-4.17016	8.66021	7.1e-06	0.000143781	cmk-1;B0001.3;F11A10.5;Y37H9A.3;hpo-29;ZC53.4;ben-1;str-173;C03A3.1;C34F6.10;F36G9.7;snpc-3.4;C24G6.8;C37C3.9;D1044.4;F39G3.4;cdh-1
21ur-7721	-4.17018	8.66021	7e-06	0.000142294	gpr-1;gpr-2;ttx-3;vhp-1;F13G3.7;clec-31;F49C12.2;T05D4.2;T27E7.4;ekl-5;gpi-1;ZK792.5;tes-1;nhr-155;slc-36.5;F09E5.8;clec-19;K10C2.1;nfyb-1;Y95B8A.8;ZK1055.7;tag-244;ben-1;efk-1;rrf-3;srh-219;str-173;C03A3.1;B0361.2;C37C3.9;F39G3.4;fbxa-224
21ur-4017	-4.17097	8.65785	8.21e-07	2.35e-05	cha-1;nhr-201;W05F2.4;kin-2;vhp-1;trpa-1;cdk-11.1;pccb-1
21ur-15296	-4.17097	8.65785	8.16e-07	2.34e-05	F32B4.1;Y57A10A.31;jmjc-1
21ur-7534	-4.1923	8.67816	3.92e-06	8.79e-05	aqp-7;fmo-1;ptr-9;rpm-1;srw-33;str-108;tsp-14;F37B12.3;F38B7.3;C08D8.1;erp-44.1;fbxa-38;F44A2.7
21ur-4537	-4.1923	8.67816	3.9e-06	8.77e-05	myrf-2;copb-2;agl-1;cox-6B;K10C2.14;F23H12.3;F44A2.7
21ur-4557	-4.20312	8.69018	3.06e-06	7.05e-05	acr-7;dyf-13;hda-2;lrp-1;nhr-130;unc-76;B0285.6;gpx-3;fbxa-136;F35B12.9;noca-1;T28D6.4;dkf-1;Y39B6A.7;Y75B8A.34;ptps-1;fbxa-38;F10D2.10;mltn-13;suco-1;pcf-11;rde-8;ZK1240.5;F41G3.19;D2092.10;cdh-4;eri-1;gck-1;icp-1;lbp-8;let-526;nca-2;rnp-1;sax-3;srh-21;sru-38;srx-95;str-116;unc-83;F32D8.8;F38B7.2;F55H2.7;ymel-1;ebp-2;snpc-1.2;Y57G11C.36;vang-1;C05D9.7;C24A1.3;paqr-1;exc-9;slc-17.5;F36F12.7;F58A6…
21ur-47	-4.22257	8.6805	1.31e-06	3.52e-05	nck-1;F28B4.3
21ur-3975	-4.22444	9.58012	3.93e-07	1.3e-05	nhr-1;ebax-1;seu-1;zig-2;T23D8.3;rbm-25;nol-16;ZK1067.2;C13A2.6;pks-1;F28A10.1;M151.2;T19A5.1;W09C3.4
21ur-9747	-4.227	8.70815	9.46e-07	2.66e-05	bre-2;che-1;dpf-6;epi-1;gly-19;lin-35;ltd-1;ntl-2;snf-10;srb-1;srb-2;srh-74;srgp-1;C23H4.6;drsh-1;cyp-14A4;srxa-8;vglu-3;clec-34;srt-11;W04G5.4;Y48E1B.8;Y54G9A.9;Y67A10A.9;kri-1;C01B4.8;npr-19;pde-5;C33E10.6;pks-1;C48B6.2;nmur-3;F22F1.3;folt-2;odr-8;K04G7.1;K10C2.1;mop-25.1;cnnm-2;met-2;cec-6;W03F9.1;Y19D10A.5;ift-139;toe-1;R13A5.15
21ur-1825	-4.23104	9.58347	1.24e-07	4.96e-06	bec-1;coq-3;glh-2;srv-9;K09A11.1;B0546.3;C56C10.7;ddo-2;T10F2.2;htp-2;srx-6;dgk-4;tli-1;twk-20;hasp-1;C07H4.1;F35C11.2;srz-66;K02C4.3;T05C12.9;T08D2.7;vps-39;rsf-1;W09D6.1;Y26D4A.13;soap-1;agr-1;T19D12.2;W06H8.4;ZC317.6;C53A5.16;C08F8.15
21ur-11964	-4.23105	9.58347	1.24e-07	4.96e-06	cki-1;npp-3;plrg-1;zipt-16;best-7;mob-2;mltn-9;tasp-1;K06G5.1;T05C12.9;vps-39;srxa-14;bath-20;kynu-1;C30G4.2;F08F1.4;agr-1;T03F1.6;zig-10;F56C4.4;C08F8.15
21ur-10640	-4.23105	9.58347	1.23e-07	4.96e-06	cdc-25.2;acly-2;best-7;cdc-48.2;C49A1.5;Y70G10A.2;B0303.4;pks-1;D2007.1;F08F1.4;otpl-7;zig-10;F56C4.4;C48D1.9;C08F8.15
21ur-2309	-4.26757	8.74164	2.1e-06	5.16e-05	let-858;clec-151;pals-22;ZK418.10
21ur-7436	-4.27246	8.74568	1.74e-06	4.36e-05	ark-1;bli-4;gst-16;nas-1;puf-9;rbc-1;chd-7;wdr-20;ccm-3;rmd-2;wht-5;F26D2.14;F52A8.1;aakg-1;B0238.9;tbc-6;srsx-12;srsx-9;tag-296;met-2;sftb-2;Y22D7AL.10;Y53G8AR.1;srt-74;F53F10.8;B0393.9;F22H10.11
21ur-4502	-4.27246	8.74568	1.74e-06	4.36e-05	let-268;nas-1;nex-2;puf-9;rbc-1;tram-1;rmd-2;oac-17;aakg-1;gnrr-3;C18H2.1;otpl-3;F53F10.8;F22H10.11
21ur-6009	-4.27392	8.7484	4.08e-06	9.03e-05	div-1;gcy-15;gcy-18;gcy-21;let-805;mrp-1;pcp-1;pgl-1;pqn-41;spo-11;sra-21;srj-21;unc-44;trpp-9;scl-24;F53F8.3;capg-2;chd-1;fbxa-197;T23G7.3;T28C6.8;lron-10;Y39B6A.30;Y43F8B.12;sinh-1;scrm-3;tsg-101;flh-2;C50D2.5;C56C10.9;C56C10.11;bath-27;irld-29;dip-2;F28F9.2;hda-6;clec-78;aagr-4;F59E12.3;H10E21.4;irld-40;K08F11.1;Y50D4A.4;ZK688.5;cpsf-4;ZC21.10;W03D8.11;T27F7.4;che-3;ckk-1;dyf-1;fut-8;gck-1;gst…
21ur-9970	-4.27422	8.752	4.78e-06	0.000103968	NA
21ur-1142	-4.27422	8.752	4.77e-06	0.000103968	NA
21ur-12019	-4.27422	8.752	4.76e-06	0.000103968	NA
21ur-2814	-4.30309	8.77208	2.11e-06	5.17e-05	glr-6;mup-4;pmk-3;rab-6.2;hgap-2;oac-37;Y39A1A.3;pks-1;F20A1.2;F46H5.4;F47B7.6;T19D12.1;T19D12.2;C53A5.17
21ur-14741	-4.34356	9.67559	5.05e-09	3.27e-07	che-3;F31D4.5;T09F5.1;ZK892.4;C36C9.4;ada-2;T04D1.2;T25D1.2;C46C11.4;T09D3.9
21ur-4302	-4.34356	9.67559	5.05e-09	3.27e-07	che-3;glr-8;sax-7;ttn-1;unc-44;eif-2A;F14B6.6;C17B7.5;eif-3.L;mms-19;mks-3;T04D1.2;T05A7.6;T09D3.9
21ur-8	-4.34415	8.80432	2.58e-07	8.99e-06	pro-2;F17C11.12;hrg-4;F53F4.4;M88.4;R07B1.5;attf-6;C33E10.5;hrpl-1;R07C12.3;smg-1;snf-9;egas-1;hecd-1;plpp-1.1;acds-10;PDB1.1
21ur-2818	-4.38021	9.68602	1.66e-11	2.07e-09	dli-1;tbx-37;twk-2;F13B12.3;skpo-1;F58D2.2;H12D21.11;srt-48;ZK1307.1;sulp-1;Y67D8C.6;abtm-1;irld-63
21ur-9605	-4.38021	9.68602	1.69e-11	2.08e-09	mrg-1;rfl-1;H12D21.11;M18.6;srt-48;sulp-1;T04C9.1;Y67D8C.6;abtm-1;ZK1236.1
21ur-3074	-4.4197	8.85132	1.72e-08	9.06e-07	F54F7.6;K01C8.2
21ur-5585	-4.4197	8.85132	1.72e-08	9.06e-07	plc-1;srh-283;tps-2;F54F7.6;T19D12.9
21ur-5699	-4.4197	8.85132	1.72e-08	9.06e-07	F54F7.6;K01C8.2;scav-1;ubr-4;T19D12.9;adpr-1
21ur-7950	-4.41971	8.85132	1.74e-08	9.08e-07	frm-7;srd-63;swsn-7;F52A8.3;F54F7.6;Y56A3A.2;C18G1.8;C56G2.3;nhr-189;T19D12.9;dmsr-9;ZK250.13
21ur-4286	-4.43537	9.76124	2.61e-07	9.05e-06	dhp-1;dpf-6;dsc-4;fat-3;gex-3;mca-3;nhr-25;srx-73;str-258;tag-115;trp-4;unc-44;fbxb-119;ugt-23;ncs-4;F32G8.2;F36G9.7;oac-36;K08E7.5;srsx-38;mxt-1;Y53F4B.9;sre-26;ZC506.1;eri-6;oac-11;F15B10.3;fbxa-182;sec-3;F56E10.1;F58B6.1;knl-2;set-13;fbxb-32;T02H6.4;T02H6.8;T19D12.4;Y19D10A.2;Y23H5B.6;Y37B11A.2;T10C6.16;F14D2.19
21ur-3442	-4.43537	9.76124	2.61e-07	9.05e-06	gck-1;gst-30;lim-7;rgs-1;sru-47;top-3;unc-39;C04H5.7;chil-2;wdfy-3;F38B2.3;cox-15;Y71A12B.12;rbm-12;nmur-1;R06B10.2;hgap-1;Y104H12D.3;dig-1;gon-2;ran-4;sem-4;twk-1;acl-5;sdz-27;Y73F8A.5;K06A5.2;Y37F4.7
21ur-4599	-4.43789	10.2533	8.27e-12	1.21e-09	gly-11;grd-12;mat-2;mtm-9;nhr-134;unc-89;F25H2.6;M28.10;W01A8.2;anat-1;F09G8.5;F10G7.10;F40H6.2;M01E10.3;T14B4.1
21ur-13335	-4.43789	10.2533	8.24e-12	1.21e-09	amt-2;cdc-25.3;dna-2;dnj-8;duo-1;nuo-1;ptr-8;sgn-1;sfxn-1.1;C06H2.7;W09G3.7;Y42A5A.1;C25E10.8;ntp-1;F07G6.3;F10E9.4;kcc-2;Y59E9AR.2;Y59E9AR.8;Y67D8C.2;Y119C1B.6;ZC196.5
21ur-10534	-4.43789	10.2533	8.21e-12	1.21e-09	acy-2;bar-1;dao-4;xnd-1;gap-2;gly-11;grd-12;let-858;max-2;mcm-6;nuo-1;rig-3;C11E4.6;prmn-1;F16H6.10;W01A8.2;Y38E10A.17;cccp-1;gcn-2;ugt-3;anat-1;F09G8.5;F10G7.10;F40H6.2;M01E10.3;T06A4.1;T14B4.1;W05F2.4;Y59E9AR.2;Y59E9AR.8;fbn-1;swm-1
21ur-4972	-4.46593	8.88825	5.4e-08	2.42e-06	acy-1;alg-2;inx-22;srh-112;srh-201;lgc-35;Y57G11C.23;Y79H2A.2;B0361.2;zig-12;ZK355.3;nep-25;Y71G10AR.4;K08D12.8
21ur-13209	-4.49074	8.93329	5.69e-07	1.78e-05	let-2;K06H7.7
21ur-5366	-4.49075	8.93329	5.66e-07	1.78e-05	col-99;allo-1;sipa-1;C27H5.4;F26F12.3
21ur-9296	-4.49592	8.93394	3.59e-08	1.67e-06	aps-3;gon-1;tor-1;tre-1;C44H4.4;M01F1.3;K11H12.8
21ur-6409	-4.49592	8.93394	3.55e-08	1.67e-06	aka-1;acox-1.5;scav-6;K11H3.3;snx-14;elpc-2
21ur-5493	-4.52173	8.95727	6.84e-07	2.07e-05	unc-68;sre-54;R193.2
21ur-11986	-4.63967	9.88474	2.23e-11	2.72e-09	clp-1;dyf-7;gdi-1;goa-1;him-10;ifg-1;lfe-2;mig-21;nhr-21;pdi-1;pph-2;slt-1;srg-36;srg-65;srh-60;str-99;plin-1;C05E7.2;mys-4;C53A5.13;F28C1.3;tat-5;F47G9.1;cfp-1;F54E12.2;T14B1.1;gly-9;F25G6.1;mig-39;F56B3.2;srt-31;T23B3.2;Y42G9A.1;herc-1;Y51H7BR.7;ZK1248.5;C08B6.14;ZK105.8
21ur-52	-4.63969	9.88474	2.27e-11	2.73e-09	dgk-1;let-805;pqn-27;rab-3;sem-2;sra-29;unc-58;C05E7.2;srbc-82;C53D6.4;F54E12.2;T08G11.1;C44B7.11;F56B3.2;dgk-5;srt-31;T10B5.3;H38K22.6;H38K22.7
21ur-11301	-4.70004	9.10637	4.2e-09	2.76e-07	aex-3;cca-1;dyf-5;dys-1;emb-30;fkb-4;gld-3;mlh-1;mut-7;nab-1;ngp-1;nhr-44;nhr-82;nhr-96;npp-12;rae-1;pyr-1;rab-7;rpm-1;scp-1;sur-5;rimb-1;tub-1;uba-2;unc-3;unc-13;unc-23;unc-58;unc-70;unc-105;vha-2;C06B3.6;C27B7.7;C27C7.7;ethe-1;gasr-8;sqrd-1;scav-4;F13B12.1;F17C11.12;otub-3;F35B12.9;F46B6.5;F55D12.1;aman-2;eif-2beta;cash-1;mks-6;rskn-1;T04F8.6;ugt-50;T16G1.9;T27E7.4;Y38E10A.17;Y53C12A.3;pals-30;…
21ur-15577	-4.73825	9.13972	7.58e-09	4.53e-07	ahr-1;eif-3.I;emb-4;lam-3;let-23;lrp-1;nhl-2;taf-1;mlt-9;lex-1;pitp-1;slc-36.3;Y105E8A.28;C01B10.8;C17G10.1;F30B5.4;nep-16;F47B3.7;F54A3.6;F54G2.1;teg-4;T19D12.5;srbc-67;lin-65;npp-24;F09B12.7
21ur-1475	-4.73825	9.13972	7.54e-09	4.53e-07	ssl-1;attf-2;cka-1;csn-5;dig-1;gip-1;nsy-1;sec-24.2;set-2;snf-12;sqv-6;B0001.8;ule-4;C34C12.1;irx-1;pafo-1;D1054.5;DH11.5;din-1;cox-7C;fasn-1;row-1;fig-1;tyr-2;K09E9.3;T01D3.6;Y44A6D.6;Y47H9C.9;Y57G11C.42;Y67H2A.10;Y116A8C.24;Y116A8C.38;B0403.5;tmc-2;C16H3.3;C26B9.1;best-9;F26A10.2;F31A3.5;F31D5.1;F37C12.1;acs-1;F54A3.6;R05F9.9;Y54F10BM.3
21ur-5316	-4.73826	9.13972	7.45e-09	4.51e-07	ahr-1;emb-4;lam-3;lev-10;str-57;taf-1;tre-3;pafo-1;lex-1;Y105E8A.28;C06G4.1;C09B9.7;C16H3.3;C17G10.1;C26B9.1;nep-16;F54A3.6;F55G1.15;fbxc-28;T19D12.5;Y32G9A.2;npp-24
21ur-2198	-4.73826	9.13972	7.41e-09	4.51e-07	cas-1;cps-6;csn-5;fkh-10;gcy-12;kin-6;lrp-1;ncs-3;set-2;snf-12;sqv-6;unc-11;ule-4;C26G2.2;C34C12.1;irx-1;pafo-1;D1054.5;DH11.5;din-1;F14B6.2;F23B2.7;row-1;F42G10.1;tyr-2;K09E9.3;zbp-1;Y45F10A.7;Y47H9C.9;Y57G11C.42;B0403.5;C25H3.8;best-9;ubr-4;C55C3.6;F23F12.8;F23H11.7;F31A3.5;F37C12.1;F41G4.8;acs-1;F54A3.6;F56C11.6;math-34;R04E5.9;T27A10.6;eak-3;Y110A7A.7
21ur-13532	-4.77217	9.14761	2.06e-09	1.5e-07	aco-1;daf-5;dhs-30;lrp-2;sax-7;srh-154;srh-159;srh-179;srw-68;twk-2;catp-4;fbxa-140;F56A8.3;F56H6.7;ttr-31;K05D4.9;chil-23;pde-1;nep-21;W04A8.3;hphd-1;Y50E8A.12;Y53H1A.2;tcc-1;bath-36;ZK1098.2;ZK1320.11;C18A3.1;C32E8.6;C34B2.11;panl-2;btb-8;F59G1.4;kcc-3;T04C9.1;T20F7.1;dhod-1;Y51F10.4;elpc-1;K07A1.17
21ur-8354	-4.77218	9.14761	2.07e-09	1.5e-07	che-3;col-145;dhc-1;gcy-9;gtl-1;hmt-1;mec-2;mup-4;ndc-80;nhx-6;sel-8;sox-2;tsn-1;uba-2;vit-3;vit-4;vit-5;pezo-1;C33D3.4;C46F11.4;C55A6.4;sdz-8;D2005.4;usp-48;F36H2.3;F56H6.7;K04G2.9;haao-1;bath-37;asah-1;R08D7.1;T16H12.3;tat-3;cox-10;Y49A3A.3;Y53F4B.13;tcc-1;nep-24;sre-23;fan-1;prmt-4;ift-74;mus-81;got-2.1;nep-6;spg-20;nuo-4;R08E3.1;T04C9.1;T04D1.2;fbxa-11;T20F5.4;T23E1.1;W06H8.2;mltn-6;eif-2gamm…
21ur-2178	-4.81561	9.20384	6.77e-10	5.36e-08	cdc-25.4;ncr-2;C04C11.1;cup-15;F23H11.4;col-12;col-13;cyk-1;nhr-104;srx-10;spin-2;F47E1.4;fut-6;Y22D7AL.6
21ur-3800	-4.81561	9.20384	6.76e-10	5.36e-08	egl-20;exc-4;fmo-4;frm-3;hmp-2;lin-44;ccar-1;pqn-24;srw-136;tnt-3;tra-3;unc-33;unc-34;zfp-1;gbf-1;C44B9.3;nmat-2;F40E10.6;F55B11.3;golg-4;M03C11.6;R04F11.2;W09D10.4;Y43F8C.6;Y53F4B.25;Y53F4B.39;Y69H2.7;ZK856.11;C06C3.9;B0244.5;B0546.4;clec-5;C39B5.6;lst-6;F10E7.11;F53H1.4;H20J04.4;K06A5.1;cra-1;T07F8.4;ral-1;mrpl-46;vha-19;H37A05.4;aat-1;ech-1.1;paa-1;rbc-2;rars-1;seu-1;srv-11;str-27;hecw-1;clec-…
21ur-2721	-4.83727	10.0756	3.03e-13	6.87e-11	btb-20;T09B9.5
21ur-13289	-4.84175	9.20989	2.83e-11	3.28e-09	K09E4.2;nhr-183;fbxc-49;fbxb-21
21ur-2332	-4.84175	9.20989	2.86e-11	3.28e-09	aco-1;anc-1;cup-4;del-2;ears-1;lite-1;him-1;klp-4;mcm-5;mrp-1;pqn-20;ketn-1;qui-1;rbd-1;rpt-1;sax-3;sec-8;taf-7.1;trm-1;unc-94;pals-26;lcmt-1;C18E9.8;C25F9.9;rilp-1;C33D9.3;sphk-1;DH11.5;eif-2Bdelta;F17B5.4;F33C8.2;sas-5;lsl-1;F54D5.12;F58D2.2;K01H12.4;K04G11.3;M01G12.9;M03C11.8;R04B5.11;T03F7.6;T05C12.4;pdha-1;zim-3;nep-21;sptl-3;W02B8.2;sre-27;nrps-1;npr-13;B0361.3;thoc-2;C18H2.5;C23G10.8;C32D5…
21ur-14329	-4.85183	9.21418	2.3e-09	1.64e-07	xpo-2;acs-20
21ur-1706	-4.85183	9.21418	2.32e-09	1.64e-07	aat-4;cpn-2;far-6;fbf-1;fbf-2;hcf-1;lin-28;nhr-25;pha-4;sri-5;srj-32;srw-134;asd-2;try-6;ttb-1;unc-51;B0001.8;C10C5.2;F02H6.2;F14E5.2;aptf-4;F28H7.7;F58D5.3;K08C9.5;T01G5.6;impt-1;csnk-1;C17G10.1;hsp-110;nhr-139;F10D7.3;F23F1.6;F37F2.2;T10H10.2;T22F3.10;Y22D7AL.10;Y42G9A.2;ral-1;mrpl-21;F46G11.6
21ur-3184	-4.9456	9.29573	1.13e-10	1.16e-08	haf-4;ifd-1;mcm-3;oma-2;fbxb-68;ttx-7;F14B6.6;F36F2.2;rrc-1;gadr-6;T28A8.4;T28A8.5;Y6E2A.1;Y38H6C.8;Y53F4B.18;B0416.5;aagr-2;afd-1;ZK380.2;F59C6.12
21ur-7999	-5.22414	10.9395	1.37e-16	6.2e-14	clh-3;mog-1;spe-41;tim-1;C06C3.7;C47A4.1;pad-2;R10D12.8;lin-38;cup-14;coa-6;B0495.9;C35D10.17;nhr-166;R04B3.3;afd-1;C55C3.7
21ur-5980	-5.40746	9.70631	8.36e-12	1.21e-09	kin-32;srw-12;F11C1.5;W09C5.7;C25F6.6;Y54E10BR.3
21ur-6275	-5.65667	9.91915	3.51e-14	1e-11	F53F8.6
21ur-13322	-5.71846	9.95625	3.73e-15	1.42e-12	mes-2;spr-5;sur-2;dhc-3;C28A5.2;hrg-4;F52B5.7;F56D5.6;F58A3.3;pde-12;W03C9.5;Y57G11A.2;Y75B8A.7;C16A11.5;C32E12.4;ddx-23;bath-13;F56C9.3;H14E04.2;srbc-57;cus-2;tyr-6;pfkb-1.1
21ur-5182	-5.71847	9.95625	3.8e-15	1.42e-12	aco-2;atl-1;cyp-44A1;lin-13;lin-28;npp-13;pri-1;sel-10;tre-4;C27C12.4;C49C3.15;rskn-2;F07B10.4;oac-17;vps-36;F35G2.3;sly-1;glb-17;K09B11.5;K12D12.5;sds-22;bed-2;Y54G9A.7;ZK512.1;catp-3;C11D2.3;C12D5.3;C18F10.2;fln-2;C55C3.3;E01A2.1;nep-5;F25E5.4;R05D3.9;T07F8.1;dop-3;Y47D9A.5;daao-1;supr-1;rpc-11;lfi-1;C30G7.3;F10D7.10
21ur-850	-5.71847	9.95625	3.87e-15	1.42e-12	arx-1;bli-2;frm-9;nhr-81;ptr-21;sec-8;spr-5;str-103;unc-101;utp-20;C05D12.2;C27C12.4;F36D3.1;wdr-5.2;Y57G11A.2;Y73F8A.20;C18G1.7;D1037.1;F56C11.6;Y71H2AM.11;Y119D3B.14;fbn-1;tbc-2
21ur-603	-5.75095	10.0008	3.14e-14	9.23e-12	dpy-1;dpy-27;npp-7;glna-1;rheb-1;K08C7.6;eak-7;cyp-34A9;pks-1;C45G9.7;strm-1;R13H7.2;W02B3.4;Y37F4.7;W06G6.15;Y70C5B.2;F54D5.24;spd-3;C17D12.3;F08G5.3;chil-17;dhc-4;W07A12.4;Y47H9A.1;C02F12.5;E02H9.1;F28E10.4;ZK354.6;F28B1.9
21ur-14356	-5.75095	10.0008	3.07e-14	9.23e-12	R09H10.7;W07A12.4;cdk-11.1;sumv-2
21ur-13464	-5.75096	10.0008	3e-14	9.23e-12	mes-4;oxi-1;sri-12;suf-1;unc-89;pals-7;spe-44;nrde-2;nceh-1;C44E12.1;F01E11.3;F19F10.9;F54D12.2;R04E5.8;T04C9.1;T05H4.15;T25D1.1;sssh-1;pals-11
21ur-10247	-5.75096	10.0008	2.94e-14	9.23e-12	lrk-1;rpm-1;spd-3;C47E8.4;dhc-4;C24H12.8;C44E12.1
21ur-4471	-5.82854	10.0713	1.19e-13	3.12e-11	ced-5;srg-38;F53H4.6;rga-6;eif-2alpha;mec-17;tat-2
21ur-1424	-5.84844	10.0901	9.5e-13	1.86e-10	btf-1;nas-39;mrpl-12
21ur-4319	-5.84844	10.0901	9.49e-13	1.86e-10	NA
21ur-387	-8.63697	5.741	0.00967182	0.0486563	dgk-3;egl-13;gip-1;hlh-1;ppw-1;rps-12;sul-1;unc-70;vps-34;acs-10;ahsa-1;C15C6.3;F57E7.1;alg-5;Y39G8B.2;C27D6.1;F20A1.1;panl-2;sago-2;ceh-93;R144.11;K09H11.11
21ur-2972	-8.69614	5.79405	0.00973915	0.0488719	add-1;dpy-28;efk-1;qars-1;fmo-1;frm-1;mac-1;nhr-101;pad-1;smp-2;sra-7;tag-65;ten-1;C41G7.7;E02H1.5;F13D12.9;F49E12.7;rde-12;M02G9.1;mct-3;pssy-2;slc-25A46;Y53F4B.20;ggtb-1;C06E7.2;C16H3.3;rege-1;E01A2.8;F19B10.11;ift-81;F39H12.3;F46F11.8;bcmo-2;F55F10.1;T05A12.3;ccep-290;eel-1;Y6G8.5;F57G4.11;B0348.10
21ur-683	-8.69975	5.79645	0.00884416	0.0455339	str-63;str-64;F26F2.7;sec-10;let-23;mau-2;rha-1;pfas-1;W03H9.1;H06I04.5;trm-2A;nuo-5;Y55F3BR.2
21ur-5990	-8.70047	5.79714	0.00928246	0.0473076	gck-1;pry-1;ekl-6;ugt-7;C17B7.8;F07E5.8;F25B4.5;acl-11;F52C9.3;F53E10.5;Y67D8C.3
21ur-15134	-8.70047	5.79714	0.00928529	0.0473076	pry-1;C18F10.2;acl-11;slx-1;Y67D8C.3;C41G7.9
21ur-8822	-8.70193	5.79947	0.00946376	0.0479965	rgs-11;spd-3;spr-4;unc-22;clec-11;nhr-205;ZK1307.9;snpc-1.1;F09C12.8;F29B9.8;F43C9.2;F43C11.1;F48E8.4;nep-2
21ur-9622	-8.70194	5.79947	0.00952234	0.0481469	sap-49;spr-4;str-48;unc-22;C32C4.3;ceeh-2;T21B10.3;snpc-1.1;F39C12.1;F43C9.2
21ur-13064	-8.70366	5.79983	0.00885509	0.0455339	pho-1;srj-33;pfas-1;atg-7;F47G3.3
21ur-4625	-8.70366	5.79983	0.00885457	0.0455339	lrp-2;srj-33;pfas-1;F26D2.16;T11G6.3;W02B12.10;vps-15;F21D12.3;F46F11.1;F47G3.3;K07A9.3;rga-4
21ur-6363	-8.71125	5.80721	0.00976568	0.0489804	pph-2;vab-10;C10C5.5;yif-1;gpi-1;fbxa-111;ZK809.1;B0361.2;sec-15;cdh-8;dlst-1;Y71G12B.5;F58F9.9
21ur-7408	-8.71125	5.80721	0.009775	0.0490026	cyk-3;pph-2;rib-1;best-5;C10C5.5;T05E12.3;T24C2.5;eef-1B.2;Y53C10A.10;fbxa-111;ZK666.8;ZK809.1;F58F9.9;F59A6.12
21ur-565	-8.71451	5.80994	0.00893768	0.0458877	flp-18;C54D10.4;hrg-5;exoc-7;exos-9
21ur-14344	-8.71455	5.80849	0.0096223	0.0485167	ZK930.4
21ur-743	-8.71861	5.81359	0.00882078	0.0454511	ears-1;F58D5.3;mspn-1;T16A9.3;sdha-2;ccpp-6;W06A11.1;ZK418.2;K12C11.5
21ur-2873	-8.71888	5.81236	0.00958614	0.0483715	ced-10;cpb-3;daf-2;efl-2;emb-9;frm-3;hid-1;inx-6;kpc-1;nhr-114;nlp-26;npp-1;pmk-1;sra-4;sru-47;srx-12;str-60;str-163;teg-1;twk-33;uaf-1;unc-75;vha-12;wnk-1;wts-1;tads-1;rpoa-12;pals-3;mrps-31;ugt-15;mec-19;C56A3.5;pde-3;F13H10.3;F26F2.1;nurf-1;mlcd-1;F38A1.8;F59C6.5;rga-5;K07F5.15;nol-9;M176.11;nduo-5;ceh-62;acl-5;srw-145;T06E6.1;acc-4;VF13D12L.3;W01F3.2;Y17G7B.3;ippk-1;Y17G7B.17;Y41E3.6;mrpl-37;…
21ur-9596	-8.71993	5.81576	0.00924856	0.047203	pop-1;sdc-3;ttn-1;Y64G10A.7;C13A2.4;F58F9.3;K11D12.6;Y71H2AM.12;bpnt-1
21ur-13995	-8.71993	5.81576	0.00925282	0.047203	coq-8;glt-6;pas-7;pis-1;pop-1;sdc-3;ttn-1;B0393.7;C53A5.6;F21D5.5;rskn-1;sdz-30;cdka-1;ceh-100;Y64G10A.7;B0336.7;C06G3.5;C13A2.4;pks-1;F18F11.1;F37A4.4;prp-17;F58F9.3;zfp-3;ztf-8;nhr-252;ZK546.5;swsn-6
21ur-2853	-8.73286	5.8259	0.00963539	0.0485167	clc-4;srpa-72
21ur-8967	-8.73286	5.8259	0.00963431	0.0485167	ceh-18;dre-1;emb-30;kin-20;old-2;srgp-1;unc-73;unc-101;vha-7;C05G5.1;C17D12.3;skih-2;F10A3.12;F11C1.1;F22B8.3;K08H2.5;T05F1.7;T25G3.4;W03G11.3;pro-3;Y47H9A.1;tat-1;Y113G7B.15;C15H9.4;sre-54;utx-1;fbxc-54;F26F12.3;denn-4;ucr-1;attf-5;ttc-37;Y54G2A.10;T07C4.12;F26D11.12;che-2;unc-22;D1054.9;chl-1;Y71H2AM.10
21ur-9439	-8.73286	5.8259	0.00963323	0.0485167	bli-4;gly-11;str-249;dgk-4;nhr-213;phf-14;C25H3.11;srpa-72;F59E12.6
21ur-6401	-8.73583	5.82905	0.00982941	0.0492506	bas-1;col-76;pha-1;rgr-1;sra-8;srh-32;str-20;wrt-8;rilp-1;F11A10.5;cyp-37B1;F32A11.1;phlp-2;T07G12.2;T07G12.4;W01F3.2;Y38F1A.8;Y48A6B.8;C33H5.1;cnnm-1;nhr-142;F56A4.2;M02B7.2;fbxb-32;T27A10.6;nol-58;clec-209;Y40C5A.3;Y61A9LA.4
21ur-10416	-8.74489	5.83726	0.00956304	0.0483282	dhs-6;dop-2;tag-53;unc-44;C28A5.6;wht-8;inst-1;btb-6;H03E18.2;K09C6.2;ZK1055.4
21ur-2393	-8.74489	5.83726	0.00957193	0.0483384	Apr-01;cka-2;gex-3;mca-1;ifet-1;nekl-2
21ur-6559	-8.74579	5.8397	0.00767955	0.0405835	klp-4;mes-1;str-178;acox-1.5;M03C11.3;egas-1;set-12;Y50D7A.13;par-3;sth-1;str-255;C07C7.1;acox-1.6;atic-1;F42A6.1;math-34;Y55H10A.2;C54D10.13
21ur-13269	-8.74579	5.8397	0.00768371	0.0405835	gon-14;mrp-1;mrp-2;par-3;polg-1;T06A1.5
21ur-6726	-8.74819	5.84182	0.00722151	0.0388545	emb-9;alg-4;nduf-2.2;ubc-23;C07E3.9;alg-3;mlt-11;F18C5.5;T27A1.2;drag-1
21ur-3570	-8.75012	5.84075	0.00971394	0.0488164	aex-6;unc-26
21ur-885	-8.75107	5.84233	0.00902762	0.0462781	rnp-1;F21D5.3;K09C8.2;cec-9;H20E11.2;H20E11.3;set-20
21ur-6430	-8.75298	5.84306	0.00949243	0.0480443	mrp-7
21ur-3539	-8.75298	5.84306	0.00949147	0.0480443	nep-26;fbxa-38;F36D4.5
21ur-13494	-8.75298	5.84306	0.00948993	0.0480443	dgk-3;ZC434.9;ergo-1;Y92H12A.5
21ur-12716	-8.75298	5.84306	0.0094884	0.0480443	rad-54;lonp-2;F36D4.5;mtch-1;M02E1.1;R151.8
21ur-15216	-8.75302	5.84618	0.00731982	0.0391724	srw-24;str-60;unc-41;zak-1;C05C12.1;F55H12.3;Y11D7A.3;B0507.1;C01B10.8;D2024.1;F19B10.2;F48E8.3;F54D8.6;K04F1.9;M04F3.2;Y73B6BL.288
21ur-11707	-8.75303	5.84618	0.00733042	0.0391866	che-3;dig-1;duo-3;egl-15;eif-2Bgamma;puf-8;rig-4;syd-2;tbx-31;mdt-15;nhr-150;pezo-1;F09B9.5;F14D7.6;F16B12.1;hecw-1;F55H12.3;B0507.1;math-8;C18E3.3;fln-2;F46F5.16;F54G2.2;M04F3.2;R151.8;W03G9.5;srz-75
21ur-2360	-8.75388	5.84401	0.00677204	0.036773	egas-1;C10A4.13
21ur-7370	-8.75388	5.84401	0.00677197	0.036773	nhr-116
21ur-11809	-8.75389	5.84401	0.00676645	0.036773	pkd-2;spn-4;egas-1;C46E10.1;F55A4.3;C10A4.13
21ur-5433	-8.75488	5.84498	0.00659182	0.036069	NA
21ur-7312	-8.7549	5.84573	0.00920063	0.0470202	acn-1;ceh-13;ctn-1;eat-6;efl-1;gei-15;iars-1;itx-1;lin-3;npp-7;nrf-6;srg-44;ufd-1;unc-78;B0457.6;C05E7.3;C18E9.4;syg-2;C28A5.2;sre-21;D2030.2;F01G4.4;F09C8.2;lips-10;F19B6.1;F32B4.4;F36G3.1;exo-1;cutl-9;ctc-1;R03G8.4;R11.3;oac-43;attf-6;Y40H7A.2;Y40H7A.3;Y50E8A.11;cyp-42A1;panl-3;sdz-38;best-6;C14B9.8;C30B5.7;fbxc-40;dmsr-7;rdl-1;akap-1;praf-3;F09C12.6;F13H8.6;F17E9.4;F28E10.1;F36D4.4;F40H3.6;cla…
21ur-1787	-8.75615	5.84593	0.00717987	0.0386655	gon-2;cyp-34A10;F45E12.6;Y55F3BR.2;F36A2.2;R102.6;R07E4.1;Y45G5AM.2
21ur-2389	-8.75659	5.8469	0.00675811	0.0367573	smg-2;srx-34;K08E3.5;M01G12.6;C18H7.11
21ur-8399	-8.75659	5.8469	0.00675113	0.0367573	K07F5.8;F33D11.1;M02G9.1;F54G2.1
21ur-13123	-8.75925	5.85096	0.00683527	0.0370559	atgp-2;bmk-1;cdh-9;crt-1;dyf-7;egl-19;gon-1;mex-6;syd-2;B0334.10;pde-3;F02H6.7;eak-6;F14B6.6;F38E11.6;R10D12.15;T26F2.1;Y75B8A.7;ZC116.3;ZK287.4;pho-5;C37C3.2;mus-81;F22F4.1;F45E4.6;F55G1.7;T24G10.2;nape-1;fbxa-214;Y73C8C.3;R02F2.10
21ur-7407	-8.75926	5.85096	0.0069022	0.0373175	bmk-1;cdh-9;dsh-1;egl-19;fkh-2;lim-6;lpd-9;mep-1;mex-6;B0334.10;eak-6;K03A11.4;uso-1;clec-144;Y75B8A.13;ZC116.3;C14C6.13;mus-81;glrx-3;F25B5.5;W03D8.8;copb-1;gck-2
21ur-9777	-8.75927	5.85096	0.00696888	0.0376372	cdh-4;cdh-9;emb-5;lov-1;mys-1;utp-20;mus-81;F56A11.6;K09F6.3;atg-2;Y92H12A.4
21ur-14331	-8.76167	5.85162	0.00725122	0.0389515	mrp-2;nphp-1;cyp-13A3;cyp-13A10;C25A8.5;F07E5.5;F23C8.7;F48E8.4
21ur-1532	-8.76167	5.85162	0.00724451	0.0389515	abt-5;cle-1;F26F4.8;tag-196;DH11.5;C06A8.8;Y102A11A.3;srz-62
21ur-11800	-8.76169	5.85162	0.0071825	0.0386655	abt-5;eif-3.B;gst-30;C36A4.4;F32D8.12;uso-1;R05D7.2;T13F3.7;grsp-2;Y43F4A.1;mlt-10;C42D4.3;C48B6.4;F52H2.1;M03D4.4;srz-62
21ur-6367	-8.76257	5.85206	0.00726684	0.0389515	dnj-24;lec-3;pes-23;rnp-6;sri-5;sri-10;sri-11;sri-15;sri-16;sri-17;T28B8.3;tftc-3;F14H12.6;jmjc-1;npa-1;sri-28;tre-3;acdh-5;C52B9.4;F13H8.11;F46H5.4;hasp-2;tag-241;metl-2
21ur-15325	-8.76257	5.85206	0.00726457	0.0389515	rbd-1;rme-6;str-45;eral-1;F16B12.7;F32A11.3;phlp-2;ippk-1;Y57G11C.31;B0432.1;C04E6.5;C50C3.12;mig-39;lgc-26;fbxa-4
21ur-5696	-8.76295	5.85482	0.00708911	0.0382245	par-1;F37B12.3
21ur-8188	-8.76596	5.85612	0.00887873	0.0456085	acr-6;hap-1;nhr-2;nos-3;svh-5;tsn-1;aptf-4;T13H5.1;F58F9.4;T12E12.3
21ur-28	-8.76643	5.8579	0.00684186	0.0370715	mut-7;trr-1;C01G6.2;H03G16.5;cyp-13A2;Y66D12A.19;F21C10.3;T20B6.3;Y67D8C.9;zfh-2;ccb-1;efl-2;lin-36;mog-3;ncx-3;pgl-3;prx-1;rrf-3;rsp-3;C27B7.7;tbcd-1;R10E9.3;ikke-1;T05F1.5;Y53F4B.20;tcc-1;C06G3.6;C27H5.2;ccpp-6;F25E5.1;F57C9.4;fubl-4;mks-1;T24H7.2;pcyt-2.1;Y40C7B.1;mbtr-1;Y92H12A.4
21ur-7253	-8.76643	5.8579	0.00684742	0.0370715	unc-73;unc-84;zig-4;C11E4.6;qns-1;C27C12.1;C31H5.6;afmd-2;Y48G10A.4;cand-1;faah-2;C15C7.5;F14F9.4;H14N18.4;mks-1;W05F2.4;slc-17.1
21ur-3556	-8.76704	5.85832	0.00769714	0.0406041	dpy-22;F54C8.7;nhr-276;fbxc-18;F17E9.5;samt-1;W06G6.15;Y70C5B.2
21ur-5077	-8.76801	5.85685	0.00826697	0.0430642	cit-1.2;lpd-8;unc-79;trpa-1;E02H4.2;lron-5;F13D12.3;bed-3;soap-1;C23H3.5;Y37F4.4;lgc-42;ZK721.3
21ur-8580	-8.77041	5.86135	0.00726198	0.0389515	rbd-1;smf-3;srh-169;tag-77;unc-76;ufc-1;phf-34;bath-39;C52E2.3;D1044.1;F48B9.8;K05B2.4;glb-33;fbxa-5;ZK1055.2;Y37H2A.12;F14F7.7
21ur-12273	-8.77042	5.86135	0.00726452	0.0389515	evl-14;gbh-2;inx-12;kup-1;swsn-1;slt-1;srh-169;srh-187;sup-12;unc-45;abts-1;dut-1;K07C5.2;R05D7.2;fbxa-2;Y54E2A.10;ilcr-1;C04E12.4;C18H7.7;C52E2.3;F35F10.1;acs-1;spg-20;prp-19;trpl-3;trpl-4;fbxa-91;srab-25;T10D4.14
21ur-5389	-8.77327	5.86424	0.00727853	0.0389823	abt-4;hsp-3;mig-10;oat-1;sel-2;set-2;srx-20;srx-31;srx-32;srx-129;fbxa-156;fbxa-157;C34C12.6;T23F6.1;hhat-1;nhr-30;F44E7.2;K09H11.7;fard-1
21ur-1800	-8.77925	5.8681	0.00680803	0.0369484	casy-1;cul-6;B0198.2;F19C6.3;cgt-1;Y116A8C.13;ZK1067.2;ggtb-1;rpa-1;R13H7.2;zfh-2;F57G9.7;F32D1.11;cah-5;grl-14;nas-29;nfi-1;pqn-27;pqn-82;slo-1;srg-32;srh-63;C48B4.13;sre-36;inft-2;drr-1;R07A4.3;Y43F4B.7;Y47H10A.2;comt-1;F54D12.1;K03A1.4;K09C4.1;srt-63;Y67D8A.2;fbn-1;K04C2.8
21ur-3531	-8.77987	5.86824	0.00757872	0.0401918	pqn-54;smg-1;F26D2.16;F47H4.2;hpo-11;tat-3;lntl-1;C44E4.5;F31A3.5;M04F3.3;W09C3.1;T10H4.13
21ur-3982	-8.78816	5.87732	0.00732702	0.0391866	clr-1;lec-2;zig-3;clec-189;Y105C5B.8;R13A1.5
21ur-11701	-8.78816	5.87732	0.00733424	0.0391866	str-181;mtcu-2;clec-189;cyp-13A1;T11A5.6;dhc-4;cyp-42A1;Y47A7.2;T22D1.17
21ur-209	-8.78955	5.8786	0.00784976	0.0412127	smf-2;svh-5;C27A7.1;mboa-7;K04B12.2;nhr-158;C50C3.12;grsp-4;fbxb-35;F25E5.7;Y9D1A.1;Y27F2A.11
21ur-3299	-8.79005	5.87678	0.00930741	0.0473961	klp-18;let-711;mca-1;ppw-2;pqn-32;srw-24;unc-84;C05B5.5;C26C6.8;C27B7.7;npr-18;C49C3.7;C53B4.2;cpt-5;F14F3.4;snx-27;F35C11.5;fig-1;rpoa-1;srab-4;magu-3;lst-6;Y48G9A.9;ZC449.4;C53A5.17;R13A5.15
21ur-5753	-8.79022	5.87783	0.00790497	0.0414161	Y57G11B.5;C46E10.2;spat-3;Y5H2A.1;ZK652.8
21ur-4750	-8.79022	5.87783	0.00788988	0.0413804	efl-3;F56H6.9;pho-12;F58A6.5;fbn-1;osm-5;sru-3;srx-3;C09F12.3;T28F4.3;K08E5.1;C46E10.2
21ur-3733	-8.79879	5.88658	0.00754131	0.0401272	srg-34;zhp-3;gls-1;F20G2.3;mboa-2;T07G12.2;T07G12.4;slc-17.6;fbxa-71;ZC581.3;pcp-5;C04G6.13
21ur-2404	-8.7998	5.88661	0.00785377	0.0412127	rab-8;ssl-1
21ur-10037	-8.80231	5.89064	0.00654981	0.0359573	abt-5;Apr-01;cdk-9;hcp-4;let-19;mec-10;npp-10;nud-1;ptrn-1;sma-1;spr-4;srj-5;str-172;str-252;tln-1;C49A1.10;F16B12.5;H04D03.2;R10E8.1;T05D4.5;T09F3.5;lron-9;Y6B3B.9;Y19D2B.2;Y43F8B.10;Y54E2A.8;Y56A3A.2;B0228.7;sor-3;tofu-2;F22F7.3;F27C1.11;dip-2;F36H12.5;sec-3;klf-1;vms-1;R05D8.11;T01D1.3;T08E11.8;W10G11.19;set-21;fbxc-51;Y54G2A.26;pho-9;Y97E10B.1;ZK816.4;ZK1236.1;fbxa-142;C18H7.12;H25P06.5
21ur-3224	-8.80331	5.88859	0.0060857	0.0341032	C18E3.3;F49D11.4;tars-1;srbc-49;nduo-4;C06A8.8;R02F2.7;srz-67
21ur-1954	-8.80351	5.88896	0.00759536	0.0402586	gcy-3;C08B6.3
21ur-6702	-8.80971	5.89703	0.00884895	0.0455339	glp-1;let-805;tax-6;gspd-1;mam-6;T28C6.5;C01C4.3;exc-6;rpb-7;bus-2
21ur-4351	-8.81294	5.89917	0.00887185	0.0455967	NA
21ur-6134	-8.81373	5.90048	0.00672408	0.0366702	ceh-24;col-135;nhr-66;cpna-4;C06B8.7;F01G4.4;K07G5.5;D1044.6
21ur-13184	-8.81373	5.90048	0.0067274	0.0366702	col-135;nhr-66;unc-89;cnnm-2;R08E5.3
21ur-8348	-8.8146	5.89906	0.00702822	0.0379167	daf-7;dpy-9;lat-2;lpl-1;srx-111;lact-7;C43D7.8;F20G4.2;F54B3.1;K02D3.1;fbxa-147;Y39B6A.30;Y62H9A.11;C02G6.2;C06A6.4;C18H2.1;C46H11.3;F54E2.1;snap-29;K09D9.3;mrps-2;Y38A10A.2;ZK1127.5
21ur-14865	-8.81862	5.90269	0.00778747	0.0409724	gcy-9;nas-17;srh-125;fcp-1;fbxa-189;ctf-18;Y47H9C.8;egas-2;ugt-40;F23C8.3;F44A2.5;K05F1.6;Y59E9AL.8
21ur-3659	-8.81862	5.90269	0.00778259	0.0409684	dhs-9;fat-6;glr-6;hyl-1;rbc-2;srx-90;C56G7.3;cutl-7;F54E4.4;letm-1;mam-5;Y105C5A.1;Y116A8C.24;C17B7.5;F10E9.5;tsen-34;R01H2.4;immt-1;W08F4.10;Y37E11AL.1;Y53G8AR.5;gcy-9;nas-17;taf-1;slcf-2;H12D21.9;Y47H9C.8;egas-2;tep-1;fan-1;pks-1;otpl-4;ephx-1;rga-3;Y71H2B.2;Y59E9AL.8
21ur-5358	-8.81862	5.90269	0.00778034	0.0409684	mcm-4;spe-6;best-1;C04F12.1;fbxa-189;F59D12.1;arrd-11;hira-1
21ur-9875	-8.81973	5.90498	0.00896616	0.0459867	pbo-4;R06F6.8;ztf-3;uggt-1;Y48G9A.6
21ur-6427	-8.81973	5.90498	0.00896226	0.0459867	cca-1;col-71;pbo-4;R06F6.8;Y47D3A.1;cla-1
21ur-4195	-8.82196	5.90834	0.00994524	0.0497063	hlh-11;cyp-25A1;clec-78;fbxa-60;srw-62;R12H7.4
21ur-718	-8.82241	5.9073	0.00963921	0.0485167	tag-10;zag-1;cup-5;F11A10.5;tiam-1;C18H2.1;pcyt-1;F38H12.5
21ur-5042	-8.82419	5.90977	0.00875614	0.0451647	hecw-1;lyst-1;K11H12.5;Y37E11AL.3
21ur-12858	-8.82473	5.91057	0.00870811	0.0450566	sqv-5
21ur-2109	-8.82474	5.91057	0.00872782	0.0451101	lin-9;twk-11;ctn-1;ketn-1;trp-4;wnk-1;B0395.3;F10A3.4;F31F6.1;F31F6.3;F36A2.10;F39B2.3;F49E2.5;xrn-1;K10B4.1;C43F9.11;F13E9.14;Y49E10.29
21ur-6480	-8.82721	5.91326	0.00686435	0.0371329	cnd-1;lag-1;let-413;nhl-1;npp-9;ocr-4;old-1;plc-3;pqn-85;rab-19;ten-1;toh-1;C01G6.5;F07A11.4;F26A3.1;mlcd-1;K10D3.4;M04C3.1;Y51A2D.7;gcn-2;ZC116.3;ttll-4;srab-1;C17C3.1;C17C3.15;C29F5.5;nekl-4;F25B4.5;disl-2;irld-35;R09A1.2;W10G11.1;irld-53;Y50D7A.3;fbxa-39;C36E8.6;irld-27
21ur-15137	-8.83148	5.9148	0.00873359	0.0451101	gop-1;nmr-1;sri-24;chil-6;chil-9;shk-1;mig-39;pck-1;ttr-42
21ur-6318	-8.83148	5.9148	0.00873167	0.0451101	inx-1;nmr-1;tag-51;Y49E10.21;Y53F4B.13;shk-1;R02C2.7;ttr-42
21ur-11966	-8.83666	5.91967	0.00860757	0.0445826	prx-2;srg-45;C50B6.7;W09G3.6;T12E12.6;Y37B11A.2;toe-1
21ur-2237	-8.83666	5.91967	0.00860705	0.0445826	hlh-17;pcp-2;cut-5;T12A2.1;ZK616.61;C27A7.1;asp-17;dyci-1
21ur-6721	-8.83666	5.91967	0.00860639	0.0445826	gob-1;nhr-106;str-119;clec-234;F31C3.2;rskn-1;W09G3.6;sta-1;Y116A8C.10;B0496.2;C31H1.2;R06B10.2;R173.3;Y45G12C.10;lipl-6;toe-1
21ur-10205	-8.83666	5.91967	0.00857959	0.0445069	cdk-7;nhr-106;pkd-2;C11H1.2;D2045.2;F55H12.3;rskn-1;sta-1;ung-1;Y62H9A.2;Y64G10A.7;cpg-4;C31H1.2;srab-14;Y97E10AR.4;toe-1
21ur-5112	-8.83894	5.92105	0.00944232	0.0479852	Y69H2.10;moag-4
21ur-3527	-8.84233	5.92508	0.00876712	0.0451979	str-69;Y79H2A.4;clec-138;K03H6.5;glb-33
21ur-12699	-8.84242	5.92421	0.00972489	0.0488249	dpy-27;inx-16;ipp-5;jnk-1;lim-6;sra-26;srx-51;srx-92;unc-77;F01G10.10;glna-3;cyld-1;F42G10.1;F53E4.1;F53H4.4;F55H12.3;F58D12.3;K02E2.7;T14B1.1;Y26G10.1;Y57G11C.36;C10H11.7;C16H3.3;C40A11.6;C40A11.7;stg-2;F13H6.3;F26G1.5;F28B4.3;vps-41;F42G2.5;W07E6.2;Y46H3A.5;Y54E10A.11;Y73C8C.4;ZK867.2;fbxb-66;F26D10.13
21ur-751	-8.84242	5.92421	0.0097183	0.0488164	srw-115;dpy-27;dyf-6;gfi-2;inx-16;ipp-5;lim-6;lon-2;mel-28;sra-26;srd-59;srx-51;C27C12.3;F01G10.10;F29D10.3;glna-3;F55H12.3;cash-1;gpdh-2;T02B5.3;C16H3.3;nhr-162;C43H6.4;F13H6.3;fbxb-18;cgt-3;dmsr-13;Y95B8A.6;pdhk-2;fbxb-66;F26D10.13
21ur-3768	-8.84242	5.92421	0.00971175	0.0488164	ero-1;lev-8;mca-1;mlk-1;srx-21;srx-51;srx-136;sto-1;sym-3;nrx-1;E03H4.4;bbs-9;F19F10.11;nhr-186;ZC328.5;ZK177.1;F56H9.8
21ur-4361	-8.85202	5.93399	0.0085194	0.0442177	arc-1;bpl-1;crn-1;ero-1;fkb-6;gei-17;grd-8;lam-3;nhr-131;pqe-1;srx-118;lim-9;mrck-1;rhgf-1;twk-11;vbh-1;C09G5.7;mma-1;C47E8.1;capg-1;pole-1;glb-17;H12D21.2;R03D7.2;R05A10.1;R07E3.6;T12G3.2;hpo-5;Y11D7A.7;Y32B12C.1;spat-2;Y48B6A.10;Y53F4B.18;fars-2;emc-3;ZC412.9;B0303.3;C17E7.4;del-9;C25H3.8;C32E8.5;swd-2.2;F20H11.4;F25E2.2;F35F10.13;F41H10.2;nprl-2;cir-1;slx-1;F59E11.2;met-2;R11E3.1;T09D3.3;ruvb-…
21ur-14294	-8.85202	5.93399	0.00850502	0.044166	atl-1;che-11;egl-15;xnd-1;gon-4;grl-16;mrp-3;pat-12;pax-3;puf-6;puf-7;rgs-2;sax-2;spc-1;tth-1;ubc-16;vbh-1;C01G6.5;syg-2;C50B6.3;smgl-1;rict-1;T04A11.2;T04A11.5;krr-1;C06A5.6;C18C4.7;F07C3.9;cla-1;srt-31;F59A6.12;K08D10.14
21ur-2657	-8.855	5.93754	0.00565142	0.0321202	rps-0;R160.10
21ur-2572	-8.855	5.93754	0.00568158	0.0322182	arl-8;rme-4;rps-0;srh-99;sun-1;C34F6.1;cope-1;nhr-272;H24G06.1;Y73B3A.8
21ur-14982	-8.85698	5.93911	0.00815674	0.0425788	dnj-7;gtl-2;klp-15;klp-16;mnat-1
21ur-2780	-8.86102	5.94162	0.00576875	0.0326384	R04A9.1;T05A7.12
21ur-572	-8.86298	5.94309	0.00814487	0.042539	str-67;gbf-1;F17C11.12;nduo-1;egas-3;egas-1;oac-31;epg-7;Y41E3.18;apa-2;aars-1;col-89;dnj-26;dpy-21;dsc-4;gcy-5;hum-8;lin-49;mpz-1;pqn-80;pxf-1;rap-1;srh-113;str-44;sym-4;tag-63;cpna-1;tax-2;tgt-1;twk-11;B0001.3;C03C10.7;pals-6;F32B4.5;F44A6.5;H12D21.9;mask-1;T05B9.1;Y46G5A.29;Y80D3A.8;ZK829.9;B0310.3;viln-1;C17F3.3;C45G9.5;bbs-9;D1037.1;brap-2;hach-1;nhr-184;ceh-83;txdc-12.2;F55C12.5;mrpl-24;K04…
21ur-2943	-8.86635	5.94626	0.00684928	0.0370715	C11H1.5
21ur-13366	-8.86863	5.94918	0.00762892	0.0403508	NA
21ur-3333	-8.86863	5.94918	0.00762207	0.040336	col-182
21ur-7740	-8.87715	5.95817	0.00603053	0.033851	mua-3;T11A5.6;ZC84.1;C01B10.4;W05H7.2
21ur-4372	-8.87744	5.95633	0.00658063	0.0360275	col-135;ifet-1;unc-103;bgnt-1.5;M88.4;R07E5.1;elf-1;exoc-7;C44C1.1;F59B1.4;npr-5
21ur-5344	-8.87774	5.95604	0.00825139	0.0430054	alg-1;egl-8;ftt-2;gei-13;npp-12;smc-4;srw-40;AC8.3;mlt-2;clec-48;F28B1.2;gtbp-1;R01E6.7;ddx-52;R11A8.1;nrde-2;mtr-4;Y39A1A.18;Y43C5B.2;Y73F4A.2;Y105E8A.2;ZK809.5;tag-278;pdfr-1;C28H8.3;C54F6.3;F59A7.5;nhr-195;H43E16.1;K04C2.2;T23E1.1;plpp-1.2;W02C12.2;ZK622.4;AC8.10;alr-1;Y69A2AL.2;dmsr-16;R107.9;C25A11.10
21ur-10592	-8.87866	5.95696	0.00932638	0.0474443	gob-1;mlc-4;msh-5;unc-31;eva-1;Y105E8A.14;eng-1;tipn-1;kcc-2;T26A8.4;W03G9.5;T28A11.22
21ur-641	-8.87866	5.95696	0.00931309	0.0474009	dog-1;oma-2;srx-60;vps-16;kcc-2;T26A8.4;W03G1.5;T28A11.22
21ur-6207	-8.87929	5.96006	0.00640635	0.035326	C23H4.7;chs-2;mls-2;ogt-1;pyc-1;rfl-1;smf-3;srd-68;snx-3;unc-8;npax-4;clec-11;D1025.1;F41E7.1;F42E8.1;arrd-17;C06E2.1;cpg-4;F13B9.1;ostd-1;srbc-68
21ur-13338	-8.87929	5.96006	0.0064065	0.035326	eif-3.C;hcp-3;swah-1;zip-3;Y105C5B.11;ostd-1;hrg-1;tbc-12
21ur-6803	-8.88172	5.96269	0.00771478	0.0406589	dhc-1;far-1;lev-9;smp-1;tps-1;C25G4.8;F32B4.1;F36D1.7;F36H2.3;F40F9.10;R10E11.9;T03D8.6;sinh-1;ugt-63;C05D11.9;ugt-64;EEED8.10;ets-7;nhr-141;hda-6;nhr-185;tbc-16;W03D8.7;Y45G5AM.2;Y46H3A.5;Y73C8C.10;Y37A1B.17
21ur-8951	-8.88366	5.9631	0.00608505	0.0341032	hcp-3;mml-1;pes-1;srw-48;dhc-3;Y16B4A.2;cdkl-1;gcn-2;smc-5;K03H6.4;K07E8.6;pho-14;srxa-11;apc-10;ced-5;chs-1;cng-3;col-61;cyn-4;ego-2;gly-5;gst-13;haf-8;itr-1;lin-59;memi-1;nmr-1;npp-3;osm-1;pgp-2;ras-1;rrf-3;rars-2;rsd-2;sap-49;sel-2;srx-19;str-82;str-83;str-177;sym-2;taf-9;swt-3;C08B6.5;chil-5;C34C6.4;C38D9.2;C54G4.9;cfim-2;E03H4.2;F10C2.4;F13B12.6;rgef-1;F28G4.3;F32H5.1;hrg-6;mig-38;F44F1.6;ma…
21ur-6594	-8.88484	5.96482	0.00747457	0.0398497	dnj-25;gst-13;set-1;str-247;unc-16;F22B8.3;F44F4.3;exo-1;F46B3.1;F57G12.2;K03A11.1;ZK131.11;sdz-5;F10G2.7;F53A10.2;T24E12.10;fbxa-19;F17C8.9
21ur-3825	-8.88484	5.96482	0.0074783	0.0398497	pak-2;ceeh-2;T27E9.2;bca-2;R10H1.1;Y69A2AR.3;F17C8.9
21ur-6544	-8.88838	5.96866	0.00846945	0.0440429	cyp-14A5;dhs-26;gpa-7;ife-2;pes-4;rig-3;skp-1;smg-3;wrk-1;C10C5.2;fubl-1;hrde-1;F11A5.13;Y62E10A.13;trx-1;B0554.7;pdfr-1;C14F11.7;C30E1.3;C39D10.8;F55C12.4;R12C12.7;oga-1;K11H12.11
21ur-8564	-8.88838	5.96866	0.00847369	0.0440429	cky-1;daf-6;ife-2;pqn-80;smg-3;wrk-1;C10C5.2;fubl-1;C34C12.2;F02E9.10;xbx-6;F46A9.2;K08C9.2;Y62E10A.13;B0554.7;C14F11.7;C30E1.3;F27C1.3;hasp-2;tpxl-1
21ur-13408	-8.88921	5.96889	0.00624639	0.0348235	cbp-1;clh-1;epi-1;flp-9;hcf-1;mlp-1;mua-3;tag-18;ubc-23;srbc-78;olrn-1;C34B4.3;nhr-174;F13B12.4;lact-4;T26G10.1;orc-4;cpsf-3;C36E6.2;D1037.1;F26F4.6;fbxa-24;H24G06.1;T19A5.3;rcor-1;T02C12.5;T04C4.3
21ur-677	-8.88921	5.96889	0.0062526	0.0348235	sdc-2;tin-9.1;wsp-1;K01A6.6;mask-1;asd-1;T23G7.2;B0218.7;tbc-7;C32D5.6;mltn-6;Y6G8.8;C30B5.17
21ur-20	-8.89422	5.97296	0.00613016	0.034333	ced-3;pqn-41;sri-17;srw-57;C34F6.7;C44C10.7;nduf-6;tyr-2;Y59A8B.12;cyp-32B1;ZK370.4;ZC239.20
21ur-3387	-8.89535	5.97224	0.00992458	0.0496642	lsm-4;dod-6;ZC376.8;F47B3.4
21ur-4396	-8.90099	5.97751	0.00907465	0.0464477	NA
21ur-15650	-8.90168	5.97846	0.00655419	0.0359594	gst-41;kdp-1;panl-2;F42H10.3
21ur-3684	-8.90168	5.97846	0.00654961	0.0359573	mog-5;srh-11;tmd-2;K12G11.6
21ur-2488	-8.90411	5.9822	0.00617305	0.0345345	glb-16
21ur-5667	-8.90477	5.98074	0.00768916	0.0405835	mec-1;C09G9.1;agl-1;rlbp-1;srbc-8;F13D11.3;Y39A3CL.1
21ur-5381	-8.90477	5.98074	0.00768613	0.0405835	R06F6.8;C06E1.1;F23H11.2;symk-1;mrpl-23;fbxa-26
21ur-5115	-8.90509	5.98319	0.00630321	0.0349513	dnj-12;egl-8;gei-4;kin-1;nsf-1;skr-15;str-199;str-200;vit-1;C38C6.5;mans-1;F01G4.4;F21F12.1;F53F4.7;ztf-26;K02B12.2;ugt-55;T05H10.4;del-6;abcf-2;Y6E2A.7;Y57G11C.7;ZK1251.3;pac-1;R07G3.8;Y48G1A.1;ZC155.4;dmsr-9;F26D11.13
21ur-4009	-8.90812	5.98644	0.00531392	0.0304795	age-1;let-805;nca-2;ptr-20;B0379.2;rnf-121;C55A6.10;F35G12.12;crml-1;T14G8.3;T15D6.11;T22C8.3;srz-4;stg-2;elks-1;nhr-143;irld-42;W04B5.3;cogc-4;Y53C10A.15;Y37A1A.4;ZK1098.12
21ur-4323	-8.91211	5.98818	0.00598532	0.0336729	apx-1;gpc-1;grd-12;icln-1;mig-22;nas-29;pat-12;srw-95;set-6;lex-1;set-16;Y48G10A.4;cpna-2;oatr-1;C35E7.5;F56C11.5;flap-1;F58E2.5;cid-1;gcy-28;C13C4.8
21ur-12167	-8.91246	5.98832	0.00665786	0.0363742	abu-1;abu-2;abu-5;abu-6;abu-7;abu-8;abu-9;abu-11;ajm-1;amx-2;atx-2;cas-1;casy-1;cdk-8;ceh-36;chk-1;cwp-4;daf-15;dig-1;dpy-20;eat-20;etr-1;frm-3;lin-66;gfi-1;gln-5;grd-7;him-4;ifc-1;ifg-1;ile-2;let-526;let-607;lin-59;lon-1;lov-1;lpd-3;mab-23;mbk-1;mep-1;mig-6;mtm-6;mut-16;npp-7;ntl-4;pab-1;pab-2;pdr-1;pha-4;pie-1;pis-1;pqn-2;abu-15;hgrs-1;pqn-13;szy-20;pqn-15;pqn-20;pqn-21;pqn-26;sin-3;pqn-32;pqn-…
21ur-7418	-8.91246	5.98832	0.00664844	0.0363589	acy-2;adr-1;amx-2;atx-2;avr-15;cas-1;cbp-1;ccr-4;cdc-14;cdk-8;ceh-36;chk-1;clp-6;col-128;col-177;dab-1;daf-2;daf-15;dpy-21;dpy-22;egl-18;egl-27;eor-1;etr-1;exc-7;baz-2;lin-66;gei-8;gei-13;gei-17;gfi-1;grl-5;hda-4;him-4;hpk-1;hsf-1;ifc-2;kin-20;lbp-3;let-526;lgx-1;lim-7;lin-26;lin-36;lin-40;lmp-1;lov-1;lpd-3;lys-1;mbk-1;mdt-6;mep-1;mex-1;mig-6;nas-4;npp-14;ntl-4;odr-7;pab-1;par-3;pat-12;pes-4;pis-…
21ur-998	-8.91315	5.98937	0.00454504	0.0268879	ZC412.3
21ur-14581	-8.91315	5.98937	0.00454398	0.0268879	W08E3.4
21ur-2464	-8.91718	5.99358	0.00421971	0.0252022	gbh-2;stip-1;C50B8.5
21ur-6131	-8.91763	5.99498	0.00578717	0.0327055	crn-6;srg-10;srw-88;gpx-2;Y67H2A.7;srsx-15;gnrr-3;nhr-76;C34H4.2;tat-4
21ur-1934	-8.92061	5.99534	0.0087427	0.0451187	atf-5;cul-5;gcy-31;hmt-1;nfi-1;ocr-4;pnk-1;prx-5;rps-30;swp-1;ugt-44;uggt-2;F54C8.7;spat-1;H12D21.11;vps-11;scav-5;Y37H9A.1;Y42A5A.1;ani-3;Y51H4A.24;Y53H1A.2;Y54G11A.1;cyp-42A1;Y105C5A.15;ZK669.5;zipt-2.1;lact-5;pcyt-1;F38E1.6;F41E6.5;H10E21.1;K08B5.2;R05D3.9;R12E2.8;T20D4.3;T20D4.5;T25G12.6;W10G11.19;Y22D7AL.4;ubxn-2;nhr-41;C41G7.8;C42D4.18;F43G6.16;add-1;ldh-1;scd-2;sra-6;F36H2.3;C23G10.6;fbxc-…
21ur-11766	-8.92061	5.99534	0.00873653	0.0451101	F54C8.6;F54C9.3;C44E4.5;R12C12.5
21ur-3405	-8.92149	5.99807	0.00438964	0.0261545	gck-1;nas-30;nas-36;srh-37;E01G6.3;mltn-10;fbxa-108;F59D12.1;R10E4.1;fbxa-107;best-21;B0034.5;C25H3.8;W02D3.4;cutl-23;nhr-274;orc-3;fbxa-143
21ur-9195	-8.9215	5.99807	0.00440961	0.0262265	nhr-137;sri-51;str-99;tdc-1;tufm-1;wht-2;F23B12.7;F26F2.4;T05E11.2;fbxa-83;ZC116.3;W05H9.4;Y73C8B.1
21ur-9584	-8.92249	5.99831	0.00552848	0.0315111	arr-1;cyp-14A5;ears-2;gei-8;gly-10;msh-6;nhr-124;pat-6;pdi-1;ptr-4;puf-6;rnp-3;set-2;smg-1;srh-20;str-153;nhr-233;tir-1;twk-7;scpl-1;4R79.2;F28C6.4;K02B12.5;K08E4.6;pdcd-2;oac-48;Y7A5A.7;Y18D10A.11;Y49E10.21;arrd-2;Y57A10A.1;Y75B8A.14;Y113G7A.13;ZC116.3;ZK892.4;C09F5.1;C10A4.1;ift-74;pks-1;cec-2;F07G11.3;F17E9.4;F41G3.5;F54A3.6;eme-1;H05C05.3;H14E04.2;K09E3.7;asns-2;T06D4.1;spat-3;Y25C1A.7;eel-1;…
21ur-1440	-8.92249	5.99831	0.00553188	0.0315124	cey-4;daf-10;eat-3;egl-10;ears-2;gcy-12;msh-6;nhr-121;nhr-124;puf-6;rnp-3;smg-1;tag-120;nhr-233;tir-1;scpl-1;madf-5;cnnm-4;C09E9.1;C39E9.11;lron-4;cdr-7;K02B12.5;aipl-1;flp-33;oac-48;Y57A10A.1;Y105C5B.11;Y106G6H.6;C10A4.1;C23G10.8;C24A3.2;met-1;F25E5.2;skpo-3;F48G7.13;F54A3.6;mff-2;eme-1;H14E04.2;hira-1;spat-3;dmsr-13;T20F7.1;W10C4.1;lgc-45;Y55B1AL.2;eel-1;ZK430.5;F35H8.12
21ur-5941	-8.92287	5.99959	0.007266	0.0389515	AC3.5;C47E8.3;K07F5.6;cyk-7
21ur-3870	-8.92757	6.00114	0.00555536	0.0315921	clp-7;magu-2;B0198.2;math-7;cdo-1;K08B12.1;math-39;W05F2.4;srbc-31
21ur-1249	-8.92782	6.00164	0.00510422	0.0294191	rbg-1;D1081.7
21ur-4197	-8.92782	6.00164	0.00509279	0.0294139	NA
21ur-3669	-8.92841	6.00212	0.00494114	0.0287878	NA
21ur-9133	-8.93344	6.0077	0.00477158	0.0279303	frm-10;nhr-95;npp-3;pll-1;ram-5;B0457.4;dpt-1;F08G12.1;F15B9.6;F59B2.8;R11A8.1;immt-2;ZC412.3;ZK669.5;B0207.5;C17A2.4;C49C8.2;C56G2.15;F13H8.5;nep-22;W03F9.2
21ur-6506	-8.93344	6.0077	0.00475362	0.0278414	ptr-23;lgc-41;T01E8.8;impt-1;Y67A10A.3;cil-1
21ur-15303	-8.93584	6.0091	0.0092553	0.047203	srh-255;C33A12.4;F13B12.1;M04B2.6;Y54E5A.7;Y17G9B.4
21ur-5567	-8.93585	6.0091	0.00923438	0.0471685	srh-37;B0024.15;C49A1.5;F13B12.4
21ur-3945	-8.93993	6.015	0.00458814	0.0270947	cpn-1;cpr-3;dop-1;mtm-5;srw-101;lim-9;tag-53;C05D12.2;C27B7.7;E01G4.5;oac-15;F28C6.4;F34H10.3;sre-22;fbxa-192;F58A4.2;lsd-1;Y39B6A.10;Y53C10A.10;Y66D12A.1;C09B8.4;elpc-4;aipr-1;D1007.5;F59A3.2;eif-2alpha;Y54F10AR.1;ZC178.2;gbb-2;toe-1
21ur-7205	-8.94008	6.01526	0.00710996	0.0383163	col-95;xpo-2;klp-15;nas-36;nhr-55;ppk-1;ptp-3;srg-6;taf-4;cbl-1;D1081.9;F55G7.1;clec-39;Y57G11A.2;ugt-4;puf-12;srbc-24;M01G5.1;nhr-273;D1025.11;C06A12.19
21ur-3018	-8.94341	6.01581	0.00544816	0.0311957	dpf-6;hum-7;sru-35;unc-45;unc-68;nep-17;T05D4.3;srz-99;Y39B6A.16;oac-22;Y34B4A.9;egl-19;glh-1;kcnl-2;F58D12.3;R09D1.12;Y56A3A.33;ZK632.2;F56C11.6;M151.1;W10C8.4;Y23H5B.6;Y54G2A.37;lin-15A;T01D1.7
21ur-12560	-8.94341	6.01581	0.00544736	0.0311957	asp-3;cyn-15;dnj-27;ech-1.1;egl-19;mlc-1;mpz-1;nmy-2;mdt-30;srr-3;unc-22;C29F7.2;lipl-7;kcnl-2;F28B1.2;F35C11.3;F46A9.1;F58D12.3;M05D6.1;mrpl-49;Y57G11C.31;ZK632.2;lst-6;F40E3.5;M03F8.3;math-42;T25F10.4;Y37E3.17;Y110A7A.7;Y54G2A.37;T01D1.7
21ur-6548	-8.9472	6.01919	0.00634604	0.0351478	aos-1;glp-1;mrg-1;nhr-85;npp-15;ppk-3;ptr-1;ptr-23;srv-31;tbx-35;tpi-1;B0513.5;C08E8.6;F31D4.5;K02B12.5;T23D8.3;dkf-2;Y32B12B.4;sws-1;fbxa-218;Y57A10A.5;Y57G11C.42;npr-13;C04E7.3;fhod-1;C49A9.3;cyp-33C9;R08F11.4;R193.2;T15B7.15;C08E8.9
21ur-1832	-8.94791	6.02109	0.00513375	0.0295139	lam-3;idhg-1;Y73F8A.5;fbxb-6;teg-4;lgc-54;T24A6.20
21ur-8847	-8.94799	6.0213	0.00462502	0.0272642	srg-33;C53D6.6;phf-33;R07A4.4;cept-2;fbxa-206;F36A4.5;endu-2;acd-5;rbm-39
21ur-4183	-8.94904	6.02057	0.00591812	0.0333889	bra-1;M163.5;dcaf-1
21ur-5694	-8.95148	6.02532	0.0048534	0.0283172	srw-71;hecw-1
21ur-11590	-8.95148	6.02532	0.0048547	0.0283172	str-96;str-150;tlp-1;mrps-31;hecw-1;K08F9.3;F28C10.3;F53E10.6
21ur-2760	-8.95793	6.02862	0.0041281	0.0247885	C03G6.17;tftc-1
21ur-1611	-8.9679	6.0379	0.00630355	0.0349513	ego-1;utp-20;F57B1.1;oac-4
21ur-12923	-8.9679	6.0379	0.0063034	0.0349513	nhr-1;pad-1;pik-1;F57B1.1;F58D5.5;W02D9.8;C50D2.9;F30H5.3
21ur-672	-8.9679	6.0379	0.00629806	0.0349513	nhr-114;F58H1.6;Y38F1A.7;tbc-7;jmjc-1;Y48G1A.1;ZK154.6;F01E11.17;nhr-28;srx-10;fasn-1;blos-8;R03A10.5;T04F8.2;srsx-33;C05D2.10;C25F6.7;lin-42;T04C9.2;del-10;gbb-1;mbtr-1
21ur-12129	-8.96841	6.03814	0.00366074	0.0226354	ech-3;gpb-1;htp-3;ifd-2;twk-11;ufd-2;unc-16;rrc-1;R166.3;rskn-1;ppm-2;C28G1.5;fbxc-32;pid-1;R05D3.8;T12A2.5;T24E12.10;Y45G5AM.9;Y54G2A.10;srt-24;Y71H2AM.9
21ur-5384	-8.96841	6.03814	0.00365798	0.0226323	F13D2.1;srw-72;F52B5.3;srsx-25;C09H5.7;srsx-5
21ur-15681	-8.97059	6.04061	0.00601233	0.0337678	del-2;abhd-11.2;W04A4.5;ZK512.7;C48B6.4;decr-1.1;R04A9.6;puf-11
21ur-4902	-8.97059	6.04061	0.00601207	0.0337678	ceh-38;unc-44;B0507.1
21ur-6910	-8.97059	6.04061	0.00600941	0.0337678	cct-1;glr-1;ttn-1;tbh-1;C34B7.2;abhd-11.2;W04A4.5;C16E9.1;C48B6.4
21ur-7217	-8.97085	6.04286	0.00624673	0.0348235	egl-47;fli-1;let-363;nhr-51;pis-1;srd-43;srw-33;C01G10.1;C15A11.7;afmd-2;shk-1;EEED8.15;F27D9.2;H12I13.1;H23N18.4;T17H7.7;Y53C12A.8;mai-1;pct-1;unc-44;C04F12.1;fipr-14;C16E9.1;ltah-1.1;F32D1.7;clec-180;spt-16;R05H11.1;D1022.9
21ur-2365	-8.97181	6.0414	0.00621649	0.0347011	lbp-3;nhr-85;wah-1;BE10.3;K03B8.6;rle-1;nduo-5;Y51H1A.3;tag-275;F52D2.7;M01G5.1;R05F9.11;lron-8;oac-2;C54D10.13;F49D11.10;pezo-1;Y53F4B.39;ZK1128.1;C01B10.4;C16C8.16;abcf-3
21ur-6345	-8.97182	6.0414	0.00621291	0.0347011	him-17;nhr-17;hda-6;Y32H12A.8
21ur-6568	-8.97348	6.0448	0.00650773	0.0357854	fer-1;Y18D10A.23;ferl-1;Y67D8B.2
21ur-6663	-8.9738	6.04548	0.00589272	0.0332644	nhr-131;smi-1;nck-1;M176.9;C28C12.12;C31H1.8;ubr-4;fbxb-107;F29B9.1;C10A4.9
21ur-4605	-8.97642	6.04603	0.00403922	0.0243279	vit-6;K12D12.5;osg-1
21ur-4774	-8.97699	6.04619	0.00595507	0.0335216	Y38H6C.20
21ur-1344	-8.97699	6.04619	0.00595414	0.0335216	zyg-8
21ur-2586	-8.97764	6.04896	0.00593989	0.0334799	dyf-6;kin-14;nhr-79;par-1;srw-41;tir-1;unc-55;ver-3;mnp-1;C03H12.1;pals-2;cyp-25A4;C50F4.12;F25H2.6;clec-263;F33C8.2;ubr-5;xdh-1;M03B6.3;mnr-1;Y66D12A.9;Y105E8A.21;B0432.7;atf-8;F20A1.10;mig-39;T23H2.3;Y48G1C.12
21ur-14523	-8.97764	6.04896	0.00594095	0.0334799	gcy-1;gcy-2;gcy-12;mtm-6;pax-3;chd-7;pals-2;C25F9.2;irld-24;clec-114;F07H5.13;F49C12.15;T24B8.5;Y11D7A.8;fbxa-209;C15H9.2;cebp-1;nhr-186;F53E10.5;pde-4;Y119D3B.12;Y55F3C.10;C05E4.15
21ur-1647	-8.97843	6.04872	0.00474267	0.0278099	aqp-6;sdc-2;srx-93;C23H4.3;nrx-1;F57G8.5;ztf-27;Y7A5A.9;Y9C2UA.1;Y105C5B.3;C09B7.2;R07E4.1;T20B12.7;W09C3.7
21ur-4016	-8.98041	6.05171	0.00408562	0.0245629	cpt-1;clec-139;T19H5.6
21ur-6106	-8.98212	6.05319	0.00381756	0.0234309	gst-33;hil-5;pmp-1;pqm-96;ptr-3;sri-16;sri-17;tmd-2;F14B6.3;idhg-1;F43G6.7;K07A12.4;Y116A8C.30;irld-60;C02F12.8;C32E8.5;tyra-2;shc-2;Y42H9AR.1;F36H2.4;peel-1
21ur-6050	-8.98486	6.05525	0.00638211	0.0352577	srj-39;twk-31;clec-28;H19N07.3;pho-8;cpna-2;C05D11.1;E04F6.10;che-10;F48E3.9;M01B12.4;T23B3.6;W05F2.4;Y32H12A.1;sre-46
21ur-1794	-8.98846	6.05676	0.00682358	0.0370126	act-2;cpb-3;hot-7;nhx-4;par-4;pes-23;rpl-15;src-2;C18B12.6;F36G3.1;F46G10.2;R05D7.5;C16D9.3;acdh-5;K05B2.4
21ur-6537	-8.99034	6.05871	0.00613729	0.0343537	rho-1;tag-131;T15D6.10;W01C9.2;Y62E10A.6;eif-2D;arp-11;C50C3.5;utx-1;natc-1;Y49F6B.9;tsp-21
21ur-4776	-8.99052	6.05882	0.00672626	0.0366702	aex-2;alh-4;alh-6;ech-3;hap-1;inx-19;lin-49;ptp-2;rec-1;srw-139;C05D12.2;ceh-58;fcp-1;H05L14.2;rga-1;spat-2;Y57G11C.42;Y105E8A.13;ZK792.1;atg-4.2;ZK1073.1;cpna-2;vps-33.1;ugt-63;C06A8.8;ufl-1;pcyt-2.2;sdz-7;F56D3.1;K11G9.2;fbxb-32;math-37;lgc-50;dhod-1;Y34B4A.4;eak-3;ZK121.2;ZK783.7;F47D2.11
21ur-1776	-8.99052	6.05882	0.00672331	0.0366702	atx-2;eat-4;gpd-1;gpd-4;nhr-6;pan-1;pmp-1;rap-3;scd-2;set-1;spd-5;srh-80;unc-89;B0001.5;C03A3.1;C06B8.7;C11H1.5;nra-3;C33D9.6;mpst-1;ztf-2;lgc-31;M01G12.6;M05B5.3;gss-1;M199.2;R06A4.2;nhr-207;cchl-1;hlb-1;agef-1;pola-1;spat-2;Y57G11C.33;ZC504.1;ZK795.2;C14A11.2;pde-5;hecd-1;C46E10.1;calu-2;F19C7.4;F44A2.5;acs-16;aagr-4;flap-1;fbxc-8;F59B1.2;lips-11;T19A5.1;lpr-7;T20H9.6;oac-50;W01B11.1;W09C3.8;be…
21ur-7402	-8.99154	6.06131	0.00674566	0.0367497	act-4;anc-1;col-89;dbr-1;dnj-25;grl-14;hmg-1.2;mec-2;med-2;mua-3;osm-1;phb-2;pqn-41;prpf-4;srh-248;unc-22;C06C6.7;chil-1;C40H1.3;oac-20;F44F1.6;F55G11.4;F55G11.8;F58D12.3;fozi-1;dod-17;T04A8.7;chil-26;eef-1B.2;Y43E12A.3;Y73F8A.24;C01G5.3;C46A5.5;DC2.5;E04F6.15;F32A5.8;F32B5.7;H24G06.1;H31G24.3;K10G6.4;ipla-1;clec-140;nmrk-1;set-19;W02F12.4;ZC204.1;gcna-1;C49G7.13
21ur-5836	-8.99372	6.06306	0.00604281	0.0339008	cdh-7;gcy-23;nas-37;srj-38;ttn-1;C05C9.3;C15C8.6;F57C7.4;R03G8.1;Y113G7B.15;W03F8.6;Y110A7A.9
21ur-3210	-8.99575	6.06525	0.00469132	0.027525	cwn-2;npp-15;pyc-1;snf-12;uba-2;acs-10;B0024.11;rbg-3;din-1;F12F6.7;F26H11.4;F45D3.1;cfp-1;K05C4.4;nhr-196;K12D12.4;T15D6.12;sptl-3;tag-278;C13B7.6;fbxa-52;lmd-4;ipla-1;moa-1;T23B3.6;T23F2.2;Y42H9AR.1;Y45G12C.16;let-23;pbo-4;piki-1;T22B7.7
21ur-6799	-8.99872	6.06812	0.00630849	0.0349593	puf-9;saps-1;srz-16;sre-31;H03A11.1;R10E8.6;T07F10.5;C03H5.7;F49E8.7;Y37E11B.2;clec-25;T28D9.16
21ur-5868	-9.00077	6.06985	0.00499359	0.0290256	aqp-3;cnt-2;csp-1;daf-19;dhc-1;erm-1;imb-1;spe-8;srx-134;sup-17;tag-53;unc-98;skih-2;pch-2;clec-64;gadr-6;rskd-1;H04D03.4;T08G11.1;lgc-37;C50C3.1;F10E9.5;glit-1;fbxc-28;R13A5.7;T19D2.1;szy-2;Y40B10A.5;ceh-45;F27E5.8
21ur-5334	-9.0017	6.0684	0.00390532	0.0237651	ced-7;ptp-1;K08E7.5;C03B8.3;pho-12;C28F5.4;clec-214;fbxb-14;C53A5.17
21ur-7421	-9.01242	6.07945	0.00406782	0.0244854	gmps-1;trxr-1
21ur-11202	-9.01533	6.0825	0.00746991	0.0398475	act-3;aex-3;agt-2;clh-3;cpr-5;duo-3;kin-15;msh-6;ocr-3;pqn-65;srg-6;srh-206;taf-6.1;nhr-233;ufd-1;unc-32;vha-7;jmjd-5;wht-2;F47G9.1;K10D3.6;R02D5.3;R04D3.2;chhy-1;mtr-4;dct-12;Y116A8C.33;ZK673.11;nstp-5;cyp-23A1;C17H12.4;rpap-3;F14F9.5;F45F2.9;mca-2;T04B8.5;spsb-2
21ur-4148	-9.02002	6.08529	0.00418231	0.0250299	aat-7;adr-1;col-95;gcy-12;ifc-1;ect-2;srd-55;srg-69;mdt-8;F58G1.7;R11.3;fbxa-197;nrps-1;ZK550.3;C10E2.1;hsp-110;erp-44.1;C39B5.10;tag-294;F36D4.4;math-44;Y55B1AR.4;fbxa-20
21ur-3557	-9.02002	6.08529	0.00417746	0.0250299	egl-20;lir-2;unc-43;mdt-8;F21G4.6;F57G12.2;R05D11.9;chil-17;Y10G11A.1;Y53F4B.20;C10E2.1;R119.2;sav-1;acd-5;fbxa-20
21ur-5312	-9.02145	6.08621	0.00361625	0.0224716	lrp-1;npp-10;pcp-2;sel-5;srd-15;str-64;str-208;str-255;tag-68;tsp-6;vbh-1;C10C5.7;C14C10.5;C34C12.2;F31D4.2;F53C11.5;F54D5.12;F57F5.1;T28A8.3;mecr-1;Y7A9A.1;efa-6;ZK795.2;ZK1098.3;ugt-7;prmt-4;C30E1.8;C34D10.1;F10G7.10;F20D6.11;F21A9.2;F40E3.6;F48E3.4;F54D10.4;teg-4;K08D9.2;R151.8;spat-3;tftc-1;gbb-1;F43D2.6;T28A8.8
21ur-14962	-9.02831	6.09293	0.00464857	0.0273706	alg-2;daf-18;dys-1;gpa-6;sel-7;syx-4;unc-24;unc-80;hgap-2;vps-36;F20C5.6;F32A11.1;pnn-1;ppat-1;T16G1.6;Y75B8A.16;rpom-1;ZC116.3;clec-117;C23H3.2;C35E7.10;C55C3.4;cla-1;F56F10.2;ephx-1;ergo-1
21ur-3454	-9.02831	6.09293	0.00464212	0.0273488	apc-2;hum-5;srh-142;B0513.5;C47E12.11;C53B4.2;pde-2;anp-1;W08G11.3;Y37A1B.5;Y57A10A.1;ZK1053.4;C28G1.6;ubr-1;irld-8;F53F10.2;bath-9;set-28;lfi-1;F56H9.6;C54C8.12
21ur-10045	-9.02832	6.09293	0.00461486	0.0272364	bre-5;daf-12;inx-20;srw-31;srx-26;C50F4.10;C53B4.2;D2045.7;JC8.2;K04C1.5;R09A8.2;T10H4.4;T25B9.4;Y50E8A.6;dus-2;fbxa-53;T05C3.2;jhdm-1;sedl-1;bath-9;sar-1;upp-1;F11E6.11;F56H9.6;R02F11.9
21ur-1573	-9.0321	6.09822	0.00546051	0.0312195	ceh-19;hmg-3;hgrs-1;pqn-25;rbg-2;zhit-3;srz-29;gls-1;aspm-1;rin-1;lex-1;F49C5.4;K07A12.1;mrps-34;T05A10.6;T28A8.2;W03G11.2;Y54G9A.7;ZC434.9;ZK1098.3;B0252.1;C09B8.3;cla-1;set-15;T25D10.4;W03D8.5;fbxa-86;ZK742.3;Y48A6C.6
21ur-11696	-9.0321	6.09822	0.00546178	0.0312195	npp-2;sra-24;unc-82;catp-4;C34E11.2;rin-1;tbc-14;F36F2.2;W03G11.2;Y48G10A.4;C49A9.1;T05A8.7;clec-84;Y119D3B.14;ZK742.3
21ur-11003	-9.03211	6.09822	0.00546794	0.0312195	ubc-15;C34E11.2;gale-1;E04D5.5;F36F2.2;F46B6.4;M162.7;Y42A5A.1;phf-14;faah-2;srsx-24;F17A9.5;M02D8.5;T10B5.8;Y57E12B.4
21ur-1912	-9.0328	6.09802	0.00430231	0.0256648	NA
21ur-7730	-9.03295	6.09744	0.00572621	0.0324529	aex-1;cca-1;col-50;srx-84;K08F9.1;xrn-1;fbxa-125;Y48G1A.1
21ur-6596	-9.03374	6.09769	0.00467003	0.0274646	alh-9;lec-10;srh-258;tam-1;npr-4;rpoa-2;H04D03.2;cyp-13B2;npax-3;Y48E1B.2;oef-1;dmsr-15;mrpl-30
21ur-551	-9.03374	6.09769	0.00466791	0.0274646	fem-3;lec-10;mps-1;spr-4;srh-258;tam-1;npr-4;C29F3.7;usip-1;noah-1;elks-1;mrpl-30
21ur-12868	-9.03535	6.09925	0.00418586	0.0250299	ubc-22;cec-6;F18E9.8
21ur-13948	-9.03535	6.09925	0.00418477	0.0250299	vab-1;F34D10.6;btb-17;cec-6;glb-33
21ur-6713	-9.03535	6.09925	0.0041844	0.0250299	best-11;W03C9.2;Y73F8A.12;Y73F8A.14;C54G6.3;Y34F4.3;Y48G8AL.15
21ur-5544	-9.03915	6.10236	0.00547232	0.0312266	ifa-3;rrf-1;srh-277;srh-279;srv-26;srv-27;swp-1;tpa-1;C06A12.8;C32C4.3;C44H4.8;F07D3.3;mon-2;F26D2.3;piit-1;Y51A2D.1;C04E7.3;slc-28.2;F39C12.1;F53H1.4;catp-5;R08F11.1;ZK1236.1
21ur-12884	-9.03915	6.10236	0.0054676	0.0312195	atl-1;ifa-3;ptc-1;ptc-2;scd-2;srx-88;spin-1;C44H4.8;mon-2;piit-1;T24C2.3;Y51A2D.1;Y116A8C.25;C04E7.3;fbxa-164;mms-19;R08F11.1;Y39D8A.1;Y49F6A.5;ZC266.1;ZK1236.1
21ur-12061	-9.03915	6.10236	0.00546086	0.0312195	col-64;nhr-134;ptr-1;rrf-1;srh-131;str-84;tag-63;tpa-1;F14B6.2;mltn-9;inpp-1;dct-15;Y48A6C.4;C18F10.2;C50C3.2;C54G6.3;F16B4.5;F44B9.5;F53H1.4;pup-3;K10C2.1;ugt-31;Y43B11AL.1;F59A6.12
21ur-5145	-9.04524	6.10903	0.0040022	0.0242504	egl-46;sru-37;twk-36;fipr-4;nhr-154;F17C8.7;jmjd-3.2;K01D12.6;R07E5.15;ncs-7;eri-6;bath-28;F40E3.6;F59E11.5;zmp-6;T27E4.5;Y54E10A.11
21ur-14880	-9.04524	6.10903	0.0040045	0.0242504	aat-1;bas-1;cpb-3;mig-22;sru-37;clec-169;F44D12.2;lgc-22;hpo-3;F40E3.6;zmp-6;Y54E10A.11
21ur-5086	-9.06112	6.12343	0.00354029	0.022098	str-240;R03D7.8;Y43F8C.5
21ur-3969	-9.06112	6.12343	0.00354064	0.022098	isw-1;F26E4.5;rpoa-1;C05D9.4;C16D9.3;srxa-4;F48A9.2;eme-1;scpl-3;srsx-3
21ur-4795	-9.06325	6.1256	0.00665853	0.0363742	Y45F10D.7;igcm-3;T06F4.1;C26C6.10;F53H4.2;C28G1.5
21ur-11624	-9.06418	6.12489	0.00384485	0.0235312	efn-2;lrp-1;C48B4.12;ZC443.4;srt-38;gcy-28;T03D3.5
21ur-3219	-9.06418	6.12489	0.00384358	0.0235312	rib-2;srd-34;C47D12.4;F53F4.15;nhr-199;cut-5;C18C4.7;Mar-06;K04C2.5
21ur-8739	-9.06418	6.12489	0.00384091	0.0235312	T10B5.8;arf-6;col-172;F07A5.4;F46C5.6;nhr-199;Y41E3.1;srab-24;T05E7.3;rbm-39;fbxa-79
21ur-7758	-9.06677	6.12974	0.00387757	0.0236609	abt-1;nrf-5;sma-9;soc-1;srd-50;srj-50;srw-41;try-7;ent-4;C54G4.7;F53F1.4;M02B1.4;B0303.4;B0511.12;C31B8.9;F36D4.4;T01D1.5;T04B8.5;T05A12.4;T07D1.3;shl-1;C10A4.10
21ur-9507	-9.06677	6.12974	0.00388284	0.0236609	hlh-26;nrf-5;pept-2;srgp-1;uev-1;slcf-2;C54G4.7;E02A10.3;glna-3;F53F1.4;oac-38;C09D4.6;hecd-1;noah-1;mafr-1;C50E3.6;F36D4.4;clec-68;T01D1.5;attf-5;T07D1.3;W08E12.6;Y14H12A.1;Y43F8B.18;irld-51
21ur-597	-9.06949	6.12971	0.00363257	0.022517	swan-1;npr-28;teg-4
21ur-15237	-9.0695	6.12971	0.00362767	0.0225006	ncx-6;rib-2;srh-277;srv-10;C07C7.1;repo-1;Y64G10A.2;Y106G6D.5;F07C4.12;F18E9.4;teg-4;irld-42;Y67D8A.2;M04C3.5
21ur-14619	-9.0695	6.12971	0.00362278	0.0224866	nstp-1;nhr-175;swan-1;oac-10;npr-28;teg-4;K03C7.3
21ur-10619	-9.0695	6.12971	0.00361128	0.0224716	srh-277;pals-24;cyp-31A3
21ur-12799	-9.07056	6.13304	0.00336	0.0211691	cyc-1;M04C3.1
21ur-7463	-9.07056	6.13304	0.0033646	0.0211847	mars-1;B0019.2;ubr-4;dmsr-14
21ur-3966	-9.07058	6.13237	0.00288769	0.0187623	srg-25;npp-23;lgc-18;scav-2;Y46D2A.3
21ur-6816	-9.07184	6.13357	0.00512025	0.0294532	cmk-1;ctn-1;mars-1;rbr-2;rnf-5;sng-1;sru-35;F35G12.7;mnk-1;pde-1;acs-1;T05A8.5;tpxl-1
21ur-12278	-9.07595	6.1376	0.00554903	0.0315921	jph-1;ncx-2;T06E4.7;W02F12.8
21ur-1027	-9.07596	6.1376	0.00555498	0.0315921	pgp-1;unc-80;yap-1;F28H6.6;F54D5.3;M162.7;H06I04.5;K07E3.2;ncr-1;srx-50;srx-51;unc-8;F47H4.2;gyg-2;W04A8.4;sre-53;lron-7;Y54F10AL.1;mrpl-45
21ur-8157	-9.07818	6.13796	0.00314977	0.0200725	fbl-1;frm-9;srw-73;tag-18;tbx-2;try-3;tsp-11;cutl-18;dhc-4;jmjd-2;rnh-1.2;math-3;C25E10.5;C34F11.5;math-26;math-27;clec-175;nekl-1;Y40C7B.5;F15H10.10
21ur-14372	-9.08536	6.14486	0.00502178	0.0291555	abt-4;alg-2;amt-2;atf-7;cal-2;col-121;ctn-1;gcy-6;C50F4.6;lam-1;ccar-1;nsf-1;sem-4;src-2;sul-3;ttn-1;tdc-1;tgt-1;twk-9;twk-43;lipl-7;F55B11.4;R10D12.8;cest-1;ddx-19;Y51B9A.6;best-22;arrd-5;B0281.8;srz-79;cpg-4;irld-3;F22E5.8;fbxa-24;H03E18.1;mel-46;svh-2;dhod-1;Y50D4C.3;D1081.10
21ur-6760	-9.08536	6.14486	0.00501695	0.0291444	alg-2;alh-6;atf-7;cdh-3;col-121;ctn-1;gcy-25;gcy-37;glh-2;C50F4.6;kin-16;lam-1;let-716;mec-15;pkc-2;sem-4;lim-9;ttn-1;tdc-1;tgt-1;tsp-20;trr-1;mttu-1;C01B9.1;C08B6.2;C28D4.8;C53D6.6;lipl-7;F22G12.5;F25H2.3;F36A2.2;mam-7;T05C12.1;ddx-19;Y51B9A.6;ZC376.2;clec-61;arrd-5;B0228.6;B0281.8;rha-2;srz-79;cpg-4;C17E7.4;C29F5.1;C35E7.5;islo-1;dgn-2;H03E18.1;K02D7.1;lipl-4;R01B10.4;R10F2.6;mel-46;T28C12.1;Y4…
21ur-5655	-9.08659	6.14668	0.00350972	0.0219875	emr-1;glr-8;mei-2;rnp-4;spin-3;F13E9.10;lst-5
21ur-6450	-9.08749	6.14777	0.00372352	0.0229383	chs-1;col-173;gap-1;kin-9;kars-1;nhr-73;pgp-9;pxn-2;sea-2;sur-2;vab-9;B0272.3;B0491.6;C55A6.10;F23B12.7;F34H10.5;F49C12.15;F59F5.4;cdc-48.3;K10C3.5;R07B1.9;R09E10.2;T12D8.9;mnr-1;nmy-3;rga-2;Y54E5A.2;ZK287.4;nhr-245;madf-11;C07D10.5;C09E7.4;C17F4.8;srsx-34;C27A2.5;pks-1;eri-7;eaf-1;F22F7.4;symk-1;F37A4.4;oac-23;F52H2.3;slc-25A18.2;K09E3.6;M02D8.5;R05G9.1;mob-3;cdc-37;ell-1;Y54G2A.12;fard-1;sdz-34…
21ur-15695	-9.09261	6.1506	0.00385913	0.0235767	str-163;tag-153;best-2;hpo-31;T02B5.3;ekl-6;srz-99;Y67D2.5;K12C11.7
21ur-877	-9.09261	6.1506	0.00385544	0.0235765	kin-2;nlp-12;spr-2;srw-122;srw-123;B0457.6;Mar-03;cysl-1;mys-4;srm-4;prp-3;M142.5;ekl-6;Y53F4B.12;clec-58;C29F9.8;ets-6;teg-4;R151.10;T01B10.5;T12E12.3;Y65B4A.6;trpp-10;ZK370.6;M02E1.3;F17C11.22
21ur-5306	-9.09371	6.15302	0.00489615	0.0285423	NA
21ur-6723	-9.09684	6.15491	0.00537322	0.0308019	cca-1;col-36;cpb-1;daf-9;daf-15;ego-1;klp-7;lin-41;nhr-112;pmk-1;ppw-1;srh-72;str-23;ver-4;vha-7;oac-5;E01G6.1;F33E2.4;F49B2.6;K08C7.6;K10C3.5;T16G1.5;W02B12.10;tbc-9;Y48B6A.13;lin-38;Y87G2A.13;hex-2;met-1;fbxc-5;fbxc-4;fbxc-2;fbxc-1;nmur-1;aagr-1;F07E5.9;F18G5.5;nol-10;cla-1;F48A9.1;F49D11.4;oef-1;sago-2;fbxc-3;sacy-1;K11G12.6;R02F2.9;R10F2.6;R151.8;T02G5.3;sgnh-1;set-20;ppgn-1;eel-1;Y73B6A.1;pr…
21ur-3783	-9.0971	6.1565	0.002974	0.0192098	Apr-01;chd-3;let-418;mif-2;sri-28;srv-9;str-40;srap-1;hpo-9;C33H5.2;srsx-22;clec-68;M01E11.2;camt-1
21ur-10881	-9.09969	6.15717	0.00324756	0.0206037	D2030.2;F13D2.1;F16H6.4;arrd-6;Y43F8B.10;sre-5;cpna-2;nra-4;C15C7.6;C53H9.2;F57B9.1;F57B10.4
21ur-5632	-9.09969	6.15717	0.00324669	0.0206037	aex-3;ceh-37;cpz-2;inx-5;unc-89;irld-24;rin-1;F13D2.1;arrd-6;F55C9.6;Y43F8B.10;cpna-2;C15C7.6;lmd-4;trpp-8;R193.2;Y110A2AR.1;mrps-30
21ur-4556	-9.10003	6.15784	0.00259145	0.0171606	ulp-5;C25F9.8;lsl-1;T24C12.3;Y46E12BR.1
21ur-1488	-9.10003	6.15784	0.00259135	0.0171606	aco-2;bli-4;cki-2;col-172;pes-4;parg-1;rab-7;sri-2;srw-8;uba-2;C08B6.11;F58D5.5;F59A2.5;R01H10.7;cpt-2;Y46G5A.18;wht-8;fbxa-216;Y48A6B.8;grdn-1;Y111B2A.12;mrpl-41;C04E6.11;fbxb-13;C16C8.5;C39B5.5;ttr-10;flcn-1;F49D11.7;M70.5;T27A10.2;W02F12.2;Y25C1A.8;Y37E11B.5;Y39H10A.1;daao-1;lgc-46;ZK688.4;T26H5.9;odr-1;W02B12.4;pptr-1;ZK792.7;C01B10.4;F08F8.10;Y5H2A.4
21ur-13971	-9.10428	6.16102	0.00296639	0.019173	arx-1;daf-6;inx-17;gcc-1;snn-1;syd-2;C09F9.2;C17E4.2;mys-4;H05L14.2;del-6;W02A2.5;Y39E4B.10;Y57A10A.5;Y57G11C.39;C01G5.4;C36C5.15;F13H8.2;F56E10.1;K08A2.1;R05F9.11;T24C4.5;Y67D2.2;Y73B3B.1;C33F10.14
21ur-8966	-9.10428	6.16102	0.00296627	0.019173	lst-4;B0001.7;C09F9.2;C17E4.2;H05L14.2;Y39E4B.10;C07H6.4;C36C5.15;F56E10.1;H06I04.3
21ur-13337	-9.10622	6.16402	0.0028878	0.0187623	Y56A3A.28;Y111B2A.3;C34H4.2;T19D12.4
21ur-6241	-9.10622	6.16402	0.00288604	0.0187623	pgp-8;srw-23;T02G6.7;C34H4.2
21ur-1493	-9.10754	6.16455	0.00318496	0.0202451	aex-1;dpy-19;far-6;gcy-14;grd-15;hsr-9;nhl-2;nhr-121;pxn-2;rrf-2;srh-82;sru-24;srw-13;mdt-15;clec-222;ruvb-1;bgnt-1.8;F07C6.4;dsb-1;F09A5.2;F14B6.6;vacl-14;Y12A6A.1;clec-146;Y51H4A.15;gnrr-3;ZK1053.3;B0286.1;fan-1;Y34D9A.3;irld-17;Y55B1AR.4;Y55D5A.4;folt-3
21ur-1602	-9.10906	6.16657	0.00387872	0.0236609	Y70C5A.3
21ur-3111	-9.11223	6.16837	0.00366843	0.0226689	F58B4.5
21ur-1325	-9.11264	6.16923	0.00305508	0.0195941	nmy-2;F48F7.5;gpcp-2;hip-1;C44B7.11;F39F10.2;F40A3.7;F55A12.5;T19D12.6
21ur-1383	-9.11297	6.17145	0.00268996	0.0177072	zyg-11;Y43F8C.13;T02H6.5;F31C3.2;cht-2
21ur-14509	-9.11297	6.17145	0.0026949	0.0177182	srp-1;dma-1;T09E11.6
21ur-1393	-9.1144	6.1723	0.00255557	0.0169793	apa-2;cdk-9;cpg-1;nhr-125;phy-3;pmr-1;rba-1;twk-30;unc-29;ethe-1;nhr-174;M03B6.1;lact-3;T04F3.3;T11G6.5;set-16;T22C1.12;C16A11.2;ifta-1;F23F12.12;osg-1;R09F10.1;aak-2;cil-7;clec-205;F26D11.12;T05A7.12;col-131;lrp-1;tps-1;F35C5.3;F49C12.14;cbd-1;F41C6.4;hacd-1
21ur-1667	-9.11761	6.17532	0.0040986	0.0246261	arl-3;dhc-1;fzr-1;hlh-17;kin-15;pqn-20;pqn-92;srh-269;srw-133;tlf-1;wee-1.3;C15C6.4;F33E2.4;hlh-31;K08F8.5;srsx-37;T05F1.13;T26C5.3;srsx-36;pac-1;glb-6;cec-9;F45E1.5;cla-1;srbc-81;Y19D10A.17;Y70C5A.3
21ur-192	-9.12063	6.17613	0.00337048	0.0211949	dcr-1;lin-45;AC3.5;C06A1.6;rad-26;D2005.4;ser-5;clsp-1;F29D10.2;K11D9.3;mask-1;W06D11.1;mrpl-14;T02G5.14;C06A1.7;R13A5.15;ifp-1;sod-4;srw-54;srw-57;srx-54;Y39B6A.27;acd-1;F41E6.12
21ur-3150	-9.12063	6.17613	0.00336972	0.0211949	sdc-3;fhod-1
21ur-38	-9.12072	6.17721	0.00382983	0.0234918	nhr-13;F32D8.12;lgc-1;F32D8.11
21ur-12403	-9.12095	6.17661	0.00388583	0.0236609	dyf-13;gcy-14;snpc-4;let-805;mig-15;mtm-5;pnk-1;rfc-4;smc-4;sqv-6;srv-13;tsn-1;unc-73;unc-98;hrde-1;F27D4.6;usp-48;F59F5.3;T03F6.3;lsd-1;set-16;T25B9.4;sre-33;Y43F8A.2;Y44A6C.2;ZK673.4;math-16;nekl-4;F10G7.9;jmjd-3.1;F55G1.15;K09F6.3;K09F6.4;memb-2;T07D3.2;T08G2.2;jhdm-1;nape-1;set-23;frl-1;Y50D7A.1;Y92H12A.2;Y110A7A.9;C56E6.7;C55C3.8;F40G9.15
21ur-8619	-9.12095	6.17661	0.00388492	0.0236609	add-1;cdt-1;nhr-46;rpn-2;sma-1;ccdc-55;rskn-2;F36A2.2;F59F5.5;K10C3.4;T05F1.11;nkcc-1;Y37D8A.2;ZK524.4;ZK792.1;trpp-11;skpo-2;bbs-9;ada-2;sgcb-1;Y34F4.1;taf-6.2;rga-4;ech-6;egl-18;eif-3.C;nhr-52;pld-1;srx-5;rfp-1;wdfy-3;clec-55;pals-14;F59B2.9;K10D11.6;sulp-7;Y51H4A.22;Y105C5A.1;faah-2;ugt-48;C24D10.2;pals-23;C32E12.1;obr-4;F58E2.3;K09C6.2;ipla-1;M151.4;tbc-10;lgc-54;Y42H9AR.4;eel-1;trpp-10
21ur-450	-9.12706	6.18401	0.00384567	0.0235312	lin-3;mrp-1;sru-6;unc-52;best-11;Y105C5B.20;ZK1058.5;C18B10.6;F49F1.7;F54D7.2;T04G9.6;T20B6.1;Y55F3BR.2;btb-8
21ur-5535	-9.12852	6.18349	0.00510608	0.0294191	abu-4;unc-116;C06H2.7;hrde-2;sptf-3;Y66D12A.16;math-2;clec-266;C30F8.3;F46F5.1;M01B12.4;cil-7
21ur-15409	-9.12852	6.18349	0.00510605	0.0294191	tom-1;B0035.6;C08F11.13;hrde-1;F34D10.6;ZK262.3;C30F8.3;C52E2.5;F07E5.9;F59A6.5;wago-10;sqd-1;ZC449.1
21ur-2932	-9.12921	6.18417	0.00403593	0.0243279	alh-4;atf-5;daf-16;dpy-26;ech-4;flp-8;gei-6;his-73;nlp-7;pgp-13;prk-1;prpf-4;ptp-2;sir-2.1;skr-15;sru-37;srx-68;ttn-1;tag-153;twk-23;glp-4;wrt-10;C26D10.4;cfim-2;F08G12.1;F14F7.5;F16H6.9;mtcu-1;F43G9.12;F54C9.3;F54D5.15;F55H12.3;F57B1.5;pot-2;lge-1;clip-1;hmit-1.3;somi-1;mpz-5;R11D1.2;T05C12.9;T06G6.4;Y9C2UA.1;Y39A1C.1;Y43F8B.11;Y54G11A.7;sinh-1;Y64G10A.7;Y111B2A.13;ZC506.1;ZK524.4;B0524.4;fan-1;…
21ur-5215	-9.13017	6.18647	0.00419904	0.0250937	pqn-83;srd-64;srg-37;C09H10.5;jmjd-3.3;F42G4.2;F46C5.6;R10H10.7;Y54G11A.1;C16D9.5;F46F11.1;ugt-20;Y73C8B.2
21ur-10647	-9.13227	6.18705	0.00377607	0.0232048	abf-5;bar-1;dpy-19;fbp-1;sri-61;unc-79;C50B8.6;Y106G6D.2;D2062.4;ugt-42;R151.2;T05E7.3;ZK484.4
21ur-331	-9.13227	6.18705	0.00377167	0.0231921	btf-1;isw-1;knl-1;npp-1;srh-235;unc-89;C05A9.2;hgap-2;fbxa-44;F41E7.2;T08G11.1;T19H5.4;sre-35;fbxa-210;B0546.4;F52E1.9;F59E12.9;fbxb-32;T19D12.9;abf-5;fer-1;klp-6;asfl-1;C07E3.3;C50B8.6;Y106G6D.2;Y106G6G.2;C27A12.2;C45G9.6;utx-1
21ur-228	-9.13325	6.18796	0.00349159	0.0218876	che-12;cyn-7;dhs-17;gcy-17;hmt-1;nhr-102;sri-60;tlf-1;C28A5.2;Y37A1A.2;Y116F11B.8;C49H3.4;F35D11.3;Y4C6B.7;Y49F6A.5;nduf-5;R02F11.10
21ur-3026	-9.13928	6.19319	0.00216132	0.0148701	ugtp-1;cnc-6;npa-1;sra-23;srg-7;F26A3.1;F35B12.9;T09A5.15;Y37H2C.4;prp-6;ZK418.11;C42D4.18
21ur-6861	-9.13938	6.19474	0.00214762	0.0148109	fkh-9;his-24;myo-3;pdi-2;snf-5;str-221;unc-3;B0393.3;chil-5;dhhc-7;C53B4.1;F21C3.6;cids-2;F38A1.8;gipc-2;H16D19.3;K08H10.6;T05H10.4;T07D10.3;dkf-2;Y5F2A.4;Y17G7B.10;snpc-1.2;fcd-2;yars-1;npr-32;gad-3;krr-1;C23G10.2;C25H3.1;got-2.1;F16B4.6;symk-1;F26F12.3;F47B7.2;pqn-52;dop-3;T22B2.1;Y46E12BL.2;D2062.13;Y51H4A.941
21ur-5278	-9.13983	6.19538	0.00330622	0.0208962	fbxb-100;sql-1;K07D4.2
21ur-6048	-9.14321	6.19648	0.0020937	0.0145495	hir-1;Y40D12A.1
21ur-7145	-9.14379	6.19793	0.0027793	0.0181518	srh-203;sru-21;F44E5.3;M04B2.4;M88.4;F55F8.7;R07E4.1;eif-1;gcn-1;ule-2;F36H5.13
21ur-13130	-9.14379	6.19793	0.00277744	0.0181518	ced-1;srd-12;srh-51;C39B10.1;D1046.2;F44E5.3;F55A11.8;M88.4;nhr-139;vrk-1;R07E4.1;R12A1.3;gcn-1;ule-2;F36H5.13
21ur-11998	-9.14446	6.1976	0.00352284	0.0220144	ctc-1
21ur-5282	-9.14446	6.1976	0.0035228	0.0220144	acs-22
21ur-833	-9.14613	6.20129	0.00338183	0.0212529	col-53;deg-1;hmp-2;hse-5;lin-25;nas-32;pis-1;M28.4;zim-2;Y53F4B.21;Y54E2A.8;aptf-2;ZK524.4;C13B9.2;F10E9.3;T05B11.4;T05H4.11;ccb-1;pps-1;abcf-1;mrps-22;C16C2.4;sre-22;R04B5.6;pdha-1;cutl-4;oac-56;D1014.5;F08F3.8;K12C11.1;T10D4.1;T23E7.2
21ur-4932	-9.14812	6.20114	0.00313672	0.0200277	dpf-1;ptp-3;ttn-1;mrck-1;unc-73;gspd-1;swt-3;fbxa-94;drd-1;Y116A8C.11;nhr-229;elpc-3;poml-2;K11H12.5;Y48G1C.10;atln-1;gcna-1;ZK897.10
21ur-3042	-9.15331	6.20683	0.00327804	0.0207312	NA
21ur-324	-9.15673	6.20841	0.0024226	0.0162581	best-26;F59E11.5;R09F10.3;unc-77;swsn-7;C34C12.8;F54B3.1;F58D12.3;C25A11.2;Y102A11A.3;M199.134
21ur-9597	-9.1603	6.21319	0.00269739	0.0177211	F11C3.1;myrf-2;clec-170;ZK287.4;ogdh-2;fbxc-25
21ur-3166	-9.1603	6.21319	0.00270071	0.0177313	cpin-1;dhs-15;far-7;mel-11;nas-39;pezo-1;arrd-14;tat-3;Y51H4A.25;Y116F11B.14;C14A11.6;CC8.2;K03H9.3;R155.3;T01B11.1;T02G5.3;math-42;mab-31;W03D8.11;srx-122;F11C3.1;clec-170;mig-38;Y38H6C.21
21ur-2135	-9.1636	6.21673	0.00345428	0.0216674	dhs-22;nhr-89;ubc-24;dcn-1;fozi-1
21ur-1517	-9.16791	6.2187	0.00302804	0.0194457	sqv-5;dkf-2
21ur-7482	-9.16791	6.2187	0.00302792	0.0194457	che-6;egl-2;emb-9;sqv-5;lmtr-3;tbc-8;uggt-2;C15F1.2;F15E6.5;F20A1.10;sdz-24
21ur-10275	-9.16791	6.2187	0.00301632	0.0194204	srd-50;vha-7;nkcc-1;clec-52;C44E4.5;fbxc-19
21ur-6729	-9.17043	6.22115	0.00303824	0.0194986	fos-1;glr-1;gut-2;hum-6;lea-1;pqn-41;pars-2;srr-9;srr-10;wrt-3;C23H4.7;F07A11.4;eak-6;F14B6.4;F15G9.1;F39B2.8;slc-25A32;M03B6.1;M18.3;kmo-1;swt-6;sec-31;T04C10.3;W01D2.3;tat-3;Y39B6A.33;abce-1;rsks-1;Y54G11A.2;vps-15;B0511.12;C02D5.2;C02H6.1;C06G1.2;math-16;C28H8.5;D1014.2;irld-28;irld-32;F31F4.17;F37C12.1;F44A2.3;disl-2;H20J04.7;R08E5.3;nhr-210;ttr-8;fbxc-55;Y54F10BM.6;ZK1290.10;C23H4.8;tom-1;E0…
21ur-3356	-9.17315	6.2247	0.00291563	0.0189237	sru-1;sru-16;srx-84;vglu-3;emc-2
21ur-3970	-9.17691	6.22842	0.00246822	0.0165531	pck-3;fbxa-143
21ur-14116	-9.17791	6.22765	0.00393188	0.0238976	lin-59;F49E11.2;F57B7.2;cpna-2;C02B10.5;fbxb-6
21ur-5489	-9.17791	6.22765	0.00392994	0.0238976	lin-59;rab-1;ran-3;ver-4;E02H4.2;F49E11.2;F57B7.2;hrpu-1;ZK632.2;cpna-2;F25F8.1;T19H5.6
21ur-3029	-9.17893	6.22901	0.00316601	0.0201374	eor-1;ptr-21;smg-2;srx-2;vit-6;C53D6.6;gadr-6;F53C11.5;pges-2;Y48E1C.4;ZC247.1;set-19;cpsf-1;fbxa-224
21ur-616	-9.17893	6.22901	0.00316506	0.0201374	smc-3;ttn-1;ugt-65;Y67A10A.3;acs-5;Y106G6D.2;elpc-2;ZC84.6;C06G1.1;T08E11.8;T19D12.10;T07H3.10;atl-1;fat-4;nrde-4;let-413;srw-127;C55A1.1;F37D6.4;M04D8.4;R05H5.3;oac-56;del-7;abch-1;F55D10.4;K10B4.1;oac-40;T10D4.6;syx-18;usp-5;Y47G6A.5;cpsf-1
21ur-3681	-9.18123	6.23174	0.00280225	0.0182897	dlk-1;efl-2;pnk-1;trpl-5;sea-2;ser-2;snf-3;srh-220;srw-68;tbx-2;unc-68;lact-6;C23H4.3;C34B7.2;mys-4;E03H4.3;gmeb-2;gpx-2;swt-6;Y37H9A.1;Y39A1A.20;Y48C3A.14;Y105C5A.15;lgc-55;ZK228.3;C01C4.3;F10D7.5;T12B3.2;Y50D4C.3;nlp-81;nekl-2;hat-1;C45B11.6;F09B12.7;itx-1;spe-6;Mar-03;F33H1.3;Y39B6A.8;srz-56;C56C10.11;F09E5.3
21ur-13263	-9.18334	6.23271	0.00301079	0.0194098	NA
21ur-4405	-9.18334	6.23271	0.00300793	0.0194039	bpl-1;dnj-8;nhr-25;sop-3;tag-115;uggt-2;hmbx-1;cyp-25A6;K12H6.12;ferl-1
21ur-1014	-9.18546	6.23637	0.0021803	0.0149331	ntl-4;unc-9;B0513.5;F47E1.4;plc-1;F13H10.3;W09G3.7;clec-35;cst-2;cst-1;F33D11.2;Y27F2A.6
21ur-5008	-9.1863	6.23725	0.00249543	0.0166762	lir-1;nhr-100;F26D2.16;Y106G6D.5;nhr-189;ZK430.5;F36H9.10
21ur-5904	-9.18755	6.23628	0.00324972	0.0206043	kdin-1;ser-5;C23G10.6;Y50C1A.2;F44F1.3;cyp-34A1;C14C6.13;C46H11.3;ZC239.20;ZC239.21
21ur-4559	-9.19033	6.24049	0.00363908	0.0225408	dnj-8;grk-1;mat-2;nhr-25;par-2;hasp-1;F53C11.1;H03A11.1;K08C9.5;K08E7.5;T24B8.7;W04A4.5;Y39B6A.25;swt-2;C56E6.2;hach-1;F25G6.1;fahd-1;ZC13.10;F11A5.18;cpz-1;srg-55;srw-19;R02F11.9
21ur-5404	-9.19033	6.24049	0.00364093	0.0225408	cpb-2;exc-4;gei-6;gex-2;itr-1;mes-3;nfi-1;tank-1;soc-2;C07B5.2;F53C11.4;F53H2.3;M01B2.10;T05D4.5;pals-13;nars-2;Y75B8A.32;athp-3;mrps-26;sec-6;F32A5.3;cyp-33C5;cyp-33C4;F58F9.4;F59A3.8;fbxb-44;acds-10;M04G7.2;fbxb-104;K04A8.21;imb-2;srv-10;srx-80;str-39;str-40;str-45;snpc-3.4;trpp-8
21ur-1226	-9.19106	6.2395	0.00327233	0.0207082	pdi-3;vab-10;M116.5
21ur-9275	-9.19313	6.24137	0.00250746	0.0167041	fer-1;lpd-3;spo-11;twk-8;unc-96;fig-1;hrg-2;prp-3;R17.3;T22C1.11;T24B8.2;W04G3.5;Y47H9C.8;scav-2;B0205.1;tpp-2;igeg-1;F46E10.3;F48E3.8;srz-19;atg-2;R02D3.4;mfsd-6;T12A2.1;Y9C9A.5;eel-1
21ur-12345	-9.19313	6.24137	0.00250228	0.0166807	Y57G11A.2;Y67H2A.7
21ur-3947	-9.19313	6.24137	0.00249851	0.0166779	fkh-6;prx-1;str-35;str-211;lipl-2;ugt-62;W04A8.3;Y45F10C.1;Y66D12A.7;Y105E8B.9;ZK512.10;R12E2.1;C50E3.15
21ur-2644	-9.1934	6.24237	0.00510842	0.0294191	Y66D12A.19
21ur-13529	-9.19425	6.24305	0.00376956	0.0231921	bli-4;C11H1.3;chil-17;T28F2.2;frpr-19;srxa-13
21ur-6296	-9.19425	6.24305	0.00376158	0.0231586	NA
21ur-6094	-9.1943	6.24261	0.00213323	0.0147467	cdh-10;sos-1;K11D9.3;nlp-53;Y41E3.1;C24H12.1;lst-5;F31E3.2;Y82E9BL.1
21ur-15307	-9.19692	6.24545	0.00260581	0.0172101	agt-1;coh-3;cpn-2;dig-1;hcp-2;mtm-9;npp-7;rbc-1;sra-3;srd-40;srd-45;str-39;tag-77;tre-1;uev-1;unc-54;C06B8.7;C33A12.4;F01D5.3;F19C6.5;K02C4.3;ptp-4;K10C3.5;chil-25;Y105E8B.9;mdt-9;C05D9.9;C50C3.5;F10E9.7;tpp-2;malt-1;cir-1;ctsa-1;clec-265;M03F8.3;R09F10.5;Y71G12B.25
21ur-2108	-9.19794	6.24631	0.00360265	0.0224429	aex-3;srh-87;srh-88;srh-227;srh-228;pitr-2
21ur-1069	-9.19866	6.2465	0.00237136	0.0159787	cat-1;ckk-1;dhs-8;dhs-20;gcy-15;glc-4;klp-11;lep-2;let-502;rgs-1;sri-37;ubc-1;C25F9.5;C45B11.2;C47E8.4;D1054.1;F20G2.3;F38B7.2;flp-22;K05C4.5;K10H10.6;pck-2;T22C1.6;Y76A2B.4;Y106G6A.1;mrpl-9;B0207.9;B0432.10;atgl-1;fbxa-164;C17H12.4;hpo-10;F10G7.9;svh-4;F41H10.4;K02E10.4;K04C2.2;Y9C9A.8;syd-9;C25F9.10;F19G12.9;dnj-27;htp-1;rsp-7;zak-1;C30H6.5;clec-109;fasn-1;H05L14.1;chil-17;T28F3.9;Y51H4A.25;B05…
21ur-481	-9.19975	6.24899	0.00812668	0.0424662	adr-1;apn-1;ceh-43;ceh-44;che-12;crn-3;cux-7;dnj-11;frm-1;ftn-1;gei-8;gly-10;haf-4;ifd-2;klc-2;klp-13;lec-3;let-756;mpz-1;npp-14;ooc-3;osm-12;swsn-4;rpl-5;set-2;skr-14;itsn-1;nduf-2.2;tbx-40;unc-17;unc-41;unc-89;unc-104;vab-10;AH6.3;B0379.6;C07E3.4;C08B6.4;C08B6.11;C14H10.3;rrbs-1;sphk-1;fbxa-133;D2005.1;F27C8.2;F27C8.3;F33E2.4;arrd-24;erfa-3;K03A11.1;K09A9.6;K11D9.3;R03D7.5;R07E5.1;enpl-1;T08G11…
21ur-3072	-9.20357	6.25159	0.00479286	0.0280384	acr-16;aph-2;cpn-2;dig-1;epi-1;gcy-27;glp-1;hst-1;hum-8;ins-33;nhx-3;parg-2;rpl-3;snf-9;srw-56;ttn-1;unc-18;pfk-1.2;fshr-1;DH11.5;F10C2.3;F10G8.8;rpb-12;F35E2.5;F54D5.15;F56D5.9;fbxa-102;R05A10.3;T11G6.4;chc-1;Y6B3B.7;Y43D4A.1;fbxa-128;Y49E10.4;Y57G11C.20;Y57G11C.32;Y62H9A.2;C28C12.3;E02C12.11;F16H11.1;F28C10.3;agr-1;gadr-3;syp-4;K04F10.2;R08F11.1;pcbd-1;W03B1.5;W03B1.9;mvk-1;Y73E7A.8;ncap-1;fbxb…
21ur-12026	-9.20395	6.2513	0.00314763	0.0200717	cwn-1;dsh-2;flr-1;spe-12;srh-82;srj-39;srj-40;str-87;tag-53;unc-22;acd-3;T22A3.6;lgc-35;Y48B6A.5;nep-26;C02G6.2;pks-1;C52B9.10;F32B5.3;F44A2.7;F44E7.4;F46F11.8;K09F5.1;T10D4.6;T10E10.4;cil-7;Y57G7A.6;Y71F9AL.10;ZK867.2
21ur-14908	-9.20395	6.2513	0.00314294	0.0200546	cwn-1;dsh-2;rab-8;srh-82;sri-27;srj-39;F49E2.2;T22A3.6;sorb-1;Y48B6A.5;faah-4;C02G6.2;C52B9.10;F44A2.7;T10D4.6;Y45G5AM.3;bath-23;Y57G7A.6;Y71F9AL.10;ZK867.2;T04A8.18
21ur-6037	-9.20541	6.25366	0.00249658	0.0166762	cpb-2;fat-6;fem-2;ins-34;kin-19;let-49;lrp-2;nhr-97;phb-2;ran-2;teg-1;twk-17;unc-83;C47E8.4;F53F4.4;arrd-13;T04D3.1;T08A11.1;dkf-2;gly-9;cdkr-3;C06E4.5;srab-4;vps-33.2;atg-16.1;igcm-1;T05H4.11;mob-3;T12E12.6;sor-1;set-18;hil-7;fbxb-42
21ur-6328	-9.21152	6.25982	0.00297753	0.0192202	obr-1;Y18H1A.11
21ur-6091	-9.2123	6.25911	0.00215446	0.0148376	cal-2;cku-70;fre-1;gop-1;grl-7;icd-1;nhr-64;pgl-3;pmk-3;pqn-41;prg-1;prx-5;swsn-4;rol-6;sel-2;tag-77;mma-1;glb-8;C34F6.10;F11A5.9;F22B8.3;F22G12.5;yif-1;nol-9;sftb-1;T09E11.8;W04E12.3;Y57A10A.27;Y75B8A.31;nhr-243;Y111B2A.27;ZC373.3;ccdc-47;snpc-3.1;C03H5.5;C55C3.6;F15E6.3;F33H12.6;agr-1;F42A9.9;F48E8.3;F52G3.4;F53H1.3;F59H6.5;K02E10.1;aak-2;ztf-18;clec-125;Y16E11A.2;Y17G9B.4;Y46B2A.2;snpc-3.3;snp…
21ur-15045	-9.2123	6.25911	0.00215181	0.0148295	cal-2;cku-70;fce-1;hda-10;nhr-35;nhr-64;pgl-3;pmk-3;pqn-41;sel-2;tag-77;mma-1;F41D3.11;yif-1;F59B10.4;W04E12.3;Y41E3.1;Y57A10A.27;Y75B8A.31;ZK228.3;snpc-3.1;F15E6.3;ztf-18;snpc-3.3;snpc-3.2;Y73E7A.3;Y37H2A.14
21ur-5965	-9.21336	6.26084	0.00398927	0.0241875	clc-5;dpy-11;fmo-5;rpl-18;srh-11;tsp-7;srt-7;lron-15;Y34F4.4;madf-9
21ur-6236	-9.21336	6.26084	0.00398421	0.0241715	gei-3;mask-1;F55A12.2;K07H8.5;syx-16
21ur-9487	-9.21691	6.26499	0.00226308	0.0154094	acr-17;apb-3;trip-4;brc-1;btf-1;ceh-44;che-11;cki-1;cogc-2;col-54;col-118;coq-5;csk-1;cua-1;cyn-13;dhc-1;dig-1;dpf-1;dpf-2;ego-2;evl-14;frm-1;glr-2;gly-6;haf-2;hcf-1;hst-3.1;ins-37;kel-10;lem-3;lrp-1;mog-1;nas-20;nhl-3;nhr-86;npp-4;npr-2;pgl-2;pgp-3;phf-5;pqn-15;pqn-85;pxf-1;rbc-1;rbd-1;rom-1;sma-2;smc-4;str-67;str-164;syp-1;tag-65;tps-1;unc-104;B0001.5;eri-12;C01F6.2;arrd-25;C08H9.1;C09G9.8;C13B…
21ur-13785	-9.21692	6.26499	0.00226691	0.01541	abt-4;ced-7;ceh-1;ceh-9;ceh-21;ceh-22;cogc-2;col-83;cul-4;cyn-3;cyn-13;dhc-1;dnj-13;ego-2;emb-5;fbf-1;fbf-2;frm-1;him-1;hsp-3;lec-11;mec-17;pes-10;pmp-5;pqn-41;abu-13;pqn-75;ptc-1;ptr-4;ptr-5;rrf-3;sax-2;smg-6;sys-1;kdin-1;tbb-6;tnt-4;twk-2;twk-13;vit-1;C04B4.5;C10C5.4;C39E9.12;C47E8.9;nhr-165;nasp-2;D2030.2;tkt-1;F07C6.4;F20C5.5;F23B12.7;clsp-1;F44G4.6;F49C5.3;hpo-11;endu-1;K07G5.5;cyp-14A1;agl-…
21ur-6950	-9.21784	6.26479	0.00207673	0.0144921	elo-1;let-607;nas-39;B0395.3;nhr-283;K10H10.6;math-4;ugt-48;cnnm-3;F38E9.1;T13C2.6
21ur-6489	-9.21849	6.26574	0.00307431	0.0197048	anc-1;atp-3;cdl-1;cyk-3;acdh-13;gcc-1;snf-2;pbrm-1;cutl-27;F33H2.6;F52B5.3;M162.5;R05D11.9;C25G6.3;K07H8.10;epg-7;Y48G8AL.10;Y73B6BL.27;C46C2.7
21ur-13202	-9.21849	6.26574	0.00307757	0.019713	cyk-1;cyk-3;dnj-26;phy-2;cutl-27;maph-1.2;F33H2.6;ZC116.3;C25G6.3;igcm-2
21ur-1330	-9.21861	6.26609	0.0032656	0.0206918	C09G5.7;math-33;W02B12.1;hsp-110;F52B10.3
21ur-13072	-9.21861	6.26609	0.00326906	0.0207006	Y20C6A.1
21ur-5357	-9.22066	6.26647	0.00216615	0.0148701	acr-14;ama-1;cct-5;col-182;dpy-28;far-2;gcy-37;gfi-2;gly-4;gly-5;gly-20;mca-3;mec-2;pabp-2;pat-12;plx-1;pqn-83;pqn-87;ptp-2;ras-1;sad-1;srd-4;srh-92;srw-2;str-109;ctbp-1;nrfl-1;tsr-1;twk-17;unc-29;unc-108;unc-115;6R55.2;dohh-1;har-1;C17E4.2;C34F6.10;sams-1;srsx-26;nlp-59;ent-6;idha-1;K03H1.12;ctf-18;atp-6;T03F7.6;T04F8.3;T07D4.2;slc-17.9;Jun-01;dkf-2;mlt-11;zip-3;Y39A1A.3;Y39E4B.6;dhhc-2;snx-14;a…
21ur-4694	-9.22089	6.26638	0.00269517	0.0177182	T23F11.4;C49H3.3;atg-16.1;set-30
21ur-8024	-9.22234	6.26879	0.00338575	0.0212642	gpa-15;mgl-2;npa-1;ptr-19;rad-54;wdr-20;nhr-196;W07G1.1;C02F12.5;nep-11;tat-2;Y9C12A.1;nhr-239
21ur-6210	-9.2239	6.27017	0.00190086	0.013578	NA
21ur-11351	-9.2239	6.27017	0.00189937	0.013577	B0524.2;fbxa-80
21ur-4251	-9.22412	6.27143	0.00162724	0.0119672	par-1;sul-1;trpa-1;dot-1.2;clec-186;C28G1.5;cogc-3
21ur-10650	-9.22555	6.27155	0.00165252	0.0121072	myo-1;pkn-1;Y106G6H.8;basl-1;frpr-4;F25B5.6;ZK993.2
21ur-6130	-9.22555	6.27155	0.00165245	0.0121072	bar-1;dre-1;nas-13;nhr-62;nhr-135;twk-42;unc-62;B0464.6;C33A12.3;rin-1;drh-3;irg-4;obr-2;lsl-1;agef-1;mltn-2;Y56A3A.28;Y57G11C.32;B0495.5;C16A11.7;ddx-23;nhr-184;F58F9.4;H06I04.6;lmd-5;rep-1;Y71H2AM.15;Y102A11A.2
21ur-7995	-9.22704	6.2737	0.00281061	0.0183182	ccf-1;coq-8;alp-1;exc-4;far-7;fkh-7;lin-56;nhr-72;odr-1;pgl-3;pms-2;rgs-3;srx-67;C15A11.7;C53D6.7;fbxa-88;F28F8.7;F49C12.5;F53F4.7;F59C6.8;nduo-1;gpx-2;fbxa-81;bath-35;Y6E2A.7;nlp-53;Y17D7B.2;Y39B6A.5;Y48G10A.6;mop-25.2;Y60A9.1;ZK1307.7;C03B1.7;rpb-2;vps-45;oac-11;atic-1;trk-1;F13H6.3;F20D6.2;F43C11.8;F46F11.8;acs-16;F54D12.7;K02F6.4;K12H4.3;fbxa-67;nmrk-1;Y34B4A.4;Y37F4.5;ttc-37;cogc-4;Y73B3A.13…
21ur-11341	-9.22704	6.2737	0.00281212	0.0183182	ben-1;ccf-1;ctl-1;exc-4;ire-1;lin-56;lst-2;nhr-72;pes-5;pgl-3;pgp-14;pms-2;prk-1;ptp-2;ptr-17;rgs-3;srg-13;sur-2;ttn-1;vhp-1;mdt-17;B0001.8;C03D6.1;C53D6.7;fbxa-88;F25H2.3;fbxa-144;F47B8.4;F53F4.7;slc-25A32;gpx-2;T05D4.2;fbxa-81;mlt-11;ola-1;tat-3;Y6E2A.7;Y48G10A.6;ctl-3;Y60A9.1;Y75B8A.7;clec-35;Y105E8A.25;ZK1307.7;cpna-2;C04E12.5;C05C8.7;C25F6.7;smc-5;fbxc-52;oac-11;atic-1;trk-1;F20D6.2;czw-1;ac…
21ur-2405	-9.22704	6.27221	0.00231272	0.0156575	F39D8.3;rpa-1;mps-2;K01A2.9;dpm-1;C38C3.10;K01A2.12
21ur-6873	-9.22704	6.27221	0.0023122	0.0156575	gly-7;let-363;str-130;F07B10.4;C14B9.8;chil-11;toca-1
21ur-2052	-9.23497	6.28079	0.00262907	0.0173293	hus-1;lec-7;sru-3;srx-42;arrd-3;C09F12.3;C44H4.4;C47E12.13;F21G4.6;noca-1;T16G1.3;fbxc-14;ruvb-2;Y54G2A.13;che-14;ocr-4;ptr-2;oxa-1;T28F4.1;Y116A8C.40;C09E8.1;F13A2.2;H20E11.2;K10C2.1;Y39H10A.1
21ur-4069	-9.23839	6.28443	0.00234197	0.015802	aka-1;dig-1;vps-54;zhp-3;prom-1;Y38H6C.21;strd-1;Y59A8B.21;cutl-5;fbxa-36;ZK380.5;C34C6.10;pgp-10;C50F4.1;M04B2.7;nep-21;lron-8;arid-1
21ur-7310	-9.24417	6.2874	0.00260454	0.0172101	ard-1;cpin-1;hoe-1;twk-18;B0336.7;F09E5.3;F58F9.4
21ur-791	-9.24417	6.2874	0.00260397	0.0172101	unc-9;slcf-2;F53C11.5;srt-50;daf-15;gcy-4;mrp-6;nlp-14;ebax-1;memb-1;C14H10.2;T28F4.3;cyp-42A1;clec-67;teg-4;plpp-1.2;Y82E9BR.19;ZC477.2;ZK546.14
21ur-4685	-9.25202	6.29519	0.00225291	0.0153567	ajm-1;aars-2;atf-7;cyp-13A7;cyp-44A1;cdc-14;cdh-10;cdk-8;cku-70;col-46;cul-5;daf-12;dis-3;dnj-12;duo-3;egl-8;elt-6;emb-27;epi-1;evl-14;fat-7;glh-3;grp-1;hda-2;ist-1;klp-20;lag-1;ldb-1;lin-12;lin-59;lpd-3;mrp-8;msh-6;mtm-1;nhr-102;npp-5;blmp-1;par-3;pef-1;tank-1;pqn-24;rgs-5;rnp-3;scd-2;skr-17;srd-44;srg-14;srh-222;srh-223;srh-299;sru-11;sru-19;srw-61;sss-1;str-113;ttn-1;madd-3;tlk-1;tra-2;twk-5;t…
21ur-619	-9.25358	6.29582	0.0024942	0.0166762	cdc-6;cdh-3;dhs-5;far-5;baz-2;glh-2;gly-15;hum-6;kin-2;lin-39;ncx-3;nhr-32;npr-2;odr-10;rcq-5;sem-2;srj-49;tln-1;unc-77;fbxb-119;C03E10.3;C26E1.1;C49A1.1;ppfr-1;F22E12.1;F56F3.4;F56H6.9;R08D7.5;T27F6.1;W01F3.2;mtr-4;trpp-5;ceh-92;Y73F8A.32;scav-2;mlt-4;cpna-2;B0511.12;fbxb-13;C34F11.1;C46C11.2;F12A10.8;F18C5.10;F38E1.6;F47G3.3;H34I24.1;R02F11.3;R08E5.1;lmtr-5;T13C2.2;T21E12.5;nspd-10;Y48G1C.5;Y50…
21ur-5399	-9.25606	6.29963	0.00275281	0.0180496	hst-2;kin-20;pbs-7;wrt-4;F02E9.7;rga-5;T25C8.1;nep-1;pifk-1;Y22D7AR.7;Y71H2AM.15
21ur-8193	-9.25978	6.30336	0.00221479	0.0151279	dhc-1;frm-7;lrp-2;nfi-1;rhgf-1;C14B4.2;C24F3.2;lgc-49;T18D3.1;Y45F10D.15;C12D5.5;C33E10.5;snap-29;T10B5.8;ccep-290;fbxa-26;ZK353.4
21ur-13862	-9.25979	6.30336	0.00221658	0.0151297	lgc-11;coq-1;dhc-1;dnj-20;dnj-30;frm-7;gst-11;hmg-4;mef-2;ndx-8;nfi-1;rrf-1;ubl-5;C14B4.2;C24F3.2;M04C3.2;rskn-1;Y73F8A.5;fbxa-165;C12D5.5;C33E10.5;F08B6.1;irld-38;K08B4.2;T10B5.8;mrrf-1;zig-11;ccep-290;Y73B6BL.23;ZK353.4;ZK616.5;fbxa-224
21ur-5369	-9.26034	6.30209	0.0019482	0.0137977	NA
21ur-5013	-9.26216	6.30399	0.00171973	0.0124987	dhs-20;tre-1;F08G5.3;F53F8.3;fbxb-2;B0310.6;C43H6.4;F42G2.2;C18D11.7
21ur-7670	-9.27005	6.31094	0.00226552	0.01541	gst-4;nhr-135;pag-3;ugt-15;T07F10.3;T21C9.6;srbc-33
21ur-6089	-9.2707	6.31323	0.00223721	0.0152601	unc-31;cpt-5;ent-2;nifk-1;hal-2;Y57E12AM.1;bpl-1;hmp-2;nhr-2;ran-3;jmjd-1.1;srw-24;wrn-1;C06C3.3;seb-3;C48D5.3;tasp-1;mks-6;R09H10.3;set-16;cutl-15;W04G5.10;asp-15;sgo-1;mctp-1;F46F5.7;acs-15;T14B4.1;Y8A9A.2;Y37E11AL.6;nekl-1;vha-19
21ur-4503	-9.27245	6.31328	0.00210301	0.0145737	cnk-1;lgg-1;npp-6;sdc-3;ttr-21;obr-2;cyp-13B2;K09E9.3;M28.9;pro-3;C48E7.6;F23F1.6
21ur-10515	-9.2725	6.31363	0.00247604	0.0165833	arx-6;coh-3;cpb-3;hcp-2;let-858;nhr-16;rab-11.2;rfc-4;rsp-7;spd-5;str-90;vps-34;cdk-12;bud-31;C13B4.1;nuaf-1;F01G10.10;lurp-2;F35E12.2;F36H2.3;mus-101;F56D5.5;lron-14;T08A11.1;T12D8.9;mltn-11;ani-3;fbxa-218;Y53F4B.19;sre-27;Y57G11B.2;sql-1;tag-278;C09B9.7;math-16;kle-2;fbxc-52;eaf-1;F39G3.3;F52C9.5;F58E2.4;R09A1.2;nmrk-1;eif-2alpha;Y71F9AL.10;nhr-252;ZK1240.1;M03A1.8
21ur-12619	-9.2725	6.31363	0.00247086	0.0165597	app-1;arx-6;chs-2;col-46;cyb-3;dsh-2;fer-1;xpo-3;let-2;let-858;nhr-16;pab-2;pad-1;pqn-80;rab-11.2;rfc-4;rsp-7;spd-5;sqv-6;str-90;trp-4;unc-43;vps-34;ctr-9;C03H12.1;bud-31;C14B4.2;best-7;C48D1.1;nuaf-1;F01G10.10;gnrr-6;F36H2.3;F56D5.5;lron-14;T07G12.3;T12D8.9;T28B8.3;T28C6.7;W02D9.10;mltn-11;oac-54;rhy-1;Y17G7B.22;Y32B12B.4;Y38E10A.3;Y43D4A.5;fbxa-218;arrd-2;sre-27;Y62H9A.3;Y75B8A.31;ZK822.2;B0207…
21ur-4578	-9.27277	6.31332	0.0021065	0.0145877	dhhc-6;F45D11.14;F45D11.15;F45D11.16
21ur-5831	-9.27278	6.31332	0.002102	0.0145737	ndx-3;smf-3;tbx-7;F14E5.1;dpyd-1;sdz-7;M02H5.8;Y55B1BL.1;fbxa-142;C10C5.4;C47F8.3;crml-1;ZC116.1;C32D5.7;gfrp-1;M03A1.8;W02H5.11
21ur-12846	-9.27392	6.31575	0.0021876	0.0149707	chs-2;ocr-4;rnr-1;srw-103;unc-68;ver-3;clec-48;T25B9.6;jmjd-2;ZK1067.4;tbc-6;D1014.5;EEED8.15;srt-35;abts-3;F59B1.6;K10B3.5;Y22D7AL.15;Y71G12B.6;srbc-60;C29E4.15;Y34F4.6;F52D2.12
21ur-5826	-9.27392	6.31575	0.00218983	0.0149707	dic-1;gcy-33;him-4;hmr-1;hog-1;let-19;nhr-68;ocr-4;srh-49;sru-23;str-76;twk-2;C32H11.9;dod-21;drh-3;hgap-2;glna-3;F54D1.6;R06A4.2;chil-21;pde-12;T03D8.6;qdpr-1;acl-2;T19A6.1;T28C6.5;Y6D1A.1;Y54E5B.2;faah-4;ZC302.3;atg-4.2;ZK896.4;ZK896.5;C28H8.2;chtl-1;ubxn-3;F53B1.4;R02F2.7;R11G1.6;tmc-1;str-265;fahd-1;ZK973.11
21ur-13928	-9.27392	6.31575	0.00219029	0.0149707	che-7;cyl-1;ketn-1;rnr-1;srw-103;ril-2;arrd-9;F36H2.3;M110.7;oac-56;ZK792.7;math-25;D1014.5;srt-35;abts-3;Y22D7AL.15;Y40A1A.2;M02G9.4;F52D2.12
21ur-7892	-9.27459	6.31548	0.00200852	0.0141546	F26A3.1;mam-5;stt-3;C25B8.8;T08G5.15
21ur-6793	-9.27459	6.31548	0.00200555	0.0141491	cdh-3;nac-2;ptr-8;zfp-1;zipt-9;snrp-40.2;stt-3;Y9C9A.16;C25B8.8
21ur-160	-9.27474	6.31489	0.00167867	0.012264	daf-36;dig-1;pgp-2;faah-2;F58F9.1;fln-1
21ur-10099	-9.27474	6.31489	0.00167734	0.012264	mog-5;F42G8.8;Y69A2AR.3
21ur-1770	-9.27633	6.31632	0.00181036	0.0130153	ccr-4;spr-3;srr-8;panl-2
21ur-1260	-9.28115	6.32078	0.00214454	0.0148101	acr-23;ceh-41;fem-2;gcy-11;hum-7;let-268;mlh-1;par-4;ketn-1;rrf-1;ttn-1;wah-1;cdc-48.2;F14F8.8;F25H2.3;sac-1;F36D3.5;golg-4;K07C5.9;R09H10.5;Y17G7B.10;fcd-2;ung-1;atfs-1;fan-1;ztf-30;C36E6.2;C45G9.10;F20A1.6;skr-18;F56E10.1;rpi-2;usp-5;T28H11.8;W09G12.9;Y22D7AL.11;Y32H12A.8;hpo-29;Y55F3BR.1;Y57G7A.5;Y71G12B.13;Y82E9BR.19;Y54G2A.57;R10E4.11;ZK892.3
21ur-11169	-9.28281	6.32397	0.00241523	0.0162304	nep-17;K09E4.4;hphd-1
21ur-2263	-9.28281	6.32397	0.00242131	0.0162581	sqv-4;nep-17;hphd-1
21ur-7363	-9.28412	6.32545	0.00251339	0.0167325	mog-5;rrf-2;C06H2.2;F25H8.2;F43D9.1;F55A11.8;pals-13;F57C9.4;nmur-2;W01C8.5
21ur-1555	-9.2845	6.32517	0.00186365	0.0133491	cyp-14A5;glh-4;gpb-1;nca-2;pmk-3;tbc-19;erv-46;R08A2.5;epg-3;Y57A10A.5;ZK1320.11;C05D11.8;nep-12;F39H12.1;F39H12.2;F53B1.8;F54D12.7;rod-1
21ur-1374	-9.28546	6.32606	0.00239993	0.0161385	F32B5.6
21ur-3721	-9.28723	6.32677	0.00368253	0.0227119	klp-12;C11H1.3;F02E11.3;F46F5.5;myo-5
21ur-4435	-9.28723	6.32677	0.00368251	0.0227119	C11H1.3;lgc-41;F36G9.3;ent-7;ZK185.5
21ur-15352	-9.28792	6.32694	0.00216808	0.0148701	frm-9;lad-2;nas-39;ttn-1;tbx-37;xpa-1;clec-151;F11E6.8;erp-44.2;C06E2.5;F19B10.4;F19G12.2;F42A10.7;Y73C8C.8;mrps-30
21ur-6969	-9.28792	6.32694	0.00216626	0.0148701	hum-2;mup-4;srx-86;C43F9.4;din-1;zim-2;jmjd-2;eipr-1;Y106G6G.4;B0228.7;C33F10.4;pks-1;D1007.10;F14D2.7;F31E3.2;F52C9.5;T04G9.7;T15B7.14;fbxa-20;ZC239.6;K09D9.14
21ur-4116	-9.28852	6.32816	0.00228606	0.0155147	grl-6;brc-2
21ur-4965	-9.29209	6.33253	0.00194175	0.0137679	icl-1;hda-3;ncl-1;pept-1;T19D2.2;skp-1;srh-268;unc-77;F10G8.8;F19H6.3;F36D1.6;K01D12.6;R07E5.6;R10E11.5;fbxb-1;Y38H6C.8;Y54G9A.5;cyp-33A1;F09E5.14;lmd-5;C29E4.13
21ur-6066	-9.2925	6.3322	0.0031571	0.0201064	cdc-14;dim-1;dlk-1;elt-2;glh-1;gly-14;srh-67;srh-68;srh-69;sru-40;srx-12;srx-90;srx-93;tsp-19;unc-97;best-1;C07B5.4;F29D10.1;parn-1;T09E11.8;T24B1.1;Y51A2D.1;Y54E2A.8;Y75B8A.7;ZK643.7;C02B10.5;ztf-3;D1007.15;dex-1;cst-1;F59A3.8;H35B03.2;fbxb-32;T04B8.5;ttr-30;T10B5.4;acdh-7;srt-63;T28C12.1;nphp-2;Y71F9AL.11;dss-1;ZK381.8;gfrp-1;F44F4.15
21ur-2220	-9.29865	6.33704	0.00214716	0.0148109	col-146;let-711;mig-1;C18D11.6;F16C3.1;F55H12.3;F58D5.5;Y39A1A.17;fbxa-206;C06G3.5;fbxa-182;fbxb-112;C18D11.9;C18D11.10;che-3;dhc-1;gcy-2;glc-1;gly-13;pyr-1;rpm-1;srb-7;tmd-2;twk-16;xpa-1;wdfy-3;F11C3.1;delm-1;F56D5.2;F59A2.2;Y62E10A.6;ZK287.1;C26B2.7;C27D9.2;C34F11.5;C53A3.2;nrd-1;F26A1.13;F27C1.11;F28A10.1;igcm-1;F44E7.2;F53B3.6;ddx-15;K09H11.7;Y48G1C.8;Y92H12A.2;Y92H12A.5;ZK546.4;ZK686.6
21ur-447	-9.30326	6.34173	0.00139693	0.0106243	ccf-1;daf-9;gei-8;gei-13;gon-1;ltd-1;nhr-106;pbs-3;phg-1;ppk-1;ptb-1;srd-7;twk-44;vig-1;wrn-1;cup-16;C49F8.1;eif-2A;F21D5.7;dlat-1;oac-20;F53F4.14;ptp-4;bath-37;M01E5.4;cutl-11;ugt-55;set-16;W03C9.2;W05H12.1;set-25;rsks-1;Y48B6A.10;Y53F4B.13;Y75B8A.7;hut-1;B0353.1;best-3;C04G6.5;ubr-1;afmd-1;F22E5.13;F25E5.8;F42G9.1;F45E1.5;K02D7.1;atg-2;nep-19;npr-12;eat-17;nhr-227;paqr-2;Y54F10AM.5;egrh-2
21ur-4785	-9.30458	6.34216	0.0019501	0.0138013	fat-7;srx-128;C49F5.8;Y42A5A.1;aagr-1;F53B1.8;fubl-4
21ur-9915	-9.30499	6.34407	0.00209531	0.0145506	abt-5;dpf-2;vms-1;math-39
21ur-483	-9.30499	6.34407	0.0020972	0.0145536	pqe-1;hrg-7
21ur-44	-9.31316	6.35157	0.00162835	0.0119672	dic-1;fmo-4;gcy-5;glr-1;him-4;lrp-1;nhr-9;nlr-1;srh-279;srh-287;C25F9.5;srz-59;B0207.6;fbxb-111;tmc-1;fbxa-7;mlt-8;cyp-31A3;Y102A11A.3;npp-24;W01A8.8
21ur-15250	-9.31402	6.35041	0.00138412	0.0105429	NA
21ur-5737	-9.31402	6.35041	0.00137928	0.0105141	kin-20;Y61A9LA.3
21ur-4600	-9.31922	6.3557	0.00216258	0.0148701	atl-1;daf-16;eif-3.E;pha-4;str-47;swt-3;F32B4.5;hpo-30;spds-1;nlp-69;chin-1;C14C6.2;F44E2.4;comt-1;abts-3;T04A6.1;mrps-2;Y57E12AL.1
21ur-8830	-9.32293	6.35829	0.00195962	0.0138589	col-147;dnj-27;lig-4;mig-14;pgp-11;pqn-62;rrf-2;ttn-1;tns-1;ubc-8;smgl-1;strl-1;K04H4.2;pck-2;T06E6.10;cyp-13A3;fbxa-2;T26C5.3;Y32F6B.1;tag-273;ZK757.2;B0207.5;cyp-35A2;sor-3;rha-2;D2007.2;D2092.6;F40A3.3;F43C11.12;R05D3.12;wapl-1;lgc-32;sqd-1;srxa-13;abt-1;dsl-7;eif-3.E;grl-2;jac-1;mua-6;ncr-1;rpc-1;sea-1;sel-11;sra-11;srh-149;srj-15;sru-37;xnp-1;cpna-3;C01F6.2;C03A3.1;C53B4.4;ubr-5;nhr-213;zim-…
21ur-2073	-9.32294	6.35829	0.00194261	0.0137679	C24D10.6;mmab-1;F39G3.2;K09E2.2;ced-7;dsl-7;gon-1;jac-1;mca-3;mpk-2;rbg-1;rpc-1;sra-1;sra-11;srh-39;srh-179;srj-15;sru-8;str-101;str-243;tag-77;B0001.5;C03A3.1;C53B4.4;idhg-1;ubr-5;M01F1.9;chil-23;cutl-11;nhr-213;T08A11.1;T13F2.4;W03G11.3;srxa-9;mdt-26;clec-3;srbc-22;ugt-40;F20D6.10;F37C4.4;bath-5;K08B5.1;hrde-4;T25D1.3;irld-17;ZK1055.7;R01H2.8;T04F3.5;K03B4.8;F36D1.23
21ur-13398	-9.3234	6.3596	0.00455717	0.0269437	gdi-1;pgl-1;rbr-2;glod-4;ulp-1;ent-7;T16G12.1;Y11D7A.9;pacs-1;B0511.12;C24A3.1;idhg-2;F48A9.1;F48E8.2;oac-57;M151.4;fbxb-104;nhr-256;ZK1248.13
21ur-2820	-9.3234	6.3596	0.00456923	0.026999	gcy-9;hif-1;rbr-2;rgs-7;best-7;C49F5.6;hpo-31;lgc-49;catp-6;clec-163;pacs-1;B0511.12;C24A3.1;ugt-32;F48A9.1;F48E8.2;fbxb-104;nhr-256
21ur-6422	-9.32343	6.36052	0.00216811	0.0148701	ccb-1;col-141;pgp-12;qui-1;srg-27;tbx-8;twk-2;C06H5.6;C44H9.6;F26H9.2;ZK1321.1;C50E3.5;M02D8.5;fbxc-24;pcp-5;D1086.17
21ur-5927	-9.32622	6.36128	0.00147107	0.0110452	cnk-1
21ur-9043	-9.32622	6.36128	0.00147082	0.0110452	fkh-9;mua-3;sax-2;BE10.4;Y75B8A.14;F10E9.3;T05B11.4
21ur-12895	-9.32623	6.36128	0.00145956	0.0109908	srm-1;C28H8.7
21ur-2463	-9.32678	6.36228	0.00174621	0.0126543	csp-3;dys-1;exc-7;frm-8;grl-3;haf-1;mec-1;nhr-48;nnt-1;myrf-1;pri-2;qua-1;str-25;zmp-1;C01G6.5;C05C12.6;bud-31;F10A3.4;F22B8.3;F40D4.12;clec-24;F54B11.5;srz-42;K03A11.1;M176.4;T04F3.1;Y42A5A.1;Y51H4A.7;Y56A3A.2;fbxa-30;ZC373.5;C14F11.4;C23G10.6;efr-3;cyp-33C1;del-7;nhr-36;F41G3.3;F45F2.11;lmd-3;H20J04.1;lipl-3;T07F8.1;T19B4.5;F41G3.19;Y43F8B.15;ZK250.13
21ur-2997	-9.32678	6.36228	0.00174585	0.0126543	arl-3;arl-8;ced-3;daf-4;daz-1;dpy-23;ego-2;fat-6;flp-2;frm-1;frm-8;gna-1;jac-1;lin-7;ncx-1;nhl-1;nhr-88;pdk-1;ran-5;rbg-2;ret-1;rsp-1;rsp-7;san-1;snr-4;sqt-2;srw-133;srx-8;srx-44;trr-1;B0564.6;B0564.9;C09G9.1;lid-1;irld-24;C36E8.1;C50H2.5;D2030.2;F11E6.9;F13B12.1;acp-3;F23B2.10;F30F8.1;F53H2.3;F55H2.5;H06A10.1;K07A1.13;M28.8;R07D5.2;pelo-1;T01D3.1;T02E1.2;T03F7.5;T05F1.2;W04A8.1;W04G5.5;prmt-7;Y1…
21ur-11335	-9.32713	6.36249	0.00149971	0.0112264	che-11;egl-27;ldb-1;ref-2;trpp-9;lgc-48;E01G6.3;F28C6.9;set-17;jmjd-2;nep-26;C54D2.2;K05G3.2;ZK105.8;C49G7.12;F59H6.14
21ur-6719	-9.32713	6.36249	0.00149318	0.0111943	amx-3;che-11;dnj-20;ref-2;snr-4;uaf-1;trpp-9;F35C5.12;set-17;T25G3.3;nhr-288;nep-26;C05D11.5;C08A9.9;nhr-163;C52B11.5;C54D2.2;nep-16;fbxc-8;dhhc-10;vrp-1;lgc-46;tag-243;fbxc-12;fbxc-11;fbxc-10;fbxc-9;C49G7.12;F59H6.14
21ur-142	-9.33791	6.37312	0.00203787	0.0142608	bbs-2;dnj-27;lam-3;mei-1;unc-52;F47G9.6;sta-2;ctg-1;B0281.3;B0281.8;hpo-27;dagl-2;oac-41;T19C3.5;Y58A7A.4;fbxa-80;ZK563.2;ZK1240.5;F54D12.10;K11H12.11
21ur-6170	-9.33791	6.37312	0.00204079	0.0142713	lag-2;C53B4.4;K01D12.1;pola-1;Y48E1C.2;B0281.5;dagl-2;ZK563.2
21ur-3214	-9.33835	6.37237	0.00134246	0.0102805	fem-1;gcy-15;gly-2;hbl-1;spe-5;bgnt-1.1;F36A2.9;F58D2.2;T24B8.7;Y39B6A.16;fbxa-128;lron-13;C29F9.8;F29A7.4;sre-24;F56D1.1;M02E1.1;R11E3.2;gcy-28;mel-46;Y32H12A.8;trpl-3;trpl-4;lin-65;Y62F5A.12
21ur-1218	-9.3387	6.37278	0.00145804	0.0109887	BE10.3;F53A2.1;W09D10.4;Y75B8A.7;arle-14;Y53G8B.2;trpp-10;acy-3;clr-1;elc-2;gcy-23;ndx-8;sru-38;mltn-12;F07H5.7;F25H2.12;F25H5.2;memi-3;K06G5.1;T05F1.4;memi-2;C54F6.12;E02C12.10;E02C12.12;F47B7.2;sma-10;Y40C5A.3;Y54E10A.11;Y57E12AR.1
21ur-8056	-9.3418	6.37698	0.00139592	0.0106243	abt-4;aly-2;cdk-5;cdt-1;cogc-2;col-135;csn-5;ech-5;mrp-1;mtm-5;pad-1;sem-4;sro-1;C49C3.15;D1086.2;mob-2;myrf-2;F29C12.6;ubr-5;F54F12.1;cutl-9;R01H10.7;T26G10.4;T27F6.7;cacn-1;nkcc-1;mib-1;Y53F4B.13;pals-30;Y79H2A.3;B0524.3;C34B2.10;C35E7.2;F19B10.4;F25E5.16;F39E9.6;fbxb-25;K04G7.1;K09H11.4;cpt-4;immt-1;dmsr-14;T28C12.2;shl-1;Y76B12C.4;ZK177.9;F36H2.6;M110.10
21ur-3156	-9.34523	6.3794	0.00101952	0.00825033	ard-1;hmg-4;mec-6;nhx-9;oxi-1;C49A1.1;DH11.2;T15D6.10;mfn-1;fbxa-209;eif-2D;F22F4.1;F25E5.3;cdc-73;F58A6.1;catp-5;Y71H2AM.14;gpa-17;fbn-1;F17B5.6;btb-22
21ur-6626	-9.34536	6.37999	0.00386019	0.0235767	crb-1;dnj-1;gst-3;hum-8;let-805;npp-2;spe-39;srd-68;unc-82;C39E9.7;F58B4.5;lin-38;fbxl-1;C15B12.8;C49A9.6;F19F10.11;oac-40;T12B3.1
21ur-4425	-9.34543	6.38044	0.00124513	0.00967619	cdk-5;cdk-8;clp-2;hot-6;ser-7;unc-38;wnk-1;fasn-1;pole-1;ccnk-1;bath-15;ntp-1;peli-1;F27B10.1;rgl-1;clec-78;fbxc-29;clik-1;Y38C1AB.3;Y38C1AB.7;Y52E8A.1;C38C3.10
21ur-4188	-9.35258	6.3857	0.00331572	0.020943	hmp-1;hpk-1;lam-3;nmr-2;sru-38;C08E8.2;mogs-1;sta-2;C50C3.1;F09E5.3;ess-2;F44A2.7;F46F11.8;swt-1
21ur-10417	-9.35287	6.38698	0.00125759	0.0097578	lpd-9;srw-101;C14B4.2;F54C1.1
21ur-12087	-9.35287	6.38698	0.00126104	0.00977701	srw-101;asd-2;elpc-4
21ur-6772	-9.35287	6.38698	0.00126547	0.00978854	gst-4;lpd-2;puf-3;twk-30;K07G5.4;T20B3.1;snrp-200;ssu-1;F21C10.7;ska-3
21ur-5596	-9.35311	6.38749	0.00212676	0.0147178	fars-1;glr-3;ins-12;let-99;nhr-28;pab-2;ret-1;rig-3;trr-1;ugt-1;F40F9.10;F54B3.1;psf-1;arrd-17;Y38H8A.4;cccp-1;Y53F4B.21;lgc-34;VC5.2;W03F8.4;M01D1.12
21ur-2952	-9.36894	6.40044	0.00106601	0.00857791	akt-2;daf-18;prx-1;tag-30;ten-1;cox-6A;tam-1;cdc-48.1;sre-4;W02B12.1;ZK1307.8;ZK686.5
21ur-5886	-9.37558	6.40707	0.000892405	0.00738661	let-413;sas-4;unc-68;npp-22;glb-11;clip-1;spv-1;ugt-7;C43H6.4;F57B9.3;Y47D3B.12
21ur-4848	-9.37905	6.41019	0.00100343	0.00813992	ccg-1;kin-3;rig-3;F17H10.1;golg-4;Y46G5A.18;C45G9.11;nep-9;gpa-17;R06F6.8;F41H10.3
21ur-1992	-9.37934	6.40999	0.000857391	0.00714493	C25F9.8;dmsr-1;K10G9.2;F10G7.10;pcca-1;clec-125;Y37E11B.2;ZC8.6
21ur-9488	-9.38056	6.4106	0.00082966	0.00696217	col-33;del-1;gpa-5;gpa-9;rnp-2;srd-8;str-1;F13G3.7;drsh-1;F53A2.3;fig-1;F55H2.5;K08E4.2;nipi-3;ztf-20;paqr-3;Y75B8A.19;fbxb-114;tbc-7;ubr-4;F28H1.5;F52E1.2;K08A2.2;ech-1.2;mrpl-28;nol-6;ZK1127.3;F16C3.3
21ur-4469	-9.38056	6.4106	0.000827416	0.00694918	col-33;cpb-3;del-1;dhc-1;let-363;sdc-1;spp-7;F25B3.5;hecw-1;kbrl-1;K08E4.2;noah-1;ubr-4;tofu-2;F52E1.2;F55C12.4;H06I04.1;athp-2;fbxb-99;ZK121.2;ZK742.3
21ur-10276	-9.38056	6.4106	0.000825728	0.00694085	col-33;lir-3;C39E9.8;F25B3.5;kbrl-1;rmh-2;noah-1;ubr-4;F52E1.2;athp-2;ZK742.3;poml-4;poml-3
21ur-4721	-9.38309	6.41343	0.00361473	0.0224716	B0464.6;F32H5.4;R11E3.2;atg-5
21ur-7646	-9.38309	6.41343	0.00361617	0.0224716	apc-10;tag-124;lron-4;srm-6;T25C12.3;chil-11;kcc-2;zfp-3;dmsr-9;ZC513.2
21ur-2379	-9.3851	6.41459	0.000861905	0.00716651	abt-4;cec-1;ckb-3;col-95;cya-2;dlg-1;dnj-27;dpy-26;ehs-1;evl-14;glr-3;hcp-4;icln-1;inx-18;map-2;mix-1;par-3;pmp-3;ptp-3;rpn-2;smg-5;spr-2;spr-4;tnt-3;trp-2;unc-9;unc-68;dhc-3;C18E9.7;F10G8.8;F18C12.3;ccdc-149;F52G2.3;F55H12.2;F58B3.4;math-33;T08G11.1;T12D8.9;T27A8.4;W03G11.4;rpi-1;Y39B6A.30;hrpu-1;grsp-1;Y52B11A.10;Y56A3A.28;Y75B8A.7;cand-1;Y105E8A.1;sox-4;hecd-1;C41D11.3;vps-8;C45G9.6;D1069.3;gr…
21ur-90	-9.38596	6.41504	0.00120803	0.00944643	T04F3.1;cyp-35B1;T08B6.4;ace-3;ces-2;sox-2;srd-63;srap-1;ugt-26;klo-2;dhhc-3
21ur-1213	-9.38597	6.41581	0.00293955	0.0190365	acr-23;mbk-2;rde-1;elpc-2
21ur-528	-9.38717	6.4163	0.00208101	0.0145118	cap-2;pqn-62;pqn-88;pyr-1;sra-8;vps-35;wrt-8;chd-7;clec-57;F21G4.6;F54D5.9;F57G12.1;klu-1;C32D5.8;D1022.5;F11D5.1;xrep-4;mrps-16;R52.6;T22B2.1;ogdh-1;T28A11.20;sdz-35;irld-27;col-177;hum-7;lin-41;prx-12;srv-17;vet-6;gska-3;thn-4;Y54E5B.2;Y106G6H.1;spv-1;C05C8.5;C48E7.6;rabn-5;msrp-1;F52H2.4;cyp-35B3;Y97E10AR.6
21ur-4938	-9.38752	6.41658	0.00176214	0.0127328	cln-3.3;frpr-13
21ur-12372	-9.38752	6.41658	0.00176063	0.0127311	unc-119;ver-4;trap-1
21ur-12127	-9.38985	6.4188	0.00155727	0.0115534	lrp-1;C49F5.7;cpt-4
21ur-5832	-9.38985	6.4188	0.00155614	0.0115534	plc-1;ppm-2;Y119C1B.12
21ur-7071	-9.38985	6.4188	0.00155487	0.0115528	spsb-1;tub-2
21ur-10617	-9.38986	6.4188	0.00155384	0.0115528	C47D12.4;Y73F8A.22
21ur-2424	-9.39058	6.42009	0.00104057	0.00839348	unc-89;prkl-1
21ur-5975	-9.39262	6.42261	0.000851438	0.00712099	inx-14;pgp-5;srh-289;ttn-1;F10B5.8;F22B3.5;sdz-19;seb-2;F40A3.7;oac-29;gpcp-1;fbxb-40;R04E5.9;R08F11.7;sknr-1
21ur-632	-9.39585	6.42568	0.000998164	0.00810961	srv-21;C25E10.8;set-20
21ur-2275	-9.39893	6.42683	0.000984867	0.00802192	elt-3;osm-7;ebax-1;unc-9;tufm-1;sdz-8;F11E6.7;srbc-25;srbc-26;R11A8.1;W09D10.4;mlst-8;hpo-27;H23N18.4;nep-19;W09B6.4;Y9C9A.16;Y22D7AR.7;fbxb-42;Y61A9LA.3;ipla-6;fbxa-26;lron-2;F41B5.1;fbxa-143;irk-1;kin-30;srd-27;srd-28;nduo-5;Y71A12B.11
21ur-11149	-9.39893	6.42683	0.000983124	0.00801427	acds-10
21ur-6270	-9.40963	6.43735	0.00258937	0.0171606	cpr-1;rig-1;rpl-5;C46A5.4;ZK813.4
21ur-9843	-9.40986	6.43783	0.00118158	0.00930539	cdk-9;sel-2;tor-1;F10A3.4;clec-12
21ur-5523	-9.40986	6.43783	0.00118391	0.0093091	cdk-9;sad-1;Mar-03;F10A3.4;clec-12;C03H5.5;F42A9.6;npr-31
21ur-1705	-9.41558	6.44242	0.000794463	0.00678078	sur-6
21ur-8662	-9.41805	6.44441	0.000762648	0.00654279	mrp-4;ptr-17;sra-28;srg-37;srh-132;sri-77;clec-66;lact-3;M163.1;T08A11.1;sre-19;C15B12.4;cas-2;EGAP2.1;T08B6.1;srbc-68
21ur-8040	-9.42167	6.44727	0.000898168	0.00740697	ark-1;inx-9;mtm-1;blmp-1;rsp-3;spr-3;ugt-1;ugt-17;C15A11.7;DY3.8;F23A7.3;piit-1;mig-38;F54B8.4;cash-1;nduo-5;T08G5.1;srz-100;micu-1;zipt-2.1;B0361.6;C37H5.5;perm-5;F25E5.2;F26A1.7;F27B3.6;pup-3;H05C05.2;T07H6.1;T10E9.1;set-29;srz-72;D1007.18;srj-26;vps-50;fbxl-1
21ur-10284	-9.42214	6.44867	0.00127088	0.00980001	T08G11.3;ZK185.5
21ur-3541	-9.42214	6.44867	0.00127376	0.0098146	rsd-6;F25B3.5;F26F2.1;F54B3.1;cyp-13A6;Y70C5A.3;T08G11.3;ZK185.5
21ur-503	-9.42602	6.4529	0.000874296	0.00726349	apc-2;bub-1;cdh-4;cyk-1;dgk-3;dhs-11;emb-4;emb-8;evl-14;frm-1;gar-1;grk-2;grl-21;let-858;lin-13;lin-41;mup-4;nfi-1;osm-7;ric-8;sec-23;smg-2;spr-4;srg-14;taf-10;ttn-1;tre-2;unc-44;unc-89;unc-115;unc-129;vit-3;vit-4;vit-5;xnp-1;ugt-2;sart-3;pals-26;C14C10.2;C28A5.6;C31H5.6;acs-19;chst-1;vps-50;C50B6.3;C55A6.6;E03H4.5;lex-1;F13E6.2;F15B9.8;F25D1.2;acs-2;fasn-1;F36G9.13;F45G2.8;F47B8.4;nhr-283;M01F1.…
21ur-3272	-9.42612	6.45278	0.00124463	0.00967619	cpb-2;pck-2;cec-2;C52A10.2;eng-1;acs-11;T07F8.1;glc-4;nhr-8;osm-9;sra-14;srx-80;F59B2.9;K10D3.4;C25H3.8;F09C12.6;F48E8.4;K08A2.1
21ur-548	-9.42612	6.45278	0.00124903	0.00969895	acr-3;T13F3.7;srt-29;F21F3.7;F25E5.8
21ur-4073	-9.42857	6.45493	0.00132391	0.0101696	lev-8;try-7;tpxl-1
21ur-6416	-9.42857	6.45493	0.00133079	0.0102147	che-11;lars-2;ppk-1;srd-25;try-7;K02E2.6;M176.5;T05B9.1;lpr-5;C16C8.8;C32E8.6;F44E2.7
21ur-5395	-9.43019	6.45559	0.00145167	0.0109489	col-180;dhs-24;dpf-7;gta-1;ida-1;ima-1;nhl-1;nhr-40;nhr-60;npr-1;pcp-4;srw-59;str-61;str-156;zhit-3;abcf-1;twk-9;ubc-1;dph-2;C27D8.4;C28A5.1;C28A5.2;efsc-1;snrp-40.1;F09A5.2;scav-4;sdz-13;F21G4.6;F23B12.4;F26A3.1;F40G12.11;F53C11.5;swan-1;F54F12.1;tsfm-1;lact-3;sec-31;T08G11.1;srsx-19;T24H10.4;Y20C6A.1;Y50E8A.6;cpsf-3;lonp-2;ZK512.2;cyp-34A5;cyp-34A9;gmeb-1;C04E7.3;attf-4;C18G1.7;lonp-1;noah-1;hp…
21ur-8373	-9.43212	6.45831	0.000998881	0.00810961	clh-2;dhc-1;gcy-7;ima-3;lec-5;pes-4;sur-7;twk-17;cpna-3;C05C10.2;sprr-1;R07H5.11;Y111B2A.13;F10D7.2;F14H12.6;F46F5.7;H43I07.1;frpr-16
21ur-153	-9.4362	6.46176	0.000942225	0.00772501	dop-1;emb-4;fmi-1;gei-4;hbl-1;irk-3;lam-1;lpd-3;pqn-94;rab-11.1;rsp-8;unc-10;vha-5;C15A11.4;C15C6.1;gsr-1;mec-19;C56A3.8;F22G12.4;F23B12.7;K08F9.3;M04C9.4;R05D11.9;cpg-3;T01B7.8;T05C12.11;sftb-1;srbc-65;tbc-9;mcd-1;dos-1;C04G6.10;C06E4.3;C32D5.10;otpl-2;F20A1.2;mrpl-1;F54D8.6;rog-1;frpr-10;calu-1;T12E12.3;tmc-1;sedl-1;W10C8.4;abtm-1;nekl-2;T24C4.8;metl-2;egl-13;srg-22;sri-51;ttn-1;T16G12.6;K10F12…
21ur-1929	-9.44068	6.46448	0.00149013	0.0111799	col-101;dcr-1;srx-128;F10C2.5;F30A10.4;tbcb-1;acs-21;bath-31;acl-4;cpt-4;tbc-2;iars-2;let-363;mod-5;smg-1;srd-23;srd-30;srd-31;tag-96;cgef-1;gsr-1;lips-5;B0524.2;C04G6.4;F57B9.8;miro-1;orc-3
21ur-12783	-9.4411	6.46499	0.00177078	0.0127583	cyp-13A7;mau-2;nrf-5;rpt-3;rsd-3;trp-1;unc-52;trr-1;M28.4;Y57G11B.2;F28A10.1;T09B4.4
21ur-2944	-9.4411	6.46499	0.00176913	0.0127556	asd-2;vps-34;F37H8.2;madd-4;pyk-2;clec-79
21ur-14528	-9.4411	6.46499	0.00176892	0.0127556	nrf-5;rsd-3
21ur-1651	-9.4411	6.46499	0.00176879	0.0127556	abu-11;atl-1;clp-2;dhs-1;emb-30;gsk-3;ina-1;lpd-7;psr-1;spk-1;srd-8;srw-71;tab-1;tre-3;ubc-8;F01G4.6;F19C6.2;F35C11.5;ztf-11;F54C8.7;egg-6;R10E8.2;ikke-1;T24H10.5;ZC116.3;ZK863.8;B0361.11;C30G12.3;C49A9.5;acl-6;F13B6.2;F39C12.1;F47B7.1;set-19;Y59H11AM.4;Y67D8B.1;Y97E10AR.6;D1007.19;ttr-42;F43G9.21;cdl-1;gon-1;snf-1;asd-2;C49C3.6;Y43F4B.9
21ur-1071	-9.44707	6.47121	0.000894294	0.00738661	dsh-1;dyf-2;let-363;npp-3;str-2;nhr-169;ptp-4;B0207.5;snpc-1.3;F16G10.8;lim-8;T07E3.4;ZK177.2;F59E12.15
21ur-279	-9.44827	6.47153	0.000983051	0.00801427	pri-1;rsd-2;atx-3;unc-98;mltn-12;rskn-2;F58D5.2;Y75B8A.24;ZK892.3;B0511.13;F20H11.1;F35F10.5;Y54G2A.11;Y61A9LA.10;Y54G2A.7;F57C2.4;mrpl-37
21ur-9880	-9.44872	6.47151	0.00123716	0.00963672	mat-3;K09E3.5
21ur-5912	-9.44872	6.47151	0.00123141	0.00959945	mat-3;sir-2.2;K08C7.4;K09E3.5
21ur-4514	-9.44895	6.47308	0.000930735	0.00764965	ckb-1;fkh-7;gcy-8;gcy-20;grp-1;nca-2;pgp-5;pqn-60;pxf-1;rab-19;srj-53;taf-12;tag-52;clec-223;C36B1.6;F17C11.12;F26D2.10;F59A1.13;skat-1;exos-3;K07C5.3;T05C12.9;frpr-17;ugt-3;B0212.3;C06A5.8;usp-39;F30H5.3;T15B12.1;T19D12.1;ttc-7;mltn-7;ZK177.8;dve-1
21ur-2105	-9.45558	6.47796	0.000932721	0.00765585	dyf-13;emb-30;erm-1;ify-1;mec-3;nhr-100;pnk-1;swsn-4;rme-8;rnp-2;scc-1;ivns-1;unc-83;C25F9.2;F11E6.7;F15H10.7;cyld-1;K08F9.4;anp-1;oac-46;T24B8.7;Y39B6A.10;Y43C5B.2;ddl-2;Y51H4A.25;Y54G11A.1;tric-1B.2;snx-6;usp-3;atg-4.1;coa-6;ZK822.4;B0554.4;math-4;gcst-1;F26A1.1;cdc-73;cyp-33E2;F48E8.4;daam-1;F58F9.4;H20E11.2;fbxc-47;R07C12.1;lsy-13;T16A1.2;T22F3.7;T24E12.6;cpt-6;ell-1;clec-82;Y54G2A.10;Y55F3BR…
21ur-2485	-9.45636	6.47949	0.00171595	0.0124803	clr-1;ptr-3;unc-112;C42C1.8;srz-24;nstp-7
21ur-3826	-9.46381	6.48585	0.00110673	0.00885005	acy-2;gsa-1;sma-4;F19B2.5;alg-5;catp-6
21ur-5666	-9.46395	6.48615	0.00149464	0.0111969	gly-5;srx-110;kcc-1;F38E11.9;K03A11.1;F02E8.4;helq-1;Y20F4.8
21ur-5827	-9.46576	6.48847	0.00102819	0.0083138	alh-12;bro-1;cpb-3;daf-2;dif-1;fbp-1;gst-33;hot-2;kal-1;let-526;lin-59;lst-2;nhr-88;nhr-95;nhr-126;nhx-8;npp-1;osm-9;pes-4;pry-1;sem-2;ser-7;srx-12;srx-21;srx-65;srx-80;taf-2;ctbp-1;tim-1;tra-1;tsr-1;unc-34;unc-44;unc-60;unc-63;unc-75;zfp-1;C05D12.4;apc-17;C17D12.7;pals-3;C49F5.6;F16H6.10;F29C6.1;F35B12.10;lgc-47;F48F7.6;F55H12.2;F59A2.5;golg-4;F59B2.9;rga-5;srz-42;mys-2;K04B12.2;nduo-4;nduo-5;sd…
21ur-7986	-9.46745	6.48921	0.00158233	0.0117306	cel-1;eor-1;gcy-3;mec-2;nhr-58;phf-5;pqn-85;rrf-3;sir-2.4;ubc-18;wnk-1;fbxa-140;ekl-1;F28C1.3;F58H1.6;rga-5;chil-12;M01E5.4;R05D11.9;Y41C4A.9;Y45F10A.7;Y75B8A.25;elpc-2;ZK228.3;viln-1;kle-2;ubr-1;ubr-4;C49G7.10;nhr-178;F19F10.11;F21F3.2;cla-1;clec-78;fbxa-24;K09D9.1;fbxa-67;W05F2.4;Y38F2AR.12;fbxa-48;kvs-5;F36A2.14
21ur-12649	-9.46745	6.48921	0.00158461	0.0117363	dgk-1;eor-1;glr-4;nhr-58;nmy-1;pyr-1;rbd-1;sir-2.4;tnt-3;ubc-18;trr-1;dhc-3;C25F9.5;nfki-1;chil-12;M01E5.4;Y75B8A.25;elpc-2;ubr-1;ubr-4;nhr-178;otpl-5;emc-2;ZK1240.3;F36A2.14
21ur-10100	-9.4739	6.49537	0.000944872	0.00774035	ccg-1;ears-2;hst-1;nars-1;ran-5;rrf-1;sma-6;unc-70;degt-1;F49B2.6;Y106G6G.6;ZC247.1;C23H3.2;lmd-4;F21C10.7;btb-18;drd-5;osg-1;R04A9.3;T20B12.4;W03F8.3
21ur-4384	-9.4739	6.49537	0.000945716	0.00774092	gon-4;srh-246;xnp-1;T05F1.2;W04A4.4;obr-4;math-41;Y9C9A.8
21ur-1276	-9.47754	6.49874	0.00107242	0.00860176	gcy-7;gop-2;lin-33;snf-10;srw-66;F17B5.4;W07G1.1;Y105E8A.2;nekl-4;F40H6.1;hpo-29
21ur-454	-9.48492	6.50565	0.00118308	0.0093091	twk-30;elt-7
21ur-5855	-9.48544	6.50597	0.000784658	0.00670282	rgs-6;npax-4;cutl-15;W05B5.1;ZK287.4;Y106G6D.5
21ur-2908	-9.48576	6.50497	0.001033	0.00833912	cdh-3;egl-9;flp-17;glh-3;hmt-1;lec-2;pat-10;ssl-1;C05C12.6;C10C5.4;C17D12.7;C27B7.7;efsc-1;F11C1.5;F11E6.8;F30F8.1;hda-5;F49E12.7;T01D3.1;cyp-34A2;T11G6.5;Y57A10C.8;nuo-3;F09G8.7;uggt-1;F59E12.8;K11G9.3;K11H12.5;fbxb-75;pamn-1;W08E12.2;W08E12.3;tald-1;Y58A7A.2;Y82E9BR.17;ZC155.4;ZC581.3;cblc-1;F43G6.17
21ur-11999	-9.48576	6.50497	0.00103193	0.00833725	dpy-23;gei-1;gly-16;ifa-4;lec-2;let-721;lsm-4;npp-16;pat-10;srh-135;ssl-1;oxa-1;C08F11.10;efsc-1;C49C3.4;C56A3.6;usp-48;F44G4.5;F49E12.7;F52F12.8;wago-4;T11G6.5;Y46G5A.18;Y57A10C.8;nuo-3;Y67H2A.2;Y111B2A.3;spv-1;mct-2;ntl-9;C43E11.5;C50F2.5;F09G8.7;uggt-1;pup-2;R105.1;T03G6.3;mct-1;tald-1;Y42H9AR.4;Y58A7A.2;Y71H2B.11;Y82E9BR.17;ZC155.4;ZC581.3
21ur-6768	-9.49222	6.51189	0.00141777	0.010736	dpf-5;drh-1;mab-20;str-214;F15D3.5;irld-56;rga-6;Y42H9AR.2;ZK688.5
21ur-3300	-9.49222	6.51189	0.00141806	0.010736	NA
21ur-2180	-9.49222	6.51189	0.00141932	0.0107373	amx-1;efl-1;jnk-1;srg-56;srh-22;srw-53;C01G10.14;C41G7.3;R07B7.8;Y39B6A.30;Y80D3A.8;osta-1
21ur-235	-9.49273	6.51157	0.00115291	0.00916276	ace-3;cdh-4;ced-11;ceh-34;frm-10;glr-2;mbk-2;npp-6;ogt-1;srw-117;svh-1;wrm-1;C05C9.2;C11G10.1;C13C4.7;C33D9.6;C51E3.6;F13D2.1;F43G6.4;aman-2;H16D19.3;T01E8.8;T07D10.3;agef-1;reps-1;Y41C4A.18;sinh-1;Y105C5B.3;ZC116.3;ZC376.2;lnkn-1;AH9.3;srbc-23;F10G2.7;cid-1;ast-1;T20B12.3;T21D12.11;T22F7.1;Y82E9BR.19;ckb-2;cya-1;dcr-1;eat-4;egl-36;grd-1;lrp-2;ptr-4;rsp-7;str-244;C34B4.3;snx-17;F22B3.5;F52E10.4;K…
21ur-2718	-9.49273	6.51157	0.00115182	0.00916276	mdf-2;smz-2;cdh-5;frm-3;hsr-9;rab-33;srh-286;rsa-1;F07A5.4;R08D7.7;C32B5.6;C49D10.7;sre-55;F28H1.1;sdpn-1;cogc-6;K09H11.4;R02D3.4;T19D12.2;ZK470.6;ZK1055.6;F49C5.9;H13N06.7
21ur-2414	-9.49995	6.51867	0.000845877	0.00708717	cgp-1;emb-9;itx-1;tsr-1;F22G12.5;scl-11;H05L14.2;cutl-15;Y57A10A.8;acdh-2;scl-12
21ur-6392	-9.50156	6.51894	0.00120257	0.00943353	abt-2;fce-2;prp-8;D1046.2;R74.8;C37C3.7;clec-78;F56A11.6;pfd-2;T20B12.7;uvs-1;syd-9
21ur-4823	-9.50196	6.51933	0.00122538	0.00955989	atp-3;cnt-1;cye-1;let-765;mes-1;nhl-1;cnnm-4;C34C12.6;mrps-5;ncbp-2;F32D8.4;K08C9.1;R09A8.5;rpb-11;W09C5.7;Y62H9A.2;F28A10.1;M70.5;tat-4;mrpl-30;Y73B3A.4;ZK154.5
21ur-2699	-9.50205	6.52073	0.000765946	0.00656544	bpl-1;che-3;fli-1;inx-21;myo-3;nid-1;nmy-2;twk-28;wah-1;C18E9.2;fipr-23;nhr-164;ztf-2;F25H5.7;clec-161;M199.2;T05D4.5;T05F1.11;T07C4.3;Y56A3A.28;Y75B8A.8;Y75B8A.18;ZK673.11;ZK909.6;B0511.6;C17F4.7;F01F1.11;F56D2.2;F56F10.1;H20J04.4;rpac-40;R05D3.8;Y37E11AL.3;gcn-1;Y52E8A.1;atln-1;Y71H10B.1;Y73B6BL.31;ZK488.5;ZK488.6
21ur-12656	-9.50205	6.52073	0.000766677	0.00656607	che-3;myo-3;rad-50;ric-3;srj-40;tag-179;cTel55X.1;npax-4;C18E9.2;F07A11.1;ztf-2;F43G6.8;gmps-1;M199.2;T05F1.11;T07C4.3;W07A12.4;bckd-1A;Y51A2D.13;Y56A3A.28;ZK909.6;tmc-2;B0511.6;C17F4.7;F01F1.11;grld-1;clec-180;F53C3.1;F59A7.5;bcas-2;Y37E11AL.3;gcn-1;atln-1;Y71H10B.1;Y73B6BL.31;ZK488.5;ZK488.6
21ur-3779	-9.50942	6.52604	0.00088151	0.00731126	pbo-4;R10H10.3;F49D11.14
21ur-12054	-9.50942	6.52604	0.000878664	0.00729372	let-858;F13H10.3;sumv-2
21ur-8518	-9.51107	6.52848	0.000708461	0.00615191	aex-1;brp-1;cng-3;pif-1;vha-7;C38H2.2;slc-25A29;R03G8.1;R11D1.4;T11G6.4;lron-9;Y54G11A.1;Y56A3A.16;erp-44.2;fbxa-47;C50F2.1;C55C2.3;F10E7.6;rog-1;egas-4;T19C3.2;T23F4.2;pign-1;Y55F3BR.6;Y67D2.7;ppfr-4;Y73C8B.3
21ur-4668	-9.51469	6.53155	0.00181883	0.0130668	ape-1;cpb-3;fbf-2;fce-2;C45G3.3;ins-13;ins-21;klp-13;kpc-1;nhr-136;npp-16;rom-2;sma-2;spp-15;srd-45;srg-4;taf-11.1;try-7;B0024.15;C05E7.3;C34C12.8;tag-297;drh-3;ugt-65;bed-3;F28C1.3;F28H6.6;F43G6.5;dep-1;kbrl-1;F52D10.4;K04D7.6;K08F9.3;chil-13;nduo-4;R04F11.3;lgc-15;rmh-2;pap-1;lact-8;snx-14;natc-2;mrpl-11;acdh-2;sre-52;F23C8.5;irg-7;F56H1.3;R06A10.1;R08C7.4;T28A11.4;W07B8.4;Y46D2A.1;Y92H12BL.1;C…
21ur-3587	-9.51485	6.53091	0.000657517	0.00581059	F07B10.4
21ur-104	-9.51687	6.53375	0.000534019	0.00491042	efl-2;mec-4;T03F7.5;obr-3;ceh-63;gcy-11;sel-2;eak-4;cht-3;cyp-35B3;Y71F9AL.2
21ur-2819	-9.52008	6.53684	0.000562703	0.00510439	abf-3;cka-1;dim-1;inx-21;mlp-1;mtm-6;nrf-6;pat-2;ifet-1;rab-30;rbf-1;srd-35;srh-21;srw-76;str-176;twk-34;unc-5;wrk-1;nkb-1;C38C6.3;D2013.6;F21D5.3;F22D6.15;F32G8.2;F57G12.2;rbm-28;perm-1;bgal-1;W09D6.5;Y32F6B.1;ipmk-1;ZK892.5;rig-6;figl-1;F32D1.5;tpst-2;F48A11.4;F53B3.6;irld-36;F58F12.2;F59E12.8;H06I04.3;syf-2;R08C7.4;T10B5.10;lpr-7;T22F3.2;W06H8.6;clec-204;C06H5.8;C08D8.7
21ur-3205	-9.52186	6.53773	0.00115337	0.00916276	lev-10;pqn-15;rsd-6;stl-1;cup-16;prp-3;madf-4;hsp-12.1;gpi-1;nep-23;ZC376.1;bbs-9;mps-2;K01A2.9;T04B8.5;W03F11.4;nsun-4;Y54F10BM.12;K01A2.12
21ur-1919	-9.53159	6.54611	0.000619743	0.00552074	cdh-4;ced-7;col-177;daf-15;dhs-5;dys-1;prpf-4;srx-29;str-89;unc-2;B0393.8;C14A4.6;F35C5.3;lpin-1;M01G12.14;R03G8.1;T16G1.9;VB0393L.2;C05D12.3;F31E3.6;F33D11.10;ifo-1;F46G11.1;elpc-1;ZC487.1;ZK546.2;mat-1;mec-5;C07E3.3;cfim-2;K04C2.5;R12E2.13;fbxb-82
21ur-5426	-9.53274	6.54766	0.000822402	0.00692461	K11D12.9
21ur-8723	-9.53274	6.54766	0.00082188	0.00692461	hpo-13
21ur-9553	-9.53274	6.54766	0.0008208	0.00692461	let-805;plx-2;D2045.2;best-25;C28G1.4;C36E6.2;F25F8.1;K11D12.9;fbxc-36
21ur-5591	-9.53422	6.54825	0.000853415	0.00713155	srh-72;unc-87
21ur-3935	-9.53455	6.54888	0.00126907	0.00979821	ldb-1;B0393.6;hecw-1;F48F7.3;ZC376.2
21ur-3919	-9.53696	6.55096	0.00111423	0.00888001	srh-99
21ur-14998	-9.53696	6.55096	0.0011134	0.00888001	saps-1;F07A11.4;T24B8.7;npr-30;R155.4
21ur-930	-9.53947	6.55312	0.00144968	0.0109422	ced-11;cng-1;dim-1;sra-14;srw-99;xbx-1;srxa-14;Y67A10A.9;F10E9.1;rod-1;cpd-1;bgal-2;K02A6.3;fpn-1.1;Y57G7A.11;W09C5.12;nhr-47;srj-38;srj-45;lpr-5;ZC412.3;F56F10.1;F59A7.2;atg-3;C05E4.15
21ur-12190	-9.53949	6.55312	0.00142991	0.0108011	cel-1;prp-8;sdc-3;tsp-14;F31C3.3;F32D8.12;F56F10.1;K07B1.4;oac-57;R03H10.2
21ur-6581	-9.543	6.55624	0.000762575	0.00654279	NA
21ur-2834	-9.543	6.55624	0.000760782	0.00653801	NA
21ur-6752	-9.54487	6.55845	0.00171227	0.0124665	emr-1;let-504;C04H5.1;C42D4.13;K09H9.7;W09G12.9
21ur-14327	-9.54487	6.55845	0.00171229	0.0124665	emr-1;frm-1;let-504;C04H5.1;ing-3;C42D4.13;pud-3;F30H5.3;K09H9.7;ZK688.10
21ur-1242	-9.54743	6.56043	0.000858594	0.00714493	C25F9.5;Y43F8C.18;ccnk-1;srsx-22;smut-1
21ur-15452	-9.54743	6.56043	0.000858363	0.00714493	cyl-1;sqv-5;sre-1;unc-77;C44B9.2;E01G6.2;F59C6.8;cox-11;R74.8;D1014.5;F10D7.5;sulp-3;fbxa-184;ztf-1
21ur-1453	-9.54982	6.56228	0.000812328	0.00690783	top-3;F58E6.5;K07A12.1;nhr-166;F40E12.2;fbxc-51
21ur-6425	-9.55279	6.56537	0.000501248	0.00466058	deg-1;swp-1;twk-37;nars-2;C33E10.5;nhr-161;pks-1;irg-3;T05E7.3;T13C2.6;W03D8.2;ZK105.6
21ur-2316	-9.55361	6.5658	0.00120895	0.00944643	fzy-1;sdhb-1;F11E6.6;F42G10.1;C06A8.6;alfa-1;ipla-1;fbxa-61;ttr-34;ZK662.6
21ur-3989	-9.55361	6.5658	0.0012077	0.00944643	fzy-1;unc-94;F42G10.1;F46A9.1;rde-12;ZC116.3;pks-1;alfa-1;mrpl-19
21ur-1166	-9.55433	6.56659	0.000775055	0.00662646	set-16
21ur-391	-9.55694	6.56879	0.000807801	0.00688873	dys-1;knl-1;mlc-3;mog-5;nhx-3;nhx-4;pod-2;ptr-11;twk-11;twk-33;twk-39;utp-20;smz-1;F01G4.6;F23D12.2;F44E5.3;F49C5.3;chd-1;H21P03.2;cyp-33D1;T04A11.1;T04A11.4;T05C12.8;T28B8.4;T28C6.7;Y48A6B.8;Y51H4A.1;Y75B8A.32;C02F5.2;C15C7.5;fln-2;C23H3.9;sec-15;C35E7.11;CD4.8;jmjd-1.2;ceh-81;mel-46;cec-6;T22F7.3;T23C6.4;W08E12.3;W09C3.2;nphp-2;gbb-1;Y47D9A.5;Y55F3BR.6;Y61A9LA.4;hpo-39;sdz-34;ZK402.2;ZK402.3;ZK…
21ur-4894	-9.55781	6.56998	0.00146281	0.0109997	epi-1;nhx-5;pgp-7;rpa-1;C08H9.16
21ur-1804	-9.55866	6.57083	0.000513108	0.00476198	ahr-1;bli-4;che-14;pgp-5;srh-92;srx-113;tsr-1;ubc-3;C06B3.6;M01E5.3;eif-2Bbeta;ung-1;B0205.8;F09E5.7;ddo-2;gldc-1;irld-48;T22D1.1;Y39A3CL.1;Y50D4B.2;ceh-6;cul-5;mec-12;tsp-17;fbxa-152;frpr-5;scl-21;Y69H2.1;ZK637.12;ZK637.15;C05D11.9;C33E10.6;slc-17.8;H03E18.1;Y48G1C.12;F59C6.14;Y43F8B.24
21ur-12697	-9.56387	6.57512	0.00089936	0.00740697	unc-89;B0462.4;C27C12.3;C56A3.5;H21P03.2;miz-1;T09B9.5;dct-16;ztf-22;C01B10.3;C18H2.1;C50F7.5;F07C3.3;attf-5;T14B4.1;flp-28
21ur-1412	-9.56387	6.57512	0.000898682	0.00740697	adt-2;alh-4;apd-3;apb-3;atf-2;bar-1;ceh-44;chd-3;clp-3;col-142;col-150;cyk-3;cyn-15;dnj-12;dop-2;dpy-27;egl-45;eif-3.G;evl-14;fli-1;gei-14;hcp-6;hlh-14;hpr-9;ida-1;ina-1;lam-1;let-716;lin-3;lin-59;mdt-6;mel-11;mut-16;nas-6;nca-2;odr-4;pqn-15;swsn-4;ptr-6;ran-2;rbd-1;rde-1;ref-1;ret-1;sax-3;srh-203;sri-74;sup-17;taf-8;tag-4;itsn-1;lim-9;nlg-1;ttn-1;tag-131;tag-153;unc-84;vab-8;xnp-1;zyg-1;utp-20;B…
21ur-6555	-9.56511	6.57615	0.00082241	0.00692461	bir-2;sqv-6;Y49E10.18;hipr-1
21ur-4960	-9.56988	6.58024	0.000821733	0.00692461	acr-16;gbh-2;sra-2;exos-4.1;rpn-6.2;H06A10.1;aagr-1;F36H9.2;Y67D8C.3;tin-9.2
21ur-14771	-9.56988	6.58024	0.00082015	0.00692461	nhx-1;san-1;exos-4.1;C01F1.3;F40G9.12;R05G9R.1;hrpu-2;tin-9.2
21ur-7640	-9.56988	6.58024	0.000820004	0.00692461	cka-2;dcap-2;pgp-9;sph-1;srw-95;trxr-2;C25E10.10;C33E10.8;nhr-139;hpo-27;F35A5.4;pho-6
21ur-12506	-9.56989	6.58024	0.000818568	0.00692461	spg-7;unc-11;exos-4.1;lgc-21;srap-1;C02F5.5;tmem-131;aagr-1;tin-9.2
21ur-7872	-9.57327	6.58419	0.000733344	0.00634591	col-123;Y73F8A.35
21ur-9369	-9.57328	6.58419	0.000734278	0.00634849	aex-1;dhp-1;fre-1;fars-1;gei-3;gon-2;him-4;paa-1;pkc-1;rsd-6;srp-2;srx-129;taf-1;twk-28;ssl-1;B0001.8;B0024.15;catp-8;C28A5.1;C28A5.2;C33B4.5;set-32;D2023.6;eif-2A;ugt-43;F13E9.9;F36G9.3;F53B7.4;pad-2;vnut-1;rip-1;fdps-1;T16G12.1;T25C8.1;catp-6;Y18D10A.9;B0416.4;B0432.13;C01F1.3;C06E4.8;C29H12.6;hecd-1;C53H9.2;ets-6;bgnt-1.2;fncm-1;nhr-143;H06H21.8;teg-4;Y17G9B.8;Y23H5B.3;pde-6;AH9.6;C04F6.7;ZK10…
21ur-3954	-9.57597	6.58699	0.000933024	0.00765585	ckk-1;rig-5;san-1;sms-2;F07C6.4;irg-4;F21H7.3;lsy-27;F59C6.5;M01F1.3;npr-14;dct-16;clec-67
21ur-5217	-9.57845	6.58856	0.00137739	0.0105078	puf-3;C47E12.11;C56A3.6;C52B9.4;Y47G6A.26;puf-11;C15H11.13
21ur-9552	-9.58087	6.59124	0.0011635	0.00922121	nhr-4;npp-1;tra-2;unc-116;acs-10;C05B5.5;C07E3.3;catp-8;C23H4.6;trpa-1;C44C10.9;glb-18;clec-161;ucr-2.1;Y40H7A.10;vps-28;yars-1;nhr-159;C17H11.2;W03F11.4;aakg-3;Y73C8C.4;gcna-1;ZK1240.8
21ur-11950	-9.58087	6.59124	0.00116672	0.00923939	gly-6;npp-1;pes-7;snf-7;spe-15;tra-2;acs-10;trpa-1;C44C10.9;C46F11.4;F12F6.7;acaa-2;clec-161;fozi-1;srz-100;Y40H7A.10;vps-28;pals-32;C45G9.10;D1022.4;tat-4;aakg-3;ZK697.14;ZK1055.4
21ur-7518	-9.58128	6.59135	0.000555921	0.0050698	egl-19;sol-1;spe-41;sru-3;F55F10.1
21ur-4587	-9.58642	6.59553	0.00123877	0.00964178	arf-3;str-92;unc-103;C10C5.5;C25G4.2;E03G2.1;B0361.4;ets-5;F55A12.5;Y40C7B.5
21ur-7512	-9.59347	6.60138	0.00074171	0.00640166	phy-3;B0019.2;C44C10.9;M02B1.2;slc-17.4;sec-61;otpl-1;eif-3.L;oac-10;H24K24.3;T05A12.3;T28C12.6;Y41C4A.22
21ur-5874	-9.59347	6.60138	0.000739135	0.00638495	lpr-1;prpf-4;tsp-6;B0019.2;jmjd-3.2;skat-1;M02B1.2;slc-17.4;tbc-20;Y57G11C.7;eif-3.L;oac-10;lgc-4;K10B4.1;moa-1;T05A12.3;T22F7.1;nipa-1
21ur-4400	-9.59501	6.60397	0.00075605	0.00650294	pgl-3;plc-1;srh-125;pap-1;C52D10.3;F19F10.12;D1081.12
21ur-11491	-9.59745	6.60593	0.000816199	0.00691958	dhs-8;fmo-1;gtl-1;ina-1;iars-1;srh-122;srx-10;F10A3.12;F23B12.7;F28D9.4;K05D4.9;K10H10.6;T12D8.9;comt-2;Y62H9A.5;cpsf-3;Y79H2A.3;Y80D3A.8;Y111B2A.10;ZK632.2;ZK945.4;C01F1.5;C18B10.6;bbs-9;F13C5.3;F49E10.2;W03B1.5;W03B1.9;irld-15;Y22D7AL.9;ZC53.4;ZK328.6;srz-104
21ur-5442	-9.59745	6.60593	0.000816269	0.00691958	dnj-29;dyf-6;egl-43;gop-3;mek-1;mrp-1;nhr-135;nrf-5;pqn-80;prx-1;srh-154;srh-236;srw-16;ttn-1;vit-2;swsn-9;lact-6;smcl-1;E03H4.8;F01D5.3;F31D4.2;copb-2;F47B10.5;abts-1;ric-7;K12D12.5;Y43F8B.3;acl-7;Y47H10A.3;dsbn-1;Y37H9A.5;C34F11.1;dnpp-1;acp-5;cdh-8;Y9C9A.16
21ur-8167	-9.5985	6.60697	0.000811435	0.00690783	aip-1;hcp-1;let-754;mrp-6;rgs-10;sru-1;srv-14;chup-1;tag-151;vbh-1;crm-1;C36A4.4;C54G4.4;din-1;inft-2;phlp-2;F57B1.5;F59C6.3;chl-1;srbc-14;ugt-51;ugt-63;nhr-76;best-6;C18H2.5;C42C1.8;F40A3.7;F44B9.2;ttr-7;ccep-290;R06F6.12;C56E6.7;C09B9.85
21ur-5820	-9.5985	6.60697	0.000813411	0.00690783	cdc-14;fbl-1;lin-2;nas-7;nfi-1;ppk-1;ptr-22;puf-6;puf-7;skr-17;spd-5;tom-1;vbh-1;C01G10.1;C14C10.5;C49C3.4;F02E9.7;mon-2;F18H3.4;F32H2.6;hecw-1;F56D5.9;chl-1;nkcc-1;Y37H9A.2;mlt-3;rga-6;fbxl-1;ain-1;F07G11.3;bcl-11;F20D6.10;F40H3.1;ifo-1;F58E2.2;knl-2;M60.6;R12B2.7;T25G12.2;nhr-238;C25F9.16;B0365.9
21ur-2437	-9.59996	6.60784	0.000710349	0.00615759	frm-9;sftb-1;ZK1127.5
21ur-14691	-9.59996	6.60784	0.000709539	0.00615591	dre-1;inx-21;clec-263;clec-134
21ur-2725	-9.60214	6.60918	0.00070414	0.00611971	pab-1;srd-11;srbc-78;C06C3.8;eipr-1
21ur-15658	-9.60214	6.60918	0.000703096	0.00611596	ttn-1;unc-52;C06B8.3;K10D11.3;pitp-1;F18G5.6;kel-8;nhr-238
21ur-3506	-9.60284	6.61001	0.00101357	0.00820884	dpy-20;kin-24;mpz-1;str-211;C55A6.11;T25B9.4;mctp-1;ugt-9;T24C4.5;W09G12.9;pyr-1;srp-3
21ur-3651	-9.60761	6.61438	0.00100733	0.00816495	glr-7;srv-7;ctc-3;F31F7.2;M01E11.1
21ur-1837	-9.61284	6.61922	0.000450311	0.00431141	cbp-1;hum-4;klp-17;rol-6;spe-42;ttr-23;Y17G7B.22;usp-3;F27D9.7;F43C11.1;K09C6.7;K09C6.8;Y67D8C.7;sorf-1
21ur-330	-9.61379	6.62007	0.00106356	0.00857201	gcy-35;hot-4;ifg-1;mif-4;nas-32;pgp-6;pgp-7;rsd-2;spn-4;F21H7.2;srbc-76;cox-14;W02B8.1;hphd-1;Y39A1A.24;Y39B6A.30;Y39B6A.43;Y42A5A.1;nstp-5;fbxa-183;fncm-1;npl-4.1;npl-4.2;cyp-35A3;fbxa-86;Y38C1AA.6;thn-5;fln-1;trpp-10;zig-9;F54F7.14;asd-2;lsl-1;T19A6.4;dct-15;snx-14;AH9.3;doxa-1;C46E10.8;F39C12.1;nrde-3;T14B4.1;ZC123.4;fbxa-4
21ur-7515	-9.6144	6.62117	0.00111128	0.00887779	ccb-1;lat-2;pgp-11;C25D7.15;C49A1.5;R03D7.8;hhat-2;C16C8.4;rod-1;R02D3.4;Y34F4.3;Y82E9BR.16;ZK381.2;F52C12.6;cbp-1;lin-66;plx-1;str-19;maph-1.1;K07A1.6;Y73F8A.35;F19G12.2;F58F9.1;M03A8.3;C14A6.13
21ur-5211	-9.6144	6.62117	0.0011126	0.00888001	cbp-1;lin-66;plx-1;str-19;unc-98;Y73F8A.35;B0507.2;fbxc-44;nep-6;F36D4.4;epg-2
21ur-2835	-9.61454	6.62141	0.000579994	0.00524147	cog-1;col-186;fer-1;gcy-6;nas-25;nhr-123;tbx-11;unc-44;ssl-1;lex-1;F56H6.2;R74.8;srz-25;W03A5.6;zfp-3;atg-3;fbxa-15;egl-8;Y51H4A.7;irld-63
21ur-10930	-9.61454	6.62141	0.000580529	0.00524156	fkh-6;twk-44;fozi-1;ZK1307.7
21ur-10067	-9.62202	6.62785	0.000460842	0.00439129	hlh-11;Y73B3A.7
21ur-8476	-9.62202	6.62785	0.000461672	0.00439129	clec-57;C46E10.8
21ur-3521	-9.62202	6.62785	0.000461732	0.00439129	fox-1;glh-3;F36G9.7;dep-1;pelo-1;Y116F11B.7;got-2.2;F49E10.4;exc-6;fbxb-44;fbxb-54;fbxb-46;fbxb-40;acs-9;Y50D4C.3;ced-4;T24C4.4
21ur-8956	-9.62202	6.62785	0.000465713	0.00441234	ced-4;nac-2
21ur-7930	-9.62885	6.63429	0.000517186	0.00479368	egl-30;tsr-1;C47A4.3;mam-2;Y73F8A.5;C25A6.1;F23F12.12;K04F10.7;algn-1;Y23H5B.6;hpo-29;fbxa-138;Y92H12BL.4;Y25C1A.14
21ur-6159	-9.62912	6.63357	0.000539938	0.00495572	aat-7;ags-3;amx-2;atn-1;bli-4;ceh-17;che-2;clp-1;dnj-8;duo-1;efl-2;lys-8;mig-6;mog-1;npp-13;pal-1;epac-1;ric-8;sec-24.1;srg-2;sri-38;sri-39;madd-3;unc-89;vav-1;mdt-17;BE10.3;cpna-3;C01G10.1;wdr-20;E03H4.4;dpt-1;F02E9.10;F18C12.3;F19C6.3;F19H6.5;slc-25A18.1;acs-2;F34H10.4;hinf-1;F52B11.5;F58H1.3;K07F5.14;K08F4.3;nduo-3;ugt-55;nmat-1;Y17G7B.18;Y17G7B.21;Y37H2C.1;ceh-100;Y38H6C.20;Y43D4A.5;Y64G10A.2…
21ur-5525	-9.62912	6.63357	0.00053675	0.00493099	nhr-123;nrf-6;chil-19;chil-21;Y44A6C.1;clec-160;figl-1;K02F6.3;glc-2;nhr-48;pbs-7;str-253;unc-84;F13H10.5;F54E4.3;C06A5.8;F48C1.8;cogc-3;T10D4.15
21ur-4253	-9.62916	6.63343	0.000548217	0.00500869	dyf-2;grl-24;kvs-1;lars-2;swsn-4;srj-20;str-102;unc-115;C17D12.3;ttll-12;smc-6;M28.4;Y47H9A.1;sec-10;F13B9.1;ddo-2;mpc-2;T19D12.1;T19D12.2;Y92H12BR.7
21ur-15147	-9.63196	6.63617	0.000825106	0.00694085	srg-57;prmt-6;F08F3.6;C01F6.14
21ur-2833	-9.63342	6.63808	0.000570994	0.00516481	csn-1;let-805;nhr-6;pgp-10;rgs-7;Sep-01;srx-51;C50B6.3;K02B12.7;oac-49;nrps-1;C18B2.5;K10G6.4;ZK353.9
21ur-3701	-9.6394	6.64323	0.000411672	0.00399122	abt-1;exos-4.2;ced-5;col-53;dpy-18;pan-1;pgl-1;tre-3;wnk-1;oac-5;C47D12.4;F38B2.4;clec-161;K01B6.3;K05C4.5;M04B2.2;cyp-13A6;srt-55;T28B8.4;W04G3.7;F10D7.5;F13H8.8;Y46D2A.3;fbxb-87
21ur-3039	-9.6418	6.64495	0.000492738	0.00459778	che-14;grk-2;hum-5;mek-2;fbxa-171;lin-38;Y54G11A.2;ddi-1;C18H2.1;K03A11.6
21ur-11150	-9.6418	6.64495	0.000490212	0.00458357	kin-20;C15C8.6;nhr-26;math-48;ZK250.14
21ur-6811	-9.64195	6.64561	0.00110598	0.00885005	frm-9;hlh-2;F11E6.3;F19C6.2;R10E11.5;C53B7.6;F27C1.11;irg-7;F55F10.1;sre-40;fbxa-54;T25F10.3
21ur-14430	-9.64195	6.64561	0.00110692	0.00885005	inx-15;pus-1;jmjd-1.1;unc-39;BE10.3;gck-4;C17G1.2;kbrl-1;acaa-2;F59F5.5;T16G1.9;pptr-1;B0280.11;C13A10.2;mth-1;swsn-3
21ur-6547	-9.64464	6.64717	0.000546438	0.00499701	jip-1;kgb-2;srx-34;sup-37;tlk-1;B0001.7;C01G6.5;ttll-5;F31E9.6;F32D8.8;mboa-2;K01G12.3;mks-6;R02D5.3;T09E11.6;Y46G5A.22;micu-1;ZK593.3;C34H4.5;tin-44;Y37E11AL.9;siah-1;Y38F2AR.3;Y48G1C.10;Y52D5A.2;Y71G12A.4;Y71H2AM.15;elpc-1;ZK430.5;C39D10.11;F58F9.8;Y51H7C.15;F36D1.13;F36D1.14
21ur-3552	-9.64496	6.64766	0.000362252	0.00358874	egl-27;hst-2;rsd-6;ubc-21;wve-1;oac-43;T20D3.5;C55B7.11;F35H10.10;sulp-6;Y54F10BM.12;stim-1;Y75B7AL.2;Y73B6BL.47
21ur-13049	-9.64497	6.64825	0.000679477	0.0059572	ddp-1;pqn-13;fbxa-44;fbxb-116;C43E11.5;clec-213;rbbp-5;algn-1;R09A8.9
21ur-3594	-9.64497	6.64825	0.000683124	0.00597868	exos-4.2;usp-50;F36A2.2;sec-31;K04F10.7;R02F2.7
21ur-5058	-9.64589	6.64848	0.000483148	0.00454647	hum-8;gasr-8;H12D21.10;scl-26;C52D10.3;F38B6.7;fbxc-8;gcy-28;clec-204;W04G3.11;fbxc-12;fbxc-11;fbxc-10;fbxc-9;C04G6.13
21ur-4961	-9.64589	6.64848	0.000482984	0.00454647	cwn-1;cye-1;sri-67;rpn-6.2;C32B5.7;sre-14;czw-1;irld-44;R01B10.6
21ur-5197	-9.64713	6.65026	0.000402016	0.00391662	nhr-1;F16B12.1;F44F1.3;drd-1;lgc-15;sdz-33;trpp-11;C35B1.8;R151.6;mvk-1;ZK185.3;R01H2.7;C25H3.16
21ur-10894	-9.64714	6.65026	0.000403069	0.00392305	ptp-3;rpc-1;trr-1;del-3;fbxa-147;C49A9.6;abts-4;ZC262.9;ZC262.10;C05B5.16
21ur-8433	-9.65357	6.65543	0.000602708	0.00539304	acr-5;srx-96;ttn-1;unc-52;fdps-1;rsf-1;egas-2;Y75B8A.16;sql-1;B0222.1;EEED8.10;F40E12.2;K04F10.7;srbc-59;mam-8;T28F2.1;C03G5.14
21ur-3872	-9.65357	6.65543	0.000600609	0.00537909	dig-1;frm-8;jkk-1;F27D4.1;srt-16;F31D5.2;emc-6;K04F10.7;K09E2.1;slc-17.7
21ur-2810	-9.65357	6.65543	0.0005988	0.0053677	acr-5;dcr-1;pxf-1;F56B3.4;ttn-1;ath-1;fdps-1;rsf-1;C35A11.4;pks-1;EEED8.10;F40E12.2;K04F10.7;K09H9.7;mam-8;Y57E12AL.2
21ur-10003	-9.6548	6.65631	0.000483512	0.00454647	acr-12;daf-8;nas-4;nhr-132;pat-4;trt-1;C05D12.2;C06B8.2;set-31;mogs-1;aagr-3;abts-1;slc-36.3;erp-44.1;C42D8.1;F11G11.4;trpp-8;fbxb-19;T28D9.1
21ur-59	-9.6548	6.65631	0.000483369	0.00454647	nhr-99;nhr-109;ptr-10;ccdc-55;F21D9.4;hpo-27;gstk-2;F36D4.6;nhr-211;Y69A2AR.21;che-1;daf-8;nas-4;sra-28;ant-1.1;set-31;dhfr-1;klu-1;C05D11.9;H23L24.4;K02D10.1;hlh-30;ZK381.2
21ur-6610	-9.66066	6.66243	0.000461079	0.00439129	col-132;vit-2;K04G2.7;ZK809.5;frpr-16;T22B7.4
21ur-444	-9.66239	6.66319	0.000673758	0.00593311	ptr-21;oac-13;F08H9.2
21ur-5034	-9.66323	6.66496	0.00043737	0.00420364	egl-30;gst-21;hst-6;nlp-13;rol-3;sec-8;ccch-1;F40E10.5;gadr-6;ric-7;T10G3.3;T12A7.7;Y56A3A.16;Y62E10A.6;oac-56;Y71A12B.12;cyk-7;C14E2.5;C16A11.7;C18H2.5;C50C3.1;mboa-3;F12A10.8;F18A1.1;F25E5.5;fbxb-53;nath-10;nhr-201;nmt-1
21ur-4535	-9.66815	6.66924	0.000320187	0.00322318	apc-2;aph-2;hsp-90;lec-11;srj-1;stdh-3;F32B4.1;cwp-5;bath-38;H40L08.3;R05H5.4;coa-4;Y45F10D.7;tag-278;C17E7.4;cla-1;H06I04.5;ccep-290
21ur-7770	-9.66815	6.66924	0.000321044	0.00322854	daf-4;gcy-36;srh-195;tba-6;vet-6;wnk-1;C04H4.1;C07E3.3;C18E9.8;F40F12.7;F49C5.7;F54E12.2;cbp-2;nhr-268;nhr-217;T24B8.7;crh-2;oac-9;lmd-3;K02F2.5;K05F1.10;T02G5.3;mrpl-30;Y73C8C.10;Y102A11A.3
21ur-6163	-9.66867	6.66966	0.000278506	0.00288369	NA
21ur-13522	-9.67937	6.67881	0.00109674	0.00878977	fli-1;gly-1;lin-10;mel-28;nhr-66;smg-3;ugt-2;C01G10.1;set-10;F35C12.3;marb-1;F46A9.1;F54D5.15;H01G02.3;Y6D1A.1;bckd-1A;ZC373.5;C54F6.6;ugt-41;T09D3.3;igdb-3;W07E6.3;copb-1;C25A1.16
21ur-3847	-9.68219	6.68167	0.000316118	0.00319509	eya-1;klp-6;Y48G10A.1;F26A10.2;fbxa-75
21ur-15664	-9.68224	6.68082	0.000558841	0.00508713	nab-1;B0001.5;B0019.2;B0464.9;C07B5.6;agef-1;pac-1;D1007.8;Mar-06;W03F11.4
21ur-1129	-9.68224	6.68082	0.000558799	0.00508713	T24B8.3;C17H11.1;nhr-275;Y67D8C.3;B0019.2;C14B4.2;T03F6.4;T07H6.1
21ur-5330	-9.6836	6.68217	0.000562781	0.00510439	epi-1;gly-10;hcp-1;lin-14;mat-2;mix-1;nas-23;ifet-1;qua-1;str-144;sup-17;ttn-1;mrck-1;kdin-1;trp-4;unc-54;zyg-1;B0019.2;C05C10.2;nasp-1;C15A11.7;tag-297;lgc-41;C40H1.2;C40H1.9;din-1;F14H8.2;F15B9.8;ubr-5;F44G3.7;F49C12.1;srpa-68;F58D5.8;chd-1;gpdh-2;chil-12;sepa-1;lact-4;vps-11;ucr-2.2;abcf-2;Y18D10A.4;Y38E10A.17;Y39A1A.9;Y41E3.7;Y41E3.8;Y57G11C.42;Y75B8A.8;B0280.11;B0361.2;tag-278;mlt-10;C17F3.3…
21ur-2995	-9.6847	6.68379	0.00112403	0.00895097	clh-2;clh-6;dhs-29;dpy-22;fmo-3;gcy-19;gcy-37;mdf-1;ric-19;sru-19;B0024.15;B0564.7;C09H10.5;F01G10.5;aptf-3;F45H10.2;F54D1.6;H13N06.2;K02B12.5;mask-1;VF13D12L.3;Y6E2A.7;arrd-5;cyp-13A10;B0205.1;C02D5.2;C35E7.4;met-1;D2096.10;math-26;math-27;F37A4.4;nstp-8;F59E11.7;R05H11.1;R08E3.1;Y32H12A.8;Y39A3CL.1;srbc-64;Y48G1C.10;Y55F3BR.6;ZK563.2;ZK1290.1;tag-241;C45G3.3;him-4;xpo-3;mbk-1;pcm-1;pkc-2;scc-3;…
21ur-8949	-9.68827	6.68649	0.00085512	0.00713386	F38A1.6;swan-1;asah-1;C55C3.4;K09E2.3;Y67D8C.2;fbxb-33;T01D1.8
21ur-8216	-9.68827	6.68649	0.000854264	0.00713268	pab-1;F38A1.6;clec-161;asah-1;Y45G5AM.3;fbxb-33;T01D1.8
21ur-6308	-9.68827	6.68649	0.000849837	0.00711355	NA
21ur-2327	-9.6899	6.68872	0.000407967	0.00396686	abt-4;vit-6;T28D6.4;srxa-4;stau-1;R05D3.2
21ur-969	-9.6903	6.68912	0.000717529	0.00621444	spe-15;W03F11.4;Y62E10A.20
21ur-5878	-9.69038	6.68918	0.000376282	0.00370341	daf-2;irld-64;pqn-80;ran-1;sri-47;srw-43;zyg-12;cdr-3;evl-18;F59B2.8;srz-42;T20G5.9;Y42A5A.1;moa-2;C03G6.6;C04F1.1;mcp-1;C24A3.4;D1007.5;prp-17;F58F6.6;R09F10.1;ZC196.9;K09F6.11;Y7A5A.20
21ur-7366	-9.6917	6.68942	0.000561538	0.00510238	srd-47;C05E7.2;F21G4.6;F30F8.9;F35G2.1;F54D5.5;fbxb-22;sdz-33;fbxb-24;Y105C5A.10;soap-1;F43C11.6;nhr-142;fbxc-42;fbxb-29;F45D11.7;F45D11.11
21ur-7659	-9.6917	6.68942	0.000561074	0.00510238	cct-2;flp-7;nhr-45;C05E7.2;F21G4.6;F35G2.1;F54D5.5;mlc-5;fbxb-22;sdz-33;fbxb-24;Y105C5A.10;B0511.12;F43C11.6;fbxc-42;fbxb-29;Y54G2A.19;F45D11.7;F45D11.11;Y87G2A.19;D1046.16
21ur-3497	-9.69251	6.69026	0.000625863	0.00556547	abf-4;lin-9;myo-3;ndx-3;pes-9;rnh-1.0;rps-27;srh-174;srw-141;srx-34;letm-1;R06C1.6;Y113G7B.15;cls-3;B0361.2;B0495.5;C56C10.11;F55F8.2;H14N18.2;sma-10;W02D7.3;Y38C1BA.1;Y40C5A.4
21ur-1876	-9.69552	6.69277	0.00041251	0.00399547	aex-3;coh-1;deg-3;dnj-13;dnj-23;dnj-26;dpy-6;emb-30;fmi-1;gcy-12;glr-2;gon-2;lam-3;lec-4;mel-11;prpf-4;pxn-1;sec-5;slo-2;smc-3;spg-7;sru-15;ttn-1;twk-11;unc-22;unc-27;unc-68;unc-84;ver-4;sart-3;hasp-1;C07E3.3;C08B6.5;ttll-12;rpoa-2;F14B6.3;F15D4.5;ctf-4;F32B6.10;uig-1;F37B12.1;F44D12.6;F47G9.6;F49C12.15;clec-142;cash-1;K08C7.4;sulp-5;rpap-2;chil-15;suro-1;mask-1;mnk-1;zim-3;T23B5.4;Y6E2A.7;attf-6…
21ur-7029	-9.69821	6.69523	0.000461551	0.00439129	smf-2
21ur-4392	-9.69876	6.69573	0.000487806	0.00457502	col-61;cars-1;fkh-7;gly-8;gpr-2;pyr-1;rpl-34;srx-113;unc-10;4R79.2;C34E11.2;F02H6.6;F02H6.7;nurf-1;F32G8.3;F43D9.1;sorb-1;ZK909.3;C06E1.9;C23H3.5;C24H12.8;dmsr-7;F21F8.5;F23F12.8;F28E10.4;K08B12.3;acds-10;R148.3;jhdm-1;T26A5.6;T27A1.2
21ur-3514	-9.70092	6.69766	0.000493113	0.00459778	cdh-10;exp-2;lad-2;F35G12.12;R03G8.3;Y79H2A.4;tftc-3;T12E12.1;Y47G6A.7;nuo-1;rps-5;srg-48;srx-113;C04G2.10;chil-4;nhr-27;acc-1;M04B2.2;C15F1.8;F08F8.6;F21F8.5;F32B5.1;W10C8.5
21ur-9298	-9.70092	6.69766	0.000491497	0.00459129	lov-1;zig-4;bath-36;C13A2.1;imp-3;Y82E9BR.18;W02H3.3
21ur-15633	-9.70501	6.7013	0.000473755	0.00447386	cars-1;kpc-1;let-711;nhr-103;pgp-14;pqn-94;rsp-6;tag-51;B0001.3;clec-198;srz-58;F36G9.7;rga-5;glb-10;F26G1.1;F29B9.1;osg-1;Y41D4A.3;T01G1.4;D1086.12;D1007.19;F17B5.9
21ur-4294	-9.70501	6.7013	0.000468311	0.00443275	gna-2;kin-23;twk-17;din-1;clec-86;C44H4.8;F49H6.12;R07E5.17;T25B9.1;grdn-1;bca-2;fubl-4
21ur-12015	-9.70513	6.70231	0.000652275	0.00577448	cogc-2;dpl-1;lin-40;lin-45;ncl-1;nhr-124;rol-3;srg-1;srw-82;srw-83;C11H1.2;noah-2;K08D8.4;K10D6.4;T28B8.4;Y43F4B.7;pyk-2;bath-2;M70.1;M70.3;npr-31;T24C12.4;Y76B12C.6;fbn-1;tbc-2
21ur-175	-9.70513	6.70231	0.000653227	0.00577779	che-3;daf-10;dpr-1;lit-1;ocr-1;pgp-2;F01G10.10;F21D5.4;W03G11.3;W06D11.5;nra-4;C46A5.1;fbxb-51;abts-4;C45B11.6;cogc-2;dog-1;efl-1;exp-2;fzr-1;gfi-3;hmr-1;lin-45;lrp-2;ncl-1;rad-54;rol-3;rrf-2;srd-8;str-198;twk-11;oac-3;ugt-22;C13B4.1;glb-14;F56D5.9;T20D3.8;mics-1;T25B9.5;Y43D4A.2;Y43F4B.7;Y69E1A.3;ZK131.11;pyk-2;F07E5.8;bath-28;F23H11.2;K10B3.5;R02F2.4;npr-31;T10H10.2;T24C12.4;lipl-6;lron-11;Y76B…
21ur-6682	-9.70627	6.7026	0.00031137	0.00316311	dlk-1;erm-1;gst-13;mat-3;nhr-87;odc-1;pgp-4;prx-1;rme-1;sro-1;tmd-2;twk-8;zak-1;hrde-1;C34C12.1;C34F6.10;F14F7.4;acs-12;F55H12.3;M04C9.1;T01D3.1;T05C12.4;set-16;pash-1;Y32F6B.1;Y47H9C.9;lin-38;zipt-2.1;srtx-1;C28H8.8;C41D11.6;dct-6;panl-2;spt-16;H20J04.4;M02E1.1;T05C3.2;nep-19;mvk-1;ZK484.3;F17B5.6;ZK813.6;dhs-13;ifo-1
21ur-12842	-9.70916	6.70588	0.000517737	0.00479368	mat-2;lgl-1;hipr-1;F49C5.11
21ur-9422	-9.70916	6.70588	0.000518406	0.00479368	nhr-8
21ur-2341	-9.70916	6.70588	0.000518444	0.00479368	kin-32;let-711;nhx-3;nlr-1;smg-1;spe-41;srh-63;srh-178;tag-77;twk-13;F34H10.3;abts-1;F53C11.4;T21B6.3;W09G3.7;fcd-2;dxbp-1;gcl-1;cpsf-3;Y73F4A.3;usip-1;rabn-5;acdh-8;scpl-3;ncap-1;ZC21.3;ZC395.5;ZK6.11;F27E5.8;B0303.16;F11A5.18;pfk-1.1
21ur-2974	-9.71212	6.70757	0.000437073	0.00420364	cpb-1;dgk-2;elo-8;gcy-14;lam-1;plx-2;ptr-13;sru-30;tbp-1;twk-7;ubc-24;ufd-2;ulp-5;unc-15;unc-115;C32C4.3;gska-3;F16B12.1;cids-2;F53B7.7;fbxa-96;T14B1.1;bgal-1;sulp-7;Y39A1A.18;Y111B2A.3;ZC247.1;C02B10.4;mvb-12;clec-124;C18A3.3;tiar-1;F25B4.7;F32D1.5;tbc-16;nmtn-1;K11H12.3;T09B4.2;ser-6;Y67D2.2;Y104H12D.4;F33G12.7;C06H5.8;K12C11.7;aat-4;eff-1;ppw-1;ptr-9;H21P03.2;Y106G6D.3;F08C6.5;C26D10.7
21ur-10057	-9.71213	6.70757	0.000436348	0.0042019	eff-1;glt-6;ppw-1;eif-2Balpha;F08C6.5;F41H10.3;catp-7;C26D10.7
21ur-5321	-9.7155	6.7109	0.000912762	0.00750811	srr-7;unc-70;tag-329;F55G11.6;R11D1.10
21ur-1273	-9.71836	6.7135	0.000366646	0.00362867	ckk-1;fce-2;pat-2;str-87;H43I07.3;cas-1
21ur-5	-9.71866	6.71446	0.000332237	0.00332104	btf-1;frm-1;nhl-1;ptr-5;srh-275;srw-109;tax-4;twk-6;F32G8.3;F35E2.8;oac-42;T28F4.3;best-22;ZK550.6;B0361.6;gsto-2;C13A2.7;C24A11.6;ari-1;C28H8.3;tag-250;D1007.3;F37B4.10;M01E11.1;T03G11.3;Y45G5AL.1;nprt-1;Y55F3BR.6;Y65B4A.2;C02D5.4;F02A9.7;C08F1.11
21ur-4210	-9.7219	6.71718	0.000625878	0.00556547	amt-2;cdh-4;cul-6;fmo-1;spp-9;srh-51;utp-20;T03F6.3;T04F3.1;Y105C5B.5;C01F1.1;srab-6;F08D12.12;F15E6.6;symk-1;F35F10.6;F47G3.1;F56C3.4;cid-1;R02C2.7;R151.1;W03F8.4;Y119C1B.6
21ur-10588	-9.72396	6.71903	0.000658286	0.00581224	gcy-14;gcy-20;grl-20;gtl-1;let-363;nas-22;rrf-3;srw-66;unc-68;wdfy-3;lgc-48;clec-227;hrg-4;T10B10.3;chil-26;clec-183;pro-3;C32D5.6;C49A9.4;syf-1;aman-1;M04F3.4;fbxc-24;T05C1.3;T20H9.6;ckr-2;Y49F6B.2;Y55F3BR.2;Y61A9LA.3;lfi-1
21ur-7541	-9.72473	6.71979	0.000519246	0.00479666	pro-2;F32B4.4;T01D3.1;ZC84.6;fbxa-143
21ur-694	-9.73072	6.72439	0.000566453	0.00513303	ire-1;pak-1;taf-4;cyp-34A1;mtr-4;C28H8.2;phf-10
21ur-1167	-9.73659	6.73042	0.000463326	0.00439587	ced-2;glt-3;pik-1;pqn-85;smg-5;C33A12.19;hda-5;nrde-2;slc-17.9;Y43F8B.1;abhd-3.1;irld-60;srt-15;drl-1;clec-1;rpb-8;tmc-1;acp-6;Y97E10AR.3;K08E4.8;F43G6.17;max-1;mog-5;sea-2;srj-32;T28A8.5;cyp-42A1;F53G2.2;shc-2;Y46C8AM.1
21ur-5659	-9.73766	6.73139	0.000484614	0.00455254	cdh-3;C29A12.6;F35E12.2;F59B10.2;H03A11.1;ZC376.3;ZC506.1;rga-6;kle-2;npp-21;T05A12.4;fbxb-84
21ur-2907	-9.738	6.73134	0.000508199	0.00472081	F20A1.2;elo-4;ocr-3;rab-14;srw-98;unc-63;C08H9.3;oac-37;fncm-1
21ur-1065	-9.74234	6.73473	0.000470853	0.0044526	aat-7;daf-12;mcm-6;nac-2;F34D10.3;F57A8.4;cbd-1;memi-2;Y75B12A.2;C27A12.7;C52D10.3;flcn-1;F25A2.1;fbxb-50;K06A5.2;R05D3.2;R05D3.12;frpr-18;nlp-78
21ur-8196	-9.74599	6.73778	0.000487923	0.00457502	NA
21ur-7039	-9.74712	6.73879	0.000427304	0.00413199	apc-2;cdh-3;chn-1;gcy-12;glc-4;R07B1.8;gon-1;hda-2;hmg-5;htp-3;lin-36;msh-5;pqe-1;pqn-15;abu-12;rol-3;sdc-2;pals-27;BE10.1;nra-3;tbc-19;C41G6.16;C50F4.9;F11C1.1;F19B2.5;F44F4.9;nkb-3;H27A22.1;fecl-1;T03F7.5;W01C9.2;Y38E10A.14;mcd-1;Y53F4B.1;Y57G11C.40;Y75B12B.10;ZK262.9;ZK1067.2;C08G9.2;dyci-1;C28C12.1;F23H11.4;F57F4.2;K10C2.1;K12H6.12;R11G1.1;spat-3;T19A5.3;algn-1;W02F12.2;enu-3.4;zeel-1;Y48G1BM…
21ur-3027	-9.74804	6.74035	0.000489127	0.0045799	ctn-1;gcy-20;hum-7;mca-3;ncx-9;rpt-4;mks-5;srb-17;best-13;ipla-2;M02G9.1;vps-11;T08A11.1;snx-14;ssu-2;ZC374.2;E02D9.1;srxa-4;F42G9.1;cpt-4;tfbm-1;igdb-3;Y50D7A.8;Y110A2AL.1;C39B10.7
21ur-1077	-9.74835	6.74002	0.000427847	0.00413199	hoe-1;pqn-41;cpna-5;F07C6.4;F10D11.2;F59A2.2;C27A12.6;nrd-1;F32B5.6;ttr-20;mig-39;T21D12.12;Y9C9A.8
21ur-976	-9.74975	6.74173	0.000310942	0.00316198	dcr-1;him-6;nhr-97;rpl-4;sem-4;rgef-1;snx-27;K03H1.5;phf-33;ddb-1;T01D3.1;T10B10.3;srt-11;Y48E1C.4;B0244.10;C06A6.7;C24G6.8;ppfr-2;F58E2.3;K06A1.2;ugt-53;ndnf-1
21ur-6652	-9.75324	6.74478	0.000306901	0.00313365	lin-7;exos-1;T10E10.3
21ur-11401	-9.75324	6.74478	0.00030764	0.00313799	lin-7;mec-10;romo-1;exos-1
21ur-8021	-9.75408	6.74587	0.000283806	0.00293081	npa-1;pfn-2;twk-22;argk-1;nkcc-1;cpna-2;cogc-5;ttr-20;Y22D7AR.7;ZC123.1
21ur-11011	-9.75713	6.74858	0.000546336	0.00499701	fut-1;kvs-1;mcm-3;qua-1;sra-34;unc-79;D1081.7;D1086.8;ubr-5;T07D10.1;cyp-13A2;T13H5.1;Y75B8A.24;ttr-41;clec-156;ncbp-1;bris-1;M60.6;wht-7;dcap-1;ZK563.7
21ur-547	-9.75713	6.74858	0.000550859	0.00502822	mec-8;atm-1;kvs-1;qua-1;srg-51;unc-79;C30H6.8;patr-1;K07A1.3;cyp-13A2;Y7A9A.1;cccp-1;Y75B8A.24;B0554.2;fbxa-164;C09F5.1;cyh-1
21ur-6067	-9.76093	6.75191	0.000375666	0.00370326	abu-1;acr-20;adm-2;atm-1;col-186;gbh-2;let-756;msp-76;pqn-2;hgrs-1;pqn-92;ptr-2;sem-2;tag-115;unc-89;AC3.5;C34F6.10;F14E5.2;elli-1;F32H2.10;ccch-1;F55H12.3;srh-308;algn-13;mut-15;T05H10.1;mam-5;snt-7;T24B8.4;T26C5.4;T28A8.6;Y15E3A.3;Y87G2A.1;ZK795.3;obr-3;actl-1;C25G6.3;C30B5.6;C32D5.11;C52E2.5;E04F6.15;nprl-2;svh-2;Y50D7A.8;Y119D3B.14;nhr-256;lurp-4;ZK250.13
21ur-12817	-9.76094	6.75191	0.000376423	0.00370341	alh-12;mrp-4;pqn-92;twk-31;C05D12.1;mma-1;C33G3.4;D1053.4;rbpl-1;F56H6.9;K07G5.5;M28.8;R09H10.5;T05F1.7;T26C5.4;del-4;W05B5.1;pap-1;C30B5.6;neto-1;fbxb-20;ZK185.3;ZK353.9;ZK1248.13;F46C3.6;ZK1037.13
21ur-12690	-9.76965	6.75964	0.000263166	0.00275758	exc-7;imb-1;mes-1;pan-1;rpc-1;aagr-3;lgc-14;T09E11.8;scrm-1;pxl-1;nuo-4;Y52E8A.2;T23B12.11
21ur-5569	-9.76966	6.75964	0.000265958	0.00277518	cul-6;dgn-1;dnj-1;dnj-21;mut-14;spk-1;sto-6;unc-122;aspm-1;F20C5.5;zfp-2;F54B11.9;Y42A5A.1;Y44A6D.3;lgc-35;spat-2;C28G1.4;pup-3;H20E11.1;fil-2;T01D1.5;T10B5.4;ZK1248.13;coh-3;exc-7;imb-1;pan-1;dhcr-7;lgc-14;Y52E8A.2;T23B12.11
21ur-3086	-9.77241	6.76172	0.000256629	0.00272049	che-3;nhr-48;nhx-5;vab-10;rrc-1;T04F3.1;tmc-2;C41A3.2;rnp-8;R148.3;W03A5.6;ZK484.3
21ur-6592	-9.77241	6.76172	0.000256568	0.00272049	che-3;nhr-48;rom-1;vab-10;zyg-8;C04B4.2;F55H2.7;rnp-8;W03A5.6;ZK484.3
21ur-3675	-9.77316	6.76219	0.000463534	0.00439587	lgc-11;acy-4;bag-1;bir-2;brf-1;cdk-5;ceh-5;col-131;cpin-1;csc-1;dhs-7;dig-1;dpf-3;egl-10;ego-1;emb-4;emb-8;fli-1;fzo-1;gar-2;gcs-1;gld-2;gon-2;let-418;let-711;let-858;mec-4;mec-14;mrp-6;nhr-117;ogt-1;ptrn-1;pqn-80;ptr-1;ran-2;rbg-1;ric-3;str-118;ufd-2;unc-22;unc-55;unc-61;unc-116;utp-20;scpl-1;dhc-3;C18E9.7;C25F9.2;ruvb-1;tofu-1;C33A12.1;tag-325;C47E8.4;C47E12.9;etc-1;lex-1;gba-3;F14F7.5;cut-3;F2…
21ur-7193	-9.7742	6.76317	0.000361013	0.00358002	eat-2;rpt-4;F57C7.4;mtr-4;algn-7;Y94H6A.2;C09B9.85
21ur-8162	-9.77477	6.76413	0.000259669	0.00273123	copz-1;ncam-1
21ur-11442	-9.77477	6.76413	0.000259969	0.00273123	Y45G12B.3
21ur-15688	-9.77531	6.76411	0.000473998	0.00447386	str-124;spin-3;T01B7.9;ZK892.3;dmd-7;smgl-2;ugtp-1;C05B5.17
21ur-3554	-9.78862	6.77673	0.000370305	0.00365763	apx-1;gln-1;nhr-49;lcmt-1;clec-189;T09B9.1;fbxa-111;best-22;fbxl-1;H05C05.2;K09C4.5;CD4.11
21ur-3339	-9.78884	6.77649	0.000194842	0.00217615	glh-4;gly-2;asd-2;C09G9.3;rpoa-2;pyk-1;F55B11.5;F22F7.12
21ur-7000	-9.79092	6.77789	0.00030261	0.00309301	NA
21ur-14244	-9.79152	6.77898	0.000278663	0.00288369	sru-27;sru-28;clec-168;Y39E4B.6;sumv-1;H32C10.1
21ur-211	-9.79152	6.77898	0.000278664	0.00288369	apd-3;che-3;cul-6;dpy-22;flr-4;gon-4;let-413;let-765;lrp-1;ncx-8;nlp-9;osm-7;pkc-1;rad-50;rec-8;sdc-2;snf-10;sup-10;trp-1;unc-68;unc-76;zen-4;mdt-15;lgc-20;C01F6.2;ccdc-55;tofu-1;cup-16;lgc-43;secs-1;D2005.4;F07H5.8;F11A5.4;mltn-9;F45E10.2;H04D03.2;oac-38;K07A1.6;M02B1.3;mask-1;T05G5.1;cyp-13A3;T11G6.5;T14G8.3;pho-7;T22C1.6;W02D9.2;nspe-5;Y45F10B.13;Y75B8A.3;cand-1;Y106G6H.1;Y111B2A.3;ZK792.5;ZK1…
21ur-15616	-9.79152	6.77898	0.000278666	0.00288369	gsp-2;ZK1053.4;clec-78
21ur-4171	-9.79342	6.78092	0.000258497	0.00273123	ben-1;ced-10;cls-2;daf-7;duo-1;egl-27;emb-8;gly-11;hse-5;mab-5;mre-11;nas-36;nhr-31;oig-2;parp-1;pph-4.1;rbc-2;rfc-4;slo-1;snf-11;soc-2;sru-20;cpna-4;twk-34;unc-22;kcnl-1;C18B12.6;F11E6.4;F21D5.1;F28H7.7;K05C4.3;srz-14;M01G12.2;M01G12.5;M04C9.1;let-522;M176.5;R06A4.2;fdps-1;R11G10.2;T28B8.1;W02B8.1;Y17G7B.3;irld-55;Y48E1B.3;cdkr-3;puf-12;shk-1;lmp-2;C05D11.13;irg-1;fln-2;C26B9.1;C32E8.4;vet-2;ace…
21ur-11411	-9.79342	6.78092	0.000258708	0.00273123	atgp-1;cct-4;che-3;cls-2;duo-1;emb-8;gon-4;lep-2;let-23;lin-3;nas-36;parp-1;ref-2;rib-2;rpn-3;srh-289;sru-20;srx-59;str-35;str-61;unc-22;AH10.4;C03E10.3;C36A4.4;C50H2.4;F11E6.4;F14D7.2;F20G2.6;F28H7.7;F37A8.2;F58G11.3;M01G12.2;M01G12.5;R11G10.2;T16G12.6;T21B10.3;sam-10;Y105C5B.11;puf-12;gad-3;clec-10;C09D4.2;C17F4.8;srt-59;C32E8.4;C33E10.6;vet-2;C56E6.2;F26G1.1;clec-139;F35H12.1;F39C12.1;F40H3.1;…
21ur-2324	-9.7968	6.78377	0.000334634	0.00334001	hmr-1;pgp-10;srh-1;srw-102;C15A7.2;F56H6.9;K02G10.5;R04B3.1;T19D12.6
21ur-14275	-9.7968	6.78377	0.000334803	0.00334001	nhl-1;pgp-10;mmcm-1;K02G10.5;T19A5.1
21ur-10252	-9.80117	6.78714	0.000214974	0.00234872	bpl-1;mdt-6;osm-12;twk-14;C18E9.5;T28B8.3;T28B8.4;Y43D4A.6;prp-6;swt-2;sek-5;sek-4;acs-15;ZK697.1;E02H4.7;pals-37
21ur-12343	-9.80117	6.78714	0.000214938	0.00234872	ech-9;ego-1;srh-67;mys-4;B0507.5;C02F5.13;cdgs-1;F35D11.3;Y37E11AM.2;rft-1
21ur-13478	-9.80117	6.78714	0.000214902	0.00234872	ech-9;hsf-1;ncx-7;C11E4.7;mys-4;rskd-1;T22C8.1;Y50E8A.12;mdt-9;fipr-16;lgc-30;K10B4.1;chil-24;Y67D8C.22
21ur-2639	-9.80117	6.78714	0.000214799	0.00234872	cdh-4;cul-2;srh-136;tax-4;try-7;C18E9.5;gcp-2.2;C38C10.3;C54G4.9;F49C12.6;fbxa-147;T28B8.3;T28B8.4;Y50E8A.12;C26F1.1;acs-15;Y71G12B.26;E02H4.7
21ur-4255	-9.80388	6.78976	0.000246101	0.00263404	mut-14;rnh-1.0;C46F11.4;C54D10.5;ubr-4;H28G03.2;K09F6.6;hpo-29;ZC317.1;T21E8.7
21ur-2314	-9.80528	6.79072	0.00042757	0.00413199	ags-3;cul-1;cyn-13;glh-4;ifb-1;mig-10;nhr-50;plk-1;spe-41;sri-25;nlg-1;unc-13;acs-7;C06C6.7;rin-1;cutl-17;vha-17;T08G3.13;ador-1;T26E4.9;W04E12.7;Y43F8B.3;tric-1B.2;Y105C5B.11;Y105C5B.19;Y105C5B.25;irld-19;rad-23;C02F12.8;met-1;perm-5;dnpp-1;F22D3.4;cyp-33E3;cyp-33E2;F56E10.1;eif-1.A;K10G6.4;hsp-75;spat-3;W03G9.5;mrpl-38;cyp-33C11;Y57G7A.6;elpc-1;ZC328.5;ZC487.1;ZK328.6;Y54G11A.17;Y67D8C.22;spd-5…
21ur-10807	-9.80624	6.79232	0.000251167	0.00267965	gcy-12;glr-5
21ur-4327	-9.80624	6.79232	0.000251749	0.002683	spd-2;F37B12.1
21ur-10924	-9.80939	6.79475	0.00019339	0.00216442	cdc-25.1;dhs-7;far-1;gcy-20;sms-2;str-248;ttn-1;tbx-37;top-3;C06B3.6;pro-2;wdr-20;C29F3.7;C39E9.8;F07D3.3;F20C5.7;K08E4.6;lge-1;R11.3;hlb-1;Y54E2A.4;Y60A3A.21;sfa-1;C09D4.1;fln-2;C23G10.8;C33G8.13;ampd-1;fbxa-170;C48E7.6;F20D6.11;F32A5.8;F47E1.4;drd-50;cdh-1;T10E9.2;Y48G1C.8;tub-2;sesn-1
21ur-1365	-9.80939	6.79475	0.000195038	0.00217615	dhs-20;gld-2;hlh-3;itr-1;lon-3;nas-22;pqn-89;srw-32;ttn-1;twk-2;zyx-1;C02F4.5;wdr-20;set-5;F20C5.7;lgc-47;K08E4.6;srab-18;ctg-2;hlb-1;W04A8.4;W04G5.10;Y39B6A.33;tat-1;Y54E2A.4;Y60A3A.21;C23G10.8;ampd-1;fbxa-170;F20A1.1;F20D6.11;F47E1.4;R02F11.3;camt-1;T10E9.2;set-30;Y62F5A.12
21ur-1882	-9.81362	6.79827	0.000459753	0.00439129	col-183;inx-1;pak-2;kcc-1;F47G9.1;K04B12.2;ZC84.1;lgc-5;stt-3;T24C4.5
21ur-2477	-9.81362	6.79827	0.000459463	0.00439129	gcy-34;npp-12;epac-1;pak-2;kcc-1;F47G9.1;C16E9.1;lgc-5;lgc-6;lim-8;lgc-53;T24C4.5;W08F4.1;Y41D4B.24;T02E9.6
21ur-3201	-9.82393	6.8079	0.000428795	0.00413715	actl-1;R02F2.8;ceh-10;gcy-15;mlh-1;nex-2;ketn-1;pqn-87;trr-1;atad-3;T14B1.1;snx-14;set-26;pdpr-1;C17H12.12;C18F10.7;cst-2;vps-32.1;sid-5;cst-1;set-9;F52H2.1;K08A2.4;copb-1;Y92H12A.5;Y73F8A.1159
21ur-421	-9.82522	6.80839	0.000316907	0.00319984	cnt-1;egl-8;ptr-23;ddi-1;Y37H2A.12
21ur-10575	-9.82527	6.80911	0.00052111	0.00480537	ace-1;anc-1;atf-7;fkh-6;frm-1;inx-21;kin-20;lin-3;nhr-28;sdc-3;srh-92;srw-55;tsp-20;unc-77;agmo-1;C05C9.1;F39D8.3;F57A8.4;F57G8.5;R31.2;T01C3.2;ugt-50;chil-27;Y6D1A.1;Y39A1A.18;faah-1;scrm-3;C05D11.1;math-2;F31E3.2;F40C5.1;hum-10;F46F5.10;T04A6.2;T07A9.12;T24A6.16;hgap-1;Y32H12A.8;arl-13;hxk-3;ZK813.4
21ur-9142	-9.82527	6.80911	0.000524384	0.00483072	bli-4;cah-3;cat-4;ceh-30;cpn-2;csn-4;dnj-16;fkh-6;glp-1;hil-1;klp-3;mog-4;nhr-108;ppk-1;rsp-7;srd-54;sru-37;srw-42;str-206;str-225;taf-4;wdr-5.1;tln-1;unc-36;vha-12;utp-20;C34B4.2;C34B4.4;srm-4;rsbp-1;Y26E6A.2;aqp-12;ZK637.14;B0261.7;C13E3.1;C30F12.2;otpl-2;EEED8.2;nol-10;fbxc-47;R03H10.6;R08E5.3;T05A12.4;T05H4.15;epg-7;T08B2.4;T20B12.3;oac-50;W02F12.4;Y5H2B.1;npr-23;trpl-3;trpl-4;him-19;ZK484.3;…
21ur-12948	-9.82569	6.80907	0.00106533	0.00857791	atf-7;lpd-3;pps-1;srh-19;lagr-1;C08B6.4;R10D12.15;sec-31;T26C5.2;T26F2.1;lact-9;ccep-290;M04C3.5
21ur-5715	-9.82569	6.80907	0.00106974	0.00859924	atf-7;pps-1;sdf-9;srh-19;F57G12.1;R10D12.15;T26F2.1;lact-9;B0286.1;ccep-290
21ur-3940	-9.82808	6.81169	0.000337574	0.00336429	NA
21ur-1903	-9.82934	6.81221	0.000380565	0.00373679	flp-9;gon-14;npp-3;rnp-6;snf-9;srh-271;srp-1;str-178;uggt-2;F49B2.6;cyp-31A2;sec-10;mage-1;K12H6.6;T09B4.5;aqp-4;spd-3;twk-30;vha-11;F07B10.4;F16C3.1;R09H10.1;scpl-4;ZK896.1;C28H8.3;F10G7.10;ech-1.2;W03A5.6
21ur-4436	-9.82972	6.81279	0.000291072	0.00299345	C39D10.2
21ur-9499	-9.83171	6.81454	0.000326392	0.00326848	NA
21ur-3973	-9.83171	6.81454	0.00031767	0.0032043	ncx-7;C44H4.4;Y75B8A.7;K10C2.1;nipa-1
21ur-14616	-9.83171	6.81454	0.000315867	0.00319509	dhs-2;ncx-7;ZC250.2
21ur-14164	-9.83682	6.81945	0.000312574	0.00317177	chs-2;col-179;csn-2;gld-2;gop-3;ipp-5;nas-39;unc-1;unc-115;C14C10.5;D2045.7;F14H3.5;H03A11.2;tep-1;B0244.7;C27H5.2;Mar-06;R02F2.1;R151.10;T11F8.4;Y97E10C.1;ttr-48;ZK105.12
21ur-12860	-9.83682	6.81945	0.000312857	0.00317177	cyc-1;dbl-1;hmg-1.2;nhr-123;pmp-4;F17E5.2;ttll-15;W09D6.4;daam-1;M02F4.2;fbxa-63
21ur-1639	-9.83682	6.81945	0.000314233	0.00318249	alh-3;ckb-4;fat-6;kin-20;let-711;ltd-1;osm-8;sax-7;tbg-1;C15C8.6;C27B7.2;C33G3.4;F38H4.3;F47B10.3;Y6E2A.1;C18A3.1;srt-7;EGAP2.1;K09D9.3;K10B4.3;mlt-8;cyc-1;nhr-123;plx-2;pmp-4;kbrl-1;W09D6.4;C04E6.11;C08G9.2;cox-17;M02F4.2
21ur-4611	-9.83759	6.82025	0.000285866	0.00294295	ben-1;gcy-7;gon-4;hum-7;F33E2.5;T10G3.4;Y53F4B.23;B0034.1;C15C7.4;C38C3.3;F41E6.12;frpr-12;copa-1
21ur-7761	-9.84246	6.82389	0.000281048	0.00290532	cdh-10;hmr-1;mig-13;nhr-49;rig-5;sra-23;twk-46;hrdl-1;C18E3.9;K04A8.1;btbd-10;T19D2.1;fbn-1
21ur-1170	-9.84307	6.82484	0.000178238	0.00201345	F57G4.1;oac-50;Y46G5A.39;Y6G8.6
21ur-7618	-9.84613	6.82761	0.000259426	0.00273123	alh-3;atl-1;gst-44;ptr-16;spe-5;srw-44;unc-2;vps-26;xrn-2;Y45F3A.1;snrp-200;C08G9.1;C14A11.6;arf-1.2;cln-3.3;klp-19;mek-2;skr-13;tir-1;T11G6.2;T21B10.3;Y75B8A.16;cdk-11.1;dex-1;F13B9.1;lron-7;R13H7.2;morc-1;plr-1
21ur-14143	-9.84613	6.82761	0.000259474	0.00273123	arf-1.2;hif-1;klp-19;mec-2;srw-138;tkr-3;tsr-1;C28A5.1;C28A5.2;aspm-1;F08G12.1;T11G6.2;Y75B8A.16;cdk-11.1;zmp-3;svh-4;mrpl-1;lron-7;Y54E10BR.2
21ur-5385	-9.84805	6.82912	0.000225683	0.0024429	rrbs-1;cup-14
21ur-6444	-9.85351	6.8342	0.000274902	0.00285658	bpl-1;unc-22;unc-54;cdk-12;ttll-5;E01G6.1;chhy-1;Y11D7A.7;Y106G6E.1;C27A12.2;C28G1.5;F28B4.3
21ur-6145	-9.8585	6.83868	0.000323907	0.00325406	kin-20;tre-4;zen-4;set-20;tyr-6
21ur-1367	-9.85982	6.83922	0.000211635	0.00233266	emb-5;nhr-71;sli-1;T16G1.9;prmt-7;nspe-3;T26A5.8;ZK381.8;C18H7.11;atl-1;clc-5;nhr-97;par-3;srd-41;srh-62;srh-67;srh-68;srh-83;srh-113;srh-222;srh-223;srh-241;srh-269;srh-270;unc-22;wht-2;C28D4.4;C28D4.5;C28D4.7;C28D4.8;gpx-2;Y43F8B.11;math-20;F56A11.5;clec-21;Y48G1BR.1;cct-8;Y97E10B.1;C09H10.4
21ur-1186	-9.85982	6.83922	0.000211523	0.00233266	cca-1;let-418;ric-3;unc-68;C47G2.4;D2005.4;F13D12.9;crml-1;T07D10.1;math-26;T14B4.2;tat-4;C35A5.11;clc-5;col-123;dpf-4;klp-12;rig-3;sop-2;srh-62;srh-67;srh-68;srh-83;srh-113;srh-118;srh-222;srh-223;srh-241;srh-243;srh-244;srh-270;srh-279;nlg-1;B0464.6;C13C4.4;F22G12.4;hinf-1;lyst-1;T25B9.5;Y43F8B.11;Y69E1A.3;B0432.9;frpr-6;F56C11.6;R13D7.2
21ur-11667	-9.85982	6.83922	0.000210382	0.00233266	acr-6;dcr-1;spd-2;srx-134;C01G10.7;D1046.4;Mar-02;F01G10.5;rtcb-1;clec-167;H01G02.3;hmit-1.3;R07E3.7;R74.2;T28B8.3;T28B11.1;Y26E6A.3;Y57G11A.2;rpc-25;snpc-1.1;C06E7.2;C29E4.10;F26A1.9;R148.4;nlp-45;Y59H11AR.4;fln-1;ham-3;Y49E10.29
21ur-5343	-9.86141	6.84128	0.000291652	0.00299588	let-418;swsn-7;hgap-2;tat-2;T20F5.6;pdp-1
21ur-79	-9.86207	6.84161	0.000185814	0.00208487	col-135;sma-2;hdl-2;twk-11;str-264;selt-1.1;F36H2.3;F49B2.6;glb-17;chil-13;ufl-1;Y17G7B.23;acc-2;lgc-49;chil-19;chil-21;C16C8.19
21ur-12425	-9.86298	6.84222	0.00019627	0.00218745	dsh-2;cpna-1;hpo-27;acs-3
21ur-4147	-9.86352	6.84257	0.000182291	0.00204995	acy-2;daf-16;hum-1;lon-2;ran-2;tns-1;rpb-2;F19F10.11;tpp-2;F22H10.3;F26A1.9;moc-3;spat-3;tsp-21;F11E6.11
21ur-6366	-9.86534	6.8442	0.000367058	0.00362915	clc-5;gly-4;parp-2;rig-3;tom-1;unc-26;tag-196;R13H4.8;nep-10;F27C1.11
21ur-2893	-9.87206	6.85084	0.000229575	0.00247188	pkd-2;itsn-1;C06B8.7;ZK512.2;fbxa-12;F55G1.15;fbxb-51;K07H8.10;pfk-1.1
21ur-6237	-9.87974	6.8576	0.000253351	0.00269432	hid-1;ima-2;wrt-4;F57A8.6;W09D6.1;C37C3.2;ztf-3;F19B10.4;F37C4.4
21ur-7895	-9.88458	6.86196	0.000238429	0.00255467	ptr-1;srv-19;E01G4.5;try-10
21ur-2179	-9.89163	6.86756	0.000259982	0.00273123	Y60A3A.25
21ur-1332	-9.89205	6.86791	0.000225796	0.0024429	kin-3;mrp-2;osm-9;prp-21;rhr-2;srw-87;str-115;unc-23;wrt-10;cyp-25A1;ril-1;mfb-1;clec-54;lips-10;cup-15;F47B10.8;T13H5.1;T13H5.4;T16H12.9;ttr-23;ppm-2;dhhc-8;Y43C5A.3;ZK550.2;vang-1;C17E7.4;dmsr-7;numr-2;numr-1;F09E5.11;F13B9.1;F19C7.4;spg-20;F59B1.10;cbn-1;irld-13;ttr-59;ttc-7;lsy-12;T03F6.10
21ur-10473	-9.89206	6.86791	0.000225556	0.0024429	aat-2;ceh-37;cgp-1;chk-1;frm-2;mag-1;sma-3;srw-87;tsp-11;F26A3.4;F46A9.1;ctc-1;oac-42;Y17G7B.18;dct-16;vps-15;valv-1;C06G1.1;C16A3.5;F09E5.11;F18E3.10;Y71F9AL.1;hrpu-2;T03F6.10
21ur-3717	-9.89305	6.86891	0.000174751	0.00197629	air-2;dpy-22;kel-10;mut-7;cpna-1;wrn-1;C04G2.10;F21H7.5;F36D3.4;F56D5.3;oac-38;erfa-3;M28.9;sds-22;Y113G7C.1;C06A6.2;sdz-2;F47D12.7;K02F3.2;K09F6.3;K11G9.5;immt-1;mlt-7;ZK470.1
21ur-9273	-9.90682	6.88111	0.000269341	0.00280462	ptp-2;srd-61;zyg-11;F46B3.9;K07F5.6;W04G3.5;zip-3;Y61A9LA.10;srd-75
21ur-2475	-9.90682	6.88111	0.000269083	0.00280462	ptp-2;zyg-11;nhr-165;metr-1;misc-1;F30B5.4;F52C6.3;F55E10.4;Y61A9LA.10
21ur-461	-9.91244	6.88656	0.000285271	0.00294173	aat-2;duo-1;efn-4;rpl-1;srw-73;syx-4;aex-4;unc-22;zig-3;AH10.4;C27A7.5;F46C5.9;pfs-2;ifta-2;Y43F8C.3;kri-1;Y75B7B.1;cutl-19;ZK84.4;Y37A1B.17;ncx-9;nmr-2;eif-2Bgamma;C54G4.9;ZK822.4;acd-2;H14E04.4;eri-5;gcn-1;morc-1
21ur-5089	-9.91244	6.88656	0.000285453	0.00294173	dcr-1;ncx-9;unc-26;ZC247.2;pde-5;denn-4;rmh-1;eri-5;morc-1
21ur-1806	-9.91363	6.88752	0.000349932	0.00348285	app-1;F26F4.2;C11H1.7;evl-18;Y51H4A.23;srbc-36;wht-1;glo-4;T14B4.5;Mar-01;pes-9;F56H6.9;ugt-25;F53E10.5
21ur-15596	-9.91363	6.88752	0.000350168	0.00348285	dhs-2;dhs-28;ife-4;syd-1;ivns-1;ugt-25;Y87G2A.19
21ur-2058	-9.91797	6.89162	0.000265701	0.00277518	zif-1;F27D9.13
21ur-6779	-9.91797	6.89162	0.000152044	0.00176959	zif-1;F27D9.13
21ur-5979	-9.92476	6.89698	0.000255839	0.00271788	che-3;daf-8;mtm-5;ebax-1;smu-1;AC3.5;fbxa-101;F28H7.8;icmt-1;T24C12.3;fpn-1.1;K12C11.7;tsp-20;Y71A12B.10;gbas-1;trpl-2;ZK1055.6
21ur-1247	-9.9295	6.90143	0.000163044	0.0018736	acy-1;byn-1;cka-1;daf-12;dpy-21;emb-5;gcy-14;him-8;let-805;lin-49;nhr-65;pgp-6;pgp-7;pqn-31;sul-3;twk-8;twk-25;2L52.1;C01B9.1;C04B4.5;F08H9.3;nhr-176;hinf-1;F41D3.6;F45G2.8;K04H4.2;mks-6;M88.4;R11D1.2;nphp-4;cutl-11;T15H9.4;prmt-9;sorb-1;efa-6;spv-1;ZK822.1;math-15;C33F10.8;C45E5.1;C55C3.1;lim-8;fbxc-20;irld-8;Mar-06;srb-13;H22K11.3;T10D4.6;T14E8.2;T19D2.1;Y9D1A.1;ccep-290;Y48G8AL.12;B0334.20;C42…
21ur-7888	-9.93247	6.90445	0.00021847	0.00237652	col-60;daf-16;dpy-22;eif-3.B;nhr-118;srw-26;srx-101;C01B9.1;F01D5.7;ubr-5;noah-2;irld-14;rbm-25;arrd-4;B0524.2;srbc-11;pks-1;myo-5;pcyt-2.1;nape-2;orc-3;Y119D3B.14;F28B1.9
21ur-5782	-9.9328	6.90469	0.00022955	0.00247188	hum-4;mks-5;F49E12.8;F47E1.2;Y97E10C.1
21ur-5524	-9.93659	6.90759	0.000204095	0.00226706	inx-17;C50F4.1;M02B1.3;T26C5.2
21ur-10232	-9.93659	6.90759	0.000203917	0.00226706	gob-1;inx-17;srw-42;str-205;C50F4.1;F36G3.2;F52B11.2;del-5;T05E12.3;T26C5.2;dhc-4;ugt-4;eif-2D;EEED8.10
21ur-5934	-9.93852	6.90939	0.000353637	0.00351036	gst-29;gst-31;ect-2;ptr-1;srh-137;ssl-1;F35E12.2;oac-38;K03D3.2;Y113G7B.12;BE0003N10.1;math-2;F02C9.2;F54G2.2;nuo-5;clec-73
21ur-5362	-9.94202	6.91234	0.000178722	0.00201663	cdh-3;ced-8;che-3;dig-1;gcy-2;lin-25;mog-4;sys-1;C14C10.2;oac-5;F09C6.10;F23H12.5;hecw-1;car-1;Y57G11C.23;ZC116.3;ZC247.2;nop-1;prp-17;F56F4.4;R05G6.4;cra-1;T05A12.3;pals-33;Y54G2A.12;Y119C1A.1
21ur-11180	-9.94302	6.91376	0.00014606	0.00170991	cdh-10;fkh-7;kin-15;npp-14;snf-7;sym-2;tns-1;try-5;unc-73;unc-79;F19C6.5;cept-1;F23A7.5;F25H2.12;F36H2.3;F49B2.6;scl-2;F57B1.6;btb-20;btb-19;del-5;meg-2;bbs-5;T16G1.9;Y53C12B.1;hpo-13;ZK524.4;B0432.10;C33E10.5;C50E3.13;akap-1;K07H8.8;suco-1;fbxa-54
21ur-1762	-9.94554	6.91553	0.000167901	0.00190746	asb-2;lin-31;pod-2;pqn-80;C49F5.6;F49E2.2;ceh-91
21ur-13073	-9.94554	6.91553	0.000167827	0.00190746	R01E6.7;F56D2.2;cec-6
21ur-10780	-9.94554	6.91553	0.000167753	0.00190746	mrp-3;T07F12.4;T22B2.5;pinn-1;tag-281;ZK1010.12
21ur-2841	-9.94758	6.91774	0.000236144	0.00253291	drh-1;rgs-5;trp-1;wrt-3;dhc-3;gpdh-2;T16G12.6;T24H10.5;cyp-33D3;hphd-1;Y44A6C.1;acs-22;F07C3.3;lmd-4;F41G3.3;oac-31;F54H5.3;tat-2;gcp-2.1;T21D12.11;pcp-5
21ur-10121	-9.94778	6.91768	0.000106406	0.00134844	pqn-87;din-1;ZK829.7;C28H8.2
21ur-13075	-9.95867	6.92744	0.000193453	0.00216442	NA
21ur-5607	-9.95867	6.92744	0.000193554	0.00216442	mog-4;cox-5A;Y71A12B.12
21ur-3065	-9.96267	6.93086	0.000140218	0.00165902	gst-4;lev-9;lrp-2;C28F5.4;nlp-62
21ur-8909	-9.96691	6.93446	0.00015951	0.0018436	C36E8.1
21ur-5986	-9.96691	6.93446	0.000159332	0.0018436	mnp-1
21ur-925	-9.97169	6.93879	0.000325908	0.00326759	pros-1;fkb-6;gcy-27;gpa-11;srw-36;twk-36;C05C9.1;D1025.1;glb-22;Y44A6C.1;eipr-1;srt-22;acs-22;pals-34;ugt-61;T06C10.3
21ur-5377	-9.97169	6.93879	0.000325872	0.00326759	C05C9.1;acd-3;best-8;cutl-17;T06C12.9;B0511.12;best-6
21ur-8508	-9.97214	6.93899	0.000130671	0.00156648	abt-2;apd-3;asp-4;atgp-1;chs-1;dnj-11;eif-3.B;inx-10;par-4;ptr-17;sel-2;srd-46;srx-125;tra-2;tufm-1;AC3.5;chil-8;C36F7.5;sdz-14;smgl-1;pyk-1;rbpl-1;F47G9.4;F49B2.6;F49E2.5;nduo-1;T23F11.4;W06F12.2;Y6B3B.1;ZC443.4;lnkn-1;C53C9.2;F10E9.4;F23F12.8;ifo-1;F55F10.1;ccpp-1;best-17;snu-23;pals-12;pals-37;F56D6.21
21ur-6671	-9.97214	6.93899	0.000130548	0.00156648	abt-2;apd-3;inx-10;let-23;lars-2;myo-3;ptr-17;sma-1;srd-46;srx-125;unc-54;tufm-1;AH6.3;C14C10.2;hrde-1;C36F7.5;sdz-14;smgl-1;degt-1;F28C1.1;F47G9.4;F49B2.6;T05E12.3;cwc-15;chhy-1;T23F11.4;Y6B3B.1;Y45F3A.8;ZC443.4;B0205.6;obr-4;C53C9.2;F10E9.4;F23F12.8;che-10;ifo-1;F43E2.1;F55F10.1;ccpp-1;best-17;lfi-1;pals-37
21ur-7530	-9.97632	6.94272	0.00021325	0.00234787	air-2;col-10;col-41;col-44;col-53;col-65;col-144;col-145;col-159;col-160;col-174;cul-5;dpy-13;dpy-14;dpy-22;emb-9;fbl-1;let-2;lon-3;mcm-4;mtm-3;rol-6;smc-3;sos-1;twk-11;unc-68;C14H10.3;hgap-2;tag-314;F16A11.1;F18A11.2;F19H6.6;rbpl-1;F49C5.4;F53B6.7;H12D21.2;T04F3.1;T08G11.1;T20G5.9;W06D11.3;W09G3.6;ceh-100;elpc-2;F07F6.4;M4.1;T22B11.4;F27E5.7
21ur-12507	-9.97696	6.94387	0.000113623	0.00141766	ceh-37;F21D9.1;erfa-3;hal-2;F23F1.2;F37A4.1;Y67D8C.6;clec-173
21ur-488	-9.97696	6.94387	0.000113754	0.00141766	cdl-1;ceh-37;ifc-2;brap-2
21ur-4341	-9.97944	6.94576	0.000128576	0.00154694	ncx-8;F53F1.2;srt-39;T22F3.10
21ur-6108	-9.98019	6.94665	0.000141095	0.00166742	cul-4;hyl-1;mrp-2;pqn-15;tre-2;pals-4;F46B3.15;R05H5.4;Y57G11C.9;C09E7.8;M03D4.4
21ur-2878	-9.98373	6.94965	0.000130306	0.00156587	ccg-1;ced-11;che-14;chs-2;dgn-1;glr-2;glt-1;gtl-1;hum-1;ocr-2;ptp-1;pxn-2;sem-2;srh-206;sto-1;ttn-1;let-391;unc-44;C05C12.4;C14B4.2;C25A1.1;C27C12.3;ncs-5;ugt-44;F25H2.7;ent-6;srbc-49;smc-6;clec-116;ensa-1;R10H10.7;Y106G6D.5;ykt-6;C05D11.1;C09E7.8;gad-2;cst-2;cst-1;F42G2.2;fbxa-182;xpg-1;fnci-1;Y40C5A.4;Y69A2AR.47;nhr-10;gls-1;H03G16.1;R10D12.8
21ur-742	-9.98601	6.9518	0.0001141	0.00141766	srd-18;srh-119;srh-120;str-238;sur-5;C18D1.2;F22D6.9;F47H4.2;C52B9.10;ifo-1;Mar-06
21ur-2484	-9.99471	6.95899	0.000108607	0.00136938	inx-11;pqn-44;hda-6;K09F5.6;F07C3.16
21ur-1714	-9.99516	6.96006	0.000115329	0.00142182	ile-1;mrp-3;nas-32;ssl-1;C23G10.8;R08F11.1;frl-1
21ur-445	-9.9973	6.96155	0.000138316	0.00164041	snt-1;acy-2;anc-1;bli-1;dif-1;eat-5;emb-9;grl-18;npp-19;ran-2;rec-1;san-1;spg-7;syx-5;tag-153;unc-41;unc-79;unc-82;xrn-2;chil-6;pals-8;cpt-5;ceh-89;idhg-1;cdr-6;R102.4;T19A6.4;Y37D8A.4;Y53F4B.18;Y105E8A.25;chil-9;C01B10.9;C30A5.4;hmgs-1;acdh-9;F55F10.1;abts-3;H24K24.3;K07C11.4;moa-1;T15B7.8;pqbp-1.1;del-10;W03F9.4;ZC53.4
21ur-7361	-10.0038	6.9671	0.000140061	0.00165902	alh-6;ceh-43;ceh-44;ctn-1;dgk-1;dpy-22;dsh-2;dyf-5;dyf-6;eat-16;gcy-8;gpa-2;grp-1;hmg-3;hmr-1;ima-3;inx-22;klp-11;let-268;let-756;lin-3;mig-1;nas-14;npa-1;pcp-2;ppk-1;pqm-1;pqn-65;sas-4;ssr-2;atx-3;twk-2;twk-11;tln-1;unc-44;vha-5;vit-2;ugt-2;ccdc-55;C17G1.5;tbc-19;C35A5.8;C36E8.1;gasr-8;C51E3.6;F11C1.5;F13E9.4;best-12;F21D5.4;F23H12.3;clsp-1;drsh-1;maph-1.1;F32B6.10;F44F4.9;F49C12.15;ttr-50;F58G1…
21ur-11790	-10.0043	6.96746	0.000133344	0.00158709	ctf-4;toca-1
21ur-2412	-10.0043	6.96746	0.000133294	0.00158709	NA
21ur-83	-10.0056	6.96871	0.000201773	0.00224627	cpn-1;slt-1;cbl-1;cutl-18;F49C12.7;ceeh-2;T06G6.3;ugt-28;F59A6.5;gnrr-5;ugt-29;acp-6;ZK354.8;F55B11.7;dyf-7;mig-23;sqv-5;acox-1.1;T05G5.5;T20F10.5;F47D12.9;npr-31;ugtp-1;ZK686.2
21ur-2087	-10.0154	6.97794	0.000112389	0.00141172	egl-4;lst-2;pkc-2;cdc-48.2;F18C12.4;prde-1;hpo-31;nhr-198;adsl-1;R07E5.6;prmt-7;dct-10;Y67H2A.7;best-6;vet-2;ceh-83;H14E04.2;sago-1;nhr-210;dmsr-11;rde-8;fbxa-194;F08F8.11
21ur-73	-10.0175	6.97931	0.000117575	0.00143885	swsn-1;spe-12;sru-45;str-256;unc-50;ent-4;F17E5.2;F36D1.8;zhit-2;F53H2.3;F58D5.5;ctc-3;pelo-1;osta-3;lgc-55;tag-250;C34D10.2;fhod-1;F07E5.5;M70.5;R02D3.4;R148.5;T28C12.2;Y34D9A.7;Y39G10AL.1;Y41D4A.6;Y48G1C.10;Y71G12B.10;rga-4;M02E1.3;fli-1;kin-18;nhr-47;sup-37;C15C6.3;acbp-5;ztf-8
21ur-15018	-10.0175	6.97931	0.000117471	0.00143885	aka-1;htp-1;sel-2;vab-10;chil-17;btb-14;sdz-4;ada-2;F32A5.8;H05C05.2;Y32H12A.8;Y34B4A.4
21ur-13340	-10.0175	6.97931	0.000117316	0.00143885	nhr-47;glna-1;C49F5.6;F32B4.8;T07C4.3;ztf-8
21ur-10383	-10.0214	6.98314	0.000102741	0.00130531	gei-8;gly-11;nhr-5;plx-1;T27A1.1;tag-77;tbx-2;C31G12.4;F28G4.4;F58H1.7;nol-56;arp-1;nhr-229;thoc-2;tpp-2;H06I04.3;T22F7.3;nhr-228
21ur-2891	-10.0292	6.98961	9.75e-05	0.00124709	seb-3;C36C5.14
21ur-744	-10.0296	6.99046	0.000109155	0.00137455	ark-1;dsc-4;frm-10;pept-3;ptp-3;sod-3;srx-5;glb-12;F33A8.4;cpg-7;nduo-5;clec-103;Y38F1A.8;lin-38;Y57G11C.30;bath-20;B0207.5;cpna-2;C08A9.6;C08A9.8;C14E2.4;pcyt-2.2;msrp-3;H20J04.4;H41C03.3;cdk-2;K06A9.3;srt-31;guk-1;pho-14;Y34D9A.7;Y51F10.2;Y51H7C.10;mlc-7
21ur-3311	-10.0387	6.99817	0.000169376	0.00191985	F59E11.7;Y71F9AR.2;mau-2;B0303.4
21ur-2544	-10.0387	6.99815	0.000163588	0.00187554	rin-1;F25F2.1;fbxa-197;Y64G10A.7;F53B1.8;lgc-10;F28B1.9;F31E3.12
21ur-9759	-10.0387	6.99815	0.000162921	0.0018736	F16B12.5;F25F2.1;T11G6.2;Y64G10A.7;F53B1.8;R151.6;fbxc-55;lgc-10
21ur-8611	-10.039	6.9983	0.000151186	0.00176578	aex-3;cdh-4;emb-9;ggr-3;mel-32;mup-4;ptr-2;sli-1;suf-1;unc-40;C11H1.5;fbxb-65;C50F4.1;ugt-44;F13D2.1;tag-314;tag-290;clec-32;fbxa-69;capg-2;M03B6.3;T25B9.4;T26H8.4;Y46G5A.35;clec-194;nep-1;fbxb-70;hsp-110;C33E10.8;fbxb-88;F26G1.1;H18N23.2;T05C3.6;jhdm-1;Y54E10BR.2;fbxa-75;ZK546.5;Y2H9A.6;F55C12.19
21ur-8732	-10.0392	6.99847	9.74e-05	0.00124707	NA
21ur-3439	-10.0392	6.99847	9.74e-05	0.00124707	pqn-80
21ur-11899	-10.0427	7.00205	0.000211003	0.00233266	dnj-19;eri-1;gcy-4;lis-1;lst-4;mrp-1;nhr-46;plx-2;pqn-92;prx-1;ptr-5;rhr-2;sec-8;srv-14;srw-17;ver-4;cutl-27;ugt-33;E01G6.1;F11F1.4;F36A2.2;F40G12.2;F58D12.3;cyp-14A3;R03D7.8;R10E9.3;noca-1;T21B10.3;Y6E2A.4;Y32B12B.4;Y32B12C.1;Y57G11A.4;scav-2;Y116A8C.30;dcaf-1;ggtb-1;best-6;C16D9.1;C17C3.6;C18H2.1;cdc-7;sulp-1;F21C10.3;F22F7.4;F23C8.5;sdz-15;F35F10.1;F36F12.2;F37C12.3;nmtn-1;cyp-35A3;R05F9.7;R13…
21ur-11965	-10.0427	7.00205	0.000211215	0.00233266	chk-1;his-3;ist-1;pes-4;parg-1;spg-7;toh-1;twk-22;unc-29;pnk-4;C08B6.5;C49C3.4;D1053.4;D1081.9;F07A5.2;F11A5.5;shw-1;rict-1;F43D9.1;F55B12.2;mcrs-1;ent-3;R08D7.5;T04D3.1;srbc-77;T16G12.4;T25B9.9;Y53F4B.12;Y75B8A.3;dbt-1;ZK938.3;dcaf-1;B0238.7;cyp-23A1;B0336.7;C01B10.4;C01B10.10;thoc-2;C17H11.6;srbc-9;swd-2.1;C39D10.8;C42D4.2;bgnt-1.2;F23F1.4;F23H11.2;F28B4.3;golg-2;ifo-1;K06H7.2;K09E3.6;cec-6;T22…
21ur-5822	-10.0427	7.00205	0.000211401	0.00233266	aars-2;clh-2;dic-1;eri-1;lrp-2;mrp-1;srh-125;trp-1;zyx-1;wdr-20;C15C8.7;ugt-33;E01G6.1;F40G12.2;cyp-14A3;lge-1;best-15;T21B10.3;Y57G11A.4;Y79H2A.3;irld-20;C05C8.8;C06E4.1;best-6;C15B12.4;C17C3.6;srbc-8;C31H1.2;cdc-7;nmur-1;F21C10.3;F22F7.4;F25E5.8;F35F10.1;F36F12.2;T05C1.5;W01C8.5;hpo-29;H12I19.115;C09B9.85
21ur-5235	-10.0429	7.00234	0.000102491	0.0013038	T28D6.5
21ur-1842	-10.0497	7.00812	0.000109544	0.00137772	aex-1;ins-19;mpk-2;nhr-10;nhr-126;npp-7;pmp-5;ptr-10;epac-1;rme-8;rpm-1;san-1;tbx-31;tbx-32;tre-3;irld-21;C05C10.5;C33B4.2;tbc-14;mrps-5;srxa-16;xdh-1;nduo-5;R05H10.7;R09A8.1;srap-1;fbxa-104;T24D5.5;W07E11.1;Y20C6A.1;crp-1;Y48A6C.4;ztf-22;Y64G10A.7;Y116A8C.33;C04E7.3;C05D9.3;snpc-1.1;C06G1.2;cmt-1;C50F2.4;nop-1;F42G2.2;fbxa-182;daam-1;lgc-30;K09C6.2;R07G3.7;ztf-16;npr-24;T05A8.3;T08E11.8;lgc-34;Y…
21ur-4065	-10.051	7.00944	0.000107456	0.00136002	atp-2;cdc-6;cnb-1;dnj-17;hoe-1;nhr-129;nhx-3;npp-10;sqv-8;srh-102;srh-149;twk-4;wah-1;chil-1;nlp-59;F10B5.8;sdz-16;F48F5.6;H39E23.2;nduo-6;ugt-4;tes-1;cyp-33A1;sre-53;F13C5.3;fbxa-72;rog-1;K06H7.7;cogc-6;M04F3.5;cra-1;cyp-34A4;irld-17;Y71G10AR.4;Y54G2A.52
21ur-3738	-10.0513	7.00966	0.000137043	0.00162725	apx-1;dnj-8;gpa-7;jip-1;nid-1;rgef-1;F53B6.4;W06D11.5;ipla-3;frg-1;rbmx-2;oac-10;F13C5.2;F36D4.6;F52C6.3;H03E18.2;fbxb-82;Y54E10A.11;cec-8;sut-2;set-27;Y54G2A.57;Y47D3B.1;clec-193;C02B8.1;C04C3.4;F23H12.10
21ur-8653	-10.0533	7.0111	0.00011465	0.00141766	gck-1;hot-2;ife-5;pmr-1;scd-1;slo-2;srw-143;F36H2.3;srz-14;T13H5.1;Y37D8A.19;efa-6;Y106G6D.8;C14B9.3;math-16;math-10;K02G10.5;R08C7.12;T19D12.1;T19D12.5;math-44;Y71H2AM.12;F26G1.11
21ur-12114	-10.0535	7.01126	0.000164698	0.00187748	clc-4;crb-1;alp-1;let-765;srx-84;srx-131;taf-8;srxa-16;F55H12.2;lgc-16;lgc-17;W09H1.4;B0410.1;pdfr-1;mms-19;fubl-3;dop-3;ZK430.5;ZK484.4
21ur-12122	-10.0535	7.01126	0.000164648	0.00187748	mel-11;nmr-1;smc-4;srd-40;srg-29;srg-34;srv-31;srx-8;C34F6.10;C53D6.6;F38C2.4;rbm-3.1;rskn-1;pdha-1;T25G3.1;Y53C10A.6;spv-1;ZK858.8;irld-62;ZK1321.4;B0361.11;C13A2.1;fbxc-32;C37C3.1;del-7;F54D12.7;irld-40;K09C6.2;T19D12.1;npr-23;Y40B10A.9;Y53G8AL.4
21ur-726	-10.0535	7.01126	0.000164598	0.00187748	cnk-1;crb-1;dpf-3;srh-123;srx-84;str-144;F21D5.6;srz-66;srxa-16;F55H12.2;B0361.11;pdfr-1;fubl-3;F19F10.11;Y55B1BR.2;ZK484.4;fut-5;set-18;R02F11.10
21ur-13039	-10.0586	7.01576	0.000151774	0.00176851	mdf-2;lpr-5;pot-1;D1005.4;K09E2.2;math-46;set-27;M02D8.7
21ur-1233	-10.0586	7.01576	0.000151766	0.00176851	daf-5;ego-2;mdf-2;ubc-18;Y105E8A.25;fbxb-105;K10C2.7;math-46;set-27;M02D8.7
21ur-3006	-10.0604	7.01722	8.21e-05	0.00108123	trr-1;umps-1;T09B9.1;zoo-1
21ur-6007	-10.0637	7.02019	0.000120984	0.00146619	cnk-1;dhs-29;rsp-8;mrps-23;C25H3.8;lonp-1;F54D12.7;M01E11.2;Y5H2B.1;Y71H10B.1
21ur-1036	-10.0649	7.02177	7.55e-05	0.00100425	cars-1;egl-19;lbp-8;par-3;sph-1;D1086.8;F16B12.4;myo-6;fbxb-60;mrps-18B;Y6G8.2;ceh-100;Mar-04;attf-3;ddx-27;clec-80
21ur-4181	-10.0793	7.03387	9.14e-05	0.00118665	dao-3;gld-2;ins-31;klp-6;ncr-2;ndx-8;plx-2;sbp-1;vps-35;fbxa-176;D2030.2;fbxa-44;srz-6;cyp-34A8;C06E1.11;dop-6;clec-5;ubr-4;F58H7.5;K03H6.5;M60.7;srt-18;T01C8.3;epg-7;T09D3.3;ogdh-1;Y66H1A.4;irld-63;ZK721.3;fbxa-42;B0511.19
21ur-700	-10.0801	7.03518	6.13e-05	0.000838762	atl-1;col-141;csn-3;gpb-1;hcf-1;pha-4;str-90;str-159;str-182;uba-1;unc-51;unc-103;mdt-21;F10B5.3;F27D4.1;srz-99;mnr-1;W04E12.5;ZK632.10;clec-52;nhr-139;C43H6.3;F25B4.4;F25E5.8;riok-1;T22F3.10;F54H12.8;nas-27;snf-2;F07A11.4;paqr-3;F37C4.4
21ur-4402	-10.0848	7.03874	6.07e-05	0.000835811	npr-17;tiar-1;che-14;ckb-3;flp-9;gck-1;jkk-1;kin-4;mac-1;mig-10;npp-11;pqn-26;sra-10;src-1;srh-170;srx-44;srx-105;str-240;sur-2;ugt-1;znf-207;C14C10.2;clec-182;C41G7.7;F15D4.5;F21G4.6;F53H2.1;F55C9.3;F58D5.6;tceb-3;T08G11.1;T14G10.8;T19C9.8;glb-27;W04G5.4;W06F12.3;srxa-15;pola-1;Y50E8A.10;Y51H4A.25;Y57G11C.20;ZK1073.2;cyp-35A1;C17A2.2;C28H8.5;C45E5.4;C56E6.2;D1007.3;D1014.7;F08B4.7;irld-38;H02F09…
21ur-2348	-10.0886	7.04229	7.26e-05	0.000973814	amt-1;atm-1;cal-3;crn-3;cyn-17;dnj-11;ero-1;gcy-15;gcy-21;hcp-6;him-1;him-6;hsp-70;lea-1;mes-1;msh-6;osm-9;sel-1;smg-3;spd-1;sre-2;str-28;str-136;alg-4;ubc-25;unc-5;unc-22;vab-3;B0379.2;C18D4.6;C18E9.7;C34F6.1;F01D4.5;prde-1;F27D4.4;cyp-37B1;magu-4;F44E5.4;F44E5.5;golg-4;K11H3.5;M03C11.8;R03D7.2;T06D8.10;alg-3;T22G5.1;T25B9.4;T26E4.9;T28C6.7;W02D9.2;Y6B3B.4;tat-1;Y56A3A.6;Y57A10A.13;Y62H9A.4;Y67A…
21ur-9282	-10.097	7.04955	0.00011464	0.00141766	Y47G6A.32
21ur-7729	-10.097	7.04955	0.000114542	0.00141766	NA
21ur-6654	-10.0976	7.05061	8.36e-05	0.00109491	egl-4;eif-3.F;flp-8;gsa-1;let-765;odd-1;myrf-1;rsr-1;smc-4;srd-54;srx-135;syd-2;twk-10;twk-22;twk-36;C13C4.7;nkb-1;F19B6.1;F52B5.3;F54E4.3;F59D12.1;M163.7;R10E9.3;snt-7;T12A7.2;T27E7.5;T28A8.6;slc-25A46;Y43F8A.5;Y57A10A.3;Y57A10A.4;aqp-12;sco-1;pdhb-1;mdt-26;C27F2.10;F09F9.1;F22F7.7;F25B5.6;F48E3.6;F52C12.2;F53F10.2;stau-1;K09F6.10;jamp-1;Y5H2B.3;Y34B4A.7;frpr-19;Y73E7A.2;zig-9
21ur-8033	-10.0976	7.05061	8.36e-05	0.00109491	clp-7;coq-3;irk-3;tpa-1;twk-34;twk-36;F11A1.2;F19B6.1;uggt-2;nspc-15;R10D12.8;T12D8.9;lpr-5;seld-1;oac-22;catp-5;K10B3.5;nspc-12
21ur-9788	-10.0976	7.05061	8.37e-05	0.00109491	aex-1;clp-7;srd-54;srh-50;srw-61;twk-10;twk-22;twk-36;zyx-1;nkb-1;Mar-02;F19B6.1;F54E4.3;F59D12.1;M163.7;T02G6.5;T28A8.6;slc-25A46;Y57A10A.3;Y57A10A.4;aqp-12;ntl-11;pdhb-1;C09F5.1;C27F2.10;jmjd-3.1;F35H10.10;K10B3.5;W10D9.3;zipt-7.1
21ur-15676	-10.1165	7.06719	6.52e-05	0.00088013	sru-3;trp-4;C07H4.1;nkat-3;T11F9.1;sulp-7;ZC116.3;C29E4.15;M03A1.8
21ur-5858	-10.1165	7.06719	6.53e-05	0.00088013	sru-3;C07H4.1;sulp-7;Y39B6A.7;ZC116.3;E02H9.6;W04B5.6;C25E10.17
21ur-2827	-10.1169	7.06722	0.000116961	0.00143662	pgp-4;C08H9.15;F27C8.2;F35C12.3;T09F5.10;C45B2.6;C55B7.3;T04D1.2;T28C12.2
21ur-14514	-10.1169	7.06722	0.000116869	0.00143662	sri-50;C08H9.15;F17C11.12;F35C12.3;C45B2.6
21ur-11901	-10.1169	7.06722	0.000116796	0.00143662	nhr-128;smg-6;src-1;wht-2;hrg-3;vps-51;Y49F6A.5;fbn-1;C13C4.8
21ur-4755	-10.1272	7.07628	0.00010822	0.00136623	cap-2;cku-70;eff-1;xpo-2;npr-2;num-1;spe-41;srd-32;sre-1;srj-44;sru-4;str-116;syd-2;unc-89;zig-8;C14A6.5;exo-1;ttr-12;sre-31;mct-3;nduo-4;R03D7.5;T02E1.6;tgn-38;T26H5.8;nhr-232;ZK809.8;inst-1;pdfr-1;srbc-8;clec-266;meg-4;C52E2.4;attf-3;mboa-6;sgnh-1;math-42;Y18H1A.9;ekl-7;lgc-33;ZK1240.1;C26D10.7;F58G6.9;R05C11.4
21ur-2892	-10.1272	7.07628	0.000108179	0.00136623	hmr-1;srb-5;srh-275;srj-1;sfxn-1.1;C14A6.5;C48B4.7;F13G3.3;mltn-9;idhg-1;F38A1.11;exo-1;F49E2.5;F55G11.1;T02E1.6;clec-144;Y45F3A.4;Y45F10C.1;cutl-10;faah-4;meg-4;lgc-22;fgt-1;ttr-48;ZK185.5
21ur-17	-10.1276	7.07717	7.72e-05	0.00102354	ces-1;dhs-18;dlg-1;zfp-1;C03A3.1;C31C9.6;meg-1;meg-2;W07G4.2;B0280.2;viro-2;srt-29;C41D11.3;mul-1;K04E7.1;R119.3;T19D2.1;lgc-26;F26F2.8;R02D1.2;bpl-1;dhs-22;gip-1;lea-1;lars-2;nhr-13;abu-12;trr-1;ttyh-1;cri-1;gkow-1;C09E8.1;C14C6.3;C18G1.8;efr-3;sumv-1;T10E10.3
21ur-4633	-10.1277	7.07676	6.08e-05	0.000835811	ajm-1;cav-2;str-47;tiar-3;C09D4.2;C50F7.6;F30H5.3
21ur-602	-10.1381	7.08587	7.21e-05	0.000969543	apl-1;cdc-25.1;frm-1;srh-201;nck-1;slc-17.2;F07A11.1;F15D4.4;best-14;K08D8.3;T27E7.5;npp-25;Y48G10A.4;Y49E10.10;C50D2.2;F28C10.3;cct-3;F56C9.10;ephx-1;K08B5.1;R05G9R.1
21ur-6259	-10.139	7.08718	9.74e-05	0.00124707	gcp-2.2;ugt-43;F49C5.7;F54C9.9;pelo-1;fbxa-148;syp-4;cnt-2;eif-3.B;baz-2;moe-3;sms-1;srh-292;unc-26;dhhc-7;nasp-2;C54E10.6;D1081.3;lyst-1;ttr-15;E02C12.6;cdh-1;lsy-12
21ur-58	-10.1458	7.0929	5.54e-05	0.000776647	bam-2;imb-3;klc-2;rgs-3;ssr-2;ttn-1;twk-21;C03H12.1;C38C10.3;F25H9.2;rpoa-1;Y54G11A.7;tag-278;F10G7.10;F17E9.3;F48E3.8;T13G4.5;dhc-1;sto-2;unc-33;T28D6.5;Y73F8A.12;Y73F8A.14;ZK287.4;daam-1;pcf-11;set-20
21ur-15012	-10.1458	7.0929	5.53e-05	0.000776647	gip-1;gst-9;inx-2;lep-2;lev-10;lpd-3;C44H9.4;ZC376.2;irld-30;daam-1;pgam-5;T25D10.4;Y71G12B.5;ZC13.10
21ur-1001	-10.1486	7.09518	5.73e-05	0.000795188	hsp-70;unc-68;clpf-1;R10E8.8;oac-46;fbxa-131;inst-1;math-4;C13A2.4;F57C12.6
21ur-7917	-10.1517	7.09848	5.14e-05	0.000729807	zyg-9;T15D6.8;T15D6.11;C18H7.1;rdl-1;lmd-4;lmd-5
21ur-2298	-10.153	7.0994	4.62e-05	0.000669556	acy-3;ark-1;lst-4;pos-1;pqn-75;srj-1;unc-84;dlat-2;hsd-1;C17A2.7;F02E11.3;T28D9.11;cdh-12;cdc-14;nhr-40;M02G9.2;R07A4.2;C06E4.8;nhr-186
21ur-13499	-10.1535	7.09987	4.66e-05	0.000672066	etr-1
21ur-14615	-10.1535	7.09987	4.66e-05	0.000672108	etr-1;smi-1;srh-16;F56G4.6;T05F1.9;F53H1.4
21ur-2770	-10.1535	7.09987	4.67e-05	0.000672153	gcy-23;smi-1;C16C10.4;F56G4.6;Y49E10.4;F56C9.3;cogc-6;josd-1
21ur-14248	-10.1538	7.0999	3.95e-05	0.00058599	cey-3;fars-3;mec-14;sri-24;str-136;C45B11.5;glct-2;sre-36;srab-18;epg-5;acd-4;sek-5;sek-4;W10G11.4;abtm-1
21ur-6383	-10.1538	7.0999	3.95e-05	0.00058599	fbl-1;mec-14;sri-24;str-136;C45B11.5;sre-36;srz-61;enol-1;W04A4.5;Y71A12B.8;W10G11.4
21ur-2391	-10.156	7.102	6.24e-05	0.000850941	npp-16;M28.4;C24B5.4;C27A12.7;pks-1;E02H9.4;comt-1;fbxa-36;Y70C5A.3;nrf-6;smgl-1;acl-4;oga-1
21ur-8057	-10.156	7.102	6.25e-05	0.000850941	dcr-1;kin-16;rfc-2;smf-1;tag-123;R102.4;T28C6.7;asic-2;Y57G11A.2;ZK262.4;srz-10;D2023.1;C17C3.2;C17C3.13;acs-17;uggt-1;fbxc-33;smz-2;Y39A3A.4;Y55B1AR.4;let-767;ndc-80;Oct-01;suf-1;vav-1;F22B3.5;Y9C2UA.1;Y65B4BL.3;mlt-7
21ur-15304	-10.1662	7.11074	0.000118232	0.00143983	twk-33;unc-5;mocs-1;T04F3.1;rsy-1;clec-203
21ur-4224	-10.1662	7.11074	0.000118209	0.00143983	cdh-7;C54D10.9;F49C12.10;pitp-1;Y38H6A.3;ZK1025.2;ZK1025.8;acs-11;suco-1;Y54G2A.13;srz-11
21ur-5007	-10.1662	7.11074	0.000118187	0.00143983	pkd-2;clec-203
21ur-6522	-10.1662	7.11074	0.000118128	0.00143983	C44H9.4;ZK524.4;T12A2.6
21ur-1267	-10.1692	7.11346	6.01e-05	0.000830755	apd-3;cdk-4;cnk-1;dyf-5;gcy-37;ifd-1;nhl-2;pbo-4;rig-4;srg-27;srg-46;srh-27;srx-1;unc-2;unc-69;C16C10.9;C49A1.1;secs-1;D2030.11;capg-1;calm-1;evl-18;K03H1.11;K12D12.4;R08D7.1;R10E11.5;fil-1;dyrb-1;eif-3.J;Y56A3A.19;Y57G11C.9;ZK1320.11;C02D5.2;kle-2;ubr-1;C34B2.4;pks-1;math-25;srt-12;czw-1;flap-1;R52.5;mob-3;shc-2;Y47G6A.5;pfk-1.1;cyy-1;dnj-9;hrp-2;srb-11;srg-29;srx-58;str-180;str-181;tph-1;unc-84…
21ur-7032	-10.1734	7.11703	6.14e-05	0.000838762	aly-1;col-40;col-177;egl-3;emb-9;frm-3;frm-5.1;gtl-2;ins-4;mec-9;nhr-127;ptr-17;rpt-2;smg-2;str-40;cpna-1;unc-77;B0272.3;C15C8.4;C28A5.6;acp-2;K03D3.5;K07F5.14;mak-1;T11G6.5;Y57G11C.39;mmcm-1;B0207.1;C15B12.8;madd-2;C40A11.7;F39F10.2;fbxc-21;nep-19;Y73C8C.8;C05D12.7;C07G3.15
21ur-6123	-10.1734	7.11703	6.14e-05	0.000838762	dur-1;frm-5.1;ptr-17;smg-2;cpna-1;C38C6.3;C47D12.2;K07F5.14;Y57G11C.39;C40A11.7;F43E2.1;fbxc-39;H06I04.5;M151.4;Y73C8C.8;C07G3.15
21ur-3103	-10.1843	7.12665	6.09e-05	0.000835811	fbxa-167
21ur-3381	-10.1843	7.12665	6.09e-05	0.000835811	hum-8;unc-53;F53F10.2;sacy-1
21ur-14963	-10.1843	7.12665	6.09e-05	0.000835811	cat-1;sra-32
21ur-7786	-10.1858	7.12822	5.15e-05	0.000729809	cct-2;nhr-231;mrpl-22;ZK1307.8;math-4;T17H7.1;knl-1;srh-52;sri-33;sri-34;mask-1;T28C6.7;cnnm-1;F23H11.2;F48B9.8;R52.5;ZC262.2
21ur-2100	-10.1858	7.12822	5.14e-05	0.000729807	aco-2;dgk-2;gon-2;hrp-2;mix-1;pqn-11;unc-61;unc-89;zhp-3;wts-1;C09G9.1;snrp-40.1;piki-1;ent-3;T13F2.6;srsx-12;C16A3.5;tag-275;C43H6.4;srbc-20;F48E8.2;F54D10.8;mel-46;T20F5.6;W03G9.2;W06H8.6;ZC239.4;mrps-30;F57B1.9
21ur-8060	-10.1931	7.13444	5.23e-05	0.000738349	ketn-1;C32F10.8;set-15;Y70C5A.3;pgl-2;rme-4;twk-7;ugt-2;rpb-3;C51E3.10;F14B6.2;rbpl-1;M05B5.1;T13H5.8;T16G1.5;Jun-01;W08G11.5;C24D10.5;C49A9.6;CC8.2;rpc-2;F25G6.1;igcm-1;F56F4.4;osg-1;npr-31;Y49F6B.8;T26H5.10
21ur-4085	-10.1931	7.13444	5.22e-05	0.000738349	dpy-26;lec-3;mec-10;ugt-2;T01D3.6;F26A1.3;F41H10.4;M02D8.5;lgc-50;fbxb-14;W08F4.12;Y9C9A.13;Y97E10B.1
21ur-3179	-10.1941	7.13525	5.6e-05	0.000784128	unc-15;ppfr-1;ztf-17
21ur-5246	-10.197	7.13787	3.97e-05	0.000587269	srg-38;T16G12.3
21ur-10325	-10.197	7.13787	3.96e-05	0.000587269	srh-236;srh-239;oac-38;Y18D10A.23;C13A2.5;R05F9.11
21ur-76	-10.2066	7.1463	4.03e-05	0.000592977	arl-3;cdh-3;ifg-1;pgp-1;rskn-2;D2023.6;F55A11.1;axl-1;rabx-5;Y116A8C.43;T05A7.6;C39D10.11;C36A4.4;adsl-1;F55E10.5
21ur-11870	-10.2295	7.16684	2.17e-05	0.000358801	F18A12.7
21ur-8947	-10.2295	7.16684	2.18e-05	0.000358801	NA
21ur-4818	-10.2302	7.16728	2.33e-05	0.000377272	gop-3;unc-26;unc-75;C27C12.3;F13E9.9;npr-15;nmat-1;scav-3;C27F2.4;lgc-22;mps-2;Y46E12BL.2;pdp-1;acr-19;daf-2;dat-1;dhs-14;fbl-1;lrp-2;lys-2;nduo-5;mltn-11;Y43E12A.2;ZK757.1;ugt-25;F46F11.10;sqd-1;Y46G5A.38
21ur-4695	-10.2331	7.16975	2.48e-05	0.000397432	fli-1;srx-16;W01B6.6;F14F9.6;oac-22;F39G3.4;F58A6.5
21ur-2664	-10.2331	7.16975	2.47e-05	0.000397432	sri-46;chil-2;cutl-18;F56H6.7;F56H6.9;W01B6.6;nars-2;srb-18;F14F9.6;F39G3.4
21ur-1238	-10.2436	7.17903	7.97e-05	0.00105183	NA
21ur-10193	-10.246	7.18107	6.51e-05	0.000879637	NA
21ur-609	-10.246	7.18107	6.49e-05	0.00087878	fli-1;srv-2;srw-29;gadr-4;srz-101;F55H12.3;rog-1
21ur-3857	-10.2463	7.18177	3.93e-05	0.000585213	ced-7;hbl-1;kin-16;rad-54;sym-3;E02H4.2;sdz-14;poml-1;T01H3.3;Y39G8C.2;B0041.1;C17H11.2;C25H3.11;rgl-1;K11H12.4;aagr-2;W08E12.7;nol-14;rbm-39;acs-6;R05G9.5
21ur-5230	-10.2468	7.18212	3.17e-05	0.000484368	bcc-1;crn-6;srd-47;madd-3;C04G2.10;scl-5;scl-14;R02D5.3;oac-46;ugt-54;nhr-232;mks-2
21ur-452	-10.2518	7.18629	3.17e-05	0.000484368	arx-3;cdh-3;unc-68;fbxb-9;pch-2;ugt-30;B0207.5;ugt-28;ipla-4;F22E5.12;math-28;oac-22;rabs-5;fbxa-9;plst-1;rbr-2;sdf-9;B0334.3;Y70G10A.2;M03F8.5;T19D12.10
21ur-4459	-10.2528	7.18697	3.98e-05	0.000588548	nhl-2;pole-1;B0403.5
21ur-1839	-10.2616	7.19526	4.02e-05	0.000592341	cam-1;nab-1;tps-1;mam-2;F54D5.2;slc-25A32;lips-5;T28B8.3;ZC373.3;cpna-2;valv-1;C28G1.6;mage-1;igcm-3;M02D8.7;C31A11.13;col-116;F32D8.11
21ur-314	-10.2655	7.19868	2.37e-05	0.000383188	ace-1;kel-10;nfi-1;nlp-11;pek-1;skr-6;srh-25;sup-37;vps-16;F54D1.1;T08G3.13;pals-13;Y113G7B.12;C05D11.8;fln-2;fbxc-15;C41H7.4;C50H11.13;eng-1;hrpk-1;panl-2;tag-296;R12E2.1;T01B6.1;T05H4.3;T24G10.2;Y34D9A.7;ZC196.4;K03A11.6;C14A4.12;eppl-1;Y54E10A.11
21ur-8199	-10.2655	7.19868	2.37e-05	0.0003832	rpm-1;C14A4.12;F13A7.12;F07B7.12
21ur-4918	-10.2692	7.20187	5.01e-05	0.000717133	Y22D7AR.2;cex-1;Y60A3A.25
21ur-12954	-10.2771	7.20887	5.63e-05	0.000785647	add-2;nhr-47;itsn-1;dbn-1;M04B2.4;F09C12.2;unc-132
21ur-4283	-10.2771	7.20887	5.64e-05	0.000785647	qars-1;snt-2;lpr-3;lonp-1;panl-2;W02H5.16
21ur-3555	-10.279	7.21	3.52e-05	0.000530257	arl-6;wrt-4;C05C12.6;T10H4.4;tep-1;ZK945.4;B0361.3;C18B2.3;nep-6;spat-3
21ur-1454	-10.2894	7.21959	2.2e-05	0.000361292	cnk-1;dis-3;lev-11;acl-3;ttll-5
21ur-15311	-10.2894	7.21959	2.21e-05	0.000361292	cca-1;rpc-1;str-90;sna-2;pbo-6
21ur-11569	-10.2896	7.21945	2.12e-05	0.000352189	chd-3;dpy-27;inx-21;kin-4;lrk-1;srh-292;dgk-4;fbxa-101;F31D4.5;srz-58;Y16B4A.2;C10F3.7;C16A11.2;fbxb-6;K10C2.1;ferl-1;fbxb-84;ucr-2.3;cpt-6;siah-1;Y54F10BM.13;lgc-33
21ur-5605	-10.2896	7.21945	2.12e-05	0.000351544	efl-2;fli-1;flp-18;nrde-4;ifp-1;klp-15;klp-16;pqn-29;dhc-3;F01G10.10;F31D4.5;fbxb-76;fbxa-96;K02E11.6;W05B2.2;gpap-1;clec-145;Y52B11A.8;ZC116.3;C44B7.12;H27M09.5;K10G6.4;fbxc-19;Y58A7A.3;Y58A7A.4;Y60C6A.1;Y65B4A.8;lfi-1;Y51H7BR.8
21ur-4554	-10.3014	7.22979	4.64e-05	0.000671319	gpa-16;imb-2;mrp-8;qui-1;glna-1;F25H2.12;F57A8.4;sas-7;T24B8.7;C01G5.3;C09E7.8;C46H11.10;abtm-1;C45G9.15;Y52B11A.12
21ur-2883	-10.3014	7.22997	5.63e-05	0.000785647	adr-1;aka-1;cal-2;tir-1;vps-50;clec-264;F54E4.2;drr-2;B0361.3;tes-1;F10E7.1;zipt-2.2;ceh-93;Y69A2AR.1;rpb-9;ZK1127.4;Y71G12B.35;F46F11.10;nhr-287
21ur-10074	-10.3014	7.22997	5.62e-05	0.000785647	NA
21ur-1540	-10.3024	7.2311	3.73e-05	0.000558076	NA
21ur-4466	-10.3053	7.23342	1.51e-05	0.000263463	srw-1;otpl-6
21ur-13204	-10.3059	7.23414	3.38e-05	0.000514234	ech-8;mut-14;num-1;rpm-1;srh-138;ttn-1;wsp-1;H02F09.3;Y71F9B.13;ZC328.5
21ur-14692	-10.3059	7.23414	3.39e-05	0.000514234	col-39;klp-11;ser-7;ant-1.1;tom-1;C11E4.7;F26C11.1;F28G4.2;aagr-3;M163.8;R05A10.3;W03C9.1;B0238.7;F23F1.7;ech-1.2;T25F10.3;irld-51
21ur-2514	-10.3059	7.23414	3.39e-05	0.000514234	aat-1;elc-2;gcy-18;klp-3;srg-64;sru-39;F25H2.7;mltn-2;ZK265.3;srsx-18
21ur-2305	-10.3074	7.23506	1.9e-05	0.000318247	bre-5;flp-18;calf-1;Y9C2UA.1;F20A1.2
21ur-5279	-10.3159	7.24249	4.7e-05	0.000675263	srx-13;K01A11.2;sftb-1;mrpl-11;K12H4.7
21ur-849	-10.3181	7.24459	8.25e-05	0.00108485	dop-1;mab-5;mec-6;mrp-8;nlp-18;srd-21;C04H5.7;dph-1;F23A7.5;F38A6.4;K10D11.4;K11H3.3;T13H5.1;srxa-15;csnk-1;C17E7.4;hecd-1;F54D7.2;hot-8;hgap-1;Y59E9AL.4;srt-53;ZK6.11;F23F12.13;Y54G2A.50;R13A5.15
21ur-3024	-10.3183	7.24466	2.32e-05	0.000377272	acr-12;cdh-4;casy-1;hsp-90;dpf-2;dsh-2;gly-4;grd-1;grd-2;gur-5;let-268;mog-3;pms-2;pqn-62;rfc-1;rom-3;rpn-1;sec-8;tag-51;zipt-16;ulp-4;unc-25;zen-4;mdt-17;C05E7.1;C05G5.2;C15C8.6;fbxa-176;cdr-2;cdr-3;D2030.12;etc-1;dlat-1;jmjd-3.2;F46B3.1;F47B8.1;cutl-18;F54C9.7;cdr-6;K07F5.6;K08C9.2;K08E7.8;rpap-2;R11H6.4;T02C1.2;scl-18;set-16;T28C6.3;Y5F2A.4;Y17G7B.18;Y39B6A.41;Y39G8B.9;Y43F8B.1;tiar-2;hmit-1.2…
21ur-3509	-10.3247	7.25048	6.39e-05	0.000865196	san-1;str-23;chil-4;chil-5;lgc-18;Y116A8C.3;ZK265.7;gmeb-1;T20H9.6;ZK154.4
21ur-15125	-10.3247	7.25048	6.38e-05	0.000865196	fbxc-14;F02E11.2
21ur-13006	-10.3247	7.25048	6.37e-05	0.000865196	gpa-9;plin-1;C06B8.2;T28A8.5;Y24F12A.1;F02E11.2;F13B6.3;sdz-24;W06H8.2
21ur-5437	-10.327	7.25228	1.97e-05	0.000329776	acy-3;cpg-1;egl-45;pqn-51;srg-65;str-254;dhc-3;C25F9.4;best-7;srbc-61;F54F7.6;H08M01.1;M04C3.2;srbc-62;hex-3;Y43F8B.14;Y57A10A.26;C24B5.4;pks-1;denn-4;fnci-1;Y17G9B.5
21ur-4978	-10.3278	7.25303	2.91e-05	0.00045289	dig-1;lec-2;lin-54;lin-59;mrp-1;best-7;jmjd-3.3;F49E11.7;atad-3;vps-53;Y43F8A.2;lgc-55;dhhc-4;cyp-34A6;rig-6;F10G7.10;F20D6.8;F40C5.1;acox-3;kcc-3;M116.5;R03G5.6;R08E5.4;T24A6.16;lron-2
21ur-3106	-10.3286	7.25366	2.56e-05	0.000407416	acr-18;gap-2;lars-2;npr-29;C02B10.6;C32E8.4;C33H5.13;F36H12.10
21ur-1719	-10.3319	7.25692	1.42e-05	0.000250053	lin-35;pgp-12;top-1;twk-1;C44H9.4;K10C3.5;T05H10.1;Y17G7B.12;basl-1;AH9.6;gst-36;san-1;srh-295;str-243;tag-77;tam-1;chil-6;oac-7;F54B11.11;dcn-1;T21C9.9;rsks-1;cyp-31A5;clec-148;cyp-31A3;hrpu-2;homt-1;ZK742.3;bah-1
21ur-116	-10.3383	7.26256	2.19e-05	0.000360537	che-2;ckb-1;hlh-4;irk-1;let-607;odd-1;larp-5;spe-8;str-120;unc-22;unc-39;B0001.7;F32B4.1;patr-1;T21C9.13;T23G5.2;B0281.6;lnp-1;rsef-1;met-1;ddo-3;riok-1;Y45G12C.6
21ur-3117	-10.3516	7.27401	4.05e-05	0.000596095	aex-6;cdk-9;ced-1;cel-1;cft-1;far-5;gab-1;grl-28;mrg-1;rec-1;srd-58;srp-8;srx-18;str-225;str-226;twk-3;vit-5;C04F12.7;C05C9.1;pho-11;pezo-1;C15C8.4;C18B12.6;C53B4.4;E03G2.1;hpo-35;lsl-1;F55D12.2;JC8.4;R05H10.7;R06A4.2;wago-1;R10E8.6;R11A8.1;T12D8.9;T13H5.8;bath-43;W01G7.4;mcm-10;hprt-1;Y106G6H.1;spv-1;C06A5.6;C26B2.8;mrps-18C;srt-4;cec-2;E04F6.10;irld-29;F27C1.13;F32B5.6;mks-3;F56E10.1;F57H12.6;s…
21ur-11080	-10.3521	7.2748	2.68e-05	0.000420428	cdk-9;hmr-1;srb-2;srd-71;str-232;unc-40;C17G1.2;T08G3.11;Y105C5A.15;aagr-1;F53F10.2;K10G6.4;srd-72;B0393.9
21ur-5106	-10.3521	7.2748	2.68e-05	0.000420428	apc-2;col-95;sox-2;sra-35;unc-89;unc-105;B0393.4;C17G1.2;C23H4.2;F30F8.1;F46C3.2;F53C11.5;Y49E10.18;ZK666.8;obr-3;mct-2;F54G2.1;eme-1;K10G6.4;tat-4;del-10;mct-1;ZK1127.5
21ur-1397	-10.3521	7.2748	2.69e-05	0.000420428	fbf-2;srx-77;abcf-1;C04F12.1;F28H6.4;set-10;tbc-11;F58F9.3
21ur-15	-10.3608	7.28196	1.71e-05	0.000294536	rpt-1;acs-10;C04F5.9;F41C3.5;T04C4.1;srx-60;C03H12.1;skih-2;R04D3.3;slc-17.9;C05C8.5;dhhc-9;Y47G6A.3
21ur-11430	-10.3608	7.28196	1.7e-05	0.000294516	hlh-1;pkc-1;srx-60;uba-1;C40H1.8;rtfo-1;F48F7.3;rpoa-1;ghi-1;C01B7.7;C05C8.5;rsef-1;F07B7.13;D1054.18
21ur-2129	-10.3649	7.28559	3.04e-05	0.000467364	dhs-24;frm-3;gly-10;hmt-1;nex-4;nhr-7;pag-3;snf-9;srd-20;sri-42;sri-43;str-112;sym-4;tag-120;tra-1;C06B3.6;gmeb-3;F02H6.2;F56D5.9;flad-1;T15H9.2;sinh-1;actl-1;eri-9;kbp-5;ubxn-1;R02C2.1;T19D12.6;jhdm-1;fbxa-74;nhr-254
21ur-1143	-10.3649	7.28559	3.04e-05	0.000467364	aat-1;lgc-11;ags-3;apd-3;ark-1;bli-1;bmk-1;bre-5;cca-1;cdc-42;cdh-5;cec-1;ceh-27;chs-1;clu-1;coh-3;col-9;col-52;col-135;col-173;crn-6;cut-6;cyn-2;cyn-9;cyn-16;dao-3;dhs-7;dlg-1;dnj-11;dnj-17;dnj-30;dpl-1;dpy-22;dpy-26;dsh-1;dyf-11;eftu-2;eef-1A.1;egl-23;emb-5;ent-1;epi-1;F35A5.8;exp-2;fer-1;flr-2;baz-2;frm-1;frm-3;xnd-1;gap-2;gcy-9;gcy-11;meg-3;glr-2;glr-3;gon-4;grd-9;grl-18;grl-23;gst-15;gst-17;…
21ur-5807	-10.3651	7.28607	1.43e-05	0.000252016	sig-7;srh-48;str-174;D2045.9;F26F2.1;sre-28;T16G12.7;ZC247.1;scrm-3;srt-4;F55A12.6
21ur-14592	-10.3749	7.29444	1.34e-05	0.000237633	cnk-1;dhs-25;nas-6;nhr-4;nlp-8;npp-8;npp-11;rib-2;sdc-2;sem-2;str-211;zhit-3;kcc-1;fbxb-3;Y57A10A.5;epg-8;srbc-45;ZK1098.3;spdl-1;C25A11.2;C29F5.3;C32D5.12;abhd-5.1;czw-1;fbxb-53;oac-29;F48G7.10;F59A6.5;Y41G9A.6;hpo-29;Y73B3B.1
21ur-3985	-10.3749	7.29444	1.34e-05	0.000237633	ags-3;dnc-1;hum-4;ksr-1;myo-2;qui-1;rig-3;spg-7;ttn-1;C30F2.5;tbc-19;F12F6.1;smc-6;C17H12.5;C37H5.5;F25E5.4;atg-2;T05A8.2;clec-132;Y82E9BR.18;best-24
21ur-2983	-10.3782	7.29727	1.71e-05	0.000294698	smg-1;ruvb-1;ubr-5;F53H4.6;T07G12.2;T07G12.4;T26C5.3;tftc-3;C32D5.7;C53H9.2;F39C12.1;pygl-1;kvs-5;cdh-7;ikb-1;imb-2;grsp-2;Y57A10B.6;sql-1;C06A6.4;fln-1;Y102A11A.3
21ur-3708	-10.3803	7.29912	1.1e-05	0.000200385	srz-58;dhhc-13
21ur-12905	-10.3803	7.29912	1.1e-05	0.000200385	tsp-10;fbxb-59;mct-2;dhhc-13;mct-1
21ur-11582	-10.3806	7.29985	1.72e-05	0.000295844	nhr-52;mys-4;ttr-5;tbc-11;cdh-1;C49C8.8
21ur-8416	-10.3806	7.29985	1.73e-05	0.000295844	hot-4;let-765;tbx-31;C34F6.11;xpf-1;F53C11.4;ctf-8;dmsr-5;ttm-5;ani-2;uba-5;Y38C1AB.1;Y38C1AB.5;ZK742.3
21ur-3370	-10.3824	7.30095	3.57e-05	0.000536697	che-3;F07A5.2;F30A10.9;chc-1;bath-31;ZC395.4;tbcc-1;F07B10.7
21ur-384	-10.4086	7.32408	4.57e-05	0.000663929	acn-1;atx-2;cdc-25.1;cft-1;cup-2;gop-2;let-23;mec-5;blmp-1;pbo-4;rme-8;sru-2;srv-19;srw-1;ubc-6;unc-64;vps-54;npp-22;C14A4.3;mma-1;rnf-121;sre-13;C56A3.8;F25H5.2;F28C1.3;drd-1;slc-36.4;cash-1;K08H2.3;sulp-4;M28.8;T05B9.2;T26E3.8;Y48C3A.12;srz-96;Y106G6D.6;fbxa-115;arrd-15;Y106G6D.5;math-17;lim-8;abts-3;ckr-1;Y110A7A.21;nipi-4;C12D8.20;F26H11.8
21ur-2147	-10.4101	7.32547	3.75e-05	0.000559958	dic-1;gpb-2;C56A3.4;fbxa-113;srbc-12;orc-3;tag-243
21ur-739	-10.4102	7.32548	4.43e-05	0.000644587	egl-44;pes-10;wee-1.3;mboa-1;acs-12;F54C9.9;F58E6.6;F58H1.7;F27C1.2;cpt-4;T03G6.3;Y54F10BM.1;sek-3;F17B5.10;egl-27;pes-7;srh-173;srh-244;srh-247;rhgf-1;Y40C5A.4;K03H1.13
21ur-4772	-10.4102	7.32548	4.43e-05	0.000644582	cel-1;cul-4;dhs-20;msh-2;ret-1;vps-34;wrn-1;jud-4;F55F3.4;Y111B2A.3;arle-14;F54D12.2;nath-10;F58F9.6;R01H2.4;vamp-7;ZK250.14
21ur-10033	-10.4102	7.32548	4.43e-05	0.000644582	nhr-101;pes-7;srh-237;sri-12;lips-17;F36H2.6;F15H10.12
21ur-10899	-10.4191	7.33344	7.84e-06	0.000155695	lin-13;mtm-5;olrn-1;F23D12.2;K10G9.2;T23C6.4
21ur-6164	-10.4191	7.33344	7.86e-06	0.000155731	cic-1;imb-1;unc-2;F01D5.3;Y53F4B.20;Y75B8A.6;C04E7.4;ugt-27;nep-9;hmbx-1;H05C05.2;npr-5;rep-1;K10G9.2;B0507.2;C01B4.6;agr-1;fut-6;Y19D10A.16
21ur-9233	-10.4236	7.33748	1.53e-05	0.000267087	bre-2;byn-1;ced-13;ceh-19;ctl-2;eor-2;grh-1;grl-15;grl-18;hsr-9;let-19;let-502;lpd-3;mog-5;pbo-1;pbs-3;pgl-1;rbr-2;rrf-1;ser-2;sru-47;str-89;tbx-36;unc-101;unc-103;usp-14;B0393.5;C06C3.8;pals-2;C23H4.6;syg-2;C41G7.6;smcl-1;D2005.4;tag-353;F43G9.4;nhr-205;R05A10.6;ztf-15;hrde-2;vap-2;sna-2;T22C1.5;Y2H9A.4;Y6B3B.4;nmy-3;sta-1;faah-5;Y57G11C.6;fbxa-126;Y113G7B.12;ZK892.4;puf-12;B0207.11;B0238.11;B05…
21ur-251	-10.4345	7.3466	9.21e-06	0.000175188	alg-1;crn-2;glh-1;glh-2;ceh-62;Y40H7A.4;paqr-1;F16B4.2;dgk-2;gtl-1;kap-1;nhl-2;sre-37;T25B9.1;thoc-2;jmjd-3.1
21ur-15428	-10.4381	7.35014	2.48e-05	0.000397806	aat-8;cdc-14;daf-10;alp-1;qars-1;grl-12;lbp-5;myo-1;lon-3;ncx-4;nhr-133;pqn-20;pxn-2;rpc-1;srh-298;srx-12;srx-95;sup-12;unc-47;C27A7.1;sodh-2;M04C3.2;M110.9;npr-20;oac-45;algn-7;nep-24;coa-6;ZK632.5;cyp-35A4;E01A2.1;F44E2.4;F55C12.5;K04A8.1;rbm-5;T08B2.15;K09F6.15
21ur-4010	-10.4381	7.35014	2.49e-05	0.000397806	cct-5;ceh-36;dpy-10;gsp-1;hum-1;hum-8;ina-1;nhr-134;npp-5;ptr-19;ref-2;srd-71;sri-54;sru-31;cpna-5;C08F11.3;cut-4;F16C3.1;srpa-68;F55C10.4;T05E12.6;T11G6.5;nmy-3;Y32F6A.4;orc-5;C15F1.8;F22F7.3;skpo-3;hum-10;fbxa-183;F52H2.7;K10C2.6;fbxb-32;R11E3.2;T19D12.2;ckr-2;srd-72;Y50D4C.6;Y57E12AL.1;F32E10.9;T09D3.9
21ur-1466	-10.4405	7.35207	1.18e-05	0.000210524	fbf-2;sri-15;F27E5.5;K04H4.2;R13H7.2;ribo-1
21ur-15039	-10.4414	7.35276	1e-05	0.000187948	dpf-3;hsr-9;kin-18;C16C10.8;F14F7.4;T05F1.11;bcl-11;F14B8.6;Y87G2A.25
21ur-1175	-10.4414	7.35276	1e-05	0.000187852	bpl-1;cya-2;dpf-7;dpy-22;dsl-6;efn-2;ears-2;gcy-8;acdh-13;hus-1;mtk-1;nfm-1;rsp-4;soc-2;srh-279;vps-16;tnt-4;twk-8;vhp-1;ugt-22;folr-1;set-5;nhr-165;F10D11.3;ehbp-1;F26A3.1;F38A1.8;F57C2.5;M03C11.8;ikke-1;Y51B9A.5;tag-273;ZC116.3;ZC247.2;C04E7.3;C23F12.3;C27A12.6;cnnm-3;maph-9;C46C11.2;F08F1.9;lgc-38;F14H12.2;F19B10.10;F25B4.5;F27D9.7;F32B5.2;epg-4;nhr-182;cla-1;nprl-2;fbxa-41;nhr-195;H06I04.3;H2…
21ur-5387	-10.4415	7.35307	1.06e-05	0.000195106	sol-2;M03C11.3;mig-39
21ur-4078	-10.4474	7.3579	2.33e-05	0.000377272	NA
21ur-12930	-10.4474	7.3579	2.32e-05	0.000377272	ceh-40;F44F1.4;cla-1
21ur-6030	-10.4555	7.36507	1.17e-05	0.000210228	del-1;dpy-21;gcy-27;lsm-5;mel-28;nhr-13;odr-1;pgp-1;pha-4;ran-5;slo-1;sre-1;srh-51;srh-122;srw-66;srw-109;str-138;tin-13;unc-61;unc-89;vab-8;xtr-2;vamp-8;C05C9.3;C05C10.2;glb-3;mks-5;C25A1.1;C34C12.2;C39E9.8;smcl-1;C44C10.9;gmeb-3;F12F6.1;F13B12.4;inft-2;F16B12.4;F18H3.4;mltn-10;F20C5.5;F28H6.4;rbpl-1;F36G9.13;F49C5.3;F52B5.7;F54D1.1;F55C10.5;ddx-17;K03A11.4;K08E7.5;K09B11.5;K12G11.6;M162.7;ztf-1…
21ur-10207	-10.4555	7.36507	1.17e-05	0.000210228	abt-1;clh-1;col-175;daf-2;del-1;dpy-21;gcy-27;lsm-5;rbc-1;slo-1;srg-8;srh-122;srw-66;tba-2;tin-13;unc-61;unc-89;xnp-1;glb-3;mks-5;fbxa-172;C39E9.8;lex-1;inft-2;F18H3.4;mltn-10;F20C5.5;pole-1;rbpl-1;F36G9.13;fbxa-185;F52B5.7;F54D1.1;F55C10.5;dmsr-1;ddx-17;K12G11.6;M162.7;ikke-1;nrde-2;T08A11.1;ostb-1;T14G8.2;T15D6.5;W02D9.4;Y39B6A.33;Y39E4B.11;faah-6;Y41C4A.18;Y43F8C.3;Y48G10A.1;Y53F4B.18;Y64G10A.…
21ur-5338	-10.4589	7.36819	3.59e-05	0.000539559	gst-3;hlh-17;let-60;npp-14;pgp-5;ptr-18;ref-1;scc-1;ser-3;srw-103;D1086.9;din-1;fozi-1;nhr-198;M195.2;T05F1.9;pir-1;srxa-14;acdh-11;Y73F8A.5;Y105C5B.8;Y105E8B.9;irld-60;B0524.4;catp-2;C17F4.8;ari-1;srb-18;utx-1;F55D10.4;F57B10.5;T19D12.10;Y53G8B.1;Y54E10A.11;tag-322
21ur-5491	-10.4647	7.37305	9.4e-06	0.000177397	cah-6;cyk-1;dpy-27;eat-2;egl-2;eps-8;fum-1;mrp-5;nsy-1;par-1;pqn-87;pyc-1;rgs-7;rig-5;ser-3;sod-2;sod-3;srh-78;sri-18;sur-6;unc-80;vab-8;irld-21;C09F9.2;imp-1;acox-1.5;mfb-1;F15D4.6;tag-290;F35C11.3;rpn-6.2;K07A1.5;M03C11.3;set-16;dkf-2;Y32B12B.4;hrpu-1;srt-49;scrm-2;B0361.2;C04C3.6;bath-15;acly-1;nep-10;F20D6.10;F26A1.8;F28E10.1;jbts-14;wdr-12;fbxb-25;cgt-3;H20E11.1;H23L24.4;wapl-1;Y42H9AR.4;Y61…
21ur-6329	-10.466	7.37419	1.07e-05	0.000195273	cdh-3;cyk-1;daf-15;lin-26;abu-12;pxf-1;C47E12.7;C49C3.7;R03D7.5;Y75B8A.19;cand-1;hhat-1;C09B9.7;C10A4.1;C52B9.4;F41H10.4;F55D1.1;H05C05.3;cyp-34A4;pqn-29;D2045.5;F44G4.6;sec-31;irld-9
21ur-3609	-10.4698	7.3775	8.22e-06	0.000160258	abu-9;acr-9;cpr-4;crn-6;dis-3;ins-2;lov-1;ncx-8;pqn-57;pqn-73;pxn-1;str-7;vars-1;str-264;F32A11.1;anoh-2;lgc-52;sql-1;rpia-1;C13A2.4;EEED8.14;K09E2.2;atat-2;Y110A7A.9;C55A6.12;szy-4
21ur-1392	-10.4713	7.37888	7.65e-06	0.000152982	pot-3
21ur-3550	-10.4741	7.38135	6.87e-06	0.000140726	sec-3
21ur-10973	-10.4741	7.38135	6.87e-06	0.000140726	T24A6.7
21ur-9173	-10.4849	7.39082	2.64e-05	0.000415367	alh-1;col-19;dyn-1;efl-2;gck-1;lin-45;lst-4;nhr-1;ifet-1;prx-6;sru-45;mdt-17;C14B1.3;C16D2.1;C29F3.7;C44C10.3;C48B4.11;clec-17;F12F6.7;F14D7.6;F15G9.1;F17A2.13;F25H8.1;F53F4.14;F59B2.13;T24B8.7;Jun-01;T26E4.7;Y32B12B.4;atln-2;set-25;Y43F8A.5;Y105E8A.20;ZK1025.2;ZK1025.8;ZK1098.2;math-1;B0507.6;osta-1;C03B8.3;hpo-9;C24B9.3;C24D10.6;sucg-1;Mar-04;F23H11.2;F36D4.4;rog-1;F57C9.4;memb-2;R05D8.7;attf-5…
21ur-4883	-10.4849	7.39082	2.64e-05	0.000415338	acr-7;egl-19;gpn-1;hlh-11;mrp-8;pod-2;sod-1;srb-3;srd-66;unc-108;C06B8.7;C27C12.3;F11E6.9;F14D7.5;F28C6.9;R07B1.9;sna-2;Y75B8A.8;gcn-2;nyn-2;B0280.7;cnep-1;F46H5.2;bgal-2;fbxb-41;M70.3;acdh-10;Y48G1C.1;Y54G2A.40;C41G7.8;W02H5.11;W02H5.16
21ur-15519	-10.492	7.39693	1.4e-05	0.000246893	C55A6.11;srt-73;H38K22.7;K07E3.9
21ur-13724	-10.492	7.39693	1.39e-05	0.000246836	che-14;qua-1;srh-71;srw-10;flp-22;ZK1128.1;B0207.10;T20H9.6;srxa-19
21ur-197	-10.5021	7.40613	6.75e-05	0.000907825	ctn-1;tag-89;C08A9.3;dnc-4;mrps-18C;Y41D4A.1;pas-4;cyp-13A11;C04G6.2;C49C8.1;W06G6.17
21ur-645	-10.5097	7.4128	6.81e-06	0.000140416	kdin-1;csp-2;csp-3;cyp-13A11;W08A12.3
21ur-4475	-10.5176	7.41941	1.02e-05	0.0001903	frm-2;Y37H9A.2;Y53F4B.10;fbxa-89;K09F6.4
21ur-5185	-10.5198	7.42141	2.41e-05	0.000388565	cul-4;gcy-11;msh-5;Oct-02;F19B6.3;F26D2.3;oac-26;T01G9.2;fbxb-70;C08G9.2;F13C5.2;arrd-19;oac-22;oac-23;oac-51;Y18H1A.11
21ur-11424	-10.5198	7.42141	2.41e-05	0.000388565	gei-4;snf-9;srr-3;F32D8.2;F59F5.4;T28A8.6;such-1;slc-28.1
21ur-3992	-10.5219	7.42316	9.78e-06	0.000184204	K06A5.1;ugt-45
21ur-2752	-10.5249	7.42573	1.47e-05	0.000257237	M01F1.9;T28F4.4;sre-5;cyp-33C12;srbc-55
21ur-2684	-10.5249	7.42573	1.47e-05	0.000257237	rad-26;Y44A6D.3;sre-5;C14F11.4;nhr-275;ccep-290;srbc-55
21ur-9783	-10.5396	7.4386	1.74e-05	0.000295888	kal-1;F49B2.6;clec-247
21ur-3657	-10.5396	7.4386	1.73e-05	0.000295844	srh-21;F08G5.3;swan-2;M79.2;W04A4.5;ZC247.1
21ur-15463	-10.5396	7.4386	1.73e-05	0.000295844	amt-4;coh-1;emb-5;gcy-15;oat-1;rme-4;tag-124;C16C10.1;F07B10.4;F32D8.8;pho-6;R04E5.8
21ur-3246	-10.5413	7.44043	7.19e-06	0.000145292	eat-6;mua-3;srw-9;unc-77;scl-10;K07A1.4;aagr-1
21ur-5730	-10.5413	7.44043	7.2e-06	0.000145319	mua-3;srh-8;str-57;unc-22;C43F9.5;T25C12.3;dct-15;aagr-1;math-28
21ur-3292	-10.542	7.44074	5.34e-06	0.000113484	cav-1;str-81;C03H12.1;trpp-11;soap-1;C38C3.4;attf-5;copb-1;nipi-4
21ur-11987	-10.542	7.44074	5.33e-06	0.000113468	C17D12.7;C25G4.2;trpp-11;rsef-1;C38C3.4;F49E8.6;lsy-13;T10E9.2;copb-1;Y65B4BL.1;mrpl-21;ZK1236.9;nipi-4
21ur-6272	-10.5448	7.4435	5.85e-06	0.000122688	dog-1;gbh-1;ifa-3;lfe-2;mua-6;spe-15;trr-1;T14G8.2;T28B8.3;Y43F8B.1;T01B11.1
21ur-4258	-10.5587	7.45525	9.93e-06	0.000186744	cic-1;dyc-1;fmi-1;hot-1;hum-6;let-418;mlc-3;nhr-94;pqn-31;spo-11;srw-101;syd-2;unc-83;C06C3.8;fubl-1;C50B6.7;fbxb-102;F22E12.3;F26F2.1;K10D3.6;nduo-2;T27E7.3;Y57G11C.7;Y106G6G.2;ZK896.1;B0286.1;C27A2.5;C37A2.6;srbc-41;F52E1.9;F53H1.1;F59A7.5;Y39H10A.6;Y65B4A.8;fbxa-79;C39B5.14
21ur-5207	-10.559	7.45566	2.04e-05	0.000340672	icln-1;C08H9.1;T02B5.3;sptf-3;Y51H7C.8;Y39B6A.41;Y79H2A.4;arrd-5;clec-180;F38E1.6;Y9C9A.8;Y82E9BR.19;H05L14.3
21ur-2737	-10.5632	7.45962	5.92e-06	0.000123777	rin-1;T16G1.6;nhr-76;F54D12.8
21ur-11227	-10.5644	7.46035	2.63e-05	0.000415338	NA
21ur-1443	-10.5644	7.46035	2.63e-05	0.000415338	ptp-4;W03H9.2;pghm-1
21ur-4692	-10.5653	7.46122	3.54e-05	0.000533546	apa-2;ben-1;cdd-2;inx-15;lev-8;epac-1;rnp-5;smg-4;srx-125;str-130;str-163;tnc-2;vha-2;vps-26;chil-8;C46C2.2;F11F1.1;iglr-1;F36G3.2;srbc-50;mocs-1;mask-1;cyp-13A6;lron-9;cutl-4;Y39B6A.3;C15F1.2;gnrr-4;srt-3;F56C9.10;ctsa-1;R05G9R.1;T10E9.8;T28A11.2;Y73E7A.2;D1086.10;T28A11.25
21ur-2200	-10.5733	7.46802	6.04e-06	0.000125895	aex-1;nhr-95;npp-20;pgp-9;pik-1;smg-1;sru-40;sdz-16;F45G2.9;F47B8.8;K02B12.5;M162.7;R10E11.5;cutl-15;maea-1;lips-7;tsg-101;C16A11.5;C28H8.5;C46E10.3;C50C3.12;F21D12.3;dip-2;tag-304;H23L24.1;K09E2.2;npp-21;R08E5.3;Y34B4A.2;tbc-2;ham-3
21ur-13248	-10.5884	7.48144	3.57e-06	8.1e-05	fbxa-95;dct-15;F21C10.9
21ur-3573	-10.5884	7.48144	3.58e-06	8.1e-05	smf-1
21ur-1850	-10.5939	7.48631	4.22e-06	9.33e-05	nhr-68;lgc-44;C15C7.7;comt-4;col-172;sru-27;ctc-1;Y53F4B.12;chil-11;H10E21.4;T25B6.3
21ur-6597	-10.5955	7.48734	3.99e-06	8.88e-05	smgl-1;ben-1;gcy-22;gex-2;ncx-10;srf-3;twk-26;Y11D7A.7;Y43F8B.13;C01B4.7;cid-1;Y19D10A.4;ZK185.2
21ur-5834	-10.6011	7.49228	7.23e-06	0.000145595	air-2;ccf-1;dhs-9;dys-1;ero-1;lin-35;mom-4;sas-4;srj-42;unc-116;usp-14;syg-2;clec-168;F56D5.6;K08C7.7;T06C12.9;nhr-232;sptf-3;obr-1;Y116F11B.6;C05C8.1;acd-1;daf-37;E04F6.4;F08F8.9;mig-39;Y48G8AL.5;ZK328.6;C17F4.11;F32D1.11
21ur-12261	-10.6056	7.49656	6.89e-06	0.000140726	smg-3;srg-14;trr-1;best-11;kbrl-1;R09E10.5;R10E8.1;T03E6.8;Y6B3B.3;bicd-1;T05E7.1;Y40C5A.3
21ur-1975	-10.6056	7.49656	6.89e-06	0.000140726	gly-3;oxi-1;rol-6;chil-8;C34D1.4;C38D4.4;F55B11.5;F57A8.4;srz-42;K08C7.7;M01F1.3;M04C3.1;ZK678.3;fln-2;grld-1;F37A4.2;exos-9;F52G3.1;H24K24.2;arrd-23;T24A6.1;W05G11.2;fbxa-13;ZK6.6;Y73B6BL.44
21ur-13161	-10.6072	7.49777	5.77e-06	0.000121866	srx-41;cht-2;C34F11.8;F57F4.2
21ur-1345	-10.6072	7.49777	5.79e-06	0.000121866	nhr-73;nhr-97;unc-13;C50H2.4;hpo-35;T08G11.1;Y47H10A.3;nhr-245;C09E7.4;C46C11.3;hpo-19;Y92H12BM.1;cnc-5;din-1;F52E10.4;T04F8.8;scav-3;madf-3;R09B5.11;C31B8.16;F58D2.3;F44E5.15;F14D7.18
21ur-713	-10.6072	7.49777	5.8e-06	0.000121866	acr-18;alh-11;aps-3;brf-1;col-35;daf-12;dnj-8;dyf-13;eat-6;ears-2;lag-1;mix-1;nuo-1;pept-1;pqn-85;skp-1;sma-6;smg-6;srh-271;str-27;lim-9;hdl-2;cgef-1;mnp-1;chil-7;C44C10.9;C47F8.1;C56A3.6;F01G10.4;F16H6.7;wht-5;F27D4.1;uig-1;F46C5.6;arrd-12;Y54G9A.7;Y56A3A.6;Y102F5A.1;chpf-1;nstp-5;srbc-32;C14B9.3;C17E7.4;C27A12.6;C32E8.1;tag-275;eri-7;F10G7.10;nep-8;F20D6.10;F21C10.1;ubxn-1;dct-6;F39C12.1;F56E10…
21ur-13093	-10.6142	7.50407	3.99e-06	8.88e-05	nhr-40;C08F11.10;ppfr-1;ugt-32;T07F12.4
21ur-15422	-10.6142	7.50407	3.99e-06	8.88e-05	taf-1;heh-1;K02F6.3
21ur-826	-10.6142	7.50407	4e-06	8.88e-05	rpn-6.2;F59C6.8;F59F5.7;Y49F6C.6
21ur-3827	-10.6153	7.50484	2.86e-06	6.67e-05	cyn-6;dur-1;itr-1;rgs-11;unc-103;tbc-14;set-26;set-9;lim-8;F54D10.8;ech-1.2
21ur-102	-10.6153	7.50484	2.85e-06	6.67e-05	glh-4;knl-1;lin-49;mec-2;mpz-1;rgr-1;rpl-4;ser-2;srx-136;ctbp-1;twk-22;B0024.11;ugt-43;F54B11.7;T04F3.1;cwc-15;nsun-5;irld-60;irld-19;clec-89;C09E7.8;H22K11.3;K02F6.1;R05D3.12;math-38;srt-52;homt-1;col-184;pqn-92;sop-2;anoh-1;F56A8.5;K07C5.6;chaf-1;W04A4.5;Y70G10A.3;athp-2;K09C4.1;K09E3.5;W09G12.7
21ur-3716	-10.6167	7.50613	3.16e-06	7.24e-05	ccr-4;F22B3.5;Y57G11C.499
21ur-4527	-10.6186	7.50752	4.87e-06	0.000105404	amx-1;cdh-3;nhr-5;tofu-1;F14H3.12;H12D21.10;Y39B6A.18;Y80D3A.8;Y105C5B.9;glb-2;C38C5.1;ubr-4;hosl-1;C49H3.6;klf-1;Y73B3A.16;C16A11.10
21ur-14714	-10.6186	7.50752	4.86e-06	0.000105404	egl-20;gcy-11;plc-1;rho-1;spr-4;srj-4;B0513.5;chil-6;cyp-42A1;knl-2;set-15;lgc-32
21ur-5305	-10.6225	7.51095	3.82e-06	8.62e-05	acr-8;dpy-30;hsp-70;mel-32;pxf-1;ran-2;sra-27;sru-45;vit-1;wrm-1;asfl-1;sftd-3;C27C7.1;M02B1.3;R02D5.1;R07E3.7;W04A4.2;srz-25;C45G9.10;nep-6;lgc-1;arrd-23;Y92H12A.2;C30G7.2;ZK418.11
21ur-5464	-10.632	7.51922	5e-06	0.000108083	lin-18;pmp-3;spr-3;anp-1;Y57A10A.4;cyp-34A9;dpff-1;C33C12.10;swt-2;M03F8.3
21ur-5760	-10.6338	7.52081	6.51e-06	0.000135503	aat-5;nhr-79;F27D9.2;mfsd-6;C25E10.13
21ur-1272	-10.6559	7.54003	5.7e-06	0.00012068	ndx-8;spr-5;C50E3.9;F02E11.4;lmd-4;F52D2.6;lmd-5;Y110A2AL.1;Y110A2AL.10
21ur-3244	-10.6672	7.54997	4.46e-06	9.78e-05	egl-10;tag-196;C01G6.5;cyp-35C1;acd-3;F08G12.1;golg-4;T13F2.4;Y43F8B.9;Y57G11C.42;F42G8.8;F58F9.6;H06I04.6;T28C12.4;Y34B4A.8;Y55B1AR.3
21ur-2191	-10.6695	7.55188	6.69e-06	0.000138286	aex-3;bam-2;cho-1;pgp-5;ifet-1;sel-10;syd-2;D1086.2;prmn-1;R11A8.1;Y41E3.8;Y42A5A.1;hex-5;ugt-51;C03A7.13;F33G12.2;ssup-72;fbxa-214;Y71H2AM.1
21ur-4658	-10.6809	7.56189	2.27e-06	5.57e-05	F59D12.1;tbck-1;C33G8.13;F40H3.1;T19A5.3
21ur-3894	-10.6892	7.56901	2.96e-06	6.85e-05	C03B8.3;pho-12;T24C12.4;Y55F3BR.10
21ur-11420	-10.6892	7.56901	2.95e-06	6.85e-05	acr-10;vps-34;pho-12;F41G3.5;F46H5.4;srt-34;F54G2.1;K02F6.1;vms-1;T24C12.4;F32E10.9;Y55F3BR.10
21ur-6346	-10.6913	7.57103	1.04e-05	0.00019275	atl-1;bbs-2;clk-1;cng-1;hus-1;xpo-2;kin-3;npp-1;npp-11;ogt-1;pgp-2;pgp-12;pqn-80;ptp-3;rol-3;rrf-1;rrf-3;ser-3;srg-8;str-198;str-199;kcc-1;unc-80;unc-89;xtr-2;C01F6.9;C01G10.10;C04B4.1;C05C10.3;str-264;C06B8.7;C27D8.4;mys-4;nhr-168;nuaf-1;fbxa-6;F10C2.3;eak-6;F20C5.5;F32H5.1;F56D5.2;F58D2.2;K05C4.3;pad-2;mrps-34;R07A4.2;R10E4.11;R10E8.1;T04A11.1;T04A11.4;T11B7.1;T14B1.1;T26E3.4;W09D10.4;W09G3.1;a…
21ur-1595	-10.6927	7.57213	5.5e-06	0.000116699	cyp-25A4;F58D5.5;W07G4.3
21ur-537	-10.7004	7.57907	2.44e-06	5.82e-05	plc-1;plc-3;sod-2;srh-39;tag-179;C03E10.1;C05C10.2;C28D4.8;tag-325;C46C2.2;cnp-2;Y57G11B.6;B0207.1;nstp-6;ddi-1;C18H2.5;C50C3.1;sre-49;glo-4;F10E7.1;F13H8.5;F48E3.8;tra-4;myo-5;T05B4.12;T05C3.2;W05G11.4;ztf-23;Y54G2A.28;iglr-2
21ur-4023	-10.7155	7.59215	8.86e-06	0.000170886	frm-2;clec-226
21ur-3575	-10.7237	7.59914	5.29e-06	0.000113159	acr-10;alg-1;gpa-2;lin-31;nas-39;nhr-129;sax-2;srd-34;srh-10;irld-21;C44B9.2;piga-1;F01D5.3;F20G4.2;rict-1;F36F2.8;slcf-1;K10D11.3;R02D5.3;R13H4.5;T24H10.5;ZK829.9;chpf-1;C03H5.6;exoc-7;F58F9.4;H11E01.3;T12A2.5;wht-7;Y71H10B.1;nhr-277;orc-3;F27D4.8;irld-51;F54D5.15;pad-2
21ur-9796	-10.7324	7.60671	3.09e-06	7.08e-05	lips-2
21ur-5457	-10.7324	7.60671	3.08e-06	7.08e-05	lips-2
21ur-4782	-10.7412	7.61431	5.31e-06	0.000113387	dnj-24;lam-1;mca-3;pnk-1;srh-63;srh-92;ruvb-1;ddo-1;ddx-17;T07G12.2;Y39B6A.33;Y39G8B.1;C24A11.5;F37A4.3;algn-1;irld-15;Y22D7AL.10;Y32H12A.8;R13A1.10;trpp-1
21ur-137	-10.7423	7.61532	1.67e-06	4.23e-05	C41G6.16;Y75B12B.10;pks-1;F23H11.2;fbxc-26;F58F9.1;Y50C1A.2;rep-1;T11F9.12;tep-1;C56G2.5
21ur-10865	-10.7427	7.61584	1.51e-06	3.9e-05	cup-2;ndg-4;set-2;srh-284;F40F12.7;B0310.1;rpb-5;ahcy-1
21ur-15165	-10.7427	7.61584	1.52e-06	3.9e-05	prx-5;srh-283;srh-284;C38D4.4;D2030.3;mtx-1;K10D3.6;chin-1;nep-11;F36F12.2;K09D9.9;Y65B4A.8;F47F6.9
21ur-6377	-10.7427	7.61584	1.52e-06	3.9e-05	cup-2;rnf-1;unc-33;T27F6.1;F56C3.8;ahcy-1;tald-1
21ur-1063	-10.7484	7.62088	1.58e-06	4.05e-05	E03H4.5;F52D10.4;F53F8.4;cyp-13A1;eipr-1
21ur-12248	-10.7538	7.62552	1.15e-06	3.13e-05	odr-1;cpna-3;F10D11.5;F56C9.6
21ur-5416	-10.7538	7.62552	1.15e-06	3.13e-05	grl-1;srp-7;cpna-3;wdr-5.2;K05C4.3;Y20C6A.1;Y26E6A.2;cdh-8;hasp-2;ddx-35;mrpl-45;F59H6.14
21ur-757	-10.7545	7.62585	1.96e-06	4.85e-05	bub-1;cyn-9;dyf-13;msp-53;nlr-1;prx-6;tag-96;twk-11;cdc-48.1;C50B8.5;fbxa-101;F10D11.6;mig-32;oac-43;nepr-1;Y37A1B.4;Y50E8A.5;Y57A10A.27;Y113G7B.12;ddn-1;best-3;ugt-51;magu-3;D1005.2;D1037.1;F21C10.7;F31A3.5;F45D11.14;F52G3.4;M151.2;T06C10.3;T12A2.3;Y40C5A.3;Y73E7A.3;dpy-23;rnf-121;F11C1.5;R10D12.1;Y106G6A.1;clec-10;Y54H5A.2
21ur-467	-10.7545	7.62585	1.96e-06	4.85e-05	acn-1;ced-10;coh-1;cpz-2;daf-15;dhs-9;dpy-26;ech-3;emb-27;fer-1;grl-3;haf-9;hcp-4;kvs-1;let-381;let-418;lmn-1;max-1;nhr-93;nmr-2;old-1;parg-2;rnh-1.0;rnt-1;smg-1;str-146;ttn-1;tni-3;tra-1;twk-31;unc-49;unc-55;ver-3;wrn-1;xnp-1;zig-6;C01G6.2;C01G6.9;C08B6.3;nhr-154;C25F9.2;C27B7.7;C34F6.9;sre-13;C49A1.1;D1086.7;eak-6;clec-252;F17B5.1;clsp-1;aptf-3;wdr-46;F32B6.3;F35E8.7;F38A1.8;F40F9.10;mig-38;F43…
21ur-10926	-10.7545	7.62585	1.96e-06	4.85e-05	ptc-1;ptc-2;sre-48;srt-70;C26F1.1;F53C3.11
21ur-507	-10.7712	7.64048	8.39e-06	0.000163307	pes-7;pgp-8;C09F9.2;mlt-11;arrd-16;Y105E8A.25;T05A7.6;Y37F4.3;apb-3;clh-6;col-172;mes-3;ppk-3;srh-19;copb-2;Y39B6A.27;mus-81;F31F4.1;K04F10.7;pde-4;cox-18;JC8.16
21ur-5614	-10.7732	7.64218	5.13e-06	0.000110078	adr-1;egl-27;epn-1;ifb-1;itx-1;lev-9;moe-3;rpl-25.2;tag-52;tag-179;6R55.2;selt-1.1;F40E10.6;M04B2.4;M106.3;gpx-2;srz-100;W02B8.1;scav-2;zipt-2.1;B0207.11;djr-1.1;C05D10.4;C13A2.3;akap-1;K09C4.6;K11G9.5;fbxb-42;Y65B4A.2;ZK721.3;tag-281;let-383;R11D1.13
21ur-3203	-10.7866	7.65372	2.28e-06	5.58e-05	nhr-135;srh-142;C18G1.6;C52E2.4;fbxa-41;fbxa-40
21ur-9379	-10.7888	7.65584	8.63e-07	2.45e-05	cit-1.1;tag-72;unc-73;F44A6.5;M04B2.7;VF13D12L.3;Y87G2A.1;Y106G6D.5;mrpl-11;ubr-4;T10E9.2;asic-1;ced-11;hdl-1;let-19;unc-36;nucb-1;F46A9.2;M28.9;ZK792.7;C50C3.2;ttc-7;Y69A2AR.31;glrx-22
21ur-2671	-10.7888	7.65577	4.49e-06	9.83e-05	spe-12;H05L14.2
21ur-7199	-10.7934	7.65993	1.42e-06	3.74e-05	lmd-4;F40E12.2
21ur-13043	-10.802	7.66735	9.69e-07	2.7e-05	ggr-1;acox-1.2;acox-1.3;acox-1.4;ekl-1;T05C3.2;T07H6.1
21ur-7127	-10.802	7.66735	9.72e-07	2.7e-05	ggr-1;srh-277;srw-63;srx-65;C29F7.2;sdpn-1;T05C3.2;tin-44;T28A11.4
21ur-624	-10.8141	7.67784	6.98e-07	2.08e-05	efn-2;srx-134;fbxa-153;srt-28;vps-8;F38B6.6;ace-4;acr-3;aph-1;csn-5;egl-30;nhr-94;srg-53;str-12;twk-4;mogs-1;clec-66;vnut-1;best-16;gcy-28;Y71F9AL.12;C23H5.12
21ur-10714	-10.8141	7.67784	6.99e-07	2.08e-05	crb-1;xpo-3;ins-9;npp-11;srg-14;srw-127;twk-4;C03A3.2;pro-2;F07C6.3;K10D6.2;rpap-2;srw-145;T08G11.4;fbxa-107;C30F12.5;figl-1;hsp-75;T08B6.1;dct-9;srbc-64;ZK418.6
21ur-9412	-10.8155	7.6789	9.37e-07	2.64e-05	JC8.2;trpl-2;Y22D7AR.2
21ur-4062	-10.8155	7.6789	9.35e-07	2.64e-05	JC8.2;fbxa-120;T02H6.10
21ur-258	-10.8191	7.68218	7.66e-06	0.000152982	eor-1;mua-6;B0205.1;gap-3;fbxa-74;fbxb-87
21ur-4698	-10.8247	7.6868	1e-06	2.79e-05	F23H11.5;ina-1;ptr-20;vab-10;T05G5.4;npr-34;F19C7.4;Y55F3C.10
21ur-5997	-10.8259	7.68811	1.45e-06	3.81e-05	srw-103;T27E4.1
21ur-5549	-10.8301	7.69155	6.69e-07	2.04e-05	srx-116;syd-2;fbxa-167;F02C12.1;ctc-3;R74.8;B0244.7;nhr-159;nhr-37;irld-44;K07H8.8;ugt-53
21ur-14485	-10.8301	7.69155	6.67e-07	2.04e-05	hsp-25;myo-2;unc-80;B0393.3;C11E4.7;R07B7.9;Y67H2A.7;toca-1;irld-5;F22F4.1;cir-1;Y42H9AR.4;srsx-40;ZK1290.15;T09D3.9;EGAP1.5
21ur-11020	-10.8301	7.69155	6.64e-07	2.04e-05	srj-33;srx-116;fbxa-167;F27E5.5;F54B11.8;ctc-3;nhr-159;K02G10.5;irld-44
21ur-10427	-10.8301	7.69155	6.62e-07	2.03e-05	gst-44;pes-8;plk-3;sdc-2;srw-14;srw-84;srx-41;C11E4.7;Y67A10A.3;Y113G7A.16;mthf-1;C39E6.2;F10E9.5;F22F4.1;npr-7;trpp-8;Y48G1C.12;T09D3.9;EGAP1.5
21ur-10363	-10.8301	7.69155	6.6e-07	2.03e-05	abt-5;cmk-1;irld-21;syg-2;pole-1;nduo-2;nduo-4;R10E9.3;dhhc-2;Y48B6A.10;sco-1;C01F1.3;cbn-1;hot-8;kel-8;spp-23;Y67D2.2;Y67D2.7;Y73E7A.2;C17F4.11;coa-1
21ur-6428	-10.8376	7.69804	1.01e-06	2.81e-05	M03C11.3;spat-2;btb-5;Y74C10AR.2;lsy-12
21ur-5097	-10.8426	7.70239	7.02e-07	2.08e-05	msi-1;scav-4;mam-7;M04B2.4;Y102A11A.1
21ur-10791	-10.8426	7.70239	7e-07	2.08e-05	frm-1;mrp-8;pqn-20;tyra-3;F14H8.5;F54B3.1;M117.1;ugt-54;B0205.8;cpna-2;F10E7.5;F26D11.2;atg-2
21ur-13126	-10.8454	7.70504	9.59e-07	2.69e-05	col-14;col-141;daf-5;daf-7;dhc-1;gpa-3;let-268;nac-3;nhr-62;nhr-95;npp-14;odr-3;pgp-2;ric-8;sel-10;sox-2;srh-20;sri-78;srw-53;vps-34;prx-10;wts-1;B0464.6;C05B5.5;pals-2;seb-3;C25D7.5;C33G3.6;C35C5.10;C44H9.5;F12F6.7;F21G4.6;F36H2.3;F57C7.4;ugt-50;T08G3.6;Y7A5A.1;cec-7;Y51A2D.1;nep-24;C17H12.3;C41D11.3;C49C8.1;cyp-43A1;F09E5.7;rpoa-49;F37A4.1;lin-42;daam-1;H20J04.4;pup-2;cid-1;R13D7.2;nhr-226;Y54E…
21ur-383	-10.8454	7.70504	9.6e-07	2.69e-05	gly-18;gly-19;pqe-1;rad-50;rpm-1;spds-1;Y62E10A.19;ZK858.5;bbs-8;cah-3;cct-1;daf-5;dhc-1;gpa-3;hda-2;hil-6;let-268;nhr-62;nhr-95;ocr-3;odr-3;par-1;pvf-1;rpn-1;rpt-3;sel-10;sym-1;tax-6;B0464.6;C05B5.5;seb-3;acd-3;xpf-1;rin-1;K08E3.5;cisd-3.1;cec-7;Y73F8A.23;nep-24;ZK632.5;C16C8.11;nep-3;D2096.7;cyp-43A1;F07B7.12;F23C8.7;rpoa-49;F37A4.1;F39C12.1;daam-1;H20J04.4;cid-1;R13D7.2;Y54E10BR.2;ZK1037.13
21ur-10233	-10.851	7.70981	7.37e-07	2.16e-05	glc-3;msh-5;nhr-62;pqn-85;puf-8;srr-3;trp-1;unc-44;tag-329;F07H5.8;kbrl-1;hxk-2;H40L08.3;T13H5.1;dhc-4;Y38H8A.2;C43H6.6;H43I07.3;mbl-1;T12A2.6;T22B7.3;ZK688.5;C53D6.10;hat-1;ZK105.14
21ur-1025	-10.851	7.70981	7.4e-07	2.16e-05	amx-3;chs-2;nlp-9;rab-18;tag-124;trr-1;C34B4.3;fbxb-65;ZC376.1;best-3;tofu-2;hmgs-1;F47D12.7;F56E10.1;pdf-1;puf-8;unc-44;vab-19;F26D2.10;mig-38;kbrl-1;Y38H8A.2;mbl-1;Y74C10AL.2
21ur-3606	-10.8551	7.71328	2.44e-06	5.82e-05	acdh-11;Y51H4A.1;F27C1.2;nhr-142;K06H6.4
21ur-3123	-10.8703	7.72667	1.29e-06	3.49e-05	atl-1;unc-89;xtr-1;B0491.1;B0513.5;Y7A9A.1;C18A11.1;F22F4.5;fbxb-26;F58F9.3;daf-11;nas-33;sqt-1;pho-8
21ur-14	-10.8804	7.73513	8.11e-07	2.33e-05	nlp-29;C18B12.6;mpst-2;C33H5.2;K06H7.2;wrt-8;mon-2;sdz-16;Y18D10A.9;Y47H10A.2;msa-1;C03B1.6;C16B8.2;C35E7.5;mth-1;T16D1.1;F54E2.9
21ur-12749	-10.8817	7.73658	1.31e-06	3.52e-05	dyn-1;egl-20;gei-1;lpd-3;myo-2;nmy-2;prx-5;tim-1;lgc-23;acs-2;lact-4;R08B4.3;scl-19;B0403.5;cnnm-3;C34D4.2;sdz-10;clec-216;dip-2;F56F11.4;toe-1;F11A6.16
21ur-13712	-10.8817	7.73658	1.31e-06	3.52e-05	adt-1;cka-1;drp-1;frm-7;mec-1;ptrn-1;pqn-94;srg-50;srw-138;vps-16;olrn-1;chil-4;E02A10.3;nhr-174;din-1;F07C6.4;F54B3.1;T01C3.3;him-18;set-16;Y17G7B.3;sre-47;Y45F10B.8;Y45F10B.9;ZC376.1;ZC376.3;sup-18;F43C11.8;F59B1.10;H41C03.3;ipla-1;R07E4.1;R08E5.4;T02G5.14;T15B12.2;Y32H12A.8;mrpl-17;ZK1240.6;C53D6.10;F15H10.9;F40G9.17
21ur-1944	-10.8817	7.73658	7.93e-07	2.29e-05	adt-1;dyn-1;egl-20;gei-1;prx-5;C34D4.2;toe-2;clec-216;fbxa-182;attf-3;F56F11.4
21ur-3122	-10.8836	7.73802	3.06e-06	7.05e-05	daf-6;dnj-8;dyf-6;fzy-1;mig-23;mrp-5;nfm-1;nhr-2;nhr-6;pes-23;ptr-24;rab-14;srd-3;srg-42;srh-47;srh-292;str-47;tag-124;oxa-1;cbl-1;mma-1;C34F6.7;K01B6.3;K04C1.5;ceeh-2;K08F8.7;vnut-1;M05D6.2;M28.9;R107.2;nhr-285;T28C6.8;Y7A5A.9;obr-1;Y48C3A.14;Y49E10.21;Y53H1A.2;ZK892.4;B0348.2;C09D4.1;gad-2;pks-1;C55B7.3;F07G6.3;nhr-183;srb-12;F58F9.3;srbc-57;fnta-1;Y39A3B.1;Y53G8B.2;Y61A9LA.1;Y73B6BL.29;ZK1236.…
21ur-1764	-10.8852	7.73956	6.29e-07	1.95e-05	cmd-1;nurf-1;nprl-2;Y66H1A.4;dys-1;rpl-42;oac-1;trcs-2;T16A9.5;Y69E1A.1;W03D8.9;F56D6.20
21ur-705	-10.8899	7.74358	1.44e-06	3.79e-05	nhl-2;mtrr-1;bckd-1B;F21G4.6;T28H10.3;npr-13
21ur-3614	-10.8918	7.74518	6.86e-07	2.07e-05	cars-1;grp-1;osm-1;C17E4.6;hlb-1;fbxa-128;Y6G8.14
21ur-388	-10.8961	7.74872	8.36e-07	2.38e-05	col-19;col-65;col-75;dpy-23;dsc-1;gei-4;gld-3;grd-5;inx-21;mec-7;nhl-3;nhr-46;nhr-61;pmr-1;rbc-1;srb-1;srd-40;srx-48;unc-75;unc-101;C06H2.2;C08B6.5;C17D12.5;mrps-31;F16B12.4;clec-109;F53H4.4;F58D5.5;K01D12.7;meg-1;mrps-34;nduo-5;T16H12.3;T28F4.1;osta-3;hmg-20;W04E12.5;ztf-6;Y17D7B.2;Y17D7B.3;dmd-3;mop-25.2;Y53F4B.13;Y57G11C.38;tcc-1;Y66A7A.2;C01G5.7;C13A10.1;nhr-156;nhr-140;math-21;ets-8;F56B3.2;…
21ur-6254	-10.8969	7.74949	1.29e-06	3.49e-05	che-6;chs-2;hum-6;nhr-62;rnp-6;srh-116;srx-129;nck-1;unc-10;unc-119;C04A11.1;chil-18;sre-4;Y49E10.27;ZC455.1;Y106G6D.5;B0212.3;fbxa-165;F38E9.1;oac-29;otpl-6;F55C12.2;aak-1;Y50D4C.5;ZK1290.10;C39D10.11;R02D5.8;srg-36;srh-212;irld-19;B0310.6;cyp-33C1;F36H9.5;tat-2;W05F2.7
21ur-1860	-10.9011	7.7533	1.36e-06	3.62e-05	ccr-4;lst-2;mut-7;smc-4;smg-3;tns-1;mdt-11;F45D3.3;R10E4.11;mtch-1;R02E12.4;sftb-2;mltn-8
21ur-2292	-10.9052	7.75678	5.19e-06	0.000111215	inx-6;nhr-10;rde-2;tom-1;C18D11.6;set-6;wdfy-2;bath-39;magi-1;C25H3.11;C33E10.5;C45H4.14;ttr-10;tat-4;clik-1;atm-1;tbx-7;ttr-25;Y54G2A.40
21ur-4110	-10.9211	7.77043	5.06e-07	1.61e-05	htp-1;lam-3;mom-5;msh-5;pqn-62;slt-1;snf-11;spc-1;str-199;zipt-7.2;unc-68;C11H1.5;F02E9.10;F14F7.5;F14H3.4;ent-7;F52D10.4;F53F8.4;oac-37;T14B1.1;ZC116.3;srt-64;C18B2.5;pxl-1;F13B9.1;exos-9;irg-7;F56C9.10;rmh-1;oig-8;hsd-2;morc-1;ZK370.4;C46C11.4
21ur-12510	-10.9211	7.77043	5.04e-07	1.61e-05	ark-1;flp-17;fut-4;gta-1;iars-2;nhr-14;odr-2;twk-11;unc-44;scpl-1;cdc-48.1;C27C7.1;C41G6.12;acp-3;acp-4;lurp-2;F44E5.3;F55G7.1;slcf-1;T05D4.2;T13H5.1;vha-13;Y105E8A.28;C03B8.3;C13B9.2;math-19;math-20;math-22;math-24;let-611;F10G2.2;F32D1.3;H09G03.1;T05H4.10;math-42;Y58A7A.5;math-50;ZK1290.7;K12B6.9;C36E6.8;F26D11.12
21ur-8461	-10.9218	7.77102	1.15e-06	3.13e-05	acox-1.5
21ur-3923	-10.9302	7.77837	3.41e-07	1.14e-05	qui-1;tbb-6;srz-59;ZC116.3
21ur-3093	-10.9314	7.77957	5.8e-07	1.81e-05	ajm-1;ced-5;coh-1;col-75;deg-3;eri-1;cutl-27;F35H8.2;T25G3.4;ragc-1;mrpl-9;C23H3.2;npr-8;F36A4.1;F55F10.1;tat-2;gpx-6;hex-4;fln-1;H03G16.6;K03B4.8
21ur-3679	-10.9364	7.78362	8.4e-07	2.39e-05	ced-7;dig-1;nfi-1;sbp-1;sli-1;str-9;F19B2.6;B0403.3;C43H6.6
21ur-2378	-10.9437	7.79	1.19e-06	3.23e-05	acs-7;rtel-1;M05B5.3;trxr-1;mth-2;tfbm-1;cgr-1;Y32H12A.8
21ur-25	-10.9531	7.79813	2.36e-07	8.38e-06	mltn-6;F54C8.7;B0207.5;PDB1.1;C05B5.17
21ur-4397	-10.9531	7.79813	2.36e-07	8.38e-06	daf-9;ver-1;ubr-5;F55C9.6;ZK896.5;C03B1.1;Y71F9AL.10
21ur-13030	-10.9531	7.79813	2.36e-07	8.38e-06	acr-19;cdc-25.2;clh-6;ver-1;C51E3.6;T23G5.2;C46A5.5;F11C7.6;fbxb-26;clec-25;pudl-1
21ur-12914	-10.9531	7.79813	2.35e-07	8.38e-06	fer-1;pxd-1;F54C8.7;T05H10.4;B0207.5;F13A2.3;K02F6.3;M02D8.5;PDB1.1;ppgn-1;C05B5.17
21ur-7545	-10.9561	7.80065	3.18e-07	1.07e-05	F46B6.2;W04G5.8;rsa-2;C36B7.6
21ur-156	-10.9797	7.82115	3.08e-07	1.04e-05	haf-9;pept-3;plp-1;srh-115;B0272.4;rilp-1;F13E9.11;clec-166;xdh-1;pot-2;hxk-2;R05D11.9;pash-1;C14B9.3;C30B5.7;D2063.1;zip-2;T20B12.4;trpl-2;trpl-3;trpl-4;rde-8;K03H1.13;dpf-3;pmp-4;C33D9.6;B0207.7;bicd-1;C50E3.13;prkl-1;fbxa-4
21ur-9101	-10.9841	7.82495	1.97e-06	4.85e-05	ZK1236.9
21ur-1018	-10.9841	7.82495	1.96e-06	4.85e-05	anc-1;cdc-6;cdh-7;dnj-8;dyf-7;ears-1;frm-9;grd-6;lec-2;lec-3;mix-1;sax-2;ver-4;C47F8.6;ubr-5;F41D3.11;F56D5.6;K08C9.5;T28A8.4;hpo-13;seb-2;vps-15;C01F1.1;eif-2D;rpap-3;ubr-4;math-22;F41E6.1;hda-6;srt-17;F56F10.1;pfd-5;Y50D4B.2;Y73E7A.8;sar-1;rad-8;W02D7.12;C08E3.14;C02F5.14;acin-1
21ur-1566	-10.9964	7.83556	2.02e-07	7.54e-06	cct-2;C28F5.4;ucr-2.3
21ur-12838	-10.9964	7.83556	2.02e-07	7.54e-06	fkh-3;fkh-4;klp-20;rpn-2;R03D7.8
21ur-2308	-11.0096	7.84698	5.28e-07	1.66e-05	cars-1;larp-5;F54C9.14
21ur-13419	-11.0096	7.84698	5.26e-07	1.66e-05	ceh-18;T25G12.11
21ur-1400	-11.0106	7.84805	6.04e-07	1.88e-05	acr-19;cnd-1;gst-3;hlh-13;kin-20;lin-35;pat-12;epac-1;snt-4;sri-27;C26G2.2;gale-1;cwp-5;gpcp-2;T14B1.1;Y57A10A.1;osta-1;C27H5.2;adss-1;F28A12.3;F36D4.5;ubxn-3;K07H8.9;R03H10.6;clec-150;Y61A9LA.1;set-28;fbxa-42;F36D1.23;ZC412.3;clec-88
21ur-2141	-11.0221	7.85772	2.38e-07	8.39e-06	arl-8;asp-4;hlh-2;hrp-1;hrp-2;kin-19;nhx-2;nst-1;pmp-4;pqn-87;rsd-3;srg-5;srh-180;str-247;kcnl-1;wdfy-3;C34B4.2;C34B4.4;sre-13;mon-2;F14H3.3;F25D1.5;pyk-1;hrg-6;ttc-36;K04D7.6;R05D7.1;pde-2;perm-1;coa-4;Y39B6A.18;Y48A6B.3;Y80D3A.8;B0303.4;tmc-2;cyp-33C2;fipp-1;F43C11.11;F53A10.2;F59A3.2;Y55F3AM.9;lin-65
21ur-1315	-11.0221	7.85772	2.37e-07	8.38e-06	gfi-3;mom-1;str-199;str-200;F55A11.7;Y62H9A.14;F15E6.9;Y50D4B.6;C44C10.11;acr-7;asp-4;ceh-32;hlh-2;hrp-1;kin-19;nhx-2;npr-2;pmp-4;srg-5;srh-180;str-247;ubc-9;sre-13;mon-2;cyp-13A11;F56H6.3;lact-4;R05D7.1;perm-1;coa-4;T28D6.6;Y48A6B.3;Y116A8C.29;ZC376.3;fipp-1;F45F2.9;F53A10.2;F59A3.2;H05C05.3;T15B7.1;Y55F3AM.9;lin-65;sqd-1;lin-15A;M153.4;fbxa-143;T10C6.15;F54D5.17
21ur-6464	-11.0277	7.86261	1.77e-07	6.76e-06	cka-2;wrt-1;nurf-1;tsen-2;R08E3.1
21ur-6706	-11.0284	7.86356	1.01e-05	0.000188961	aqp-9;ndg-4;spk-1;sru-11;taf-1;uba-2;unc-22;fbxa-167;Y39B6A.30;Y64G10A.7;cla-1;slc-25A18.2;lect-2;K05F6.10;erfa-1
21ur-4349	-11.0356	7.86962	1.48e-07	5.8e-06	dgn-1;gly-3;mig-15;msh-5;rap-1;sca-1;sru-37;srw-88;srw-91;ugt-17;C27A7.6;C53B4.3;F02H6.2;F35E12.9;srz-42;K02B12.6;smg-8;pde-2;T05H10.1;T06G6.12;W01B6.8;tag-349;ZK643.5;mdt-9;rbm-26;C44B7.7;aagr-1;F01F1.11;sdz-15;srbc-3;K11G9.5;R05F9.9;R151.6;mct-5;T10B11.6;T12C9.7;W05H9.2;W09C3.3;ave-1;F38G1.3
21ur-4310	-11.039	7.87254	4.31e-07	1.4e-05	sra-14;srd-67;C31E10.4;C06E1.11;C50A2.3;F22F4.1;eri-5
21ur-4032	-11.0427	7.87555	6.99e-07	2.08e-05	eif-3.J;srbc-10;gnrr-5
21ur-1932	-11.0427	7.87555	6.97e-07	2.08e-05	srbc-10
21ur-2638	-11.0468	7.87917	6.54e-07	2.02e-05	lgx-1;mig-2;mtm-5;nhr-19;nhr-21;sri-29;ten-1;unc-34;spin-2;clec-227;pfas-1;aman-2;H01G02.1;R107.5;Y44A6C.2;F08F8.10;cpsf-2;clec-1;F26G1.1;F36H9.5;F56F4.4;ctsa-1;T03D3.5;lgc-54;T22F7.3;W06E11.1;W08F4.12;Y54G2A.12
21ur-11840	-11.0469	7.87944	2.96e-07	1.01e-05	cgp-1;fbf-2;lin-36;lrp-1;ngp-1;osm-1;rde-1;rme-2;unc-24;skih-2;myrf-2;F21G4.6;R09E10.5;T15H9.6;T28F3.8;Y51H4A.24;pnc-2;acr-24;B0280.7;C17B7.4;C34D10.2;C39D10.6;F28B3.10;F57C12.2;R11G1.1;fut-6;T25D3.4;C33D9.13
21ur-6129	-11.0469	7.87944	2.97e-07	1.01e-05	dnc-1;hsp-70;pgp-14;slt-1;spp-8;srh-10;tyra-3;snx-3;unc-22;wwp-1;F17B5.1;F44E5.4;F44E5.5;argk-1;mam-6;dld-1;R06F6.8;xpb-1;eif-3.L;F32B5.1;math-28;smk-1;W10C8.5;Y97E10AR.3;ZK354.6;Y54G2A.76;dnj-25;efk-1;gob-1;gop-1;hlh-4;itr-1;sel-2;soc-2;srd-18;srx-9;glp-4;fbxa-98;bgnt-1.1;F02C12.1;F21G4.6;ehbp-1;tag-353;F27E5.5;F35B12.9;F35G2.5;F49E11.7;F54D5.11;F54E4.2;F54F12.1;glo-3;K03H1.5;usp-46;T04H1.5;flp-…
21ur-3470	-11.0498	7.88164	2.06e-07	7.54e-06	mct-4;oac-20;K05C4.4;cyp-33C1;F10E9.7;T28C12.1;gei-4;lin-12;msi-1;ooc-3;srh-20;sri-27;twk-17;unc-89;C16D2.1;F32D8.10;ipla-2;F49E2.5;F57A8.1;M01G12.9;nduo-2;Jun-01;chpf-1;hpo-27;C35E7.8;cla-1;ccpp-1;F59A3.7;Y48G8AL.5
21ur-14506	-11.0954	7.92122	2.04e-07	7.54e-06	rpi-1;Y75B8A.33;nhr-229
21ur-1660	-11.0954	7.92122	2.04e-07	7.54e-06	cua-1;ech-4;nhr-45;sax-7;spe-26;srx-92;str-165;tgt-2;del-8;C50F4.12;sly-1;F54F12.1;W02B8.2;mltn-3;Y106G6G.6;ZC506.1;ZK596.3;C16B8.2;C18G1.8;C26B2.8;C33H5.1;C50D2.1;C52E2.4;F26D11.1;F48B9.1;H41C03.2;irld-44;T10B5.7;W01C8.5;Y9C9A.8;ZC155.2;ZK563.2;fbn-1;ZK816.3;rpi-1;Y75B8A.33;nhr-229
21ur-4373	-11.0954	7.92122	2.05e-07	7.54e-06	E04D5.4;Y43F4B.7;srt-65
21ur-10240	-11.0986	7.92403	2.76e-07	9.45e-06	lrp-2;srb-7;F36H2.3;nphp-4;fbxa-10;slc-17.7;ZK813.3
21ur-1518	-11.0986	7.92403	2.77e-07	9.45e-06	plx-1;ZK1320.5;C53H9.3
21ur-5023	-11.1056	7.9298	9.98e-08	4.14e-06	tag-120
21ur-2545	-11.1133	7.93646	2.12e-07	7.73e-06	coq-2;glr-3;twk-13;dlc-3;Y105C5B.14;srt-54
21ur-5120	-11.1164	7.93922	6.82e-08	3e-06	cyn-4;gcy-7;srg-3;srh-219;K10D11.3;srab-9
21ur-10541	-11.1164	7.93922	6.8e-08	3e-06	gbh-1;gcy-4;srw-21;srw-22;K04H4.2;chil-15;nhr-214;eaf-1;dhhc-11;Y71F9B.9
21ur-5139	-11.1239	7.94569	7.99e-08	3.47e-06	hmg-4;lin-32;nhr-77;sre-21;nhr-174;T11A5.6;ZK809.1;B0511.12;W05G11.4
21ur-9971	-11.1257	7.94716	2.06e-07	7.54e-06	aex-1;cdr-2;R10E4.6
21ur-9288	-11.1257	7.94716	2.05e-07	7.54e-06	clh-3;C27C7.5;F54C8.4;tric-1B.2;Y59A8B.21;Y34B4A.10
21ur-888	-11.1257	7.94716	2.05e-07	7.54e-06	ptr-1;F25D7.5;lgc-10
21ur-928	-11.139	7.95856	9.96e-08	4.14e-06	dsl-5;sel-1;srx-98;ift-139;Y17G7B.23
21ur-8943	-11.139	7.95856	9.92e-08	4.14e-06	nhr-20;rme-1;syp-2;B0379.7;fbxb-9;C54D10.4;F58E2.4;ift-139
21ur-15656	-11.139	7.95856	9.89e-08	4.14e-06	cdh-7;ceh-16;dao-5;hum-6;let-504;nhr-20;ptr-8;ret-1;rme-1;rol-1;srh-8;syp-2;ttn-1;wnk-1;B0491.5;C33D9.6;nasp-2;mans-2;F34H10.4;F36D3.5;F47B8.4;F59D12.3;vps-11;ugt-50;sptl-3;ZC376.3;panl-3;C09B9.2;R151.2;T12A2.6;Y51H7C.9;Y52E8A.6;ift-139;C49C3.21;T02B11.10;T02B11.11;T02B11.13
21ur-15094	-11.139	7.95856	9.85e-08	4.14e-06	srx-98;smk-1;clec-218;Y17G7B.23
21ur-5061	-11.1508	7.96881	1.58e-07	6.13e-06	gon-1;str-154;str-155;str-156;ugt-21;ugt-15;F26H9.2;R08D7.5;Y57G11C.9;mlst-8;osr-1;nhr-139;C46E10.1;C49H3.6;cec-2;CC8.2;str-267;Y39A3CL.7;Y47G6A.5;Y48G1C.8;clec-164;C55C3.7;W05H12.4;ZC434.10
21ur-10995	-11.1574	7.97456	5.18e-07	1.64e-05	skr-15;srh-34;twk-9;C48B4.13;F21G4.6;F57C7.4;T02E1.7;srbc-65;fbxb-24;Y70D2A.1;irld-59;Y106G6D.5;C35D10.12;cyp-33C2;D2092.6;lmd-4;F08F3.8;F20D12.7;hrpk-1;slc-28.1;twk-47;F47G6.3;F56A4.5;ddl-1;fbxb-31;camt-1;lron-8;T22F3.7;lgc-34;Y45G12C.4;Y54F10AR.1;Y92H12A.5;pmt-1;fbxa-219;ZK616.61
21ur-5546	-11.1574	7.97456	5.15e-07	1.64e-05	ajm-1;dpy-23;gly-1;gly-3;lin-13;ogt-1;skr-15;smg-1;srh-7;srh-34;str-204;tra-1;aspm-1;F01D5.6;F21G4.6;del-3;lgc-47;F57C7.4;dyf-18;K09B11.5;R06A4.2;prmt-9;T23F1.5;W09D10.5;Y6E2A.1;srbc-65;fbxb-24;ghi-1;Y106G6D.5;tes-1;C09B8.5;nhr-140;C35D10.12;cyp-33C2;D2092.6;F08F3.8;fbxc-54;twk-47;F37C4.4;F55F8.3;F56A4.5;F59E12.8;ugt-14;K08D12.3;fbxb-31;T22F3.7;lgc-34;nhr-274;Y45G12C.4;cogc-4;zipt-15;lem-4;Y108F1…
21ur-8039	-11.1792	7.99325	7.52e-08	3.29e-06	fbxa-185;irld-45;K06A9.2;aakg-4
21ur-9610	-11.1795	7.99358	4.65e-07	1.5e-05	F33H1.4;T04B2.3;hum-10;H35B03.1;T23F2.2
21ur-5019	-11.1795	7.99358	4.64e-07	1.5e-05	NA
21ur-14491	-11.1795	7.99358	4.64e-07	1.5e-05	NA
21ur-3706	-11.1892	8.00209	1.59e-07	6.15e-06	apx-1;col-142;dbr-1;Oct-02;ptc-1;ptc-2;srw-86;str-255;str-257;str-258;tre-2;C25F9.6;C49C3.4;D1053.3;F23A7.4;F40G12.11;mrps-12;Y7A5A.7;Y11D7A.8;orc-1;clec-247;Y51H4A.25;ZC116.3;ZK1053.1;AC7.3;C04E7.4;kxd-1;fbxc-47;nog-1;Y19D10A.1;Y19D10A.2;srz-82;fbxc-43
21ur-2592	-11.2088	8.01889	4.41e-08	2.01e-06	dnj-21;F58F9.1;K09E2.3
21ur-3324	-11.2165	8.02542	1.5e-07	5.86e-06	NA
21ur-1833	-11.2568	8.06022	1.22e-07	4.94e-06	zyg-11;M176.4;Y54G11A.9;brc-2;Y65B4BL.1
21ur-1847	-11.2674	8.0692	2.73e-07	9.37e-06	bli-4;qars-1;fkh-5;rad-50;sec-23;str-30;F14B6.6;degt-1;pole-1;piit-1;F44E5.3;madd-4;clec-142;K01D12.5;R01E6.2;T27E7.4;egas-3;gad-3;clec-89;fln-2;F48E8.3;T19C3.2;nhr-228;pqn-73;nuo-2
21ur-1324	-11.2769	8.07735	1.76e-07	6.76e-06	ubc-1;T25B9.5;Y69E1A.3;Y50D4B.4;clec-80
21ur-3125	-11.2798	8.07983	2.4e-08	1.21e-06	aph-2;efn-2;sdc-2;srw-21;srx-131;vha-1;wdfy-3;C35A5.5;H05L14.2;K07C5.3;mask-1;T06G6.12;hsd-1;fbxl-1;E04F6.6;che-10;ddx-15;W02B12.13;C08H9.16;nuo-1;sin-3;zyx-1;W04A8.1;Y39B6A.41;Y57G11B.3;ZK829.3;vps-51;C17E7.13;ncam-1;zip-8
21ur-3968	-11.2888	8.08785	2.34e-06	5.68e-05	npp-3;srh-69;str-148;fbxa-100;Y60A3A.21;ugt-18;F20D12.2;Y92H12BL.5;syx-16;ZC239.13;egl-15;glt-6;srxa-18;Y43F8C.6;acr-24;R04E5.9;set-30
21ur-12133	-11.3018	8.09889	2.34e-08	1.19e-06	abt-4;adr-2;bli-4;plc-3;rpt-4;str-108;unc-41;C29A12.6;F17E5.2;clec-65;K10C3.5;K10H10.9;miz-1;T13H10.2;ZC376.2;ZC504.1;smc-5;vps-33.2;F21C10.6;F44A2.7;vet-1
21ur-134	-11.3018	8.09889	2.35e-08	1.19e-06	F37A8.5;W09G3.6;Y45F10D.7;F18A12.7;cdh-4;dhs-28;osm-9;ptd-2;C25D7.5;C29A12.6;clec-65;atln-2;Y57G11C.43;ZK1053.3;mthf-1;F21C10.6;decr-1.1;F44A2.7;F53G2.2
21ur-7594	-11.3018	8.09889	2.36e-08	1.2e-06	cdh-10;dhc-1;dnj-27;bcat-1;snpc-4;grk-2;hot-5;mig-10;ppw-1;sma-1;twk-8;gcy-29;folt-1;trpp-9;M110.9;agl-1;T15D6.9;T19C4.5;T24H10.4;W09G3.1;tcc-1;irld-59;Y105C5A.15;ZK1098.3;C09F5.1;C25H3.10;C29H12.6;C44B12.6;C46A5.4;F21C10.6;rpb-4;gadr-3;sago-2;cra-1;Y9C9A.8;Y37E11B.10;Y41D4B.11;snu-23;K03H1.13;C01B9.4
21ur-2037	-11.3088	8.10476	3.57e-08	1.67e-06	tbx-40;F56G4.6;T04F3.3;T26C5.3;ZK822.5;B0207.5;srbc-32;nhr-157;D1005.6;sri-61;dip-2;F59B1.10
21ur-2374	-11.3164	8.11128	4.59e-08	2.08e-06	aat-7;cnt-2;tln-1;din-1;F16H6.7;F40G12.6;endu-1;kynu-1;eif-2D;tcer-1;fbxb-63
21ur-88	-11.3297	8.12279	2.17e-07	7.82e-06	hmr-1;kin-18;fbxa-153;fbxa-152;F23A7.5;Y6E2A.4;CD4.8;F07C4.12;sdz-10;npr-27;ccpp-1;K09F6.4;fbxa-222
21ur-4899	-11.3297	8.12279	2.17e-07	7.82e-06	cyn-17;mars-1;mup-4;fbxa-152;D1044.5;sdz-10;npr-27;egas-4;ccpp-1;fbxa-222
21ur-246	-11.3337	8.12623	1.06e-08	5.93e-07	nas-39;Y82E9BR.7;Y82E9BR.8;lrp-2;tpa-1;B0361.2;mgl-3
21ur-8425	-11.3361	8.12815	5.78e-08	2.56e-06	srw-54;unc-2;C08B6.2;F14B6.6;F28C1.3;mtx-1;T05F1.11;pho-12;hpo-7;E02C12.12;M02A10.1;Y47D7A.12;cyy-1
21ur-5000	-11.3361	8.12815	5.76e-08	2.56e-06	srw-54;unc-2;C18D11.1;F28C1.3;Y70G10A.2;hpo-7;E02C12.12;Y47D7A.12
21ur-1584	-11.3499	8.14004	8.98e-09	5.16e-07	ced-10;chk-2;dig-1;dnj-29;gcy-9;gei-1;pqn-87;C39E9.7;F33E2.5;F56G4.6;acl-5;Y39B6A.10;Y43F4B.5;Y48C3A.18;snx-14;Y57G11C.5;Y69E1A.8;snpc-3.1;C07G1.7;dnc-4;E02C12.10;F20H11.4;cyp-33C5;cyp-33C4;glb-16;F53C3.8;R05G6.4;T10E9.3;pygl-1;T28C12.4;ccep-290;snpc-3.3;snpc-3.2;Y48G8AL.7;ceh-76;Y119D3B.13;ZK1055.7;E02C12.19;hlh-2;sri-31;phat-6;fbxb-39;supr-1
21ur-424	-11.3675	8.15525	9.08e-09	5.18e-07	gcy-6;osm-1;vha-2;F02C12.1;F02C12.2;lsd-1;uggt-1;rmh-1;tag-243;mtm-3;F21C10.3;F25E5.5;shc-1;Y45G5AM.3
21ur-13410	-11.3779	8.1642	8.63e-09	5.01e-07	alh-10;T28B8.3;T28B8.4;C45E5.4
21ur-1697	-11.3779	8.1642	8.68e-09	5.01e-07	asm-2;gei-14;mtk-1;nxf-2;pgp-5;puf-7;sdn-1;sra-22;srd-23;srd-26;C49F8.1;F23D12.1;F55H12.3;R74.7;T05D4.3;pap-1;srt-49;Y65A5A.1;ZK1067.3;rga-6;C16A11.4;tag-250;cnnm-3;lgc-5;F32B5.7;nprl-3;cpd-1;H34C03.2;Y97E10AR.4;Y110A2AL.2;lin-15B;alh-10;daf-8;sqv-1;srw-9;T28B8.3;T28B8.4;nhr-157;C45E5.4;sumv-2;nhr-143;T10E9.3
21ur-9200	-11.3779	8.1642	8.68e-09	5.01e-07	lrp-2;B0001.7;glb-8;F56F11.4
21ur-4292	-11.3886	8.17321	3.16e-08	1.53e-06	abf-6;C05G5.3;C13C12.2;acc-4;D1007.5
21ur-1949	-11.3886	8.17321	3.15e-08	1.53e-06	abt-2;acr-5;dyf-5;emb-5;lin-29;mog-1;mog-5;npp-19;pmp-5;sra-34;tag-68;unc-73;C27A7.8;F11A5.4;ncbp-2;H12D21.2;K02E11.6;M01G12.14;T01D3.1;T14G8.3;clec-144;clec-106;Y39G8B.1;Y51A2B.5;Y53F4B.13;faah-5;faah-4;Y57A10A.31;Y75B12B.3;ZC412.9;ZK795.2;ZK1053.3;B0228.7;B0238.11;tes-1;mct-2;F39C12.1;npr-27;H28G03.2;H41C03.1;K06H6.1;T05A7.6;clec-118;mct-1;Y67D8B.5;Y119D3B.12;egl-19;elo-8;srv-32;swsn-7;F55A11.7…
21ur-1868	-11.3991	8.18228	3.22e-08	1.54e-06	anc-1;atm-1;cic-1;dnc-1;dpf-7;klp-19;lgg-1;nmr-1;pgp-8;rab-6.2;sel-2;sqv-6;tag-131;tam-1;twk-28;twk-34;wnk-1;rfp-1;C03A3.2;tbc-14;clec-151;F56D5.5;R102.4;W03C9.2;cacn-1;Y39B6A.33;Y48B6A.5;cyp-42A1;ddr-1;erl-1;F56E10.1;R11G1.2;Y37E11AL.1;Y51H7C.9;Y82E9BR.18;bet-1;ZK994.1;sor-1;nep-11
21ur-12855	-11.401	8.18401	6.93e-09	4.27e-07	cdc-14;ceh-10;glt-5;hid-1;hmr-1;nhr-57;ptb-1;ptr-16;srb-3;srg-36;srh-154;srh-299;sri-73;sri-74;srx-12;tsp-20;twk-4;twk-18;C03C10.7;C14B4.2;pyp-1;npr-33;srxa-2;F57A8.1;K09E9.1;T04A8.7;npr-20;srt-11;W03H9.1;Y51B9A.6;Y54E5A.8;ZC434.4;atg-4.2;B0252.1;F48E3.8;K11C4.2;gen-1;atat-2;ZK484.3
21ur-7757	-11.401	8.18401	6.98e-09	4.28e-07	atm-1;ceh-10;rps-22;sem-2;sma-2;srh-154;sri-24;unc-55;dpt-1;cyp-13A12;F49B2.6;ash-2;prp-6;C14C11.2;C27A12.9;trpp-8;daam-1;Y54F10BM.12;ZC317.7;pudl-1;nsy-7
21ur-3375	-11.4186	8.19906	6.28e-09	3.92e-07	lec-4;lin-36;lsm-5;plk-3;C11H1.3;C46F11.6;B0348.5;C46A5.4;npr-30
21ur-243	-11.4186	8.19906	6.24e-09	3.92e-07	ape-1;kin-26;lec-4;lin-36;lsm-5;plk-3;rgs-7;twk-16;best-7;C46F11.6;nspd-3;C28G1.4;C46A5.4;dex-1;rabn-5;nspd-5;jmjd-3.1;F19F10.3;fbxb-10;ZK402.5;nspd-6
21ur-3336	-11.4331	8.21143	2.09e-08	1.08e-06	hst-1;lpd-8;ppw-2;math-4;C35E7.5;F10G7.10;gldc-1;T12A2.6;oac-55;plr-1;swm-1;Y105E8B.11;C48D1.9
21ur-3926	-11.4425	8.21949	7.72e-08	3.37e-06	brc-1;col-45;cul-6;dcp-66;ego-1;gpr-2;inx-6;inx-16;lys-1;moe-3;msh-2;pbs-7;pqn-73;soc-2;srg-14;srx-80;srx-90;str-38;tig-2;twk-17;dph-2;pxd-1;F32D8.3;fbxa-189;F49E11.2;F58B4.5;F59F5.7;M106.3;T16H12.3;T26E4.7;Y11D7A.5;lact-8;btb-14;tcc-1;Y116A8C.27;nstp-6;cyk-7;C18C4.7;acs-17;C50E10.2;hach-1;F14F9.5;fip-1;F36H9.5;F46G11.4;fcho-1;H04M03.11;K10D2.7;T06F4.1;W08A12.3;W09C3.8;comt-4;Y50D4B.6;Y57E12AL.4;…
21ur-5568	-11.4866	8.25726	1.65e-08	8.89e-07	anc-1;hum-2;let-630;lig-4;mau-2;npp-8;sri-77;str-74;ttn-1;cgef-1;vab-10;vit-6;pals-27;gck-4;syg-2;best-11;glct-5;F07A11.1;F46B3.16;F46B6.5;dot-1.2;F56F3.4;F56H6.7;toca-2;T01C3.11;T07G12.3;nra-1;VH15N14R.1;W02B12.12;W03G11.4;Y43F4A.1;Y106G6H.9;ZC506.1;B0207.5;srt-59;fln-2;C24H10.3;rsef-1;C36B7.5;C39D10.7;F02C9.2;sec-6;F18A1.1;F55A3.2;acdh-3;R02F11.3;T26C11.3;T27E4.5;Y39A3B.1;Y42H9AR.4;frl-1;dve-1;…
21ur-14340	-11.4866	8.25726	1.64e-08	8.89e-07	ckb-3;klp-3;let-363;B0019.2;fbxa-155;syg-2;best-11;F16B12.1;F46B6.5;F56H6.7;Y37A1B.5;Y43F4A.1;C10G8.8;srt-59;rsef-1;C39D10.7;F02C9.2;cla-1;vha-18;F55A3.2;R02F11.3;Y39A3B.1;Y42H9AR.4;frl-1;dve-1;C15H11.13;F44E5.15
21ur-4254	-11.5058	8.27369	3.5e-09	2.31e-07	dgk-1;nas-29;R02D5.1;eng-1;F41H10.12;W03F9.1;C47E8.11
21ur-15223	-11.5058	8.27369	3.47e-09	2.31e-07	taf-2;C54C6.6;bgnt-1.5;C10H11.7;F28B3.5;T25D3.4;dgtr-1;C30A5.16
21ur-13076	-11.5058	8.27369	3.45e-09	2.31e-07	nas-29;ttr-28;nra-1;hprt-1;F28B3.5;F41H10.12;dgtr-1;W03F9.1;C30A5.16
21ur-5630	-11.5276	8.29242	7.96e-09	4.68e-07	lov-1;F33H12.6;F59H6.5;irld-42;Y16E11A.2;Y46B2A.2;ZK250.9
21ur-3320	-11.5372	8.30071	3.93e-08	1.81e-06	Y57G11C.31
21ur-14556	-11.5372	8.30071	3.92e-08	1.81e-06	col-81;tol-1;F35E12.9;ZK643.7
21ur-10910	-11.5372	8.30071	3.9e-08	1.81e-06	rrf-3;Y37D8A.2;mct-5;tat-4;B0563.18
21ur-4838	-11.5484	8.31018	3.44e-09	2.31e-07	myo-2;sri-25;kcnl-1;mboa-4;srz-29;C54C8.4;D1086.1;lgc-36;F27C8.2;F27E5.5;T08A11.1;F35H12.5;oac-40;hpo-20;T04A8.18
21ur-15142	-11.5484	8.31018	3.42e-09	2.31e-07	daf-11;mut-7;ncx-6;tbg-1;unc-44;vig-1;oxa-1;cnnm-4;fbxa-136;C18E9.8;C32H11.3;glb-15;T14B1.1;ugt-54;Y32B12C.3;hut-1;ZK512.2;sdz-38;C34D10.2;F36H5.4;ger-1;helq-1;K07H8.12;folt-3;C29F7.10
21ur-5303	-11.5511	8.31257	1.27e-09	9.56e-08	abt-4;plk-1;spe-4;C01G10.7;R05H5.3;R10D12.8;srz-47;cdc-26;dhhc-3;F41C3.11;T06A1.1;Y71H2B.5;Y77E11A.16
21ur-12520	-11.6015	8.35583	2.52e-09	1.74e-07	fmo-1;hmr-1;inx-1;ncl-1;prx-13;sek-1;sem-4;srh-16;srh-147;srh-148;sru-44;srv-25;str-118;str-240;unc-86;cyp-29A4;cdc-48.1;ocrl-1;nkb-1;gadr-2;D2030.8;srz-48;hpo-34;F37A8.5;glb-19;cri-3;cdr-4;mks-6;K08E4.6;K08H10.6;ekl-6;W03C9.2;srxa-6;Y32F6B.1;dct-13;C01G5.5;C16A11.4;C24A3.2;C42D8.1;F25E5.8;F31A3.5;nhr-142;ubxn-3;F52H2.6;sumv-2;F56E10.1;F59A6.5;K09D9.3;htz-1;lmtr-5;T12E12.6;W02D3.12;taco-1;cogc-3;…
21ur-7073	-11.6015	8.35583	2.53e-09	1.74e-07	csp-3;dnj-1;flp-18;gon-1;hcp-6;nhr-68;srh-146;str-37;ttn-1;tmbi-4;dhc-3;best-5;fshr-1;F01D5.3;F07B10.4;F11F1.1;irld-34;F55H12.3;ccz-1;cri-3;rip-1;srxa-8;edc-3;T13F3.4;Y43E12A.2;atg-4.1;sfa-1;gnrr-3;pssy-1;C32E12.4;C54F6.6;acs-22;EEED8.12;fbxb-105;F41C6.7;elks-1;F42A10.5;F47B7.4;slc-25A18.2;irld-38;cogc-6;K10C9.7;M151.3;T13C2.6;Y39G10AL.1;Y50D4B.7;bet-1;mam-1;syx-16;ZK370.4;lin-15A;M153.4;F11F1.8;…
21ur-975	-11.6048	8.35849	1.56e-08	8.52e-07	C17G10.1;fbxa-23;ZC477.3;M04D5.3
21ur-2246	-11.608	8.36134	1.19e-08	6.62e-07	ppk-1;sms-3;C11H1.3;K04C1.5;tceb-3;nhr-234;D2096.10;D2096.11;F10G7.10;abts-3;bath-1;Y76B12C.6
21ur-7668	-11.608	8.36134	1.19e-08	6.62e-07	acr-14;ceh-14;lpd-3;unc-105;C13C4.6;C16C10.8;F32D8.1;R07E5.17;mltn-3;Y18D10A.22;C06A5.6;D2096.10;D2096.11;M116.5;Y38F2AR.12
21ur-12055	-11.6211	8.37247	9.77e-10	7.56e-08	daf-11;drh-1;rpm-1;spe-26;pals-4;C27A7.5;C34E11.2;lact-7;mpst-1;prmn-1;F13E9.5;F21G4.3;ccdc-149;abts-1;F54C9.3;Y46G5A.29;Y47H10A.4;Y57A10C.1;C17A2.3;C18H2.5;C33E10.6;dos-3;rei-2;cyp-35B1;srt-18;R11F4.2;math-37;lgc-45;Y49G5B.1;C45E1.5
21ur-4465	-11.6211	8.37247	9.45e-10	7.37e-08	dnj-23;dpy-22;drh-1;lea-1;mat-2;msh-2;twk-33;chil-3;C50B6.7;mpst-1;F13E9.5;aagr-3;F44E5.2;abts-1;F54C9.3;K11D2.5;hpo-5;Y6B3B.4;Y47H10A.4;B0403.3;B0432.8;C27H5.2;math-25;F35D11.3;F43H9.4;H11E01.3;rei-2;vms-1;gpcp-1;K11G9.3;aass-1;srt-18;Y49G5B.1;bus-1;W09C5.12;C45E1.5
21ur-4744	-11.6248	8.37564	7.93e-09	4.68e-07	sid-1;oac-39;unc-70;T28H10.3;ZK858.7;C24H10.1;ZK470.14
21ur-5195	-11.6248	8.37564	7.81e-09	4.64e-07	sid-1;ent-7;F54D12.7;W02D3.4;F59A3.13
21ur-9625	-11.6562	8.40249	5.38e-09	3.42e-07	glt-5;ptr-21;rad-26;Y57G11A.5;Y70G10A.2;uggt-1;M01G4.1;Y44E3A.6;catp-7
21ur-1373	-11.6562	8.40249	5.35e-09	3.42e-07	unc-10;rad-26;C34C12.7;C55A1.4;C55A1.7;pkn-1;smg-8;Y48E1B.3;bca-2;ZK858.7;clhm-1;uggt-1
21ur-4882	-11.6621	8.40753	4.72e-10	3.96e-08	col-37;crb-1;daf-10;hsp-6;imb-1;mec-12;mtl-1;npp-12;ptrn-1;pqn-62;smg-7;srd-38;sri-74;srj-27;mrck-1;tba-2;unc-22;unc-77;unc-85;AC3.5;fbxa-154;C28D4.10;vps-50;C44H4.4;best-10;F02D10.3;F07A11.4;F07H5.8;irg-5;nep-17;F56D5.6;golg-4;axl-1;frpr-17;ola-1;fbxa-210;Y62H9A.12;sql-1;clec-194;hpo-40;ZK938.3;C06A8.8;C13A2.10;oatr-1;C18E3.9;C23G10.5;C56C10.7;akap-1;F07G11.2;F18E9.3;F22H10.1;che-10;F35H10.10;F3…
21ur-10543	-11.6621	8.40753	4.67e-10	3.95e-08	acn-1;aex-3;ard-1;cnt-1;parp-2;ebax-1;pqn-62;rbf-1;rbg-2;rpt-1;uba-1;unc-34;fbxa-154;olrn-1;tbc-8;fbxa-140;best-10;F07A11.4;sac-1;irg-5;F37B12.1;clec-24;nhr-282;comt-2;fbxa-107;Y48E1B.2;cccp-1;srz-47;ZK550.6;B0361.3;BE0003N10.1;fbxa-163;C39D10.8;srt-8;C56C10.7;akap-1;EGAP1.1;clec-212;F28A10.8;igcm-1;F55C12.5;F57B10.5;spg-20;M03F8.1;mca-2;R13A5.7;ogdh-1;fbxa-221;Y75B7AL.2;ZK177.1;lin-15A;clec-215;…
21ur-4895	-11.6708	8.41498	1.69e-08	9.05e-07	cln-3.2;haf-6;lec-1;peb-1;pqn-16;sec-24.2;ppm-1;tax-6;vab-8;chd-7;C31E10.5;slc-25A26;F01D5.2;F31D4.2;F35B12.9;F55G11.7;bus-12;R04B5.7;lyst-1;Y37D8A.2;ghi-1;ZK856.5;gmeb-1;ufl-1;swsn-2.2;erp-44.1;F36D4.4;cla-1;F56C9.10;srb-13;K10C2.1;tin-44;T17A3.12;T17H7.1;Y92H12A.2
21ur-6953	-11.6708	8.41498	1.68e-08	9.02e-07	cln-3.2;dac-1;egl-13;grl-4;srg-16;srh-170;srh-248;sri-37;sru-42;unc-53;zyg-12;chd-7;mnp-1;C01H6.8;sre-13;slc-25A26;F01D5.2;mam-3;gana-1;T01B7.5;lyst-1;Y16B4A.2;Y37D8A.2;srz-96;ghi-1;ZK856.5;B0563.5;C01G5.9;ufl-1;swsn-2.2;noah-1;F10D7.5;F36D4.4;cla-1;srb-13;T17H7.1;afd-1
21ur-1200	-11.6749	8.4184	2.38e-09	1.67e-07	dig-1;emb-4;ifc-2;smg-6;srj-53;rpb-6;ensa-1;chil-19;chil-21;R09D1.14;W04A4.5;Y75B8A.24;ghi-1;sre-39;F35F10.1;dyla-1;F53B3.3;lips-12;hot-8;T28F2.2;rpb-7;manf-1;tbc-2;C35B1.9
21ur-2656	-11.6758	8.41932	8.4e-10	6.6e-08	efk-1;fkh-7;ntl-4;ocr-3;prp-8;ptr-19;snr-1;srj-15;asd-2;zig-5;C05C10.5;C14A4.12;ubql-1;tbcd-1;K05D4.9;T03E6.8;T10G3.2;ZK809.8;B0280.9;acdh-8;D1007.18;F58F12.4
21ur-404	-11.6952	8.4359	1.51e-09	1.13e-07	ccr-4;pros-1;dcs-1;mec-9;puf-9;srh-195;tdp-1;tnt-3;C05A9.2;M04C9.4;ZK228.3;AH9.4;B0361.3;fbxa-24;R119.3;C55C3.7;srxa-11;cyn-10;lin-54;sqst-3;T28B8.3;W02B12.4;Y48G10A.4;Y53F4B.13;F55F10.1;Y38E10A.33
21ur-3191	-11.7016	8.44134	1.03e-09	7.95e-08	cbp-1;cor-1;crn-3;grl-8;him-1;osm-1;pan-1;rfc-3;rps-9;snf-11;sym-1;ssl-1;nstp-10;usp-33;R07E5.1;T09B9.5;fbxa-213;Y51H4A.13;C35E7.8;F19B10.11;fbxb-31;T19H12.6;cyp-33C12;Y24D9B.1;Y53G8AR.5;mrpl-45;fbxb-33;ZK686.6;H01G02.4
21ur-1050	-11.7166	8.45411	6.15e-09	3.89e-07	hum-6;mtm-5;swsn-4;srd-67;mtrr-1;C06B8.2;C49C3.10;fasn-1;mlcd-1;drd-1;pde-1;famh-161;mthf-1;trxr-1;C23H3.9;vps-8;F09C12.2;ugt-36;ugt-37;F10E7.1;fncm-1;H24G06.1;fbxc-47;set-21;Y73B6BL.22;Y82E9BL.2;F11A5.16;dcr-1;ten-1;wts-1;C26D10.6;F27C8.3;nmy-3;Y70C5C.1;ZK1128.1;C02G6.2;Y53G8AR.8;srab-25
21ur-194	-11.7472	8.48023	1.76e-09	1.29e-07	lin-25;nhr-90;sru-2;srw-71;C23H4.3;csa-1;F58G11.4;nduo-1;Y53F4B.25;phf-14;jmjc-1;ZC13.1;C25F9.14;set-2;K12G11.6;F49E8.7
21ur-10819	-11.7472	8.48023	1.75e-09	1.29e-07	set-2;K12G11.6;irld-47;F49E8.7;ccpp-1
21ur-12743	-11.8195	8.54199	2.15e-10	1.98e-08	dog-1;mig-6;mrp-2;nhr-35;larp-5;rol-6;sec-8;spc-1;rimb-1;tnt-3;ttx-3;C55A6.7;E02H1.6;K10D11.5;lyst-1;mlc-5;vha-13;C45G9.4;C45G9.9;mps-2;clec-158;Y32H12A.8
21ur-2949	-11.8195	8.54199	2.15e-10	1.98e-08	haf-7;nhr-85;sel-2;utp-20;D1086.6;M79.2;trpp-11;daf-37
21ur-6453	-11.8537	8.57109	3.06e-10	2.66e-08	cdd-1;str-165;ZC455.1;srt-15
21ur-2059	-11.8537	8.57109	3.04e-10	2.66e-08	cdd-1;unc-80;srbc-29;ZC190.10
21ur-7235	-11.8537	8.57109	3.03e-10	2.66e-08	NA
21ur-8845	-11.8537	8.57109	2.99e-10	2.66e-08	C55A6.3;F43C11.4;K02D10.4;sprr-3
21ur-2719	-11.8638	8.57978	1.36e-10	1.31e-08	NA
21ur-11601	-11.8638	8.57978	1.36e-10	1.31e-08	mop-25.2;Y53F4B.10;Y75B8A.24;C06E8.5;cogc-5;fbxa-182;swt-1
21ur-1216	-11.9013	8.61179	1.09e-09	8.31e-08	ceh-44;dys-1;gcy-9;kin-18;lin-46;sax-2;B0024.15;B0272.4;F14D7.6;gmps-1;nhr-37;lgc-50;Y65B4A.6;clp-6;dyf-2;gsy-1;nas-8;pqn-18;sel-11;srh-227;srh-228;srh-283;srh-284;srx-58;ttn-1;unc-73;vars-1;lgc-20;C15C8.6;C27B7.7;C33D9.6;smcl-1;fbxa-189;F54E12.2;srxa-2;prp-3;rbm-28;npax-3;hrde-2;irld-56;Y43D4A.5;tdpt-1;fbxa-126;Y73F8A.14;C26E6.12;C35D10.7;F53A10.2;H14N18.4;nstp-7;K09E3.6;igdb-3;T23B3.6;mgl-3;Y46…
21ur-6176	-11.9608	8.6626	2.39e-11	2.84e-09	acr-3;col-135;hsp-25;hum-1;hum-7;mod-1;parg-1;rbr-2;str-48;gfat-2;dcaf-1;nrd-1;F10G7.5;F48C1.5;F59G1.4;tmem-231;nekl-1;Y46E12BL.2;ZK1240.1;Y43F8B.19;K11H3.8
21ur-1000	-12.0061	8.70126	1.45e-10	1.38e-08	D2096.12
21ur-5450	-12.0227	8.71534	2.99e-10	2.66e-08	glt-3;hoe-1;mtm-3;nhx-9;srh-34;tra-1;tag-297;F44E5.5;rrc-1;Y39A1A.10;tbc-17;F10D7.3;F16H11.1;oac-30;kcc-2;T10B5.8;hlh-30;Y9C9A.1;Y97E10C.1;ZK1290.10;Y57A10C.11
21ur-11791	-12.0227	8.71534	2.98e-10	2.66e-08	bli-4;dyf-7;srg-62;tol-1;ubc-3;ulp-2;unc-64;unc-104;F44E5.5;nduo-1;nduo-2;cpd-2;Y43F8B.9;Y46G5A.18;Y75B8A.7;ZK1128.1;math-4;F59E12.8;T28D9.9;dnc-3;Y9C9A.1;rpc-11;Y57A10C.11;tag-321
21ur-4656	-12.083	8.76676	1.27e-10	1.24e-08	F07A11.1;F52G3.3;gcp-2.1
21ur-3451	-12.0887	8.77155	5.51e-12	8.59e-10	chd-3;dsh-2;dsl-2;pqn-65;rsd-6;twk-8;C08B6.4;C09F9.2;mks-5;F28B1.2;M03B6.3;T15H9.5;acdh-11;nit-1;clec-213;F53G2.1;thoc-1;C54F6.17
21ur-2155	-12.1588	8.83142	5.14e-10	4.21e-08	NA
21ur-4571	-12.1617	8.83385	2.62e-10	2.4e-08	coh-1;pef-1;pri-1;rpl-37;srw-121;srw-123;str-64;unc-80;unc-105;C05D12.2;tiar-3;gls-1;F32B6.4;ttr-2;T24B8.7;clec-104;scav-2;C45G9.2;akap-1;F37B4.10;F49E7.2;igcm-2;T05C3.2;afd-1;comt-4;Y59E9AL.4;ZK652.8;rnh-1.1;ZK783.6
21ur-9577	-12.1751	8.84524	1.04e-11	1.35e-09	dig-1;dro-1;gcy-1;gcy-2;let-630;max-2;ketn-1;rpm-1;srx-54;srx-55;C09G9.5;nhr-207;T01D3.1;ddx-19;F07B7.12;nep-10;F56B3.2;Y67D8B.2;ZK105.3
21ur-4974	-12.1751	8.84524	1.04e-11	1.35e-09	sym-2;Y105C5A.24;bec-1;ketn-1;C09G9.5;B0205.6;C30A5.10;nono-1;F55G1.15;Y67D8B.2
21ur-1658	-12.1751	8.84524	1.03e-11	1.35e-09	bre-3;fbf-1;fbf-2;gsa-1;inx-21;pik-1;rib-2;snf-11;vab-3;acs-10;C53A5.6;F15B9.8;F33H1.4;fbxa-189;F54B3.1;fbxa-96;T04A11.1;T04A11.4;W09D6.1;dus-2;Y66A7A.7;ufl-1;C26B9.1;F27C1.1;K02F6.3;K05F6.4;M02B7.2;lgc-1;scpl-3;Y67D8C.9;abtm-1;npp-24;ZK484.3;srab-26;F20D6.12;fbxa-4;fbxa-179;flp-7;rsd-2;C08E8.2;T04F3.1;F59B1.8;F36D3.16
21ur-4568	-12.2258	8.88852	9.23e-13	1.86e-10	K09A9.6;phf-14;hpo-27;paqr-1;gldc-1;mfsd-6;C31B8.16;ZK993.5;flp-25;C48E7.6;nlp-70
21ur-1190	-12.2258	8.88852	6.17e-13	1.28e-10	sma-5;Y45F10D.7;C49C8.3
21ur-4864	-12.2445	8.90439	3.44e-11	3.91e-09	rpm-1;M01E5.3;F07B7.12
21ur-2875	-12.2445	8.90445	4.94e-11	5.48e-09	cdh-7;grl-27;kin-26;kin-30;ncr-2;nhr-66;pik-1;plc-2;srh-125;tim-1;hasp-1;gck-4;fbxa-98;vps-50;nuaf-1;ugt-44;F11A10.5;hlb-1;fcd-2;Y45F10D.15;Y54E2A.4;C16C8.7;C28G1.4;srab-10;C48E7.6;sucg-1;F27C1.11;F30B5.4;W02D7.4;irld-15;hex-4;tbc-12;T05A7.11
21ur-13246	-12.2445	8.90445	4.9e-11	5.48e-09	Apr-01;atp-2;cdh-10;daz-1;fkh-4;lin-9;lit-1;nhr-120;npp-7;rsp-8;srh-125;sri-37;sto-6;vha-7;wee-1.3;nhr-168;best-12;T22A3.6;W05B10.4;Y45F10D.15;bub-3;riok-3;C15H9.5;cyp-32A1;srab-10;K04F10.2;mrpl-15;plst-1;T28D9.16
21ur-4375	-12.3346	8.98128	1.47e-10	1.38e-08	bre-1;cep-1;ears-1;haf-4;lig-1;mec-12;nhr-102;tank-1;ric-3;rme-8;sax-2;srw-36;unc-82;ver-4;glp-4;C33G3.4;ztf-2;F15B9.6;F29G6.1;F38A1.8;cal-7;magu-4;cbd-1;chd-1;dod-17;T06E4.5;pash-1;W04A8.6;Y44A6D.2;eif-2Bbeta;asna-1;dbt-1;arrd-4;npr-19;math-8;C45G9.10;C50C3.2;F01F1.3;F37A4.4;nhr-142;nep-16;F56F4.3;K09H11.4;R05F9.11;R05G9R.1;erfa-1;fbxa-60;T21D12.7;nhr-226;sknr-1;Y32H12A.7;mbtr-1;cdh-12;prp-31;F4…
21ur-10800	-12.363	9.00547	1.18e-10	1.16e-08	acr-3;dnj-12;flp-9;gcy-36;let-4;ncs-2;nhr-38;pars-1;srd-46;srg-1;srh-104;srw-53;str-20;twk-7;unc-18;unc-29;C18D1.2;syg-2;tbcd-1;F47B8.10;srxa-2;F59B10.6;R11A5.6;fbxa-128;kvs-4;rsa-2;Y50E8A.1;Y54E5A.8;srz-47;acr-24;Y111B2A.10;B0507.1;C30E1.4;C54F6.3;mltn-13;lgc-12;T01B10.5;gen-1;sld-2;T20F7.1;Y65B4A.6;fard-1;xpc-1;ZC190.6;C06C3.10;zip-9
21ur-13102	-12.363	9.00547	1.17e-10	1.16e-08	acr-3;cpb-1;frm-8;gcy-36;mbk-2;nas-8;ncs-2;srw-53;unc-18;unc-29;mnp-1;C27A7.8;F59B10.6;T09F3.2;W06D11.3;sptf-3;fbxa-128;acr-24;C01B10.8;C30E1.4;F21F3.7;gcy-28;T01B10.5;sld-2;T20F7.1;T28C12.6;fard-1;ZK867.2;C13A2.12;zip-9
21ur-10334	-12.363	9.00547	1.17e-10	1.16e-08	twk-22;unc-49;zif-1;F35G2.1;ric-7;K07G5.5;K08H2.2;somi-1;metr-1;C05D9.7;cdh-1;R13H9.6;srab-20;tat-4;cyp-31A3;Y69A2AR.31;cec-10;nep-25;T09F5.20
21ur-16	-12.363	9.00547	1.17e-10	1.16e-08	nhr-46;pyr-1;F33H2.3;ugt-56;C04E7.1;ztf-18;nhr-66;srh-287;str-2;str-232;C14A4.12;lips-8;Y53H1B.4;Y54G9A.5;B0361.3;srab-3;C05D9.7;F52G3.4;F59E12.6;nhr-273;tat-4;capa-1;Y48G1C.12
21ur-14352	-12.4071	9.04309	2.65e-13	6.25e-11	eef-1A.2;gon-1;mex-3;nas-37;srab-8
21ur-1693	-12.4071	9.04309	2.67e-13	6.25e-11	mec-8;C34E7.3;F55A11.7;Y51H7C.5;bli-1;degt-1;Y66D12A.13;F55G1.7;F58H7.1;ast-1;acs-13;ZC513.2
21ur-2712	-12.4071	9.04309	2.69e-13	6.25e-11	nas-37;nlp-26;srab-16
21ur-1496	-12.4185	9.0528	5.65e-14	1.52e-11	egl-15;nhr-34;oac-39;unc-34;C27C7.7;M110.7;F53B1.2;T03F1.6
21ur-3522	-12.4326	9.0648	1.17e-12	2.17e-10	col-110;F01D4.8;nphp-4;lgc-16;lgc-17;Y53F4B.24;acly-1;F40A3.7;Y59E9AR.2;Y59E9AR.8
21ur-8952	-12.4326	9.0648	1.17e-12	2.17e-10	spe-46;F09E5.8;del-10;ZC204.13
21ur-3430	-12.4326	9.0648	1.16e-12	2.17e-10	srj-9;str-217;B0285.6;trpp-9;acox-1.1;acox-1.3;sprr-2;lact-3;dkf-2;asp-16;Y116F11B.11;ZK669.2;ugtp-1;bah-1;F30A10.15
21ur-492	-12.5634	9.1765	1.07e-11	1.36e-09	col-129;srg-26;syx-2;C23H4.3;pde-3;F29G6.1;srz-14;srz-13;T01B7.9;sipa-1;Y51A2D.7;C23G10.6;sumv-2;kcc-2;W05G11.4;irld-17;ZC190.7;M01H9.10
21ur-10319	-12.5634	9.1765	1.07e-11	1.36e-09	col-129;srd-63;srx-117;wht-2;T01B7.9;sipa-1;Y73F8A.24;C23G10.6;C27F2.1;F07G11.1;ldp-1;sumv-2;W05G11.4;irld-17
21ur-1404	-12.5668	9.1794	4.5e-12	7.14e-10	zipt-7.2;gasr-8;F49C12.1;F49C12.3;R06F6.8;Y38E10A.2;arrd-16;C46G7.2;atf-8;T14B4.1;Y55B1AR.2;cng-2;pqn-36;aagr-3;T23B5.3;adbp-1;C15H9.4;maco-1;nmur-3;F35B3.1;cdh-12
21ur-10692	-12.5668	9.1794	4.49e-12	7.14e-10	try-4;C01F6.2;aagr-3;T23B5.3;T27F6.6;srbc-17;F35B3.1;gsto-3
21ur-1687	-12.6	9.20776	7.4e-15	2.46e-12	gap-2;sbp-1;ent-4;B0496.2;tmem-131;math-22;srt-12;F26A10.2;nep-15;nep-16;lron-8
21ur-5935	-12.6187	9.2238	3.31e-10	2.82e-08	mec-6;F57B1.5;anp-1;clec-61
21ur-7144	-12.6187	9.2238	3.31e-10	2.82e-08	icl-1;F57B1.5;clec-61;F20H11.1;F59E12.8;ZK973.1
21ur-4314	-12.6444	9.2457	3.8e-13	8.25e-11	aka-1;ark-1;dhs-2;ins-16;kpc-1;let-526;pqn-22;F56B3.4;smg-1;sos-1;srw-11;twk-37;vps-52;enu-3.2;nstp-10;C54G4.2;D1081.6;F30A10.12;F44F4.10;K04C1.2;K04H4.2;K08C7.6;nhr-208;npr-15;coa-6;fbxa-163;C16H3.3;D2021.4;H42K12.3;dmd-7;K10G6.4;thoc-1;T24E12.2;T28D9.11;W03A5.1;pxn-1
[truncated: 3 more rows]

## Sheet: N2 vs α-syn;tofu-1
N2 vs α-syn(A53T);tofu-1 strain Differentally expressed piRNAs
piRNA	logFC	logCPM	PValue	FDR	Targets
21ur-9560	8.49189	3.83331	0.000979549	0.00759935	rin-1;sqrd-1;F26C11.3;F32B4.8;F56D5.9;H03A11.1;W07E11.1;fbxl-1;clec-136;F43C11.9;R08E3.3;lgc-45;Y45G12B.3
21ur-13804	7.2949	6.09417	4.77e-13	1.78e-11	F13E9.10
21ur-13282	7.25623	4.05446	0.00407032	0.0260716	col-60;cpb-3;gur-3;nhr-126;rsd-2;F59B2.9;rga-5;H40L08.1;phat-6;C06G3.6;D2096.6;kin-33;shc-1;klf-1;T28D9.11;ZC190.4;oig-4
21ur-9982	6.91652	4.01883	0.00820127	0.0470392	xnd-1;rsp-1;srx-19;C07B5.2;trpa-1;F39D8.3;sly-1;T02G6.7;lgc-35;nyn-2;cbn-1;lron-8;Y32H12A.8;Y34B4A.5
21ur-15569	6.90022	4.03545	0.00137878	0.0102829	npp-6;spd-1;unc-52;F44F1.4;T14G10.5;Y37H9A.2;F19B10.4;R09A1.2;lgc-32;hlh-33
21ur-15587	6.89981	4.06492	0.00132042	0.00987757	nhr-65;chd-7;Y37H9A.2;gstk-2;Y105E8A.32
21ur-12546	6.85386	4.12311	6.18e-05	0.000643169	atgp-2;cic-1;ckb-2;csb-1;fat-1;glt-4;gly-5;lin-8;lin-11;lis-1;nas-39;nhr-19;srd-2;srd-36;srj-45;fbxa-199;str-161;sym-4;tsr-1;vab-9;arrd-25;C34C12.9;F20C5.6;F21D5.7;srz-31;ugt-62;T03F6.4;nhr-231;Y39A1A.21;rsks-1;Y47D3A.21;lipl-8;Y59A8B.21;gck-3;Y60A3A.21;Y75B8A.6;tmc-2;srbc-29;mapk-15;pkg-2;tag-275;F10E9.11;nep-12;F37F2.2;F58F12.2;trm-2A;swt-1;T06F4.1;T15B7.14;mrpl-4;frl-1;dnc-6;Y73E7A.2;C06H5.8;T…
21ur-9070	6.85386	4.12311	6.18e-05	0.000643169	cyb-1;fat-1;prx-6;srh-47;srj-45;sro-1;srx-92;C18B12.6;tbcd-1;del-3;mcrs-1;ugt-62;srw-145;dct-16;sorb-1;rsy-1;tag-275;toe-2;srbc-57;R05G9R.1;pck-1;sqst-2;fbn-1;K04A8.19
21ur-536	6.80411	4.35642	4.83e-07	7.43e-06	viln-1;C27H5.2;cyp-35B2;ZK742.4
21ur-10687	6.6193	4.6185	0.000146066	0.00141182	cku-70;dpy-26;hsp-70;inx-10;nca-2;pgp-2;vab-10;C35C5.8;F15D4.5;F25H2.12;zipt-1;R07B7.2;T23G4.2;catp-1;C04E12.4;C04E12.5;C14B9.2;F28E10.4;F33D4.6;bath-4;F54G2.2;slc-25A18.2;W03B1.5;W03B1.9
21ur-12279	6.47946	4.72254	1.54e-07	2.56e-06	cah-6;sra-26;ubr-4;C48E7.1;F53A3.1;aman-1
21ur-14472	6.42398	4.11869	0.00056384	0.00468651	mtk-1;pgp-1;str-4;tam-1;twk-11;ule-3;F21G4.6;srxa-16;F55G11.2;ctps-1;atg-4.1;ZK809.3;sre-5;E01A2.5;H35B03.2;T02G5.7;Y82E9BR.7
21ur-12864	6.30111	12.5158	2.29e-60	2.17e-57	nhr-65;sri-26;iglr-1;F21G4.3;Y52B11A.4;Y43H11AL.1
21ur-14439	6.29425	4.62242	3.72e-05	0.000405801	dig-1;lrk-1;npp-3;ptr-3;Y16B4A.2;B0252.1;cyp-33C2;H23L24.1;mboa-6;srt-62
21ur-13288	6.12557	6.64758	9.54e-28	1.13e-25	ben-1;daf-2;gsp-1;let-526;lin-10;chup-1;ubc-17;C27C7.5;F49C12.6;rga-5;clec-189;Y47H9B.2;tag-273;soem-1;D1044.7;F40B5.2;F42G9.1;F54A3.2;K07E8.6;riok-1;T02G5.7;T14G11.1;pamn-1;spe-47;ZC53.4
21ur-14446	6.07878	5.05202	2.01e-10	5.05e-09	T11A5.6;sre-39;emc-1
21ur-3188	6.03694	11.6993	3.24e-71	5.71e-68	NA
21ur-13977	5.9264	11.3244	3.97e-52	2.45e-49	itx-1;nsy-1;ram-5;str-230;swp-1;C08H9.1;F38H4.4;Y37E11AL.9;mltn-7
21ur-11468	5.81523	9.94552	1.61e-42	4.72e-40	acr-15;F15A4.2
21ur-15673	5.8132	6.28445	1.21e-21	9.08e-20	mev-1;pct-1;sec-24.1;unc-73;R11H6.2;ain-2;B0511.12;K11G12.6;sqd-1;swsn-6
21ur-644	5.79218	4.34606	6.14e-05	0.000640541	dhs-26;hif-1;ncs-3;nhr-43;pab-2;pef-1;prp-8;rars-1;slt-1;sma-1;soc-2;sod-3;spr-4;B0464.9;pptr-2;F01G10.5;F52B5.3;R08D7.1;acs-18;Y17G7B.21;Y37H2C.1;Y39B6A.33;Y48A6C.4;ZK792.5;nhr-149;E02C12.12;F27C1.11;F41C3.6;oef-1;T20D4.3;T21E12.3;elpc-1;ZK105.8;T28C12.4
21ur-11631	5.78844	4.43547	0.00238654	0.0165768	srw-2;dop-5;grdn-1;Y71A12B.12;C16C8.7;Y6G8.14
21ur-13277	5.76684	4.69435	1.77e-06	2.48e-05	ccr-4;spe-26;C51E3.10;lurp-3;chil-23;mask-1;nkcc-1;tcab-1;ugt-18;sre-5;T13G4.5;eri-3
21ur-13952	5.75403	6.6551	1.14e-26	1.3e-24	dgk-2;C40H1.7;mboa-7;sec-6;F28B4.3
21ur-15014	5.73418	6.3124	2.79e-25	2.86e-23	NA
21ur-15588	5.67284	7.83973	7.43e-56	6.11e-53	bar-1;mca-3;str-135;C47E12.12;usp-48;pole-1;chd-1;sipa-1;Y46G5A.8;C29H12.2;F18E9.3;F44A2.3;wdr-12;Y38F2AR.9
21ur-14916	5.67234	5.49095	1.35e-12	4.73e-11	F35E12.9;F45E4.6
21ur-10824	5.65218	8.21615	1.62e-35	3.38e-33	acy-2;coh-1;sig-7;dnj-10;evl-14;gei-13;gpn-1;kin-23;lep-2;lov-1;nhr-107;nnt-1;skr-3;skr-4;srh-80;srh-245;srh-246;srh-275;srx-133;sto-1;tag-164;tax-6;srz-90;mon-2;K02C4.2;fecl-1;R10D12.8;ddx-19;T13H5.4;bath-43;T26C5.2;Y17G7B.12;polg-1;tric-1B.2;cyp-31A5;ntl-11;sld-5;tbc-7;C44B7.7;hmgr-1;hach-1;F31E8.5;ncbp-1;F40A3.2;F40H3.1;F54A3.6;fncm-1;acds-10;lmtr-5;erfa-1;fbxb-118;mbtr-1;xpc-1;ZC487.1;nbet-1;…
21ur-7679	5.62916	4.68226	1.09e-06	1.59e-05	col-163;gon-4;rab-7;spd-1;cla-1;R11D1.13;C25F9.16
21ur-11898	5.62871	8.20895	3.9e-35	7.77e-33	akt-2;dnj-10;eif-3.K;fox-1;mel-32;sft-1;srh-22;srh-80;srx-3;str-240;srbc-82;lips-1;M04C3.1;nduo-5;T13H5.4;Y73F8A.5;C09B9.1;ncbp-1;sdpn-1;fncm-1;lmtr-5;arrd-1;camt-1;Y57E12AL.1;Y69A2AR.16;lipl-5;T07C4.12;T06E4.14;ZK856.18;Y57G11B.223
21ur-9823	5.62586	5.26305	2.56e-07	4.1e-06	coq-6;div-1;dpy-27;npp-12;ptr-17;sra-11;igdb-2;C52G5.3;F01G10.10;ubr-5;swan-2;dkf-2;afmd-2;ZK596.2;ZK896.5;ZK1058.9;farl-11;F48G7.4;R12B2.2;Y23H5B.8
21ur-1689	5.62574	4.65266	4.09e-07	6.37e-06	dpy-18;mig-10;ocr-1;srw-100;str-182;unc-52;vit-3;vit-4;vit-5;prp-38;F10G8.1;efl-3;srsx-39;Y41E3.8;Y46G5A.29;fbxa-218;Y53F4B.27;Y71A12B.11;Y116A8C.11;ZC15.3;C06A5.6;delm-2;C37C3.9;C48E7.6;C55B7.3;lron-15;F21C10.6;F38A5.6;F41G4.7;F44B9.8;F46F5.7;T05B11.4;Y55F3BR.2;duxl-1;grd-2;pdl-1;rnt-1;unc-63;2L52.1;B0491.6;sftd-3;C44H9.7;clec-114;E01G6.2;hpo-34;mocs-1;srt-48;Y57A10C.10;cyp-34A8;cyp-33C3;F53E10.…
21ur-9599	5.59591	11.065	4.94e-33	8.73e-31	clh-4;fmi-1;gcy-7;gpa-4;tbc-1;mam-7;ZK909.6;B0207.7;F13H8.9;R10H1.1
21ur-12937	5.59453	9.642	1.3e-51	7.64e-49	elo-7;rpl-11.2;F36G9.13;C06G1.2;lgc-54;cus-2
21ur-8132	5.56362	7.37037	4.13e-29	5.54e-27	srd-33;M04B2.4;nduo-2;jbts-14;K10C9.1
21ur-14760	5.52975	4.25668	0.0002452	0.00227899	alg-2;csp-3;gur-5;klp-19;paf-1;pdk-1;rsd-6;sru-38;sue-1;shn-1;tra-2;trp-2;C14B4.2;wdfy-2;E03H4.4;F01G10.9;F59A1.15;scpl-4;B0495.7;C49D10.7;F42H10.3;cla-1;disl-2;K09F6.5;nhr-212;T10E10.4;T15B7.8;cpt-6;Y82E9BR.3;F46B6.13;Y82E9BL.18;Y54G2A.52
21ur-13215	5.51365	7.22121	7.82e-18	4.37e-16	F28G4.4;chhy-1;ZC412.3;E02C12.10;fnta-1
21ur-15594	5.48524	4.38644	0.000979549	0.00759935	sri-25;B0513.5;C34B7.2;F35C11.2;H05L14.1;M05D6.3;T23D8.3;W10G6.1;Y75B8A.14;bath-24;chil-24;W10G11.4
21ur-15556	5.48522	3.95815	0.000979549	0.00759935	aat-9;arx-1;ceh-20;fmo-1;hyl-2;kin-20;lin-29;mpz-1;ncx-7;nhr-1;swsn-1;rig-4;sma-4;sol-1;str-148;str-256;tra-1;ubc-20;unc-71;unc-94;vab-19;E01B7.2;F17E5.2;F58D5.5;chil-18;pelo-1;T12A7.2;bath-43;W08G11.3;Y37H9A.1;ceh-100;Y48E1B.3;Y63D3A.8;egas-3;Y75B8A.6;Y105C5A.15;dct-13;C23H5.8;srbc-23;srz-24;irg-3;M57.2;M70.5;R06A10.4;igcm-3;Y48G1C.10;Y55B1AR.2;epg-9;Y71F9B.6;lin-65;Y108G3AL.2;tag-266;R05C11.4;Y…
21ur-15067	5.47846	11.8614	1.02e-37	2.56e-35	lec-7;ptr-24;C03H12.1;tbc-19;F53B2.5;R193.3;sfrp-1
21ur-15200	5.47647	11.866	1.76e-37	4.35e-35	hum-2;jac-1;nhr-81;srh-255;R03G8.6;T23F6.2;C17F4.7;fbxb-17;R02D3.8;Y37E11B.2
21ur-14291	5.40709	4.25304	1.54e-05	0.000181247	asm-3;ham-2;hst-3.1;klp-3;pgp-5;sra-38;sru-36;str-13;apc-17;C47B2.9;ppfr-1;F23H12.5;lipl-2;dmsr-5;C10A4.2;srsx-34;otpl-2;F44A2.3;nhr-204;T14B4.9;T25D10.1;B0273.115
21ur-13519	5.39854	6.92676	5.77e-23	4.75e-21	adt-1;cgp-1;efn-4;glr-8;hse-5;imb-3;kin-16;osm-5;spc-1;ssr-2;ttn-1;unc-10;unc-116;C06A1.3;tag-314;nurf-1;F58G1.3;srz-31;H40L08.3;K09E9.1;M163.1;mask-1;T12D8.9;T13H5.1;nep-21;glb-26;srz-99;T28A8.2;T28B11.1;T28D6.3;tbc-17;bcmo-1;tep-1;hpo-40;B0034.4;ptps-1;B0310.1;C17F3.3;C35D10.17;C35E7.9;C45B2.6;D1014.5;ncbp-1;tofu-4;cyp-35B1;K09F6.10;PDB1.1;R05D3.9;arrd-23;T24A6.7;irld-17;Y54E10A.12;Y71H2B.8;ZK3…
21ur-11608	5.32727	12.8446	2.65e-26	3e-24	gei-6;grp-1;mcm-5;tsp-7;unc-32;unc-77;unc-94;K10D3.4;mltn-4;ZK757.1;ggtb-1;glb-9;ccpp-1;fbxb-31;fbxb-32;R05C11.4
21ur-1948	5.24441	4.75325	1.5e-06	2.14e-05	ceh-28;dim-1;dnc-2;dpy-22;efn-2;emb-4;fat-4;fkb-3;klp-12;lrp-2;mei-2;ncr-2;pes-7;pkc-2;parg-1;tank-1;pqn-80;rnh-2;sas-4;spt-5;trt-1;unc-41;unc-80;dmd-6;B0272.4;cyp-29A4;ugt-17;nhr-154;cysl-1;C27D8.3;C47E12.3;F08A8.5;ugt-65;scrm-4;F18A11.2;lurp-2;nurf-1;exos-7;F32G8.2;F53F4.12;R11H6.5;ikke-1;srab-17;srab-18;lron-9;catp-6;hsd-1;Y11D7A.9;coa-5;Y38F1A.1;pro-3;Y43F8C.6;Y50E8A.1;hmit-1.2;snx-13;C17H11.…
21ur-9839	5.22832	4.38077	0.00389158	0.025096	glb-32
21ur-14936	5.15531	6.53938	3.45e-28	4.21e-26	col-153;daf-16;end-3;Y19D2B.2;Y75B8A.6;C18C4.7;F55C12.6;dmsr-2;pals-37
21ur-14900	5.14303	8.25931	6.62e-51	2.82e-48	str-153;tor-2;fbxa-156;fbxa-157;F01G4.6;wht-5;hpo-34;ent-2;Y54E5B.2;lury-1;cct-7
21ur-10895	5.06914	9.05925	3.14e-73	6.46e-70	gcy-33;glh-2;mig-5;nhr-22;nhr-104;parp-2;skn-1;unc-85;scpl-1;B0393.3;C05E7.3;C09F12.2;C30F2.3;xpf-1;nasp-2;F25H8.2;H05L14.1;K01D12.15;zim-2;T10B10.8;T26H5.8;Y48C3A.14;ttm-5;ZC373.5;ugt-5;cyp-34A6;cpna-2;B0507.6;C34B2.3;C40A11.2;bicd-1;acer-1;rpc-2;peli-1;nop-1;F56B3.2;H34C03.2;R05D3.2;ztf-18;Y37E11AM.2;pcaf-1
21ur-11722	5.05593	6.38313	9.96e-18	5.49e-16	pgp-10
21ur-12752	5.0027	6.81771	2.7e-16	1.37e-14	str-20;zag-1;rad-26;acox-1.1;cht-2;rpoa-1;ncam-1;Y55F3BR.1;cpsf-1;ZK652.6
21ur-13321	4.98819	11.9184	6.81e-70	1.05e-66	cav-1;cyb-3;let-858;npp-9;ppk-2;unc-55;enu-3.2;F54C9.9;enu-3.1;srap-1;T12D8.9;enu-3.5;sas-6;Y75B8A.8;Y116A8C.10;E01A2.2;nhr-273;T25F10.3;polq-1;enu-3.3;enu-3.4;aakg-3;Y54F10BM.13;ZK563.7
21ur-12717	4.97699	4.35007	0.000979549	0.00759935	abt-5;bli-1;deg-1;xpo-2;mrp-6;ptr-5;spe-4;srh-59;C30H6.8;C34F6.5;F20G2.2;F55D12.2;T05C12.1;nmy-3;ugt-4;C17H11.2;svh-4;F40G9.5;tbc-16;F54C1.1;mks-1;T22F7.4;cyp-32B1;Y67D8C.9
21ur-13684	4.97226	4.53252	0.00301594	0.0202094	lrp-2;F28H7.3;F54F7.10
21ur-2528	4.96341	4.01439	0.00524166	0.0319969	NA
21ur-1430	4.94504	15.1697	3.14e-22	2.55e-20	W03B1.5;W03B1.9
21ur-10102	4.87341	5.49802	1.48e-07	2.46e-06	lec-4;nhr-54;nhr-90;srj-42;C03C10.2;F34H10.3;alh-13
21ur-15589	4.87071	4.63589	0.000358788	0.00316549	ctn-1;tps-2;C04B4.5;acox-1.5;dhhc-8;pqn-52;Y50D7A.1;Y69A2AR.12
21ur-9719	4.83149	5.62697	6.2e-07	9.43e-06	NA
21ur-1955	4.81239	6.0986	1.59e-15	7.57e-14	col-41;mrp-8;mrps-22;Y105E8A.2;acdh-6;C09F5.1;F17A9.4
21ur-4377	4.80997	6.34795	9.48e-20	6.5e-18	tmd-2;chil-3;rin-1;F43G9.12;Y40H7A.2;Y40H7A.3;acl-7;cid-1;R193.3;Y55F3BR.1;F27E5.8
21ur-2474	4.76654	4.42829	0.0002452	0.00227899	nspc-15;nspc-12;Y52B11A.18
21ur-12355	4.76462	6.33755	3.53e-18	2.06e-16	ego-1;gln-6;rrf-1;vha-5;C36B1.6;F40G12.2;F47B8.10;Y51A2D.7;clec-96;fbxa-164;T24A6.20;Y39G10AL.1
21ur-9231	4.66252	5.36053	1.8e-05	0.000208603	cyp-14A5;gei-1;hlh-1;jnk-1;lfe-2;nca-2;srv-13;str-250;unc-103;Mar-03;nra-3;gbf-1;syg-2;F38C2.4;F52B11.5;F58D5.6;T01G9.2;T08A11.1;lpr-5;pptr-1;pph-5;Y42A5A.1;Y48E1C.4;sinh-1;ZK596.2;ZK1098.3;clec-10;C06G4.1;C13G5.2;math-5;hint-3;C49C8.3;glo-4;fbxb-35;F14B8.4;nep-8;F42C5.4;F46H5.5;F47F2.1;F56A4.5;ipla-5;gpcp-1;R02E12.4;R13A1.3;T01D1.3;T07D3.4;T23F2.2;Y45G12C.4;math-45;magu-1;xpc-1;ZC239.17;egrh-2;t…
21ur-7388	4.57949	4.28909	0.00417722	0.0266595	haf-3;4R79.2;bath-45;W02D9.4;C04F5.8;test-1;F58E2.3;pcf-11;Y102A11A.3
21ur-8285	4.55215	5.82912	1.64e-06	2.31e-05	baz-2;nhr-88;pha-4;ptr-17;F02D10.3;F54C9.9;F57G8.5;Y106G6D.5;cpna-2
21ur-9360	4.54781	5.35598	1.05e-05	0.000127163	fog-1;hcp-3;rpl-11.1;lgc-36;F15D4.4;Y39B6A.29;mlst-8
21ur-5943	4.37444	4.81357	4.76e-05	0.000512802	alh-2;dhs-29;dnc-1;dys-1;frm-5.1;gdi-1;gei-14;ina-1;let-381;let-805;pgp-8;srx-42;tsp-8;unc-68;C09G1.2;F14H3.4;F16B12.6;phf-32;myrf-2;rgef-1;clsp-1;F43G6.4;F55D12.1;F59F4.3;mbr-1;Y51A2D.18;catp-1;oac-59;C44B7.12;F10E7.5;F42G9.1;aman-3;aak-1;R08E5.3;rbm-5;Y34B4A.4;frm-5.2;Y40B10A.9;wago-11;hipr-1;Y55F3BR.10
21ur-8068	4.30839	4.88644	9.56e-05	0.000957475	epi-1;gly-10;mrp-3;C04H5.7;bath-37;prp-3;Y48E1B.2;Y105C5B.15;D1044.6;F14D2.14;T22B7.4;C09G5.13
21ur-1009	4.274	8.38163	2.52e-24	2.27e-22	lin-59;ptr-20;srm-2;str-55;tbb-6;tiar-3;F40E10.6;let-522;xrn-1;D1005.4;F22F4.1;zipt-2.4;M01B12.4;fbxb-40;afd-1;zeel-1;cpt-3;npp-9;mdt-27;ceh-100
21ur-420	4.20303	4.58831	0.00412909	0.0264343	ccr-4;efl-2;srw-97;twk-43;BE10.3;oac-15;T07D4.2;T15D6.12;nlp-68;W09C5.7;Y38H6C.13;ztf-3;mnat-1;vpat-1;H10E21.4;C23H4.8;mec-1;mec-10;twk-8;C05E7.3;C46F11.4;F17E5.2;F54B3.1;mspn-1;cash-1;ddx-52;R07A4.2;rabx-5;Y105C5B.11;hrpl-1;F19B10.2;F22E5.8;F37A4.3;F43C11.10;K08D9.6;rga-3;lpr-7;wago-10
21ur-9764	3.99442	5.12199	0.00113656	0.00863831	col-38;emb-9;hda-10;mrp-7;ssl-1;C27B7.5;F10D11.4;M04C9.1;M04C9.2;T09E11.9;Y39B6A.7;pink-1;T02H6.8;Y95B8A.12;ZK353.2;ZK563.2
21ur-10492	3.96477	5.55767	1.54e-05	0.000181247	dhs-5;ego-1;gon-4;let-363;lin-61;nxf-1;pll-1;pqn-85;dhc-3;C38D9.2;bgnt-1.1;F15D4.5;rtcb-1;F32H2.6;chd-1;vps-53;T28D6.4;snrp-200;lin-38;Y54G11A.2;Y66D12A.6;tpst-1;nep-24;svop-1;ZK1067.3;kynu-1;sre-9;C30A5.4;ubr-4;ttr-10;rgl-1;F39C12.1;K09E2.1;ctsa-1;M03F8.3;Y38A10A.2;Y94H6A.5;ZC395.5;T07A5.7;F32H2.12
21ur-13929	3.90555	5.34144	0.000222948	0.00208631	lin-23;mrp-5;rrf-3;F01G10.4;F33E2.6;anp-1;T23G5.2;C46H3.2;M03F4.6
21ur-10686	3.75256	5.04443	0.00106227	0.00815906	chs-2;cul-4;mdt-4;C08B6.3;srz-58;Y50E8A.12;C56C10.9;clec-68;clec-67
21ur-4871	3.74713	4.49532	0.00419659	0.0267416	atf-2;alp-1;kgb-1;lgg-2;pgl-2;ketn-1;C06C6.8;jmjd-3.3;copb-2;F54B11.11;T13H5.4;Y69H2.9;bath-20;C27A12.6;T23B3.2;Y61A9LA.11;cth-2;C34C6.10
21ur-8877	3.74708	5.191	0.00419659	0.0267416	daf-15;mua-3;rol-3;T22B3.3;B0303.11;elf-1;C25H3.7;fbxc-53;F10G7.10;F21C10.7;fbxb-29;prp-19;fln-1
21ur-318	3.68645	5.33158	0.00152757	0.0111898	Y39G8C.2;inso-1;T05A8.7
21ur-1039	3.50116	4.64236	0.00342856	0.0226182	bli-4;dhc-1;dys-1;gur-4;lit-1;ret-1;ttn-1;tnt-3;B0393.3;olrn-1;C06C3.3;chil-2;C27C12.3;lron-4;top-2;fcd-2;Y73F8A.27;math-15;lron-15;fbxa-60;Y22D7AR.7;sra-36;larp-1;T23H2.3
21ur-9653	3.50116	4.6615	0.00342856	0.0226182	sdz-8;R166.2;W07G4.3;sre-27;F59E12.1;T03G11.6;ZK355.2
21ur-294	3.33073	5.59094	0.000141023	0.00136629	F10C2.4;flh-2;T19D12.6
21ur-6424	3.2409	5.52329	0.00271245	0.0184157	abt-4;egl-45;gpb-2;hda-2;irk-3;sri-12;C17D12.7;E01G6.2;F07C6.4;mus-101;F55C9.3;T01D3.1;lgc-17;plpr-1;H41C03.3;supr-1;sek-3;acr-12;lars-2;oxi-1;M110.7;mask-1;Y46G5A.29;tmem-131;C35E7.8;csr-1;F30H5.3;mop-25.1;catp-7;math-48;T07H3.10;ZK250.14
21ur-11676	2.77862	7.30744	7.17e-06	9.22e-05	kin-29;kpc-1;pgp-13;C03A3.1;ZC376.2;rpc-25;F02E11.3;lin-42;sumv-2;nhr-225;Y32H12A.8;nhr-277
21ur-4162	-1.5894	9.33382	0.00344841	0.0226885	srx-6;F23H11.2;T22D1.3;Y53C12A.10
21ur-2311	-1.5894	9.33382	0.00344831	0.0226885	taf-5;F36D3.4;Y51H4A.13;Y67D2.2;Y102A11A.6;gcy-23;max-2;aptf-3;T22D1.3;Y53C12A.10
21ur-15096	-1.5894	9.33382	0.0034481	0.0226885	del-3;F23H11.2;F54F2.7;trm-2A;T22D1.3;sqd-1;Y53C12A.10
21ur-10374	-1.5894	9.33382	0.00344728	0.0226885	kap-1;mat-3;str-217;sdhd-1;mut-15;F54D12.1;Y47D9A.1;Y54E10A.11
21ur-8416	-1.59468	8.15198	0.00600759	0.0358293	hot-4;let-765;tbx-31;C34F6.11;xpf-1;F53C11.4;ctf-8;dmsr-5;ttm-5;ani-2;uba-5;Y38C1AB.1;Y38C1AB.5;ZK742.3
21ur-11582	-1.59468	8.15198	0.00600881	0.0358293	nhr-52;mys-4;ttr-5;tbc-11;cdh-1;C49C8.8
[truncated: 2,072 more rows]

## Sheet: N2 vs Aβ;α-syn;tofu-1 
N2 vs Aβ;α-syn(A53T);tofu-1 strain Differentally expressed piRNAs
piRNA	logFC	logCPM	PValue	FDR	Targets
[truncated: 1,653 more rows]

## Sheet: α-syn vs α-syn;tofu-1
α-syn(A53T) vs α-syn(A53T);tofu-1 strain Differentally expressed piRNAs
[truncated: 2,056 more rows]

[truncated: 1 more sheets: Aβ;α-syn vs Aβ;α-syn;tofu-1]
