# Supplementary material for: PIWI-interacting RNA expression regulates pathogenesis in a Caenorhabditis elegans model of Lewy body disease
Source: Nat Commun. 2023 Oct 2;14:6137. doi: 10.1038/s41467-023-41881-8 (PMC10545829; doi:10.1038/s41467-023-41881-8)
Supplement: Supplementary file 4 — Supplementary Data 2 [file 41467_2023_41881_MOESM4_ESM.xlsx]

## Sheet: Sheet1
Small RNA biogenesis genes (130 genes)
			sid-1::YFP;α-syn(A53T)	sid-1::YFP;Aβ;α-syn(A53T)
Sequence	Gene	Function	Trashing/30s (Average±SEM)	Trashing/30s (Average±SEM)
L4440	EV	negative control	7.416±0.543	4.833±0.625
ZK617.1	unc-22	positive control	31.583±1.117****	26.416±1.287****
ZK757.3	alg-4	Argonautes proteins	10.250±0.938	4.667±0.667
T22B3.2	alg-3	Argonautes proteins	11.167±0.983	5.250±0.914
T23D8.7	alg-5	Argonautes proteins	6.000±0.674	5.750±0.760
F48F7.1	alg-1	Argonautes proteins	7.333±0.891	3.750±0.697
T07D3.7	alg-2	Argonautes proteins	12.000±0.663****	5.250±0.938
R09A1.1	ergo-1(eri-8)	Argonautes proteins	6.083±0.398	7.667±0.837***
K08H10.7	rde-1	Argonautes proteins	9.667±0.972	6.583±0.357
D2030.6	prg-1	Argonautes proteins	10.250±0.629	4.167±0.601
C01G5.2	prg-2	Argonautes proteins	7.166±1.099	3.667±0.677
F20D12.1	csr-1	Argonautes proteins	9.416±1.794	leathal
C04F12.1	N/A	Argonautes proteins	9.417±1.124	3.916±0.570
M03D4.6	N/A	Argonautes proteins	11.333±0.655***	5.500±0.802
K12B6.1	sago-1(wago-8)	Argonautes proteins	11.500±1.011*	5.500±0.830
C18E3.7	ppw-1(wago-7)	Argonautes proteins	6.750±0.509	6.416±0.965
C06A1.4	N/A	Argonautes proteins	11.083±1.025	9.000±0.853****
R06C7.1	wago-1	Argonautes proteins	7.666±0.837	3.166±0.489
F55A12.1	wago-2	Argonautes proteins	9.083±0.763	7.750±0.954**
F58G1.1	wago-4	Argonautes proteins	8.750±0.826	3.250±0.328
ZK1248.7	wago-5	Argonautes proteins	7.333±0.800	4.083±0.924
T22H9.3	wago-10	Argonautes proteins	6.917±0.712	7.250±0.686
R04A9.2	nrde-3	Argonautes proteins	12.166±1.599*	5.250±0.538
C16C10.3	hrde-1(wago-9)	Argonautes proteins	6.083±0.358	3.333±0.449
C14B1.7	N/A	Argonautes proteins	7.917±1.252	4.166±0.705
K12H4.8	dcr-1(eri-4)	Dicer	8.750±0.914	5.333±0.395
F21C3.4	rde-2	Dicer interactors	10.917±0.883	7.917±1.104***
T20G5.11	rde-4	Dicer interactors	9.333±1.143	2.917±0.358
T01C3.8	rde-5(mut-15)	Dicer interactors	6.083±0.656	9.500±1.011****
B0379.3	rde-6(mut-16)	Dicer interactors	12.750±1.279**	6.833±0.868
ZC477.5	rde-8	Dicer interactors	13.250±0.617****	4.417±0.924
F15B10.2	drh-1	Dicer interactors	10.917±0.848	6.583±0.763
C01B10.1	drh-2	Dicer interactors	10.166±1.064	3.833±0.321
D2005.5	drh-3	Dicer interactors	leathal	leathal
F26A3.3	ego-1	RNA dependent RNA polymerases	12.250±0.617****	5.833±0.683
F26A3.8	rrf-1	RNA dependent RNA polymerases	8.833±0.747	7.750±0.760***
ZK1098.8	mut-7	22G RNA biogenesis	8.583±0.820	4.167±0.649
C14C11.6	mut-14	22G RNA biogenesis	7.500±0.691	5.500±0.743
Y38A10A.6	smut-1	22G RNA biogenesis	7.166±0.423	4.166±0.519
ZK381.4	pgl-1	22G RNA biogenesis	9.416±1.607	6.500±0.668
B0523.3	pgl-2	22G RNA biogenesis	10.000±0.536	4.583±0.891
C18G1.4	pgl-3	22G RNA biogenesis	9.000±0.953	5.000±0.348
F53H1.4	N/A	methyl-binding genes, PHD domains	6.166±0.344	6.000±0.816
ZK783.4	flt-1(baz-2)	methyl-binding genes, PHD domains	8.583±1.069	4.833±0.833
C28H8.9	dpff-1	methyl-binding genes, PHD domains	10.583±1.003	2.833±0.271
F17A2.3	phf-32	methyl-binding genes, PHD domains	7.666±0.449	5.417±0.743
C44B9.4	athp-1	methyl-binding genes, PHD domains	5.833±0.613	8.917±0.608****
K09A11.5	phf-33	methyl-binding genes, PHD domains	9.500±0.875	8.167±0.842***
T23B12.1	phf-30	methyl-binding genes, PHD domains	10.250±0.835	7.416±0.722
F54F2.2	zfp-1	methyl-binding genes, PHD domains	7.416±0.679	5.666±0.527
H06O01.2	chd-1	methyl-binding genes, Chromo domain	9.333±0.607	3.750±0.478
T14G8.1	chd-3	methyl-binding genes, Chromo domain	15.583±1.062****	4.083±0.608
F32E10.2	cec-4	methyl-binding genes, Chromo domain	7.333±0.963	3.667±0.414
F10G7.2	tsn-1	methyl-binding genes, Tudor domain	7.166±0.458	3.333±0.376
F16D3.2	rsd-6	methyl-binding genes, Tudor domain	10.500±0.722	7.917±0.981**
F32E10.5	N/A	methyl-binding genes, Tudor domain	6.416±0.633	3.583±0.451
F22D6.6	ekl-1	methyl-binding genes, Tudor domain	16.667±0.699****	3.583±0.357
C56G2.1	akap-1	methyl-binding genes, Tudor domain	leathal	leathal
R06C7.7	lin-61	methyl-binding genes, MBT repeat	7.916±0.357	3.333±0.466
Y75B8A.6	N/A	methyl-binding genes, MBT repeat	7.416±0.571	4.833±0.386
C14B1.6	nrde-1	Nuclear RNAi	6.583±0.763	9.833±1.072****
T01E8.5	nrde-2	Nuclear RNAi	8.000±0.861	5.167±0.911
F45E4.10	nrde-4	Nuclear RNAi	16.083±0.811****	7.583±0.773***
T01C3.9	hrde-2	Heritable RNAi Deficient	8.416±0.933	12.083±0.633****
T10B11.7	hrde-4	Heritable RNAi Deficient	7.417±0.499	4.083±0.633
Y49E10.14	pie-1	RNA polymerase II activity	leathal	leathal
F36A4.7	ama-1	RNA polymerase II activity	9.750±1.256	leathal
C26E6.4	rpb-2	RNA polymerase II activity	leathal	leathal
F31E3.5	eef-1A.1	RNA polymerase II activity	9.917±0.829	5.917±0.712
R03G5.1	eef-1A.2	RNA polymerase II activity	6.333±0.541	5.500±1.062
T04A8.14	emb-5	RNA polymerase II activity	10.333±0.972	4.166±0.405
H19N07.2	math-33	RNA polymerase II activity	10.416±1.384	6.250±0.930
R03D7.4	tceb-3	RNA polymerase II activity	7.417±0.883	5.167±0.474
R31.1	sma-1	RNA polymerase II activity	10.417±1.048	4.000±0.738
W04A8.7	taf-1	small RNA biogenesis related genes	6.666±0.631	3.333±0.482
T21G5.3	glh-1	small RNA biogenesis related genes	12.750±0.905****	7.500±0.988**
K10D2.3	pup-1(cid-1)	small RNA biogenesis related genes	5.416±0.743	6.000±0.834
ZC155.3	morc-1	small RNA biogenesis related genes	6.833±0.601	2.750±0.278
W02D3.8	smg-5	small RNA biogenesis related genes	9.583±0.802	4.417±0.656
T07A9.5	eri-1	small RNA biogenesis related genes	9.500±0.529	5.667±1.046
C05G5.6	let-7	small RNA biogenesis related genes	6.583±0.312	11.667±0.555****
K08D10.4	rnp-2	small RNA biogenesis related genes	9.000±0.707	6.083±0.973
Y48B6A.3	xrn-2	small RNA biogenesis related genes	13.055±0.794****	leathal
ZK218.8	N/A	small RNA biogenesis related genes	6.833±0.385	4.583±0.514
ZK1055.1	hcp-1	small RNA biogenesis related genes	8.417±0.874	6.667±0.923
C09G9.6	oma-1	small RNA biogenesis related genes	11.833±0.936***	3.416±0.451
B0280.10	pot-1	small RNA biogenesis related genes	6.833±0.489	5.583±1.151
ZK858.7	N/A	small RNA biogenesis related genes	8.666±1.156	4.333±0.667
F18A1.8	pid-1	piRNA transcription	11.917±0.556****	4.667±0.376
F21A3.5	prde-1	piRNA transcription	8.167±0.767	10.667±0.710****
C27H6.3	tofu-1	piRNA maturation	17.416±0.908****	11.333±0.541****
F20A1.9	tofu-2	piRNA maturation	7.750±0.538	5.250±0.617
K02F2.4	tofu-3(ulp-5)	piRNA transcription	12.250±0.391****	10.583±1.047****
F57C9.7	tofu-4	piRNA transcription	12.666±1.176***	7.583±0.899**
W01A8.5	tofu-5	piRNA transcription	5.416±0.733	leathal
EEED8.1	tofu-6	piRNA transcription	14.250±0.664****	9.583±0.811****
ZK418.8	tofu-7	piRNA maturation	8.385±0.499	4.333±0.678
K10C8.1	parn-1	piRNA maturation	6.750±0.462	7.250±0.799
C02F5.6	henn-1	piRNA maturation	7.750±0.871	7.333±0.828
C29F7.4	fkh-3	piRNA biogenesis factors	7.833±0.548	9.417±0.973****
C29F7.5	fkh-4	piRNA biogenesis factors	12.417±0.899**	8.500±0.398****
F26A1.2	fkh-5	piRNA biogenesis factors	7.833±0.649	3.833±0.601
C47G2.2	unc-130	piRNA biogenesis factors	7.666±0.581	3.667±0.677
F26E4.10	drsh-1	microRNA biogenesis factors	7.333±0.864	6.000±0.476
T22A3.5	pash-1	microRNA biogenesis factors	7.583±0.792	5.333±0.594
Y113G7A.9	dcs-1	microRNA biogenesis factors	10.666±1.458	4.583±1.069
C06G1.4	ain-1	microRNA biogenesis factors	5.500±0.417	4.250±0.817
B0041.2	ain-2	microRNA biogenesis factors	6.750±0.675	3.917±0.763
F26F4.7	nhl-2	microRNA biogenesis factors	7.250±0.428	3.250±0.524
C07H6.5	cgh-1	microRNA biogenesis factors	6.083±0.608	leathal
F56D12.5	vig-1	microRNA biogenesis factors	7.333±0.581	4.333±0.667
K08H2.6	hpl-1	Heterochromatin protein 2	6.583±0.633	4.583±0.924
K01G5.2	hpl-2	Heterochromatin protein 2	8.000±1.066	5.250±0.985
F29B9.2	jmjd-1.2	Histone demethylase	6.583±1.469	7.250±0.845
F18E9.5	jmjd-3.1	Histone demethylase	5.833±0.637	6.750±0.844
Y40B1B.6	spr-5	Histone demethylase	5.416±0.753	4.667±0.655
R13G10.2	amx-1	Histone demethylase	6.916±1.158	6.667±0.527
ZK593.4	rbr-2	Histone demethylase	7.333±0.655	9.583±0.783****
D2021.1	utx-1	Histone demethylase	6.000±0.758	leathal
C32D5.5	set-4	Histone methyltransferase	6.833±1.113	11.417±0.656****
C49F5.2	set-6	Histone methyltransferase	4.083±0.596	6.250±0.675
F34D6.4	set-11	Histone methyltransferase	8.083±0.821	4.583±0.763
K09F5.5	set-12	Histone methyltransferase	6.833±0.534	4.000±0.913
Y43F4B.3	set-25	Histone methyltransferase	5.666±0.355	5.000±0.550
C41G7.4	set-32	Histone methyltransferase	6.416±0.645	7.000±1.291
T12D8.1	set-16	Histone methyltransferase	7.333±1.061	6.250±0.604
F54F7.7	dot-1.2	Histone methyltransferase	7.166±0.895	6.167±0.575
C14B1.4	wdr-5.1	Histone methyltransferase	6.583±0.468	5.833±0.519
C26E6.9	set-2	Histone methyltransferase	7.500±0.917	4.000±0.408
F54F2.2	zfp-1	Histone methyltransferase	7.250±0.524	5.667±0.527
Second time for RNAi Screening
		sid-1::YFP;α-syn(A53T)
Sequence	Gene	Trashing/30s (Average±SEM)
L4440	EV	7.583±0.596
ZK617.1	unc-22	35.333±2.133
T07D3.7	alg-2	10.333±0.923
M03D4.6	N/A	13.083±0.701****
K12B6.1	sago-1(wago-8)	10.917±0.690
R04A9.2	nrde-3	7.500±0.529
B0379.3	rde-6(mut-16)	8.250±1.038
ZC477.5	rde-8	8.083±0.792
F26A3.3	ego-1	14.500±0.917****
T14G8.1	chd-3	8.583±0.847
F22D6.6	ekl-1	9.083±0.838
F45E4.10	nrde-4	14.750±1.122****
T21G5.3	glh-1	6.917±0.656
Y48B6A.3	xrn-2	9.083±0.484
C09G9.6	oma-1	13.833±0.441****
F18A1.8	pid-1	12.000±0.651****
C27H6.3	tofu-1	11.667±0.536***
K02F2.4	tofu-3(ulp-5)	14.750±0.817****
F57C9.7	tofu-4	14.111±0.753****
EEED8.1	tofu-6	11.778±0.607***
C29F7.5	fkh-4	14.778±0.941****
Second time for RNAi Screening
		sid-1::YFP;Aβ;α-syn(A53T)
Sequence	Gene	Trashing/30s (Average±SEM)
L4440	EV	4.000±0.615
ZK617.1	unc-22	25.583±1.411
R09A1.1	ergo-1(eri-8)	7.333±0.987
C06A1.4	N/A	10.333±0.855****
F55A12.1	wago-2	9.166±0.960***
F21C3.4	rde-2	7.333±0.762
T01C3.8	rde-5(mut-15)	8.333±1.017***
F26A3.8	rrf-1	7.583±0.633***
C44B9.4	athp-1	7.583±0.899**
K09A11.5	phf-33	6.916±0.917
F16D3.2	rsd-6	5.333±0.782
C14B1.6	nrde-1	9.333±1.032***
F45E4.10	nrde-4	5.500±0.500
T01C3.9	hrde-2	7.000±1.134
T21G5.3	glh-1	3.750±0.538
C05G5.6	let-7	8.167±0.625****
F21A3.5	prde-1	6.833±0.805
C27H6.3	tofu-1	11.583±0.556****
K02F2.4	tofu-3(ulp-5)	11.416±0.722****
F57C9.7	tofu-4	9.500±0.609****
EEED8.1	tofu-6	9.917±0.733****
C29F7.4	fkh-3	5.083±0.712
C29F7.5	fkh-4	3.917±0.633
ZK593.4	rbr-2	7.083±0.949
C32D5.5	set-4	7.333±0.667
