# Supplementary material for: PIWI-interacting RNA expression regulates pathogenesis in a Caenorhabditis elegans model of Lewy body disease
Source: Nat Commun. 2023 Oct 2;14:6137. doi: 10.1038/s41467-023-41881-8 (PMC10545829; doi:10.1038/s41467-023-41881-8)
Supplement: Supplementary file 5 — Supplementary Data 3 [file 41467_2023_41881_MOESM5_ESM.xlsx]

## Sheet: N2 vs α-syn
N2 vs α-syn(A53T) strain differentally modified genes
Genes	logFC	logCPM	PValue	FDR
pud-2.1	6.94658	14.2074	1.36e-05	0.00695584
F46H5.3	5.95757	13.6003	0.00154054	0.0885805
rps-9	5.87334	13.7388	0.000633823	0.0885805
rps-8	5.86295	13.3171	0.000898305	0.0885805
rpl-23	5.85568	13.548	0.00306058	0.0885805
pud-1.1	5.75036	13.4165	0.00160403	0.0885805
rpl-21	5.63114	12.6775	0.00252092	0.0885805
rps-24	5.55255	13.2251	0.00305461	0.0885805
B0041.9	5.52894	13.4922	0.00356832	0.0885805
rps-18	5.52339	13.3552	0.00245073	0.0885805
ahcy-1	5.52081	12.9743	0.00298917	0.0885805
rpl-35	5.51849	13.3078	0.0041347	0.0885805
act-4	5.49119	12.8459	0.00276142	0.0885805
nlp-77	5.4797	13.1075	0.00336313	0.0885805
rpl-17	5.47615	13.1792	0.00463254	0.0885805
pat-10	5.45622	13.7986	0.0042	0.0885805
rpl-3	5.39553	13.7609	0.0056054	0.0885805
rpl-10	5.38142	13.5251	0.00472591	0.0885805
ant-1.1	5.36819	13.3584	0.00451062	0.0885805
col-124	5.34433	13.5685	0.00126777	0.0885805
Y82E9BR.3	5.30339	13.3862	0.00421646	0.0885805
rla-1	5.2928	12.9099	0.0048691	0.0885805
vit-2	5.2897	12.8169	0.00434444	0.0885805
rps-5	5.27215	12.9604	0.00427865	0.0885805
rps-0	5.2679	13.1829	0.00516269	0.0885805
col-19	5.1459	13.2222	0.00387967	0.0885805
cyn-7	5.13602	12.8235	0.00931646	0.101094
vit-5	5.09446	12.7181	0.00885595	0.0994233
rps-25	5.09094	13.7374	0.00614447	0.0885805
col-143	5.0855	12.8249	0.00474027	0.0885805
rpl-1	5.05126	13.0066	0.00604656	0.0885805
rps-17	5.02383	12.8304	0.009795	0.102853
rps-26	5.01039	12.8013	0.00773434	0.0963651
C45B2.1	4.99435	12.6383	0.00256606	0.0885805
col-140	4.98934	13.4694	0.00502655	0.0885805
pud-1.2	4.96191	13.2209	0.00587893	0.0885805
rpl-29	4.94466	13.2626	0.00766182	0.0963651
rpl-43	4.92542	13.0688	0.0180287	0.13615
C17D12.10	4.89475	12.7141	0.022963	0.146389
rps-22	4.85999	12.7304	0.0119179	0.112558
T04C12.17	4.8515	12.636	0.0321929	0.172825
rps-10	4.84052	12.8144	0.00896759	0.0994233
col-160	4.82418	13.1329	0.00762271	0.0963651
rpl-13	4.82133	13.1008	0.0115558	0.111197
F53G12.17	4.81773	12.8661	0.00990438	0.102853
rps-1	4.7901	12.8414	0.0102663	0.102853
col-129	4.78829	13.0087	0.007747	0.0963651
ech-6	4.73028	12.36	0.0141457	0.124385
rps-2	4.72725	12.6877	0.0122724	0.113799
col-119	4.72267	13.3116	0.00590801	0.0885805
col-122	4.70914	13.2854	0.00869264	0.0994233
lbp-2	4.7015	12.5663	0.0102853	0.102853
Y43B11AR.7	4.69574	12.287	0.0131475	0.119736
mlc-3	4.69549	12.1038	0.0204703	0.140717
Y37E3.8	4.69104	13.4849	0.0286616	0.161386
ttr-15	4.6894	13.2737	0.0183822	0.13615
rpl-18	4.68817	12.8271	0.0205086	0.140717
rps-16	4.68716	12.9585	0.00834612	0.0989889
rla-0	4.67619	13.2136	0.0183848	0.13615
msra-1	4.66357	12.5648	0.0287964	0.161386
far-1	4.66336	12.8876	0.0153715	0.127325
B0250.19	4.65161	12.6835	0.0160249	0.127698
vit-6	4.64177	12.704	0.0276594	0.160299
col-80	4.63801	12.8908	0.0196517	0.139199
col-94	4.63333	13.013	0.0159414	0.127698
rps-6	4.62772	12.7123	0.0171776	0.134778
D1086.10	4.61864	12.6223	0.018699	0.13615
rpl-19	4.61051	13.1148	0.0211159	0.140717
col-159	4.58055	12.267	0.0421845	0.199204
rps-23	4.56638	13.0207	0.0189542	0.13615
rps-15	4.561	13.1891	0.0212455	0.140717
mlc-2	4.54014	12.702	0.0392055	0.192258
R151.13	4.53502	12.4328	0.0304671	0.166744
rpl-28	4.53373	12.7171	0.0210556	0.140717
col-139	4.51706	12.5946	0.0148107	0.127325
rpl-38	4.5144	12.9133	0.0282021	0.161386
ule-4	4.50494	12.9571	0.024532	0.150739
pud-3	4.48345	12.1997	0.0377287	0.18819
rpl-12	4.47907	12.4959	0.014036	0.124385
rps-14	4.47835	12.5127	0.0113578	0.111197
Y71H2AM.4	4.47652	11.854	0.0435536	0.200111
F59D8.3	4.47422	12.5261	0.0329271	0.174925
col-101	4.46056	12.9838	0.015405	0.127325
rps-7	4.459	12.9862	0.0219472	0.143501
rpl-14	4.44133	12.3897	0.0263585	0.156312
K11H12.12	4.42284	12.9724	0.0240449	0.150578
col-179	4.38858	12.9556	0.0184361	0.13615
mir-353	4.37931	12.5663	0.038007	0.18819
21ur-8126	4.3605	12.3792	0.0307332	0.166744
spp-5	4.34106	12.8609	0.025957	0.155742
elo-6	4.31711	12.2928	0.0228384	0.146389
rps-11	4.31369	12.7323	0.0248873	0.151102
col-184	4.30061	12.7859	0.0273478	0.160299
rpl-22	4.30023	13.2708	0.0401814	0.195167
Y24D9A.11	4.29102	12.4468	0.0242105	0.150578
col-93	4.27107	12.9498	0.0359997	0.187345
col-8	4.25953	12.8121	0.0373591	0.18819
rpl-32	4.19483	12.5416	0.0294844	0.163446
rpl-11.1	4.19439	12.0985	0.0373954	0.18819
C47E8.11	4.14368	12.0196	0.0412529	0.197704
R151.16	4.12555	12.402	0.0473715	0.210082
K07H8.8	4.10326	12.414	0.036878	0.18819
rps-19	4.09984	12.7268	0.0414791	0.197704
C26F1.3	4.05052	12.2771	0.0455577	0.203811
eef-1B.1	4.04581	11.842	0.0432814	0.200111
col-92	4.0439	13.0058	0.0431468	0.200111
F28D1.13	4.00596	12.4295	0.0453206	0.203811
F17C11.14	3.97596	12.3115	0.0350523	0.184296
col-106	3.97187	12.7963	0.0482321	0.212055
col-20	3.3057	13.7959	0.00826425	0.0989889
far-2	2.53949	14.0726	0.00642643	0.0885805
Y24D9A.13	-5.19795	12.2917	0.0444066	0.202209
aex-3	-5.61406	13.7238	0.00633114	0.0885805
aex-5	-6.32206	13.9112	0.000507824	0.0885805
Y34F4.1	-6.59187	12.6968	0.0154787	0.127325
T23G5.11	-6.97937	13.9597	0.00616683	0.0885805

## Sheet: N2 vs Aβ;α-syn
N2 vs Aβ;α-syn(A53T) strain differentally modified genes
Genes	logFC	logCPM	PValue	FDR
eef-1A.1	7.62902	13.2907	4.02e-05	0.00293021
Y37E3.8	7.46434	13.4849	0.000310168	0.00494331
rps-25	7.42006	13.7374	2.84e-05	0.0028255
rpl-3	7.26096	13.7609	0.000143474	0.00430423
rps-8	7.25489	13.3171	3.32e-05	0.0028255
pud-2.1	7.08616	14.2074	1.58e-05	0.00265035
rpl-27	6.99382	12.9169	1.88e-05	0.00265035
rps-9	6.94431	13.7388	5.35e-05	0.00303372
pat-10	6.92178	13.7986	0.000239621	0.00494331
col-124	6.75493	13.5685	1.98e-05	0.00265035
rps-23	6.71262	13.0207	0.000242066	0.00494331
col-140	6.6313	13.4694	8.36e-05	0.0030464
rps-18	6.62871	13.3552	0.000245452	0.00494331
col-122	6.58157	13.2854	7.32e-05	0.0030464
B0041.9	6.55541	13.4922	0.000489198	0.006743
rla-0	6.55065	13.2136	0.000309435	0.00494331
col-179	6.52844	12.9556	5.95e-05	0.00303398
col-101	6.52338	12.9838	9.29e-05	0.00316007
ant-1.1	6.51281	13.3584	0.000517509	0.00676743
col-94	6.50567	13.013	0.000233724	0.00494331
rps-7	6.50529	12.9862	0.00029222	0.00494331
rps-15	6.46779	13.1891	0.000300634	0.00494331
rpl-32	6.44072	12.5416	0.000130725	0.00416686
col-129	6.42453	13.0087	0.000163768	0.00464009
col-119	6.34653	13.3116	4.87e-05	0.00303372
K11H12.12	6.32667	12.9724	0.000252487	0.00494331
rpl-23	6.31739	13.548	0.00161785	0.0139848
col-19	6.30547	13.2222	0.000304654	0.00494331
rpl-13	6.28381	13.1008	0.000543377	0.00692806
col-8	6.28216	12.8121	0.000503622	0.00675914
rpl-29	6.27327	13.2626	0.000355831	0.00549921
spp-5	6.26654	12.8609	0.000439145	0.00622122
rps-24	6.26075	13.2251	0.000960079	0.0106443
rps-0	6.24094	13.1829	0.00074684	0.00906532
rpl-5	6.21925	12.3951	0.000940548	0.0106443
rps-14	6.20163	12.5127	8.25e-05	0.0030464
col-160	6.1763	13.1329	0.000306082	0.00494331
rpl-36	6.17202	12.3979	0.008994	0.0467678
rps-19	6.13609	12.7268	0.000381183	0.00563968
col-184	6.12653	12.7859	0.00027315	0.00494331
F54E7.11	6.09308	13.1273	0.00101462	0.0109341
rps-16	6.08895	12.9585	0.000259295	0.00494331
rpl-35	6.07742	13.3078	0.00179785	0.0147888
C37A2.7	6.07062	12.5946	0.00137685	0.0125486
nlp-77	6.01631	13.1075	0.00139788	0.0125486
rpl-36.A	6.0103	12.832	0.00357557	0.0227942
rps-11	5.99067	12.7323	0.000764331	0.00906532
ule-4	5.97411	12.9571	0.00140436	0.0125486
rack-1	5.96297	12.0768	0.0100119	0.050555
col-80	5.96007	12.8908	0.00142709	0.0125486
rpl-1	5.92719	13.0066	0.00125128	0.0120406
rpl-10	5.92476	13.5251	0.00208475	0.0163347
rpl-19	5.91815	13.1148	0.00194352	0.0154874
ttr-15	5.91405	13.2737	0.00221322	0.0163586
rpl-16	5.88047	12.3509	0.000854392	0.00990318
F28C6.11	5.85351	12.6663	0.00167131	0.0142062
col-42	5.84934	12.5177	8.11e-05	0.0030464
C45B2.1	5.83634	12.6383	0.000304297	0.00494331
C17D12.10	5.83628	12.7141	0.00634035	0.0371676
rpl-28	5.79715	12.7171	0.00141488	0.0125486
pud-1.1	5.79266	13.4165	0.00179402	0.0147888
rla-1	5.78645	12.9099	0.00256646	0.0184351
F46H5.3	5.77613	13.6003	0.00303061	0.0206438
col-92	5.75268	13.0058	0.00119312	0.0119312
21ur-1600	5.72767	12.8	0.0031816	0.0211184
rpl-33	5.72762	12.4216	0.000605828	0.00753591
Y82E9BR.3	5.71664	13.3862	0.00217796	0.0163347
rps-5	5.70084	12.9604	0.00224547	0.0163599
far-1	5.67969	12.8876	0.0018611	0.015066
tnt-2	5.62414	12.1128	2.08e-05	0.00265035
pud-1.2	5.62121	13.2209	0.00123281	0.0120406
T04C12.26	5.56875	12.6532	0.0221781	0.0912162
F28D1.13	5.56047	12.4295	0.00217232	0.0163347
R151.16	5.55785	12.402	0.0049259	0.0302676
col-93	5.51968	12.9498	0.00261715	0.0185382
rpl-34	5.5148	12.3003	0.0070794	0.0402537
F53G12.17	5.51032	12.8661	0.00303585	0.0206438
rps-1	5.49411	12.8414	0.00318847	0.0211184
rla-2	5.49085	11.9931	0.00440326	0.0273861
F10B5.2	5.48982	11.5821	0.00214524	0.0163347
rps-2	5.47549	12.6877	0.0029946	0.0206438
col-106	5.45597	12.7963	0.00110684	0.0115201
rpl-18	5.43608	12.8271	0.00630471	0.0371676
rps-6	5.41908	12.7123	0.0035147	0.0226898
C42D8.9	5.36789	12.6117	0.00844887	0.0458396
rpl-17	5.22341	13.1792	0.00872581	0.0463559
T04C12.17	5.20961	12.636	0.019736	0.0845829
rps-17	5.18189	12.8304	0.00975182	0.0497343
F17C11.14	5.14418	12.3115	0.00115928	0.0118247
rps-13	5.12949	11.3361	0.0108744	0.0533266
ech-6	5.12552	12.36	0.00776289	0.0430334
ahcy-1	5.0784	12.9743	0.00886967	0.0466343
rpl-22	5.07383	13.2708	0.0128149	0.060515
cyn-7	5.0709	12.8235	0.0108616	0.0533266
rps-22	5.04788	12.7304	0.0107196	0.0533266
rpl-43	4.98606	13.0688	0.0188446	0.0821429
col-103	4.98582	12.2255	0.0071036	0.0402537
T04C12.30	4.95237	12.3065	0.029848	0.118926
mlc-2	4.93863	12.702	0.0206126	0.0856995
icd-2	4.93762	12.0319	0.00409766	0.0258001
W01D2.1	4.90124	12.4038	0.0141167	0.0660507
rpl-20	4.88867	12.2518	0.00576476	0.0345886
rpl-14	4.87549	12.3897	0.0166921	0.0746753
col-139	4.85438	12.5946	0.00863685	0.0463559
F11E6.4	4.85274	12.2123	0.0490986	0.171509
mai-2	4.78592	12.1726	0.00666711	0.0386389
act-4	4.7748	12.8459	0.0148525	0.0682411
rpl-12	4.77057	12.4959	0.00811597	0.0445069
col-143	4.76734	12.8249	0.0112003	0.0538882
F25H2.16	4.76367	12.348	0.00727825	0.0407902
cyc-2.1	4.75363	11.9838	0.00346869	0.0226799
mir-353	4.73293	12.5663	0.026142	0.105813
Y37E3.22	4.72892	12.3846	0.0397505	0.149064
vit-2	4.68154	12.8169	0.0206401	0.0856995
K08D12.6	4.66316	12.4642	0.0200545	0.0852315
rps-10	4.65524	12.8144	0.0160464	0.0730685
D1054.10	4.65322	12.2546	0.0192181	0.0830615
K07H8.8	4.65227	12.414	0.0120318	0.0573479
lbp-2	4.64413	12.5663	0.0148447	0.0682411
21ur-8126	4.64132	12.3792	0.0206687	0.0856995
rpl-39	4.64038	11.9204	0.0424766	0.154736
rpl-9	4.61644	12.2771	0.0111373	0.0538882
col-20	4.60769	13.7959	0.000387037	0.00563968
vit-6	4.55148	12.704	0.0391769	0.148002
F57B1.9	4.55146	12.3139	0.0460217	0.163497
gpd-3	4.52477	11.9919	0.0352073	0.136028
lec-6	4.52026	12.0433	0.00907846	0.0467678
Y24D9A.11	4.51105	12.4468	0.0169574	0.0752023
msra-1	4.50683	12.5648	0.0404436	0.149465
D1086.10	4.4981	12.6223	0.0288281	0.115766
R151.13	4.46049	12.4328	0.035868	0.137539
T04C12.14	4.2969	11.3231	0.0177498	0.0780378
B0250.19	4.27188	12.6835	0.0383787	0.146068
tctn-1	4.20829	11.0615	0.0460716	0.163497
gpd-2	4.18847	11.7918	0.0422926	0.154736
rpl-38	4.1845	12.9133	0.0480523	0.169012
act-2	4.15584	11.9064	0.0402145	0.149465
ule-3	4.1229	11.6206	0.0329096	0.128296
col-98	4.07474	12.018	0.0461638	0.163497
ZK813.7	3.99402	11.9747	0.0321203	0.126987
col-178	3.9528	13.6599	0.00102909	0.0109341
enol-1	3.95123	11.4322	0.0455308	0.163497
dct-16	3.06845	13.7272	0.0166802	0.0746753
rpl-41.2	2.48427	14.3728	0.0329544	0.128296
far-2	2.22908	14.0726	0.0242994	0.0991414
aex-5	-8.00438	13.9112	0.00536065	0.0325468

## Sheet: N2 vs tofu-1
N2 vs tofu-1 strain Differentally modified genes
Genes	logFC	logCPM	PValue	FDR
pud-2.1	7.78766	14.2074	1.88178e-06	0.000959706
F46H5.3	7.70115	13.6003	0.000275489	0.0102065
rpl-10	7.49788	13.5251	0.000393265	0.0102065
rpl-23	7.45399	13.548	0.000962416	0.0116663
col-119	7.42079	13.3116	1.06964e-05	0.00272758
col-124	7.3467	13.5685	2.74302e-05	0.00349735
Y82E9BR.3	7.3236	13.3862	0.000368496	0.0102065
rpl-43	7.25588	13.0688	0.00166903	0.0126657
ttr-15	7.20557	13.2737	0.000814643	0.0116663
rps-18	7.17108	13.3552	0.000434912	0.0102065
pat-10	7.10555	13.7986	0.000980056	0.0116663
rps-25	7.10126	13.7374	0.00048335	0.0102065
rpl-22	7.09539	13.2708	0.00156962	0.0126657
col-93	7.08801	12.9498	0.000425829	0.0102065
col-160	7.08115	13.1329	0.000185027	0.0102065
F54E7.11	7.0748	13.1273	0.000745209	0.0116663
rpl-3	7.06756	13.7609	0.00136048	0.0126657
nlp-77	7.04231	13.1075	0.000827194	0.0116663
rpl-17	6.99971	13.1792	0.00146821	0.0126657
rpl-35	6.99309	13.3078	0.00149565	0.0126657
rps-15	6.945	13.1891	0.000659422	0.0116663
pud-1.1	6.91268	13.4165	0.00098363	0.0116663
rps-9	6.90774	13.7388	0.000499037	0.0102065
pud-1.2	6.90597	13.2209	0.000277366	0.0102065
rps-26	6.85483	12.8013	0.000971869	0.0116663
Y37E3.8	6.85152	13.4849	0.00453041	0.0203474
col-140	6.80169	13.4694	0.000468192	0.0102065
far-1	6.79633	12.8876	0.000747089	0.0116663
col-129	6.76534	13.0087	0.000514965	0.0102065
vit-6	6.74092	12.704	0.00340689	0.0173527
F28C6.11	6.73578	12.6663	0.00124261	0.0126657
B0041.9	6.72946	13.4922	0.00218062	0.0142579
rps-16	6.72585	12.9585	0.00033745	0.0102065
C42D8.9	6.70052	12.6117	0.00343652	0.0173527
rla-1	6.68799	12.9099	0.00189437	0.0136074
rpl-38	6.68373	12.9133	0.00269161	0.0155991
rps-5	6.66879	12.9604	0.00139567	0.0126657
rps-11	6.66768	12.7323	0.000975217	0.0116663
rla-0	6.66567	13.2136	0.00166538	0.0126657
eef-1A.1	6.66474	13.2907	0.0023861	0.0150236
col-122	6.65742	13.2854	0.000503116	0.0102065
col-94	6.65598	13.013	0.00118783	0.0126657
T27A10.8	6.65164	12.946	0.00164792	0.0126657
ant-1.1	6.65085	13.3584	0.00232401	0.0148156
col-143	6.64738	12.8249	0.000917393	0.0116663
rps-22	6.6438	12.7304	0.00165837	0.0126657
Y24D9A.11	6.60398	12.4468	0.000353697	0.0102065
rpl-27	6.60011	12.9169	0.000183341	0.0102065
rps-0	6.59827	13.1829	0.00207919	0.0139524
col-106	6.58358	12.7963	0.000277583	0.0102065
rps-10	6.58217	12.8144	0.001065	0.0123444
col-80	6.57031	12.8908	0.00246433	0.01514
rpl-13	6.53827	13.1008	0.00200213	0.0138998
col-101	6.53638	12.9838	0.000737766	0.0116663
vit-5	6.53089	12.7181	0.00322531	0.0170312
rpl-11.2	6.50814	12.3072	0.000348267	0.0102065
B0250.19	6.4983	12.6835	0.00179816	0.0131009
Y37E3.22	6.48732	12.3846	0.00335159	0.0172658
rps-24	6.47666	13.2251	0.00332383	0.0172658
rps-23	6.47558	13.0207	0.0025868	0.0153403
rpl-14	6.46651	12.3897	0.00323927	0.0170312
col-184	6.46533	12.7859	0.000779006	0.0116663
F53G12.17	6.46206	12.8661	0.00171359	0.0126657
mir-353	6.4559	12.5663	0.00499736	0.0212388
F25H2.16	6.45566	12.348	0.000520331	0.0102065
col-19	6.45294	13.2222	0.00161288	0.0126657
ndk-1	6.44144	12.0735	1.84834e-05	0.00314217
col-179	6.42443	12.9556	0.000731999	0.0116663
ule-4	6.41855	12.9571	0.00312773	0.0170312
rpl-31	6.41767	12.1839	0.00135829	0.0126657
col-81	6.41557	12.2731	0.000344319	0.0102065
vit-2	6.41472	12.8169	0.00297433	0.0166693
ahcy-1	6.40665	12.9743	0.00318543	0.0170312
K11H12.12	6.39978	12.9724	0.00156814	0.0126657
mlc-2	6.3695	12.702	0.00932676	0.0299166
rps-1	6.34813	12.8414	0.00244809	0.01514
spp-5	6.3396	12.8609	0.00224006	0.0144612
act-4	6.32056	12.8459	0.00384797	0.0183408
rpl-29	6.29871	13.2626	0.00250143	0.01514
rpl-1	6.29679	13.0066	0.00315044	0.0170312
col-92	6.29674	13.0058	0.00201683	0.0138998
col-139	6.27433	12.5946	0.00132349	0.0126657
rps-2	6.272	12.6877	0.00263759	0.0154618
rpl-18	6.26968	12.8271	0.00737911	0.0258819
C17D12.10	6.24518	12.7141	0.00441774	0.0201165
eef-2	6.2451	12.5279	0.00274766	0.015745
msra-1	6.23963	12.5648	0.00945199	0.0299411
rpl-36.A	6.23192	12.832	0.0106667	0.0329698
F17C11.14	6.23148	12.3115	0.00012305	0.0102065
crt-1	6.22406	12.0116	0.00365297	0.0179136
K07H8.8	6.22228	12.414	0.00139894	0.0126657
K08D12.6	6.22021	12.4642	0.00427884	0.0198382
rps-3	6.21053	12.2226	0.00207827	0.0139524
rps-17	6.20781	12.8304	0.00553554	0.0227671
rpl-21	6.20451	12.6775	0.00608208	0.0239972
C37A2.7	6.20087	12.5946	0.00617067	0.0239972
F46F2.3	6.18661	12.0283	0.00761129	0.0260521
D1086.10	6.18154	12.6223	0.00511948	0.021578
rpl-37	6.17504	12.1352	0.00491947	0.021111
mlc-1	6.16622	12.0132	0.00285514	0.0161791
rpl-9	6.14286	12.2771	0.00143693	0.0126657
21ur-1600	6.13638	12.8	0.00732544	0.0258819
rps-19	6.1236	12.7268	0.00252334	0.01514
21ur-8126	6.11151	12.3792	0.0062006	0.0239972
mai-2	6.10291	12.1726	0.00146805	0.0126657
rps-8	6.10101	13.3171	0.00454824	0.0203474
rpl-16	6.08967	12.3509	0.00369355	0.0179401
col-8	6.07873	12.8121	0.00527485	0.0220506
rpl-12	6.0531	12.4959	0.00212228	0.0140567
rps-7	6.02473	12.9862	0.00621103	0.0239972
W01D2.1	5.99515	12.4038	0.00662101	0.0246614
col-103	5.98115	12.2255	0.00377624	0.0181687
rps-14	5.96309	12.5127	0.00169687	0.0126657
R151.13	5.94162	12.4328	0.0128462	0.0374375
par-5	5.92822	11.8612	0.00313503	0.0170312
rpl-11.1	5.89568	12.0985	0.00751082	0.0258819
F57B1.9	5.88313	12.3139	0.00731761	0.0258819
col-42	5.88035	12.5177	0.000890134	0.0116663
rpl-28	5.85803	12.7171	0.00838263	0.0277607
C26F1.3	5.82758	12.2771	0.00720132	0.0258819
ech-6	5.81543	12.36	0.00932695	0.0299166
acdh-1	5.78905	12.2242	0.00723361	0.0258819
icd-2	5.7683	12.0319	0.00354461	0.0177231
rpl-19	5.74952	13.1148	0.0144145	0.0395237
R151.16	5.7457	12.402	0.0049259	0.021111
F59D8.3	5.73786	12.5261	0.00591047	0.0238146
cyn-7	5.73603	12.8235	0.00461502	0.0204666
T04C12.26	5.72383	12.6532	0.0221781	0.0551747
col-98	5.72339	12.018	0.00436164	0.02004
F11C7.7	5.72295	12.0529	0.0148615	0.040021
elo-6	5.70866	12.2928	0.00747566	0.0258819
C23G10.2	5.6939	12.425	0.00665912	0.0246614
rps-6	5.6628	12.7123	0.0133591	0.0382762
F28D1.13	5.65943	12.4295	0.0109562	0.0334589
rpl-34	5.65094	12.3003	0.0070794	0.0258819
rps-28	5.65081	12.077	0.0184978	0.048132
C47E8.11	5.64567	12.0196	0.00888809	0.0288722
ZK813.7	5.6404	11.9747	0.00162151	0.0126657
F43D9.8	5.64018	11.6548	0.00823453	0.0274484
col-142	5.62646	11.7075	0.00422011	0.0197455
lec-6	5.62458	12.0433	0.00161459	0.0126657
tnt-2	5.61896	12.1128	0.000258072	0.0102065
nspb-12	5.58713	11.7183	0.029455	0.0701965
vit-1	5.54953	11.8235	0.00169649	0.0126657
mspn-1	5.52817	11.8853	0.0132119	0.0380682
H06I04.8	5.51832	11.9001	0.0115309	0.0345928
ZK1010.2	5.51583	12.1104	0.00468222	0.0205856
Y43B11AR.7	5.50522	12.287	0.00421384	0.0197455
bcs-1	5.49922	12.1488	0.0192579	0.0496036
rpl-32	5.49571	12.5416	0.0111432	0.0338276
lbp-2	5.46759	12.5663	0.0155841	0.0416119
rps-27	5.45394	11.9337	0.0125528	0.0367928
T04C12.17	5.44588	12.636	0.019736	0.0505797
C10G8.4	5.42639	11.9518	0.0139952	0.0390408
C16A3.11	5.42308	11.8186	0.0174423	0.0456183
Y119D3B.21	5.41698	11.994	0.00365135	0.0179136
aldo-2	5.41169	12.0241	0.00801862	0.0270828
T04F8.8	5.40532	11.5455	0.0140831	0.0390408
mir-354	5.40301	11.7465	0.00560065	0.0228506
21ur-3653	5.39156	11.407	0.00150199	0.0126657
asp-1	5.38388	11.7541	0.00817431	0.027427
F56A4.2	5.3584	11.4133	0.00769365	0.0261584
unc-27	5.34495	11.943	0.0149098	0.040021
hpo-18	5.31232	11.5456	0.00542177	0.0224805
pyk-1	5.30179	11.5654	0.0074372	0.0258819
lgg-1	5.29502	11.7534	0.00882386	0.0288472
F11E6.4	5.29449	12.2123	0.0351973	0.0801925
F13D12.8	5.29369	11.8106	0.00604079	0.0239972
cyc-2.1	5.28501	11.9838	0.0065764	0.0246614
rpl-5	5.2758	12.3951	0.00973197	0.0302641
C17F4.7	5.26288	11.7174	0.0066731	0.0246614
rps-21	5.25624	11.362	0.0014717	0.0126657
perm-2	5.23236	11.3974	0.0059303	0.0238146
Y106G6H.17	5.22719	11.5049	0.00484826	0.021111
R151.11	5.22203	11.4429	0.0352218	0.0801925
C45B2.1	5.18494	12.6383	0.0168929	0.044409
col-20	5.17698	13.7959	8.19426e-05	0.00835814
rpl-33	5.17105	12.4216	0.0204317	0.0518417
act-2	5.16917	11.9064	0.0145233	0.039609
rpl-25.2	5.16585	11.8677	0.0146834	0.0398325
lec-1	5.16442	11.7379	0.0157647	0.041875
cyn-5	5.15253	11.5504	0.00197153	0.0138998
rpl-2	5.14053	12.1291	0.0187013	0.0484146
rpl-20	5.11678	12.2518	0.0161258	0.0426122
ZK813.3	5.10983	11.8492	0.0139754	0.0390408
fipr-3	5.09219	11.5094	0.00879539	0.0288472
cyn-3	5.06936	11.4688	0.0346227	0.0801925
T04C12.30	5.00493	12.3065	0.0364921	0.0816271
21ur-14443	4.98861	11.57	0.00969311	0.0302641
F26D10.24	4.98739	12.0895	0.00944641	0.0299411
ttr-51	4.96826	11.8966	0.0140853	0.0390408
btf-1	4.96184	11.3737	0.0095836	0.0301706
pud-3	4.92311	12.1997	0.0323871	0.0761171
fipr-21	4.92073	11.7148	0.0342011	0.0796465
C53A5.2	4.90547	11.6261	0.0306187	0.0723113
icd-1	4.89765	11.4357	0.0382349	0.0851519
lbp-6	4.87644	11.9382	0.0480455	0.104269
agt-1	4.86642	11.2783	0.00643465	0.0244912
prdx-2	4.86415	11.6273	0.0335869	0.0785748
ZK829.13	4.85459	11.5596	0.0142737	0.0393492
rla-2	4.85082	11.9931	0.0213984	0.0537595
F26E4.17	4.84313	11.4815	0.0229788	0.0568893
atp-3	4.84303	11.5424	0.0220931	0.0551747
col-117	4.83593	11.4152	0.00741467	0.0258819
atp-1	4.83258	11.7149	0.0199381	0.0508422
gta-1	4.82122	11.6665	0.0123466	0.036609
rgs-7	4.79172	11.4237	0.026717	0.0645766
T04C12.14	4.78901	11.3231	0.0239571	0.0587922
clik-1	4.78484	11.869	0.0124791	0.036788
Y73B6BL.275	4.7446	11.7573	0.0439142	0.0957105
clec-63	4.68353	11.3704	0.0112746	0.0340241
gdh-1	4.68114	11.8629	0.013959	0.0390408
D1054.10	4.58993	12.2546	0.027491	0.0661339
dpf-3	4.5734	11.5901	0.0250636	0.0608687
pmt-2	4.55016	11.5912	0.0282566	0.0676565
ZK813.1	4.54563	11.113	0.0244731	0.0597191
atp-2	4.53637	11.6288	0.0107396	0.0329951
spp-14	4.5023	11.5072	0.0363783	0.0816271
bbs-8	4.49958	11.507	0.030626	0.0723113
exo-3	4.43999	11.0578	0.0140005	0.0390408
gpd-2	4.42867	11.7918	0.0422926	0.0925718
eef-1B.1	4.40624	11.842	0.0347616	0.0801925
F32D8.13	4.35659	11.0437	0.0492759	0.106037
alh-8	4.33126	11.7088	0.035538	0.0805528
Y67D8C.7	4.31282	11.2118	0.023978	0.0587922
eef-1G	4.25707	11.3999	0.0118446	0.0353261
vig-1	4.21317	11.165	0.0351086	0.0801925
mdh-2	4.20739	11.3808	0.0361944	0.0816271
perm-4	4.17396	11.216	0.038761	0.0859482
col-178	4.15486	13.6599	0.000917983	0.0116663
pigq-1	4.10101	11.3364	0.0400111	0.0883361
vha-1	4.02838	11.337	0.0487149	0.105274
pud-2.2	3.94648	14.1271	0.0129517	0.0375305
dct-16	3.48119	13.7272	0.00643494	0.0244912
far-2	3.27228	14.0726	0.000780341	0.0116663
rpl-41.2	2.62325	14.3728	0.0206405	0.0521122
R57.2	-3.07017	14.4584	0.0418354	0.0919656

## Sheet: N2 vs α-syn;tofu-1
N2 vs α-syn(A53T);tofu-1 strain Differentally modified genes
Genes	logFC	logCPM	PValue	FDR
pat-10	6.38653	13.7986	0.000664225	0.0518301
pud-2.1	6.31513	14.2074	3.24e-05	0.0165276
rpl-19	6.31499	13.1148	0.000716986	0.0518301
T27A10.8	6.15875	12.946	0.000695728	0.0518301
rpl-23	6.06484	13.548	0.00233262	0.0617417
col-19	6.05128	13.2222	0.000490251	0.0518301
rpl-29	6.0378	13.2626	0.000651376	0.0518301
rpl-3	6.01521	13.7609	0.00187627	0.0617417
col-124	5.85373	13.5685	0.000336753	0.0518301
F31E3.12	5.84205	12.1884	0.0290993	0.145605
rps-9	5.83883	13.7388	0.000923339	0.0523225
B0041.9	5.82254	13.4922	0.00214857	0.0617417
col-92	5.82041	13.0058	0.000813021	0.0518301
rps-25	5.77434	13.7374	0.0015505	0.0617417
ahcy-1	5.74873	12.9743	0.00235061	0.0617417
ttr-15	5.71028	13.2737	0.00303841	0.0619835
ant-1.1	5.70967	13.3584	0.00272482	0.0617417
col-140	5.69176	13.4694	0.00102815	0.0524355
rpl-22	5.67653	13.2708	0.00464514	0.0717885
rpl-35	5.67475	13.3078	0.00379513	0.0665035
pud-1.1	5.59617	13.4165	0.00290549	0.0617417
mlc-2	5.57373	12.702	0.00758154	0.073326
rpl-13	5.57367	13.1008	0.00270916	0.0617417
rps-1	5.57011	12.8414	0.00226236	0.0617417
rpl-36.A	5.56033	12.832	0.00696661	0.073326
spp-5	5.53908	12.8609	0.00209379	0.0617417
col-94	5.52749	13.013	0.00264909	0.0617417
col-160	5.48284	13.1329	0.00174823	0.0617417
col-93	5.47028	12.9498	0.00280198	0.0617417
rps-7	5.44448	12.9862	0.00364917	0.0665035
T04C12.17	5.42085	12.636	0.0152116	0.0983114
rla-0	5.36704	13.2136	0.00487911	0.0722186
D1086.10	5.35455	12.6223	0.00500717	0.0722186
rpl-10	5.32554	13.5251	0.00635101	0.073326
rpl-17	5.30283	13.1792	0.00702285	0.073326
F46H5.3	5.28332	13.6003	0.0078614	0.0742466
rps-6	5.28323	12.7123	0.00538602	0.073326
rps-10	5.27611	12.8144	0.00416861	0.0671636
C37A2.7	5.27091	12.5946	0.007089	0.073326
col-179	5.15935	12.9556	0.0032039	0.0628457
F28C6.11	5.13602	12.6663	0.00707017	0.073326
col-122	5.13415	13.2854	0.00376372	0.0665035
cyn-7	5.12458	12.8235	0.00994619	0.0845426
pud-1.2	5.11243	13.2209	0.00421419	0.0671636
vit-5	5.10816	12.7181	0.00947475	0.0833124
rps-23	5.09812	13.0207	0.00762015	0.073326
col-8	5.09586	12.8121	0.00845724	0.0784217
col-101	5.09378	12.9838	0.00509779	0.0722186
F53G12.17	5.02931	12.8661	0.00744275	0.073326
rpl-5	5.02249	12.3951	0.0108731	0.0879285
col-80	5.01892	12.8908	0.00989863	0.0845426
col-143	5.01052	12.8249	0.00664464	0.073326
K08D12.6	5.00707	12.4642	0.00913425	0.0831869
rps-19	5.00594	12.7268	0.00572458	0.073326
col-129	5.00309	13.0087	0.00570929	0.073326
rpl-37	4.99085	12.1352	0.0114069	0.0888084
ule-4	4.98306	12.9571	0.0122932	0.0893095
ZK1010.2	4.98248	12.1104	0.0110342	0.0879285
rps-15	4.98064	13.1891	0.0102247	0.0852354
rps-16	4.95349	12.9585	0.00623319	0.073326
Y37E3.8	4.95277	13.4849	0.0233065	0.12781
rpl-27	4.9352	12.9169	0.00391197	0.0665035
rps-0	4.91782	13.1829	0.0120908	0.0893095
far-1	4.9173	12.8876	0.00931373	0.0833124
rla-1	4.90249	12.9099	0.0129625	0.0905597
rps-11	4.83874	12.7323	0.0115729	0.0888084
C45B2.1	4.83741	12.6383	0.00599005	0.073326
rps-5	4.83127	12.9604	0.0135555	0.093423
rps-24	4.82557	13.2251	0.0172282	0.107151
F54E7.11	4.82179	13.1273	0.0155276	0.0983114
rpl-38	4.81973	12.9133	0.018392	0.109615
rps-8	4.7996	13.3171	0.0126084	0.0893095
Y82E9BR.3	4.79706	13.3862	0.0149397	0.0983114
col-106	4.77903	12.7963	0.00648449	0.073326
rpl-9	4.77473	12.2771	0.00734741	0.073326
rpl-33	4.73947	12.4216	0.010362	0.0852354
vit-2	4.73897	12.8169	0.0197434	0.113136
elo-6	4.71997	12.2928	0.0139154	0.094625
eef-2	4.67265	12.5279	0.0153249	0.0983114
F46F2.3	4.66737	12.0283	0.0241652	0.130868
C26F1.3	4.66577	12.2771	0.0156142	0.0983114
tct-1	4.66128	12.1212	0.0291284	0.145605
rps-18	4.65279	13.3552	0.018376	0.109615
F57B1.9	4.64306	12.3139	0.0344022	0.163847
rps-26	4.64122	12.8013	0.018484	0.109615
col-139	4.61579	12.5946	0.0118411	0.0888084
msra-1	4.60826	12.5648	0.0294066	0.145605
C23G10.2	4.58429	12.425	0.0339053	0.163129
rpl-2	4.57462	12.1291	0.0384191	0.17652
R151.13	4.57347	12.4328	0.0326393	0.158534
vit-6	4.57225	12.704	0.035949	0.166673
D1054.10	4.56758	12.2546	0.0243774	0.130868
rpl-21	4.55752	12.6775	0.0279214	0.142399
F28D1.13	4.54636	12.4295	0.0210195	0.11911
col-119	4.54054	13.3116	0.0125309	0.0893095
B0250.19	4.52018	12.6835	0.0225177	0.126198
rpl-28	4.51847	12.7171	0.0230659	0.12781
ZK813.3	4.41934	11.8492	0.040703	0.183704
Y43B11AR.7	4.38878	12.287	0.0317331	0.155614
mir-353	4.38432	12.5663	0.0427553	0.19112
lbp-2	4.38387	12.5663	0.0269021	0.138586
Y119D3B.21	4.3493	11.994	0.0117164	0.0888084
F59D8.3	4.34693	12.5261	0.0456596	0.199122
rbm-7	4.34128	11.3381	0.0456809	0.199122
F10B5.2	4.33669	11.5821	0.0260803	0.135724
col-81	4.29544	12.2731	0.0178567	0.109615
rpl-18	4.27306	12.8271	0.0430958	0.19112
ech-6	4.26026	12.36	0.0465342	0.200751
ttr-51	4.23178	11.8966	0.0468418	0.200751
col-184	4.22775	12.7859	0.0350184	0.163847
lec-6	4.20545	12.0433	0.0194943	0.112978
F25H2.16	4.08715	12.348	0.0491909	0.209061
col-20	3.56937	13.7959	0.00659546	0.073326
pud-2.2	3.29925	14.1271	0.0348578	0.163847
col-178	2.91668	13.6599	0.0145148	0.0974017
far-2	2.2389	14.0726	0.0255615	0.135724
aex-5	-6.21937	13.9112	0.00277103	0.0617417
Y34F4.1	-6.53604	12.6968	0.0392656	0.178799
Y106G6E.4	-6.68182	13.002	0.0258414	0.135724
T23G5.11	-6.92341	13.9597	0.0188702	0.110618

## Sheet: N2 vs Aβ;α-syn;tofu-1 
N2 vs Aβ;α-syn(A53T);tofu-1 strain Differentally modified genes
Genes	logFC	logCPM	PValue	FDR
rpl-3	7.9491	13.7609	0.00017122	0.00455926
rps-9	7.88857	13.7388	2.42e-05	0.00272711
F46H5.3	7.76916	13.6003	0.000194083	0.00455926
B0041.9	7.74563	13.4922	0.000181653	0.00455926
Y82E9BR.3	7.68733	13.3862	0.000119466	0.00426451
rpl-10	7.59034	13.5251	0.000269234	0.00455926
rps-25	7.51184	13.7374	0.000133789	0.00426451
pat-10	7.48545	13.7986	0.000339319	0.00500028
col-124	7.38094	13.5685	1.71e-05	0.00272711
col-122	7.38036	13.2854	4.07e-05	0.003286
pud-2.1	7.36986	14.2074	2.67e-05	0.00272711
col-140	7.35994	13.4694	7.27e-05	0.00412202
K11H12.12	7.34128	12.9724	0.000100393	0.00426451
rpl-23	7.32197	13.548	0.00107738	0.00661872
rpl-35	7.302	13.3078	0.000633699	0.00557218
F54E7.11	7.29126	13.1273	0.000364503	0.00502423
rps-0	7.25633	13.1829	0.000378592	0.0050689
col-119	7.24215	13.3116	1.49e-05	0.00272711
rpl-17	7.23068	13.1792	0.000734072	0.00575964
ttr-15	7.22826	13.2737	0.000657797	0.00559127
rpl-1	7.22176	13.0066	0.000272125	0.00455926
act-4	7.18266	12.8459	0.000432226	0.0051264
rps-18	7.18068	13.3552	0.000352961	0.00500028
pud-1.1	7.17664	13.4165	0.000414777	0.0051264
rpl-19	7.17433	13.1148	0.000611154	0.00557218
rpl-43	7.1729	13.0688	0.00166782	0.00842166
rps-24	7.14079	13.2251	0.000674429	0.00563867
T27A10.8	7.13218	12.946	0.000422984	0.0051264
rpl-13	7.11227	13.1008	0.000422134	0.0051264
rpl-29	7.05527	13.2626	0.000293635	0.00455926
ant-1.1	7.03757	13.3584	0.000868565	0.00615234
rpl-18	7.01873	12.8271	0.0013439	0.00753174
F59D8.3	7.00521	12.5261	0.00174976	0.00858054
rpl-38	7.00098	12.9133	0.0011161	0.00661872
rpl-22	7.00076	13.2708	0.00166309	0.00842166
nlp-77	6.98117	13.1075	0.000725292	0.00575964
rps-16	6.97944	12.9585	0.000121293	0.00426451
Y37E3.8	6.96621	13.4849	0.00332682	0.0135734
rps-26	6.965	12.8013	0.000603522	0.00557218
vit-2	6.94563	12.8169	0.000792335	0.00585639
col-179	6.90018	12.9556	0.000128015	0.00426451
F53G12.17	6.89577	12.8661	0.000496824	0.00539107
rla-0	6.88023	13.2136	0.000779364	0.00584523
rps-15	6.87879	13.1891	0.000590021	0.00557218
col-101	6.87009	12.9838	0.000225206	0.00455926
B0250.19	6.86593	12.6835	0.000577319	0.00557218
col-106	6.85975	12.7963	8.22e-05	0.00419049
rps-2	6.85594	12.6877	0.000529788	0.00540384
col-129	6.84919	13.0087	0.000295011	0.00455926
vit-5	6.84662	12.7181	0.00151917	0.00805152
eef-2	6.82054	12.5279	0.000486875	0.00539107
col-143	6.81018	12.8249	0.000461305	0.00534694
rps-17	6.80529	12.8304	0.00144805	0.0079409
rpl-20	6.78009	12.2518	6.99e-05	0.00412202
rps-22	6.77933	12.7304	0.000995341	0.0063453
far-1	6.77877	12.8876	0.000616525	0.00557218
rpl-21	6.72803	12.6775	0.00158858	0.00818357
col-42	6.72606	12.5177	2.03e-05	0.00272711
rps-5	6.69896	12.9604	0.000982312	0.0063453
rps-10	6.69269	12.8144	0.000696447	0.00572884
vit-6	6.69117	12.704	0.00343706	0.0136945
rps-7	6.6615	12.9862	0.00111228	0.00661872
col-139	6.63681	12.5946	0.000387622	0.0050689
ahcy-1	6.6098	12.9743	0.00185147	0.00888739
C17D12.10	6.60328	12.7141	0.00722356	0.0237678
pud-1.2	6.60215	13.2209	0.000568992	0.00557218
rpl-28	6.57612	12.7171	0.00133803	0.00753174
col-19	6.56354	13.2222	0.000937702	0.00629602
col-93	6.56223	12.9498	0.00133518	0.00753174
mir-353	6.55908	12.5663	0.00338573	0.0136945
rps-6	6.55007	12.7123	0.00147751	0.00794449
rps-23	6.55007	13.0207	0.00186461	0.00888739
mlc-3	6.53151	12.1038	0.00375926	0.0146053
eef-1A.1	6.52502	13.2907	0.00273852	0.0114479
col-92	6.521	13.0058	0.00093757	0.00629602
C45B2.1	6.51929	12.6383	0.000222544	0.00455926
rpl-36	6.51842	12.3979	0.019608	0.0515468
lev-11	6.51643	11.7353	0.0044425	0.0162998
rpl-11.2	6.51189	12.3072	0.000287627	0.00455926
col-80	6.49603	12.8908	0.00223352	0.0100805
T04C12.30	6.48652	12.3065	0.0132262	0.038545
col-160	6.46664	13.1329	0.000865838	0.00615234
rps-8	6.43815	13.3171	0.0017139	0.00849722
cyn-7	6.42029	12.8235	0.00385375	0.0147775
T04C12.17	6.4103	12.636	0.013033	0.0384211
K07H8.8	6.40751	12.414	0.000627616	0.00557218
rps-3	6.39762	12.2226	0.00100802	0.00634679
col-8	6.37629	12.8121	0.00231905	0.0103747
D1086.10	6.37563	12.6223	0.00272714	0.0114479
msra-1	6.3633	12.5648	0.00655977	0.0217239
rps-1	6.36293	12.8414	0.00198742	0.00917811
col-184	6.36104	12.7859	0.00084324	0.0061436
mlc-2	6.35925	12.702	0.00900836	0.0288947
W01D2.1	6.35846	12.4038	0.00249448	0.0107812
rpl-12	6.35678	12.4959	0.000730381	0.00575964
C42D8.9	6.35288	12.6117	0.00616458	0.0211002
rps-19	6.34712	12.7268	0.00132694	0.00753174
rla-1	6.32342	12.9099	0.00364765	0.0144209
rpl-27	6.31035	12.9169	0.000350572	0.00500028
K08D12.6	6.30682	12.4642	0.00295575	0.0122556
C23G10.2	6.27105	12.425	0.00641716	0.0215313
col-94	6.26734	13.013	0.00245384	0.0106962
C26F1.3	6.26574	12.2771	0.00212823	0.00969104
F26D10.24	6.25582	12.0895	0.00136812	0.00758416
R151.13	6.25316	12.4328	0.00653232	0.0217239
Y24D9A.11	6.24982	12.4468	0.000745567	0.0057612
aldo-2	6.24135	12.0241	0.00523551	0.0186721
21ur-1600	6.1982	12.8	0.00568766	0.0200049
Y119D3B.21	6.18527	11.994	0.000102799	0.00426451
col-81	6.18135	12.2731	0.000514335	0.00540384
F28C6.11	6.1813	12.6663	0.00398803	0.0150659
F28D1.13	6.1767	12.4295	0.00272536	0.0114479
ndk-1	6.17263	12.0735	4.51e-05	0.003286
rpl-32	6.14664	12.5416	0.00191152	0.00894379
acdh-1	6.13589	12.2242	0.0115919	0.0354003
rpl-34	6.12788	12.3003	0.0093492	0.0298006
col-103	6.11772	12.2255	0.00238642	0.010492
rpl-36.A	6.09119	12.832	0.0118472	0.035752
rps-14	6.08973	12.5127	0.000950575	0.00629602
D1054.10	6.08151	12.2546	0.00498066	0.0180152
F17C11.14	6.07461	12.3115	0.000188755	0.00455926
R151.16	6.0672	12.402	0.00862416	0.0278375
ule-4	6.05629	12.9571	0.00599126	0.0206455
rpl-9	6.05483	12.2771	0.00155721	0.00810387
tct-1	6.05215	12.1212	0.0114578	0.0352017
alh-8	6.0155	11.7088	0.00389288	0.0148162
rpl-33	6.01264	12.4216	0.00190162	0.00894379
spp-5	6.00623	12.8609	0.00455862	0.0166064
elo-6	5.99772	12.2928	0.00341821	0.0136945
rpl-39	5.98389	11.9204	0.023147	0.0558294
ZK813.7	5.9789	11.9747	0.000283167	0.00455926
rps-11	5.97533	12.7323	0.00415196	0.0154562
clik-1	5.9753	11.869	0.00238384	0.010492
mai-2	5.96816	12.1726	0.00153137	0.00805152
rpl-25.2	5.96774	11.8677	0.00094106	0.00629602
Y43B11AR.7	5.96538	12.287	0.00513536	0.0184439
col-98	5.95974	12.018	0.00171611	0.00849722
gdh-1	5.95497	11.8629	0.00104163	0.00647842
tnt-2	5.95453	12.1128	0.00017593	0.00455926
F11C7.7	5.95063	12.0529	0.02732	0.0611106
Y69A2AR.18	5.92013	11.5365	0.0164476	0.045342
F57B1.9	5.91233	12.3139	0.0185262	0.0499914
lbp-2	5.89618	12.5663	0.00402042	0.0150766
F25H2.16	5.88202	12.348	0.00265053	0.0113594
rps-28	5.87881	12.077	0.0131245	0.0384684
atp-1	5.87225	11.7149	0.000259547	0.00455926
gpd-3	5.86501	11.9919	0.0124868	0.0370249
C47E8.11	5.86351	12.0196	0.00440313	0.0162724
F07H5.13	5.8577	11.7755	0.0155178	0.0437243
C37A2.7	5.85659	12.5946	0.00991155	0.031203
vit-1	5.84504	11.8235	0.000524236	0.00540384
par-5	5.80543	11.8612	0.00367787	0.0144286
crt-1	5.78476	12.0116	0.0083535	0.0271356
eef-1B.1	5.77451	11.842	0.00597181	0.0206455
unc-27	5.77366	11.943	0.0192575	0.0508877
R04F11.2	5.77136	11.7391	0.0344477	0.0717074
rpl-5	5.76981	12.3951	0.0117238	0.0355901
lec-6	5.75953	12.0433	0.000656396	0.00559127
mlc-1	5.75647	12.0132	0.00591462	0.0206455
cyc-2.1	5.75463	11.9838	0.00088448	0.00617924
rpl-14	5.72952	12.3897	0.0134717	0.0390373
ule-3	5.72309	11.6206	0.000992227	0.0063453
rpl-16	5.69851	12.3509	0.00750216	0.0245263
Y71H2AM.4	5.6938	11.854	0.0319435	0.0678799
rpl-30	5.68492	11.8225	0.0162776	0.0451174
F56A4.10	5.67956	11.4918	0.000237905	0.00455926
ech-6	5.64085	12.36	0.0123134	0.0367243
iff-1	5.64024	11.8254	0.0135985	0.0390405
lbp-6	5.63126	11.9382	0.0158668	0.044462
atp-2	5.62996	11.6288	0.00179429	0.00871511
pud-3	5.61622	12.1997	0.0262257	0.0602452
rpl-2	5.57582	12.1291	0.0283132	0.0625447
act-2	5.57152	11.9064	0.0037802	0.0146053
rpl-11.1	5.56989	12.0985	0.014219	0.0402872
F11E6.4	5.56937	12.2123	0.024871	0.0587178
21ur-8126	5.56262	12.3792	0.0160606	0.044759
cpl-1	5.55822	11.4547	0.000228737	0.00455926
T04C12.26	5.54715	12.6532	0.0265966	0.0602855
mspn-1	5.53573	11.8853	0.0109018	0.0336966
rpl-31	5.49183	12.1839	0.0120292	0.0360876
H06I04.8	5.47147	11.9001	0.0366443	0.0741612
mup-2	5.44101	11.5029	0.00982243	0.0311145
hsp-1	5.44074	11.5577	0.010414	0.032454
icd-2	5.41807	12.0319	0.00625107	0.0212536
pmt-2	5.41318	11.5912	0.0216671	0.0548015
Y75B12B.3	5.39516	11.7523	0.029891	0.0640629
Y37E3.22	5.38462	12.3846	0.0170957	0.0468752
ZK1010.2	5.38258	12.1104	0.0210484	0.053943
nspd-3	5.34734	11.3804	0.0136725	0.0390405
C10G8.4	5.32386	11.9518	0.0490855	0.0897263
rps-27	5.31412	11.9337	0.0451758	0.0846945
unc-87	5.31081	11.5128	0.0356814	0.073377
F13D12.8	5.27848	11.8106	0.0205692	0.0532503
pdi-2	5.27689	11.3625	0.00119098	0.00698161
ZK512.7	5.25962	11.5106	0.0425491	0.0815791
rpl-37	5.25296	12.1352	0.0263425	0.0602452
rla-2	5.24832	11.9931	0.0286763	0.0627678
gpd-2	5.23819	11.7918	0.026912	0.0607306
fat-2	5.2287	11.5255	0.0199455	0.0520081
atp-5	5.22001	11.4431	0.0227848	0.0553346
R53.4	5.21556	11.4598	0.0364051	0.0739705
C16A3.11	5.18494	11.8186	0.0233469	0.0559011
eef-1G	5.17724	11.3999	0.00199759	0.00917811
Y102A5C.36	5.17408	11.3898	0.0424107	0.0815791
cyn-5	5.1712	11.5504	0.00147986	0.00794449
gta-1	5.17016	11.6665	0.0188812	0.0504878
col-3	5.15782	11.4124	0.0222157	0.0549999
nspd-1	5.14247	11.3579	0.0252061	0.0589684
col-159	5.14119	12.267	0.0253715	0.0590843
Y73B6BL.275	5.13435	11.7573	0.0217057	0.0548015
hpo-18	5.12883	11.5456	0.0063641	0.0214946
pab-1	5.1059	11.4023	0.0344017	0.0717074
bcs-1	5.10582	12.1488	0.0300216	0.0640629
prdx-2	5.09065	11.6273	0.0221273	0.0549999
ZK829.13	5.08875	11.5596	0.0284517	0.0625447
C17F4.7	5.08598	11.7174	0.0347212	0.071983
sec-61.G	5.06763	11.4829	0.0249839	0.0587178
F23C8.5	5.06151	11.2227	0.00332389	0.0135734
F44E5.1	5.04397	11.4734	0.0232075	0.0558294
heh-1	5.04295	11.6929	0.017819	0.0483389
kdp-1	5.00837	11.367	0.00566314	0.0200049
nspd-2	4.99989	11.4054	0.0498781	0.0908494
Y48G8AL.7	4.99986	11.6378	0.0449843	0.0846945
F26E4.16	4.99805	11.2121	0.0296999	0.0640629
ttr-16	4.96447	11.4173	0.0354542	0.0732049
daf-41	4.95526	11.3437	0.0373946	0.0747988
ttr-51	4.9549	11.8966	0.0488895	0.0896893
mdh-2	4.94143	11.3808	0.0177186	0.0483234
act-5	4.91981	11.5262	0.021273	0.0542462
lec-1	4.90717	11.7379	0.0209506	0.053943
F56D12.10	4.90388	11.5034	0.0298098	0.0640629
21ur-14443	4.88068	11.57	0.0363527	0.0739705
fipr-21	4.86025	11.7148	0.0336716	0.0706689
enol-1	4.85169	11.4322	0.0373994	0.0747988
atp-3	4.83144	11.5424	0.0137024	0.0390405
atp-4	4.83007	11.1931	0.0388985	0.0765955
C53A5.2	4.82719	11.6261	0.0299584	0.0640629
vha-1	4.82691	11.337	0.0416318	0.0807308
col-142	4.80789	11.7075	0.0199874	0.0520081
F54C9.12	4.80104	11.5256	0.0454163	0.0846945
ZK813.3	4.80011	11.8492	0.0238084	0.0567397
col-20	4.78132	13.7959	0.000289362	0.00455926
F16B4.4	4.76547	11.223	0.0226896	0.0553346
tbb-2	4.75435	11.2021	0.0460393	0.085382
clec-63	4.75219	11.3704	0.025724	0.059363
R04E5.16	4.75087	11.4907	0.0420401	0.0812138
pck-2	4.75008	11.2756	0.0451497	0.0846945
F43D9.8	4.73497	11.6548	0.0462943	0.0855439
H06I04.9	4.71694	11.146	0.0359709	0.0736753
asp-1	4.7071	11.7541	0.0298522	0.0640629
rpl-25.1	4.70705	11.3728	0.0255265	0.059175
Y106G6H.17	4.69147	11.5049	0.0189082	0.0504878
ttr-2	4.64833	11.1659	0.0226835	0.0553346
rgs-7	4.62422	11.4237	0.033262	0.0703885
cox-4	4.60879	11.1267	0.0243681	0.0578033
fipr-3	4.60197	11.5094	0.0218491	0.0548402
spp-3	4.59819	11.3148	0.0274656	0.0611678
F26E4.17	4.54609	11.4815	0.0384267	0.0762553
rpi-2	4.54473	11.4304	0.0439343	0.0838055
asp-6	4.48962	11.1941	0.0264788	0.0602855
btf-1	4.46192	11.3737	0.0386638	0.0764284
C33A12.1	4.42665	11.1513	0.0335017	0.0706028
vdac-1	4.40962	11.0863	0.0225281	0.0553346
ule-1	4.39372	11.1596	0.0377552	0.0752155
msp-31	4.35248	11.1335	0.0413171	0.0804265
ssp-9	4.33429	11.0706	0.0446165	0.0845889
F58F12.1	4.29613	11.1054	0.0283808	0.0625447
lys-1	4.2826	11.1596	0.0396275	0.0777309
perm-4	4.18566	11.216	0.0406506	0.0794321
F56A4.2	4.1679	11.4133	0.0272321	0.0611106
Y67D8C.7	4.0267	11.2118	0.044039	0.0838055
cey-3	3.93154	11.0599	0.0369728	0.0745302
col-178	3.90636	13.6599	0.000761516	0.00579661
agt-1	3.90429	11.2783	0.0467322	0.0860412
far-2	3.32909	14.0726	0.000480186	0.00539107
dct-16	2.75538	13.7272	0.0219361	0.0548402
rpl-41.2	2.56707	14.3728	0.0190862	0.0506978
R57.2	-2.5079	14.4584	0.0455025	0.0846945
aex-5	-6.57014	13.9112	0.00111104	0.00661872
T23G5.11	-7.77755	13.9597	0.0104362	0.032454

## Sheet: α-syn vs α-syn;tofu-1
α-syn(A53T) vs α-syn(A53T);tofu-1 strain Differentally modified genes
Genes	logFC	logCPM	PValue	FDR
rpl-5	5.33774	12.3951	0.00605029	0.728107
rpl-37	5.30592	12.1352	0.0048392	0.728107
rpl-9	5.08844	12.2771	0.00298536	0.728107
Y119D3B.21	4.65945	11.994	0.00451162	0.728107
rbm-7	4.6514	11.3381	0.0275738	1
F10B5.2	4.6468	11.5821	0.0133678	1
lec-6	4.51413	12.0433	0.0071383	0.728107
F54C9.12	4.25354	11.5256	0.0359523	1
F17C11.14	-4.22889	12.3115	0.0314373	1
Y102F5A.1	-5.18428	13.3848	0.0370328	1
Y106G6E.4	-5.96075	13.002	0.0438681	1

## Sheet: Aβ;α-syn vs Aβ;α-syn;tofu-1
Aβ;α-syn(A53T) vs Aβ;α-syn(A53T);tofu-1 strain Differentally modified genes
Genes	logFC	logCPM	PValue	FDR
vit-5	7.19344	12.7181	0.00343075	0.145807
rpl-21	7.07462	12.6775	0.00336812	0.145807
lev-11	6.86257	11.7353	0.00802551	0.217151
rpl-11.2	6.858	12.3072	0.00220049	0.140281
aldo-2	6.58676	12.0241	0.00771596	0.217151
Y119D3B.21	6.53052	11.994	0.000682124	0.0909759
atp-1	6.21647	11.7149	0.0012357	0.126041
C47E8.11	6.20771	12.0196	0.00493887	0.179916
vit-1	6.18917	11.8235	0.00217544	0.140281
crt-1	6.12866	12.0116	0.00903212	0.219352
unc-27	6.11748	11.943	0.0238348	0.294744
F56A4.10	6.02299	11.4918	0.000713537	0.0909759
iff-1	5.98358	11.8254	0.0135769	0.266316
cpl-1	5.90117	11.4547	0.000639085	0.0909759
mup-2	5.78342	11.5029	0.00854845	0.217985
pmt-2	5.75548	11.5912	0.0174648	0.276567
nspd-3	5.68914	11.3804	0.0108905	0.241485
C10G8.4	5.66559	11.9518	0.0449338	0.353721
rps-27	5.65588	11.9337	0.0406547	0.347921
pdi-2	5.61841	11.3625	0.00310876	0.145807
rpl-37	5.59428	12.1352	0.0230259	0.294744
atp-5	5.56124	11.4431	0.0145459	0.270147
R53.4	5.5566	11.4598	0.0270118	0.313092
eef-1G	5.51814	11.3999	0.00550327	0.187111
cyn-5	5.51206	11.5504	0.00387935	0.15219
col-3	5.49866	11.4124	0.0157983	0.270147
hpo-18	5.46965	11.5456	0.015891	0.270147
pab-1	5.4464	11.4023	0.02315	0.294744
ZK829.13	5.42907	11.5596	0.0178955	0.276567
F23C8.5	5.40167	11.2227	0.00758162	0.217151
F26E4.16	5.33797	11.2121	0.0214772	0.294744
cox-5A	5.3259	11.2648	0.0379578	0.347921
ttr-16	5.30418	11.4173	0.0220102	0.294744
F46F2.3	5.30318	12.0283	0.0457756	0.353721
daf-41	5.29454	11.3437	0.0236978	0.294744
mdh-2	5.28069	11.3808	0.00808993	0.217151
vha-1	5.16529	11.337	0.0213242	0.294744
pyk-1	5.16395	11.5654	0.0367246	0.347921
tbb-2	5.09235	11.2021	0.0288083	0.319332
clec-63	5.09034	11.3704	0.0123507	0.262452
H06I04.9	5.05484	11.146	0.0242731	0.294744
Y106G6H.17	5.02866	11.5049	0.00992541	0.230089
msp-36	5.01291	11.1862	0.0385549	0.347921
ttr-2	4.98563	11.1659	0.0451587	0.353721
cts-1	4.97488	11.2235	0.0259825	0.308165
ubq-1	4.92592	11.1565	0.0323454	0.336657
T04F8.8	4.90196	11.5455	0.0404724	0.347921
bbs-8	4.87203	11.507	0.0376661	0.347921
col-117	4.87086	11.4152	0.0216148	0.294744
btf-1	4.79678	11.3737	0.013042	0.266056
ril-1	4.78422	11.0915	0.0280122	0.317472
pigq-1	4.75872	11.3364	0.0294287	0.319332
ssp-9	4.66835	11.0706	0.0412904	0.347921
F58F12.1	4.63013	11.1054	0.0416141	0.347921
perm-4	4.5181	11.216	0.0450183	0.353721
F56A4.2	4.49999	11.4133	0.0499342	0.354458
21ur-3653	4.45449	11.407	0.0310522	0.32993
rps-21	4.31187	11.362	0.0371364	0.347921
col-149	4.27471	11.0049	0.0388072	0.347921
agt-1	4.23331	11.2783	0.0410376	0.347921
eef-2	3.91822	12.5279	0.0165386	0.272086
C26F1.3	3.36263	12.2771	0.0405634	0.347921
ndk-1	3.3052	12.0735	0.00273086	0.145807
col-81	2.40544	12.2731	0.0444672	0.353721
tctn-1	-5.37627	11.0615	0.0155871	0.270147
T04C12.14	-5.4679	11.3231	0.00183859	0.140281
F10B5.2	-6.68265	11.5821	0.00043315	0.0909759
