# Supplementary material for: PIWI-interacting RNA expression regulates pathogenesis in a Caenorhabditis elegans model of Lewy body disease
Source: Nat Commun. 2023 Oct 2;14:6137. doi: 10.1038/s41467-023-41881-8 (PMC10545829; doi:10.1038/s41467-023-41881-8)
Supplement: Supplementary file 6 — Supplementary Data 4 [file 41467_2023_41881_MOESM6_ESM.xlsx]

## Sheet: N2 vs α-syn
N2 vs α-syn(A53T) strain Differentally expressed 22G-RNAs
gene	logFC	logCPM	PValue	FDR	Targets
WBGene00006789	8.02605	5.60698	2.71529e-10	4.96572e-07	unc-54
WBGene00023069	4.16214	7.31652	5.50394e-14	1.6776e-10	rncs-1
WBGene00044728	4.12932	5.51689	2.29508e-06	0.00149901	Y53F4B.45
WBGene00013859	3.69889	3.8548	0.00012328	0.0341598	ZC247.1
WBGene00045366	3.33338	9.14476	9.5346e-15	4.35922e-11	NA
WBGene00013644	3.30208	4.65907	1.27976e-05	0.0054537	NA
WBGene00044559	2.8786	5.81746	2.53551e-06	0.00154565	NA
WBGene00271716	2.82419	6.77439	3.26758e-08	4.9798e-05	NA
WBGene00003356	2.81727	4.94299	7.34079e-06	0.00353285	mir-262
WBGene00201400	2.57632	6.74873	1.48563e-06	0.00104497	R09E10.15
WBGene00201365	2.49001	6.72109	7.88911e-08	0.000103054	ZK930.12
WBGene00003308	2.40507	4.56683	0.000115986	0.0331431	mir-80
WBGene00194681	2.37068	6.05321	6.1842e-06	0.0032743	F40D4.16
WBGene00018199	2.31207	7.27677	6.44133e-07	0.000490829	NA
WBGene00045410	2.17	6.23524	1.31213e-05	0.0054537	NA
WBGene00013638	2.15175	5.7573	0.00015204	0.0397214	NA
WBGene00306003	2.07099	5.57249	5.48753e-05	0.0179207	W04B5.8
WBGene00017058	-2.12749	5.07057	4.93158e-05	0.0167022	msrp-6
WBGene00020216	-3.07972	4.83225	4.93176e-05	0.0167022	trap-2
WBGene00013724	-3.18241	5.24007	3.08261e-07	0.000281874	Y106G6H.14
WBGene00018426	-3.26855	6.7189	1.32934e-17	1.21555e-13	F44E7.4

## Sheet: N2 vs Aβ;α-syn 
N2 vs Aβ;α-syn(A53T) strain Differentally expressed 22G-RNAs
gene	logFC	logCPM	PValue	FDR	Targets
WBGene00009775	7.94124	5.69977	9.67151e-23	1.02002e-19	F46B6.10
WBGene00006789	7.32289	5.16321	4.52115e-16	2.38415e-13	unc-54
WBGene00017633	6.72556	4.68324	7.70365e-12	2.15068e-09	F20D6.1
WBGene00000959	6.41074	4.45291	4.76812e-08	6.65574e-06	dgk-2
WBGene00020534	6.23586	4.31596	1.53009e-08	2.38091e-06	fbxc-49
WBGene00014805	6.07819	4.20614	3.17633e-07	3.4261e-05	NA
WBGene00304173	5.88171	4.08091	6.32505e-07	6.59751e-05	F07E5.13
WBGene00022581	5.81589	4.03669	1.61175e-06	0.000154532	ZC262.4
WBGene00014155	5.8098	4.03486	1.93489e-06	0.000166963	NA
WBGene00001082	5.80952	4.02711	1.93489e-06	0.000166963	dpy-23
WBGene00003756	5.51863	3.8809	0.000499345	0.0153065	nlp-18
WBGene00044015	5.49415	3.83734	3.07952e-05	0.0017933	NA
WBGene00018634	5.48819	3.83365	4.51682e-05	0.00238187	pigx-1
WBGene00013337	5.4032	3.7855	6.15208e-05	0.00304144	Y57G11C.48
WBGene00021273	5.39789	3.78388	0.000200647	0.00775159	NA
WBGene00017216	5.37706	3.77924	0.000194697	0.0076052	F07F6.2
WBGene00019249	5.26574	3.72444	0.000636742	0.0184267	hrpa-2
WBGene00007569	5.25423	4.9983	7.35486e-13	2.68509e-10	C14A6.5
WBGene00007984	5.20201	3.67477	0.000245582	0.00896565	irx-1
WBGene00004933	5.20193	3.67242	0.000245582	0.00896565	sod-4
WBGene00194888	5.09178	5.52935	5.79301e-20	4.99884e-17	K10H10.13
WBGene00001189	5.08968	3.61228	0.00049072	0.0151724	egl-21
WBGene00022674	5.08967	3.6118	0.00049072	0.0151724	ZK177.9
WBGene00077503	5.04157	6.28889	1.18573e-24	2.251e-21	AC3.12
WBGene00021889	5.03395	6.29298	1.45962e-23	1.73183e-20	NA
WBGene00013032	4.98035	3.55666	0.00143493	0.0338815	NA
WBGene00196816	4.95585	3.5503	0.00197099	0.0433071	T27E4.15
WBGene00019913	4.91831	4.73769	1.18447e-10	2.49845e-08	NA
WBGene00255565	4.83513	3.48727	0.00195977	0.04323	mir-8203
WBGene00018993	4.83506	3.48514	0.00195977	0.04323	NA
WBGene00004903	4.83505	3.4849	0.00195977	0.04323	NA
WBGene00022635	4.83505	3.4849	0.00195977	0.04323	ZC581.9
WBGene00015615	4.4946	5.44662	4.38421e-13	1.73395e-10	fbxc-48
WBGene00001764	4.44614	4.3901	1.46528e-07	1.78313e-05	gst-16
WBGene00012731	4.44482	7.5624	3.05732e-40	2.90201e-36	Y39G8C.2
WBGene00011474	4.30309	4.88619	1.62832e-11	4.29334e-09	aldo-1
WBGene00010636	4.26349	5.60658	2.42099e-14	1.04455e-11	K07F5.8
WBGene00023069	4.25991	7.61035	1.68877e-39	8.01488e-36	rncs-1
WBGene00015229	4.06216	5.1118	4.38904e-10	8.50219e-08	fbxa-125
WBGene00077750	4.04714	4.11951	4.72733e-05	0.00245201	NA
WBGene00269336	4.03117	4.66025	5.14681e-08	7.08022e-06	F28A10.11
WBGene00018428	3.99666	5.64435	1.3802e-16	7.70641e-14	fbxa-183
WBGene00189947	3.96809	4.07591	2.12546e-05	0.00129326	C06B3.16
WBGene00017265	3.95748	4.07145	7.03512e-05	0.00338972	snpc-1.3
WBGene00016846	3.81894	3.98679	7.70856e-05	0.00360442	C50F7.6
WBGene00018837	3.79819	5.87421	5.07346e-18	3.21049e-15	F54G2.1
WBGene00021067	3.79583	5.2243	3.29296e-12	1.04189e-09	NA
WBGene00077557	3.738	3.93337	0.000146286	0.00601102	F15D3.9
WBGene00021324	3.70044	5.15152	1.96483e-11	5.04058e-09	rga-8
WBGene00006949	3.69662	5.14543	7.37998e-12	2.12275e-09	wrt-3
WBGene00013859	3.65266	3.89082	0.00027686	0.00980579	ZC247.1
WBGene00015421	3.64421	4.42937	5.42834e-05	0.00277414	C04E6.4
WBGene00044262	3.64229	3.88229	0.000551664	0.0164666	NA
WBGene00011291	3.59254	4.38151	2.73587e-05	0.00162306	R102.4
WBGene00021793	3.57184	6.27419	4.48857e-19	3.27735e-16	Y52D5A.2
WBGene00012873	3.56224	3.83505	0.00138673	0.0331345	Y45F10B.9
WBGene00013495	3.56153	3.83743	0.000522405	0.0157418	NA
WBGene00021630	3.52844	4.32321	2.17122e-05	0.00131269	Y47D9A.3
WBGene00022752	3.5115	6.338	1.88182e-19	1.48852e-16	ZK484.6
WBGene00010962	3.46433	3.7804	0.000982385	0.0261932	ctc-3
WBGene00021151	3.45088	4.65716	8.01431e-07	8.09275e-05	NA
WBGene00044346	3.4109	4.63945	3.24773e-06	0.00026125	Y59E9AL.8
WBGene00002262	3.3778	4.23661	0.000190482	0.00750231	ldh-1
WBGene00011378	3.37404	4.23834	3.70914e-05	0.00210821	T02E1.6
WBGene00018930	3.3603	3.72794	0.0018403	0.0415055	F56B3.6
WBGene00013847	3.36025	3.73276	0.0018403	0.0415055	cls-3
WBGene00002632	3.36019	3.73114	0.0018403	0.0415055	let-413
WBGene00219444	3.35372	4.58579	4.42581e-07	4.66775e-05	Y41E3.461
WBGene00195257	3.35153	4.88913	2.14595e-07	2.42492e-05	NA
WBGene00045108	3.32962	4.57914	5.23805e-06	0.000404224	H01G02.4
WBGene00020511	3.30314	4.19201	6.00122e-05	0.00302998	immt-1
WBGene00012519	3.20745	5.22988	6.64519e-11	1.53844e-08	NA
WBGene00009489	3.18459	4.11748	0.000122538	0.00522877	F36G9.13
WBGene00022289	3.11221	4.07554	0.000223561	0.00842489	Y75B7B.2
WBGene00022229	3.11117	5.77839	1.44642e-12	4.73428e-10	NA
WBGene00007405	3.10869	4.42541	1.18253e-06	0.000114536	C07A9.9
WBGene00014158	3.1054	4.07108	0.000461197	0.0145438	ZK938.1
WBGene00018425	3.03815	4.38514	0.000105294	0.004599	F44E7.3
WBGene00006935	3.03571	4.02918	7.70856e-05	0.00360442	vars-1
WBGene00007651	2.99741	4.35978	1.7139e-05	0.00108456	nra-3
WBGene00005650	2.99712	4.35237	5.43605e-05	0.00277414	NA
WBGene00050919	2.97876	5.77895	6.89184e-13	2.61669e-10	C45G9.15
WBGene00044909	2.95436	5.37318	8.01982e-10	1.52248e-07	NA
WBGene00044250	2.88542	5.16865	1.46837e-08	2.32296e-06	F56G4.7
WBGene00011174	2.86924	3.93904	0.00132145	0.0320798	NA
WBGene00019949	2.86918	3.93276	0.00132145	0.0320798	R08C7.5
WBGene00008870	2.8691	3.93514	0.00132145	0.0320798	F15H9.1
WBGene00020177	2.86906	3.93423	0.00134242	0.032423	T02H6.7
WBGene00004907	2.86801	4.27327	0.000179379	0.00709443	NA
WBGene00001335	2.82119	4.23933	7.26981e-05	0.00346759	F35A5.8
WBGene00020167	2.81516	4.24374	0.000158583	0.00637825	NA
WBGene00013052	2.80551	5.8517	1.30229e-12	4.41478e-10	scrm-7
WBGene00003040	2.80528	5.38477	4.37613e-10	8.50219e-08	lin-59
WBGene00013374	2.79993	4.72312	2.81728e-06	0.000234576	Y62E10A.3
WBGene00201077	2.79392	5.84449	4.95876e-06	0.000388996	T10B10.14
WBGene00200827	2.78354	4.48556	6.26003e-06	0.000467875	F08H9.14
WBGene00020496	2.76912	6.90043	4.95187e-18	3.21049e-15	spat-3
WBGene00001745	2.74928	4.2013	6.69076e-05	0.00324024	gsa-1
WBGene00198924	2.74224	4.48101	0.000474537	0.0149081	C15F1.14
WBGene00001651	2.72194	4.66962	6.04628e-05	0.00303658	gon-2
WBGene00010244	2.6798	4.16241	0.000493404	0.0152058	F58D5.5
WBGene00022129	2.66343	5.74429	7.74252e-11	1.74981e-08	lron-11
WBGene00201398	2.65007	10.302	1.61116e-28	5.09771e-25	F31C3.16
WBGene00195924	2.60289	4.11341	0.00129553	0.0320798	Y47H9A.3
WBGene00044216	2.60188	5.87449	3.2455e-11	8.10691e-09	NA
WBGene00006959	2.55763	4.76447	8.19157e-06	0.000584619	xbp-1
WBGene00013452	2.53886	4.55718	4.71759e-05	0.00245201	Y67A10A.3
WBGene00016264	2.53763	4.54722	1.53011e-05	0.0010086	C30F12.5
WBGene00013047	2.53073	4.07314	0.00150175	0.0351965	Y50E8A.2
WBGene00014941	2.53056	4.06851	0.0004183	0.0134593	NA
WBGene00000462	2.51133	4.31232	0.000225988	0.00842489	ceh-41
WBGene00255596	2.49922	5.0379	1.85667e-07	2.17574e-05	NA
WBGene00019586	2.49667	5.76986	8.21139e-10	1.52828e-07	K09F6.3
WBGene00004106	2.4885	4.51831	1.9712e-05	0.00121498	pqn-15
WBGene00003356	2.47467	4.85696	4.71117e-05	0.00245201	mir-262
WBGene00019169	2.45136	4.03162	0.000776256	0.0214817	NA
WBGene00013717	2.4501	4.02957	0.000734488	0.0205052	madf-10
WBGene00045382	2.43584	4.4896	0.000266055	0.00956588	T05E12.8
WBGene00007825	2.4307	4.83876	1.69511e-06	0.000159307	C30H6.8
WBGene00197926	2.4131	4.66823	0.000392394	0.0128714	K03B8.18
WBGene00013175	2.37611	4.45476	0.000280567	0.00982708	Y53F4B.36
WBGene00202357	2.37598	4.23829	0.000280429	0.00982708	F12D9.18
WBGene00044131	2.37509	4.24362	0.00131471	0.0320798	Y45G12C.16
WBGene00198024	2.37453	6.05603	1.82213e-06	0.000166259	H08J11.6
WBGene00016208	2.36452	3.98368	0.00132145	0.0320798	C29E4.11
WBGene00011178	2.35135	4.78771	5.02692e-06	0.000391111	NA
WBGene00002957	2.32142	6.51341	3.92792e-13	1.62103e-10	let-858
WBGene00017644	2.30481	5.89134	2.83002e-09	4.79689e-07	exc-9
WBGene00017629	2.2939	7.12399	6.79497e-12	2.01556e-09	F20B6.5
WBGene00008243	2.29286	4.58277	3.93811e-05	0.00217329	C50H2.7
WBGene00000788	2.29166	4.5855	0.000148526	0.00605069	cpz-1
WBGene00235389	2.24969	5.12651	0.000143019	0.00592809	C46G7.111
WBGene00004423	2.24347	4.55806	0.000131403	0.00554346	rpl-11.2
WBGene00011531	2.20881	4.34675	0.000314858	0.010712	rsbp-1
WBGene00018193	2.16808	5.45603	7.38121e-08	9.34166e-06	F39C12.1
WBGene00001329	2.16735	4.80648	4.20642e-05	0.00228156	epn-1
WBGene00196832	2.158	4.11214	0.00160205	0.0369094	F08H9.13
WBGene00008317	2.14554	4.31463	0.00152977	0.0355897	C54G4.7
WBGene00201278	2.14231	6.23317	0.000156212	0.00630964	R04D3.13
WBGene00021265	2.13725	4.49087	0.000542968	0.0162582	NA
WBGene00020526	2.1083	4.62799	0.00101731	0.0266748	T15B7.14
WBGene00007053	2.08326	4.61473	7.10914e-05	0.00340808	chd-7
WBGene00004148	2.08313	5.47916	2.45877e-07	2.74572e-05	pqn-65
WBGene00013244	2.07729	4.61349	0.000507525	0.0154901	Y56A3A.33
WBGene00006519	2.07695	4.27047	0.00130943	0.0320798	cox-6A
WBGene00196998	2.06084	5.20379	2.99301e-06	0.000246202	F21A3.9
WBGene00200881	2.04262	5.7048	9.0403e-07	8.9386e-05	Y73B6BL.283
WBGene00043279	2.02795	5.17707	1.58526e-05	0.00102362	F22D6.8
WBGene00019466	2.01293	7.14108	5.07249e-15	2.4074e-12	tos-1
WBGene00015306	2.01184	4.23407	0.00192382	0.0429667	C01G5.4
WBGene00019626	-2.00021	5.75684	1.70831e-07	2.02691e-05	K10C9.7
WBGene00022070	-2.01701	4.95423	1.57378e-05	0.00102317	Y67D8C.6
WBGene00018497	-2.0478	4.68094	0.000957324	0.025742	msrp-3
WBGene00008968	-2.05206	5.93103	3.13632e-08	4.5106e-06	elli-1
WBGene00017059	-2.10042	4.87672	0.000117584	0.00505027	msrp-5
WBGene00045550	-2.11261	6.19613	1.28878e-08	2.0734e-06	21ur-380
WBGene00022399	-2.11371	5.70354	1.78843e-08	2.73802e-06	Y97E10AR.4
WBGene00015997	-2.24081	5.79689	3.02992e-08	4.42805e-06	C18H7.7
WBGene00001330	-2.24267	6.19915	3.74211e-10	7.55748e-08	eps-8
WBGene00255709	-2.24359	4.96006	6.49523e-05	0.00317797	Y116A8C.471
WBGene00022008	-2.25577	4.65922	0.000273168	0.00976684	Y59H11AM.4
WBGene00174037	-2.28901	6.59097	1.81183e-09	3.23549e-07	21ur-10514
WBGene00010952	-2.34083	8.56215	5.65854e-15	2.55766e-12	NA
WBGene00165447	-2.34363	5.83477	5.31632e-06	0.000406956	21ur-15293
WBGene00047940	-2.3944	4.34943	0.000224928	0.00842489	21ur-3323
WBGene00174825	-2.41077	8.38555	4.76245e-28	1.13013e-24	21ur-10050
WBGene00017542	-2.43287	5.6822	6.18554e-08	7.9342e-06	F17E9.5
WBGene00006441	-2.44959	5.49153	5.91706e-08	7.80066e-06	cpna-4
WBGene00167238	-2.46359	4.58937	0.000273702	0.00976684	21ur-13819
WBGene00169988	-2.50356	10.513	7.70618e-16	3.84984e-13	21ur-14950
WBGene00001190	-2.55788	5.66811	3.33108e-08	4.71919e-06	egl-23
WBGene00173787	-2.58196	5.19695	2.62559e-07	2.86461e-05	21ur-9347
WBGene00050365	-2.58527	6.04824	8.90574e-11	1.92121e-08	21ur-4013
WBGene00012809	-2.64277	4.22724	0.000280429	0.00982708	Y43F8A.2
WBGene00004249	-2.66015	4.93189	9.6523e-07	9.44532e-05	pvf-1
WBGene00045066	-2.666	6.03682	3.80064e-11	9.25017e-09	NA
WBGene00017058	-2.69706	4.95992	7.86026e-07	8.02254e-05	msrp-6
WBGene00005726	-2.77068	4.58501	1.08332e-05	0.000750574	srv-15
WBGene00170124	-2.78177	7.59577	2.78853e-22	2.64687e-19	21ur-13879
WBGene00000685	-2.86598	4.01822	0.00105073	0.02725	col-111
WBGene00009490	-2.99881	4.10362	0.00048681	0.0151724	fbxa-99
WBGene00048985	-3.01089	4.71459	5.48543e-05	0.00278437	21ur-2773
WBGene00172066	-3.01404	4.75081	1.89169e-06	0.000166259	21ur-12576
WBGene00166793	-3.04913	4.76229	3.0088e-06	0.000246202	21ur-8725
WBGene00047468	-3.11005	4.74737	8.42181e-05	0.0038995	21ur-29
WBGene00048395	-3.12964	8.36689	1.61803e-24	2.49765e-21	21ur-3702
WBGene00013534	-3.20362	4.57585	7.42648e-05	0.00352461	acr-24
WBGene00013640	-3.23086	6.92652	2.2117e-17	1.31209e-14	Y105C5A.17
WBGene00020486	-3.30788	3.77865	0.000982385	0.0261932	T13C5.6
WBGene00048288	-3.34624	4.3105	2.97128e-05	0.00174095	21ur-1087
WBGene00014197	-3.44284	4.37881	3.09656e-06	0.000251218	ZK1053.2
WBGene00047805	-3.50003	3.8853	0.000324935	0.0109134	21ur-2599
WBGene00047778	-3.5111	5.33768	1.18182e-09	2.15728e-07	21ur-782
WBGene00007820	-3.67779	3.94263	0.000815916	0.0223834	clec-199
WBGene00049879	-3.71979	3.98396	0.000754105	0.0209911	21ur-3563
WBGene00165537	-3.81077	4.06685	4.05219e-05	0.00221054	21ur-11575
WBGene00015577	-3.8957	4.11563	2.71248e-05	0.0016193	ugt-64
WBGene00219759	-3.94568	4.14855	1.11263e-05	0.000759789	anr-58
WBGene00168753	-3.94795	5.69909	4.00607e-11	9.5064e-09	21ur-7161
WBGene00021939	-4.7465	3.48447	0.00195977	0.04323	Y55F3BR.2
WBGene00018335	-5.05773	3.65864	0.00175371	0.0400182	F42A9.6
WBGene00013525	-5.11237	3.66261	0.00049072	0.0151724	irld-59
WBGene00009238	-5.11254	3.66738	0.000245582	0.00896565	selt-1.2
WBGene00000482	-5.4042	3.8287	6.15208e-05	0.00304144	chd-3
WBGene00172668	-5.40423	3.82947	6.15208e-05	0.00304144	21ur-10499
WBGene00013672	-5.48547	3.87333	3.63651e-05	0.00207938	catp-1
WBGene00000857	-5.5704	3.92966	1.54162e-05	0.00100918	cwn-1

## Sheet: N2 vs α-syn;tofu-1
N2 vs α-syn(A53T);tofu-1 strain Differentally expressed 22G-RNAs
gene	logFC	logCPM	PValue	FDR	Targets
WBGene00206362	6.90157	4.84009	8.88379e-12	1.74438e-09	B0041.11
WBGene00015573	6.78712	7.52009	3.13227e-55	5.53535e-52	C07G1.7
WBGene00015334	6.63405	4.63331	2.84758e-10	3.75541e-08	sup-18
WBGene00006789	6.53466	4.55563	9.66496e-10	1.16986e-07	unc-54
WBGene00219822	6.49069	4.52808	1.1711e-09	1.39835e-07	C17H12.36
WBGene00006771	5.9836	5.55453	3.09554e-19	1.13968e-16	tln-1
WBGene00077558	5.78319	4.02194	6.02389e-05	0.00299029	T06D10.3
WBGene00011474	5.71641	6.0238	3.22928e-23	1.78337e-20	aldo-1
WBGene00000615	5.64647	4.00274	0.000388188	0.0143516	col-38
WBGene00304906	5.34676	7.23035	9.86551e-45	1.08965e-41	Y81B9A.5
WBGene00019636	5.26346	4.95306	4.66233e-11	7.22742e-09	gsto-3
WBGene00010769	5.23598	3.73431	0.000245666	0.00964757	asah-1
WBGene00007601	5.19487	3.72886	0.00146974	0.0412273	C15C6.2
WBGene00001119	5.14618	5.50988	2.59937e-20	1.09372e-17	dyf-3
WBGene00006140	5.11406	3.67548	0.000490861	0.0170088	str-81
WBGene00021547	4.98057	3.60658	0.000980861	0.0298858	Y44E3A.1
WBGene00220238	4.55749	7.42643	1.9351e-44	1.89984e-41	ZK185.9
WBGene00001925	4.54862	4.44307	2.49791e-06	0.000165951	his-51
WBGene00021509	4.3179	4.85788	2.57196e-08	2.58248e-06	Y41D4A.7
WBGene00006616	4.31626	4.84442	4.05244e-11	6.39417e-09	trp-4
WBGene00011172	4.06316	4.65359	4.23914e-09	4.7414e-07	R09E10.2
WBGene00021239	4.02707	9.99668	7.60293e-66	3.35897e-62	Y20F4.4
WBGene00043068	3.90433	4.54772	5.25543e-07	4.07342e-05	F32E10.9
WBGene00016435	3.84185	3.96344	0.000131466	0.00563898	C35B1.5
WBGene00000140	3.80697	5.15818	6.59229e-12	1.35464e-09	anc-1
WBGene00003884	3.67399	6.31274	2.72051e-17	8.58514e-15	osm-3
WBGene00022519	3.66241	5.05519	1.07275e-10	1.5539e-08	cdk-14
WBGene00219700	3.58377	6.60841	2.01134e-24	1.18481e-21	linc-6
WBGene00012697	3.46219	4.59443	1.12546e-05	0.000629402	mrps-35
WBGene00219816	3.36666	4.19971	1.11355e-05	0.000626709	C14E2.12
WBGene00219675	3.36653	4.19764	1.11355e-05	0.000626709	linc-44
WBGene00012548	3.27307	5.68479	5.6029e-13	1.23768e-10	Y37D8A.6
WBGene00235353	3.17498	5.97959	7.07998e-15	2.01802e-12	NA
WBGene00021430	3.14842	4.68503	3.81211e-08	3.7847e-06	Y38F2AR.12
WBGene00044258	3.12857	8.14299	3.68848e-28	2.50703e-25	Y57G11C.51
WBGene00001895	3.11652	4.0575	0.00103924	0.0312337	his-21
WBGene00011805	3.04791	4.36723	0.000348116	0.0130337	T16G12.4
WBGene00001935	3.03246	5.97667	1.75375e-12	3.68956e-10	his-61
WBGene00014158	3.03061	4.00608	0.000315413	0.0120649	ZK938.1
WBGene00021020	2.93287	3.9526	0.00100021	0.0303707	W04B5.3
WBGene00195142	2.92204	4.96989	1.21467e-06	8.65552e-05	M110.10
WBGene00021107	2.85416	4.71146	4.31525e-07	3.43509e-05	W09B7.2
WBGene00017186	2.83201	4.89642	8.03992e-08	7.55753e-06	F07B7.2
WBGene00021036	2.76494	6.43368	5.40192e-14	1.32587e-11	W05F2.4
WBGene00013575	2.74981	5.40927	4.33455e-09	4.78751e-07	acs-5
WBGene00010491	2.7469	6.34502	1.42293e-11	2.61405e-09	K02B7.3
WBGene00044502	2.71569	6.41963	1.40197e-11	2.61405e-09	C46G7.5
WBGene00016752	2.67677	4.59184	0.000126078	0.00548779	C48E7.7
WBGene00010989	2.67393	7.08296	9.69612e-16	2.85583e-13	R03D7.2
WBGene00022632	2.61916	4.10281	0.00107903	0.032102	ZC581.2
WBGene00013999	2.59999	6.96873	1.35175e-13	3.14317e-11	ZK550.5
WBGene00220084	2.59227	4.89104	7.5092e-06	0.00044832	T23B12.14
WBGene00001131	2.57947	5.51694	6.72183e-10	8.48487e-08	dys-1
WBGene00016357	2.54374	7.92778	2.22906e-26	1.40685e-23	C33F10.11
WBGene00003941	2.41368	5.66589	4.14091e-07	3.35679e-05	pbo-1
WBGene00012701	2.40443	4.43298	0.000682816	0.0220196	Y39B6A.43
WBGene00000865	2.40395	5.95567	5.52703e-11	8.42014e-09	cyb-1
WBGene00017673	2.38552	4.68587	0.0015987	0.0444216	icmt-1
WBGene00304813	2.35064	4.58131	4.84045e-05	0.00243012	F07G6.11
WBGene00000685	2.34974	5.85484	2.70459e-10	3.62087e-08	col-111
WBGene00219609	2.34935	7.20731	8.15335e-18	2.77088e-15	linc-7
WBGene00021884	2.31577	8.13078	1.09045e-16	3.3225e-14	Y54G2A.19
WBGene00045272	2.2964	7.55513	1.03766e-17	3.39584e-15	F59C12.4
WBGene00014116	2.2898	6.42216	3.61615e-10	4.63076e-08	ZK858.2
WBGene00019586	2.2328	5.51819	3.46134e-07	2.85835e-05	K09F6.3
WBGene00020659	2.22189	6.45826	3.47646e-11	5.68852e-09	T21G5.1
WBGene00016351	2.21392	6.76283	3.64718e-11	5.85936e-09	C33F10.1
WBGene00012676	2.20091	6.22377	2.90537e-10	3.77527e-08	pro-3
WBGene00195147	2.20063	4.31327	0.00102666	0.0309609	F14E5.8
WBGene00023450	2.18837	5.05763	0.000304391	0.0116939	T12D8.10
WBGene00001907	2.17182	5.02641	5.75174e-06	0.000350499	his-33
WBGene00001909	2.16847	4.47443	0.000182786	0.00761839	his-35
WBGene00044213	2.16555	5.22598	5.46213e-06	0.000335162	Y102A5C.36
WBGene00015688	2.15558	6.49695	1.00083e-11	1.92247e-09	C10G11.8
WBGene00016825	2.14126	4.61742	0.000329662	0.0125556	C50E10.1
WBGene00017978	2.10834	5.45546	2.87652e-07	2.44394e-05	msrp-1
WBGene00014156	2.10247	5.51375	2.55995e-06	0.000167579	ZK930.6
WBGene00006945	2.08615	5.59513	2.40281e-07	2.14962e-05	wars-1
WBGene00010295	2.08335	5.07777	1.69671e-05	0.000914156	NA
WBGene00022652	2.06936	5.44177	4.72377e-06	0.000293938	ZK84.5
WBGene00021936	2.05348	4.8332	8.43578e-05	0.00392308	zipt-15
WBGene00021608	2.03038	5.17174	0.000686822	0.0220682	Y46H3D.1
WBGene00018497	2.00154	6.38054	1.72711e-06	0.000120164	msrp-3
WBGene00019189	-2.02384	6.48675	1.96304e-06	0.000133426	H11L12.1
WBGene00004762	-2.11488	4.85384	0.000504245	0.0173366	sel-5
WBGene00044227	-2.13642	5.44442	0.000224813	0.00907054	C07A9.13
WBGene00017828	-2.14727	4.68205	0.000424296	0.0153024	F26F4.6
WBGene00022206	-2.18363	4.69591	0.000543346	0.0183947	Y73B3A.4
WBGene00015989	-2.29331	4.5488	0.000553786	0.0186765	NA
WBGene00003373	-2.29582	4.96173	6.06303e-05	0.0029929	mlh-1
WBGene00007050	-2.32016	4.29481	0.00176487	0.0484298	utp-20
WBGene00019441	-2.40242	4.61372	0.000411477	0.015024	NA
WBGene00013953	-2.43763	4.64004	0.000295784	0.0114129	ZK262.8
WBGene00006975	-2.44113	4.86768	7.51171e-05	0.00358606	zfp-1
WBGene00006594	-2.57887	4.7317	7.51655e-05	0.00358606	tom-1
WBGene00197391	-2.70742	4.54325	0.000376873	0.0140509	K12H4.10
WBGene00219725	-2.85175	4.63467	0.000415491	0.0151081	linc-63
WBGene00013547	-2.88779	4.66591	0.000436336	0.0156092	Y75B8A.10
WBGene00009021	-2.90844	4.96355	3.84993e-06	0.000242986	F21D9.8
WBGene00185098	-2.94404	4.32646	0.00130003	0.037417	Y71G12B.35
WBGene00009572	-2.9789	5.46757	5.41102e-09	5.90269e-07	F40D4.13
WBGene00017629	-3.04601	5.05909	1.15454e-06	8.2939e-05	F20B6.5
WBGene00019899	-3.07141	3.88219	0.00184084	0.0498946	R05G6.5
WBGene00007766	-3.18923	4.47836	8.20901e-05	0.00383782	C27C7.1
WBGene00043988	-3.23119	4.50242	8.08516e-05	0.00380504	AC8.10
WBGene00010197	-3.23956	4.50769	2.79562e-05	0.00146166	F57C2.5
WBGene00013672	-3.33646	4.02507	0.000654481	0.0211831	catp-1
WBGene00020902	-3.44938	5.05066	7.62701e-08	7.24648e-06	jmjc-1
WBGene00004240	-3.52591	4.71404	2.95881e-06	0.000190832	NA
WBGene00021013	-3.56403	4.16466	0.000346001	0.0130096	W03G1.8
WBGene00013603	-3.57301	4.16519	0.000406373	0.0148992	soem-1
WBGene00020216	-3.69837	4.80825	6.29483e-06	0.000380967	trap-2
WBGene00048288	-3.89842	4.37487	6.29223e-05	0.00305485	21ur-1087
WBGene00014914	-3.91013	4.98745	1.54175e-08	1.60269e-06	Y52B11A.11
WBGene00002007	-4.0004	5.06179	2.11423e-08	2.17225e-06	hsp-3
WBGene00220258	-4.05458	4.5241	0.000568743	0.0190356	C50C3.19
WBGene00018537	-4.21522	5.26446	2.56266e-07	2.24194e-05	NA
WBGene00017729	-4.52196	4.81022	1.06863e-08	1.13764e-06	NA
WBGene00009247	-4.78762	5.01282	2.00249e-10	2.72215e-08	bath-45
WBGene00046886	-4.87642	3.71031	0.000980861	0.0298858	21ur-2427
WBGene00304826	-4.87645	3.71115	0.000980861	0.0298858	Y59E1A.4
WBGene00173822	-4.88972	3.71973	0.00128971	0.0372413	21ur-14809
WBGene00022259	-4.97538	3.76565	0.00141098	0.0399166	Y73C8B.2
WBGene00013525	-4.98805	3.76648	0.000980861	0.0298858	irld-59
WBGene00019568	-4.98808	3.7673	0.000980861	0.0298858	NA
WBGene00016558	-5.02917	3.78036	0.00110141	0.032658	pks-1
WBGene00018193	-5.07579	3.81919	0.000713271	0.0227526	F39C12.1
WBGene00009696	-5.07586	3.81919	0.000711973	0.0227526	F44F1.4
WBGene00013954	-5.0918	3.82483	0.000490861	0.0170088	ZK262.9
WBGene00174784	-5.09182	3.82565	0.000490861	0.0170088	21ur-13735
WBGene00002065	-5.09185	3.82648	0.000490861	0.0170088	iff-2
WBGene00020486	-5.09191	3.82848	0.000245666	0.00964757	T13C5.6
WBGene00022315	-5.09197	3.83014	0.000245666	0.00964757	Y81B9A.1
WBGene00008996	-5.17498	3.87868	0.00113408	0.033514	glb-14
WBGene00010433	-5.18838	3.87459	0.000245666	0.00964757	H40L08.1
WBGene00014130	-5.27912	3.92964	0.00012296	0.00540536	ZK892.6
WBGene00000482	-5.27919	3.93163	0.00012296	0.00540536	chd-3
WBGene00172668	-5.27921	3.93244	0.00012296	0.00540536	21ur-10499
WBGene00047805	-5.28618	3.93887	8.09583e-05	0.00380504	21ur-2599
WBGene00007771	-5.34433	3.97402	0.000125472	0.00548779	C27C12.1
WBGene00020770	-5.35394	3.97725	0.000112561	0.00507445	eat-17
WBGene00013009	-5.36291	3.98084	8.69488e-05	0.00400146	fbxc-23
WBGene00020245	-5.36454	3.98399	6.15489e-05	0.00300467	T05B11.1
WBGene00019434	-5.36457	3.9848	6.15489e-05	0.00300467	nmtn-1
WBGene00169570	-5.36777	3.94696	0.000434019	0.0155894	21ur-9428
WBGene00001042	-5.43995	4.0247	4.01746e-05	0.00202847	dnj-24
WBGene00011433	-5.44487	4.0263	3.08113e-05	0.00157369	pde-1
WBGene00000857	-5.44505	4.03185	3.08113e-05	0.00157369	cwn-1
WBGene00007820	-5.4684	3.99845	0.000342092	0.0129176	clec-199
WBGene00007133	-5.49474	4.07222	0.000219649	0.00890285	B0284.3
WBGene00049879	-5.50714	4.04021	0.000202729	0.00833168	21ur-3563
WBGene00166307	-5.52509	4.08008	2.32547e-05	0.00123041	21ur-10671
WBGene00009490	-5.57521	4.11464	3.88058e-05	0.00197062	fbxa-99
WBGene00019735	-5.59357	4.11855	7.72312e-06	0.000451931	M02F4.1
WBGene00165537	-5.59374	4.12368	7.72312e-06	0.000451931	21ur-11575
WBGene00018664	-5.59383	4.12643	7.72312e-06	0.000451931	NA
WBGene00022592	-5.60647	4.15532	0.000155491	0.00660538	klu-2
WBGene00001814	-5.60975	4.13078	1.58978e-05	0.0008725	haf-4
WBGene00171330	-5.63273	4.13036	5.99581e-05	0.00299029	21ur-6112
WBGene00199692	-5.72449	4.20052	4.76844e-06	0.000294643	R07H5.12
WBGene00019872	-5.79125	4.24407	1.93649e-06	0.000132642	R04E5.9
WBGene00047940	-5.85422	4.29688	5.71394e-07	4.39029e-05	21ur-3323
WBGene00011721	-5.89154	4.32115	2.47319e-06	0.000165554	NA
WBGene00077646	-5.96535	4.36785	2.43279e-07	2.14962e-05	NA
WBGene00018315	-6.0187	4.3975	1.21863e-07	1.11008e-05	F41H10.2
WBGene00000819	-6.01905	4.40777	1.21863e-07	1.11008e-05	csp-1
WBGene00011839	-6.0255	4.40474	1.0505e-06	7.60835e-05	T19C4.5
WBGene00001330	-6.03475	6.04305	7.02952e-21	3.45071e-18	eps-8
WBGene00008517	-6.05206	7.27595	1.92946e-39	1.54988e-36	F02C12.3
WBGene00001008	-6.06234	4.48669	1.73333e-05	0.000928227	dlk-1
WBGene00007075	-6.07039	4.43383	6.10481e-08	5.86327e-06	AC8.3
WBGene00043989	-6.0928	4.44712	2.78595e-07	2.38996e-05	AC8.11
WBGene00007076	-6.14331	4.48094	5.90795e-07	4.50023e-05	AC8.4
WBGene00007982	-6.16868	4.50835	1.53242e-08	1.60269e-06	pxd-1
WBGene00167238	-6.23255	4.52496	4.2387e-07	3.40483e-05	21ur-13819
WBGene00005726	-6.23933	4.55334	5.02971e-08	4.93806e-06	srv-15
WBGene00013534	-6.27264	4.57723	8.74226e-07	6.49131e-05	acr-24
WBGene00017395	-6.28035	4.62291	2.91569e-06	0.000189434	F12A10.6
WBGene00219861	-6.31326	4.60919	2.31188e-08	2.34802e-06	C52D10.131
WBGene00200110	-6.35486	4.64473	2.74096e-09	3.14535e-07	F52D10.11
WBGene00013415	-6.40634	4.65181	1.19713e-07	1.11008e-05	ilcr-1
WBGene00172066	-6.47543	4.73004	3.10012e-09	3.51188e-07	21ur-12576
WBGene00048985	-6.49519	4.69183	2.7083e-07	2.34613e-05	21ur-2773
WBGene00166793	-6.51826	4.7436	1.04308e-08	1.12398e-06	21ur-8725
WBGene00047468	-6.5763	4.72927	4.36778e-07	3.44587e-05	21ur-29
WBGene00003653	-6.62926	4.82822	2.32424e-09	2.70224e-07	nhr-63
WBGene00019517	-6.684	4.89526	1.22848e-10	1.72299e-08	NA
WBGene00047356	-6.79934	4.97255	9.3722e-11	1.38021e-08	21ur-4472
WBGene00001439	-6.97264	5.11483	1.70228e-11	2.94929e-09	fkh-7
WBGene00173787	-6.97508	5.11681	1.52963e-11	2.70316e-09	21ur-9347
WBGene00016056	-7.09837	5.18966	2.35771e-11	4.0063e-09	C24D10.5
WBGene00045297	-7.15542	5.26311	3.44683e-14	9.22915e-12	fbxc-43
WBGene00169273	-7.19188	5.27295	1.44962e-11	2.61405e-09	21ur-6904
WBGene00047778	-7.26449	5.33155	7.7741e-12	1.56118e-09	21ur-782
WBGene00006441	-7.29856	5.37935	4.53456e-14	1.17845e-11	cpna-4
WBGene00200247	-7.37961	5.45666	4.66962e-14	1.17888e-11	VF15C11L.1
WBGene00001190	-7.53365	5.56074	2.46187e-14	6.79785e-12	egl-23
WBGene00168753	-7.72046	5.70464	9.34566e-14	2.23185e-11	21ur-7161
WBGene00165447	-7.72212	5.68757	6.97557e-13	1.50332e-10	21ur-15293
WBGene00045066	-7.94567	5.92966	5.604e-20	2.25077e-17	NA
WBGene00050365	-7.95096	5.9317	2.20656e-19	8.47702e-17	21ur-4013
WBGene00045550	-8.03651	6.00671	1.42686e-20	6.63566e-18	21ur-380
WBGene00020146	-8.04213	6.03087	2.55223e-20	1.09372e-17	got-1.2
WBGene00206497	-8.20438	8.04159	2.15463e-58	4.75959e-55	NA
WBGene00174825	-8.34823	8.17502	1.8446e-67	1.62989e-63	21ur-10050
WBGene00174037	-8.50388	6.4109	2.23296e-22	1.16061e-19	21ur-10514
WBGene00013640	-8.98403	6.84672	2.5247e-28	1.85902e-25	Y105C5A.17
WBGene00170124	-9.61725	7.45119	2.23208e-43	1.97226e-40	21ur-13879
WBGene00048395	-10.4518	8.23849	2.59841e-51	3.82659e-48	21ur-3702
WBGene00169988	-10.5216	10.2802	1.64311e-60	4.83952e-57	21ur-14950
WBGene00010952	-10.5475	8.33094	6.68454e-47	8.4378e-44	NA

## Sheet: N2 vs Aβ;α-syn;tofu-1 
N2 vs Aβ;α-syn(A53T);tofu-1 strain Differentally expressed 22G-RNAs
gene	logFC	logCPM	PValue	FDR	Targets
WBGene00009775	7.08091	4.84755	3.76704e-10	4.35588e-08	F46B6.10
WBGene00010768	7.01698	4.78437	7.72503e-12	1.41432e-09	K11D2.1
WBGene00006771	6.97527	6.17174	1.24593e-26	7.29951e-24	tln-1
WBGene00206362	6.92148	4.7087	6.1235e-11	8.67957e-09	B0041.11
WBGene00304906	6.91448	8.53974	2.90167e-54	2.54998e-50	Y81B9A.5
WBGene00006789	6.87137	4.67208	1.22116e-10	1.626e-08	unc-54
WBGene00004235	6.80512	4.5985	3.26918e-08	2.52014e-06	ptr-21
WBGene00219822	6.64665	4.50347	1.43723e-08	1.19113e-06	C17H12.36
WBGene00009299	6.54764	4.42281	1.15246e-07	7.97463e-06	F31E9.6
WBGene00003477	6.31582	4.27109	3.13689e-07	1.94134e-05	mtm-5
WBGene00018703	5.77849	3.94323	6.15847e-05	0.00199707	sec-3
WBGene00196816	5.68416	3.88528	0.000165139	0.00450385	T27E4.15
WBGene00001086	5.66529	3.88259	0.000123022	0.00356805	dpy-27
WBGene00001925	5.41684	4.78759	5.97198e-10	6.47923e-08	his-51
WBGene00017178	5.40791	3.74982	0.000245772	0.00633385	atg-16.1
WBGene00007569	5.40159	4.77535	3.07088e-11	4.73455e-09	C14A6.5
WBGene00220238	5.29762	7.87053	9.53005e-42	1.39583e-38	ZK185.9
WBGene00018657	5.25876	3.67582	0.00101008	0.0211519	acl-4
WBGene00018494	5.25875	3.67582	0.00101058	0.0211519	NA
WBGene00017633	5.25874	3.67582	0.0010109	0.0211519	F20D6.1
WBGene00019760	5.24102	3.6761	0.00249119	0.0426701	calu-1
WBGene00021324	5.19958	6.02874	3.25836e-24	1.50708e-21	rga-8
WBGene00220051	5.09437	3.60357	0.00196064	0.0353802	R160.11
WBGene00014155	5.09433	3.60258	0.00196064	0.0353802	NA
WBGene00269336	5.04491	5.10202	5.09003e-14	1.17714e-11	F28A10.11
WBGene00077503	4.90413	5.74875	2.91997e-21	1.22194e-18	AC3.12
WBGene00001119	4.71768	4.84109	8.6284e-11	1.18479e-08	dyf-3
WBGene00004840	4.67161	4.26817	5.09651e-07	2.97195e-05	sls-2.8
WBGene00000140	4.65746	5.51864	2.55163e-17	8.62452e-15	anc-1
WBGene00022519	4.52003	5.41622	1.6976e-17	5.96742e-15	cdk-14
WBGene00194888	4.46338	4.65511	2.73073e-10	3.26422e-08	K10H10.13
WBGene00016435	4.41328	4.11175	3.87077e-06	0.000181905	C35B1.5
WBGene00219700	4.40634	7.04249	9.50971e-30	6.42857e-27	linc-6
WBGene00015615	4.32637	4.94288	4.92162e-12	9.40244e-10	fbxc-48
WBGene00021889	4.32544	5.27054	9.27893e-13	1.94151e-10	NA
WBGene00219210	4.31649	4.06138	1.17408e-05	0.000486691	Y37H2A.18
WBGene00015573	4.0879	4.76405	1.09957e-09	1.1107e-07	C07G1.7
WBGene00255441	4.03331	4.73083	1.22116e-10	1.626e-08	T11G6.11
WBGene00045108	4.03007	4.7268	9.78403e-10	1.01155e-07	H01G02.4
WBGene00201398	4.01772	11.3479	1.73551e-32	1.38651e-29	F31C3.16
WBGene00001895	4.0159	4.36424	1.22049e-07	8.31446e-06	his-21
WBGene00011474	3.93878	4.30973	2.4362e-07	1.5514e-05	aldo-1
WBGene00009224	3.9119	5.18638	5.44377e-12	1.01787e-09	F28F8.7
WBGene00000444	3.86259	4.25917	1.01865e-05	0.000426282	ceh-21
WBGene00019949	3.78514	4.16761	0.000702781	0.0157151	R08C7.5
WBGene00012548	3.74861	5.72477	3.33047e-13	7.50465e-11	Y37D8A.6
WBGene00021239	3.74639	9.52999	3.33457e-34	2.93042e-31	Y20F4.4
WBGene00011805	3.7407	4.53566	1.15162e-07	7.97463e-06	T16G12.4
WBGene00014311	3.69254	3.74394	0.000607813	0.0137313	F08G2.10
WBGene00020511	3.67982	4.16094	3.87077e-06	0.000181905	immt-1
WBGene00018428	3.66987	4.99649	1.07288e-11	1.81317e-09	fbxa-183
WBGene00045272	3.65088	8.50399	6.35986e-41	7.98435e-38	F59C12.4
WBGene00304813	3.59739	5.14367	2.43542e-11	3.89135e-09	F07G6.11
WBGene00001939	3.58182	4.10496	7.72966e-06	0.000331357	his-65
WBGene00001685	3.56964	4.10192	4.451e-05	0.00153997	gpd-3
WBGene00003884	3.54453	5.87241	1.16044e-15	3.39931e-13	osm-3
WBGene00077750	3.52696	3.6715	0.00208365	0.0370671	NA
WBGene00006393	3.52631	3.67288	0.00208868	0.0370814	taf-11.1
WBGene00006786	3.52618	3.67358	0.00196064	0.0353802	unc-51
WBGene00014550	3.52472	3.67583	0.00211746	0.0374285	W07G1.9
WBGene00021793	3.51414	5.8261	1.19621e-16	3.75439e-14	Y52D5A.2
WBGene00198924	3.51094	4.65403	5.2784e-08	3.89803e-06	C15F1.14
WBGene00006949	3.49217	4.64424	1.77102e-07	1.15287e-05	wrt-3
WBGene00043068	3.49169	4.05308	3.32969e-05	0.00119923	F32E10.9
WBGene00009323	3.47662	4.05459	0.00014646	0.00411212	best-13
WBGene00001651	3.43472	4.82624	5.81772e-10	6.39077e-08	gon-2
WBGene00001935	3.34979	5.91573	2.3835e-15	6.75685e-13	his-61
WBGene00012731	3.32802	6.16339	6.42332e-15	1.6128e-12	Y39G8C.2
WBGene00012519	3.319	4.95964	4.29769e-07	2.56926e-05	NA
WBGene00044502	3.30682	6.60038	4.99921e-20	1.99696e-17	C46G7.5
WBGene00001684	3.28186	4.49555	5.74793e-05	0.00187809	gpd-2
WBGene00044258	3.24746	8.00155	2.20562e-28	1.3845e-25	Y57G11C.51
WBGene00004106	3.24157	4.68127	3.59072e-05	0.00126728	pqn-15
WBGene00012872	3.24026	3.93864	0.000983149	0.020769	Y45F10B.8
WBGene00018082	3.23397	3.93724	0.00119963	0.0245171	F36A4.3
WBGene00015229	3.17846	4.20316	0.000138175	0.00391704	fbxa-125
WBGene00021067	3.16999	4.44367	1.07007e-05	0.000445675	NA
WBGene00235353	3.11149	5.61365	5.35944e-13	1.14875e-10	NA
WBGene00017532	3.10607	3.86751	0.00184152	0.0337151	ent-5
WBGene00003040	3.0956	5.22778	3.45257e-07	2.0925e-05	lin-59
WBGene00010636	3.09298	4.39833	1.97851e-05	0.000766237	K07F5.8
WBGene00004423	3.08142	4.78665	2.38223e-06	0.000119629	rpl-11.2
WBGene00196396	3.02483	12.1008	3.90717e-25	1.90757e-22	F31C3.14
WBGene00023069	3.01066	6.07717	7.80056e-09	6.78726e-07	rncs-1
WBGene00044957	2.99264	4.10044	0.00014646	0.00411212	C08D8.3
WBGene00021151	2.99255	4.10098	0.000277149	0.00703926	NA
WBGene00255596	2.9884	5.0366	1.8951e-07	1.22457e-05	NA
WBGene00015456	2.96939	5.50495	4.09985e-10	4.67915e-08	C04G6.6
WBGene00017629	2.95063	7.35182	1.17615e-25	6.45999e-23	F20B6.5
WBGene00020496	2.91792	6.68178	6.70802e-18	2.56305e-15	spat-3
WBGene00219444	2.90081	4.04598	0.000587309	0.0133712	Y41E3.461
WBGene00195813	2.88529	9.04768	1.04922e-11	1.81317e-09	F31C3.13
WBGene00007651	2.87934	4.04881	0.00236585	0.0410891	nra-3
WBGene00200827	2.86425	4.2537	0.00132095	0.0265169	F08H9.14
WBGene00006959	2.84915	4.64307	4.77063e-06	0.000213899	xbp-1
WBGene00022630	2.83427	4.25721	0.000175334	0.00474103	NA
WBGene00197243	2.83196	5.76379	0.000101177	0.00304501	C06G1.11
WBGene00236807	2.80432	5.26267	3.52282e-08	2.66884e-06	NA
WBGene00011178	2.79162	4.75141	6.33835e-06	0.000278507	NA
WBGene00004951	2.78282	4.42949	0.000465758	0.010857	spc-1
WBGene00013536	2.76781	4.39476	0.000245003	0.00633262	Y73F8A.32
WBGene00001928	2.7564	3.98892	0.000983149	0.020769	his-54
WBGene00021107	2.72337	4.38651	4.83087e-05	0.00165189	W09B7.2
WBGene00001131	2.72146	5.32801	2.33671e-08	1.86682e-06	dys-1
WBGene00006513	2.71364	4.5528	3.10504e-06	0.000149929	rimb-1
WBGene00044216	2.66696	5.56466	4.17418e-09	3.90242e-07	NA
WBGene00004054	2.66396	5.15814	2.41757e-05	0.000907932	NA
WBGene00001907	2.65694	5.07716	2.41766e-06	0.000120718	his-33
WBGene00044909	2.64537	4.81856	2.00572e-06	0.000101886	NA
WBGene00017186	2.64051	4.51669	2.79923e-05	0.00103796	F07B7.2
WBGene00001335	2.62215	3.92566	0.00184152	0.0337151	F35A5.8
WBGene00014941	2.62215	3.92566	0.00184152	0.0337151	NA
WBGene00018878	2.56435	4.29619	0.000273349	0.00698312	glit-1
WBGene00000460	2.55024	5.00133	7.49759e-07	4.09247e-05	ceh-39
WBGene00200894	2.54301	4.30231	0.00121226	0.0246832	C28A5.12
WBGene00022752	2.52584	5.20112	8.68227e-08	6.25408e-06	ZK484.6
WBGene00002957	2.49863	6.30248	3.20175e-11	4.80128e-09	let-858
WBGene00198814	2.47257	10.2875	5.06651e-17	1.64906e-14	F31C3.15
WBGene00011531	2.46023	4.24507	0.000358966	0.00871434	rsbp-1
WBGene00021369	2.4501	4.25064	0.00237585	0.0411814	siah-1
WBGene00004321	2.43416	5.63573	2.23971e-08	1.80574e-06	rcan-1
WBGene00010989	2.4268	6.57817	2.09165e-08	1.70198e-06	R03D7.2
WBGene00077787	2.40168	5.11363	7.64616e-07	4.1478e-05	T05E12.10
WBGene00021418	2.39667	4.39629	0.00235534	0.0410036	NA
WBGene00007675	2.38774	5.18939	1.12654e-06	5.92814e-05	C18D4.6
WBGene00044213	2.37041	5.09101	4.7623e-06	0.000213899	Y102A5C.36
WBGene00018537	2.36781	7.17123	3.22344e-11	4.80128e-09	NA
WBGene00007053	2.35736	4.50585	8.94322e-05	0.00273443	chd-7
WBGene00019586	2.26772	5.28132	1.20647e-07	8.28315e-06	K09F6.3
WBGene00050919	2.26172	4.93018	3.10078e-05	0.00112138	C45G9.15
WBGene00001921	2.2563	6.5173	2.30664e-12	4.60699e-10	his-47
WBGene00019466	2.25505	7.02393	3.16469e-15	8.67749e-13	tos-1
WBGene00206420	2.23609	4.70554	0.000115363	0.00339067	NA
WBGene00195142	2.20612	4.29389	0.00150334	0.0290552	M110.10
WBGene00206375	2.20611	4.29164	0.00150334	0.0290552	T08B6.64
WBGene00196998	2.20524	4.94157	0.00203432	0.0363366	F21A3.9
WBGene00013999	2.19503	6.3765	2.52798e-10	3.08554e-08	ZK550.5
WBGene00220084	2.18979	4.42293	0.00028086	0.00710787	T23B12.14
WBGene00016825	2.18954	4.42606	0.000921389	0.0198583	C50E10.1
WBGene00013736	2.18326	5.13135	1.90959e-05	0.000745843	gtf-2A2
WBGene00000685	2.17051	5.45261	6.22089e-07	3.52704e-05	col-111
WBGene00022100	2.15452	5.43668	7.30642e-06	0.0003163	Y69A2AR.31
WBGene00023263	2.12715	5.20587	8.09404e-06	0.000345293	NA
WBGene00195438	2.09796	4.38744	0.00156017	0.0297414	K08H10.13
WBGene00016390	2.0959	4.38274	0.00243791	0.0420911	ttc-1
WBGene00011737	2.07621	7.05098	1.06289e-11	1.81317e-09	sqst-1
WBGene00021884	2.04547	7.69026	1.44247e-12	2.948e-10	Y54G2A.19
WBGene00022131	2.0398	5.30657	9.01133e-06	0.000382568	Y71F9B.13
WBGene00009749	-2.02498	6.26112	1.59782e-06	8.30868e-05	F46A8.6
WBGene00019941	-2.03017	4.91768	0.00143753	0.0279492	pgam-5
WBGene00021315	-2.03656	4.91995	0.00253786	0.0432223	Y32H12A.7
WBGene00020140	-2.03754	6.9356	7.29166e-10	7.81453e-08	ant-1.4
WBGene00194660	-2.04949	7.32993	4.92165e-10	5.47487e-08	W09C5.12
WBGene00009374	-2.05084	7.11278	1.48702e-10	1.95043e-08	F34D10.4
WBGene00010485	-2.05241	6.40379	4.66238e-06	0.000211201	ant-1.3
WBGene00013290	-2.05761	5.8414	1.64244e-05	0.000650169	Y57G11A.2
WBGene00018926	-2.05975	6.37498	4.98488e-07	2.95994e-05	F56A11.6
WBGene00010728	-2.06413	6.0932	2.69403e-06	0.000131529	K09G1.2
WBGene00002212	-2.0659	4.93076	0.00197317	0.0355332	NA
WBGene00014240	-2.07733	6.31046	9.90056e-07	5.2731e-05	htas-1
WBGene00022003	-2.07951	5.72601	0.000115359	0.00339067	Y59E9AR.8
WBGene00007641	-2.0893	5.38643	0.000590249	0.0134034	C17E4.1
WBGene00011911	-2.10096	5.73026	1.41746e-05	0.000563649	T22B3.3
WBGene00016336	-2.11453	4.97451	0.000915284	0.0198116	C33C12.4
WBGene00199452	-2.11471	6.44197	1.84008e-06	9.45649e-05	Y105C5A.1277
WBGene00010871	-2.12485	5.58048	7.35854e-05	0.002343	M05B5.3
WBGene00017114	-2.1295	6.60601	9.6654e-09	8.24656e-07	E03H12.7
WBGene00022751	-2.1355	7.05967	8.34027e-08	6.05738e-06	msrp-2
WBGene00016212	-2.13575	5.42438	0.000459933	0.0107497	C29F5.3
WBGene00009193	-2.13821	5.71846	0.000119145	0.00347856	F27E5.3
WBGene00022876	-2.14222	4.98825	0.00142286	0.0277254	ZK1248.5
WBGene00017729	-2.14288	4.9863	0.00121337	0.0246832	NA
WBGene00044227	-2.14425	5.45754	0.00166237	0.0312156	C07A9.13
WBGene00007733	-2.1485	6.15051	6.53525e-07	3.68152e-05	smz-1
WBGene00011472	-2.16275	5.24815	0.000531992	0.0121749	T05C12.9
WBGene00196863	-2.18368	8.128	1.65744e-07	1.09516e-05	F52E10.8
WBGene00017672	-2.18422	5.25873	0.000356484	0.00870216	F21F3.2
WBGene00020686	-2.19	5.64809	1.69626e-05	0.000668462	T22D1.8
WBGene00007446	-2.1936	6.5652	2.05348e-07	1.31722e-05	mboa-4
WBGene00045297	-2.19692	5.46717	5.40478e-05	0.00179235	fbxc-43
WBGene00021007	-2.21422	7.33995	1.71579e-10	2.2174e-08	W03F11.4
WBGene00044300	-2.21541	5.66625	1.39273e-05	0.00056276	D1022.9
WBGene00010992	-2.26648	5.70119	1.41087e-05	0.000563578	R03D7.8
WBGene00198765	-2.28177	5.70625	6.44686e-06	0.000281866	F54A3.10
WBGene00011968	-2.28529	6.72174	1.00028e-09	1.02214e-07	T23G11.1
WBGene00197950	-2.3255	8.44272	2.04482e-16	6.19651e-14	K02B12.11
WBGene00020902	-2.39007	5.16422	0.000341239	0.00837655	jmjc-1
WBGene00050920	-2.39473	4.86732	0.00195962	0.0353802	NA
WBGene00018163	-2.40508	5.16568	9.16861e-05	0.00278181	F38A5.6
WBGene00012003	-2.41473	4.87438	0.00108393	0.0225725	T24H10.5
WBGene00008517	-2.45912	7.4144	3.79105e-12	7.40349e-10	F02C12.3
WBGene00018004	-2.4944	5.24588	0.000158883	0.00440078	F33D11.7
WBGene00022709	-2.49934	5.24031	1.40217e-05	0.00056276	ZK354.8
WBGene00010651	-2.51884	6.9956	1.2347e-11	2.00936e-09	K08C9.2
WBGene00015099	-2.61437	6.26884	1.6534e-09	1.61445e-07	ggtb-1
WBGene00009021	-2.62577	5.02141	0.000158514	0.00440078	F21D9.8
WBGene00255709	-2.63198	5.01832	0.000200994	0.00535253	Y116A8C.471
WBGene00021927	-2.64798	4.64738	0.00114625	0.0235908	abhd-14
WBGene00014048	-2.68305	10.4632	1.6592e-30	1.21509e-27	ZK666.8
WBGene00007309	-2.7746	5.13416	5.32474e-05	0.00178453	C04G2.10
WBGene00004445	-2.86721	4.78926	0.000199491	0.00532865	rpl-31
WBGene00009941	-3.0683	5.34402	4.8074e-06	0.000214454	F52F12.8
WBGene00006644	-3.06948	4.91896	0.000135246	0.0038464	tsp-18
WBGene00015516	-3.104	4.34877	0.00155158	0.0296419	C06A8.6
WBGene00019507	-3.14596	5.98409	3.32161e-08	2.53829e-06	K07H8.7
WBGene00015997	-3.20503	5.77625	3.09706e-08	2.40858e-06	C18H7.7
WBGene00019812	-3.2256	4.42528	0.0017915	0.0333553	R01H2.4
WBGene00008155	-3.22683	4.4309	0.00259741	0.044151	C47E12.12
WBGene00009572	-3.24456	5.48375	9.44757e-08	6.75002e-06	F40D4.13
WBGene00015004	-3.25478	5.49128	5.04006e-07	2.97195e-05	B0034.4
WBGene00013513	-3.31137	4.47653	0.000526738	0.0121177	Y71A12C.2
WBGene00195997	-3.34003	4.50114	0.000223865	0.00583776	F42H10.10
WBGene00015287	-3.36735	6.15828	1.9167e-10	2.40922e-08	osta-1
WBGene00014197	-3.39341	4.53884	0.000494078	0.0114564	ZK1053.2
WBGene00007766	-3.39532	4.53766	0.000357884	0.00871215	C27C7.1
WBGene00016056	-3.59247	5.31156	4.54984e-06	0.00020934	C24D10.5
WBGene00022008	-3.63422	4.69397	8.94322e-05	0.00273443	Y59H11AM.4
WBGene00020146	-3.63576	6.13228	2.92924e-10	3.43228e-08	got-1.2
WBGene00010114	-3.63925	4.71511	0.000365123	0.0088394	F55D12.6
WBGene00004495	-3.76216	4.79005	3.01034e-05	0.00109771	rps-26
WBGene00194894	-3.80959	4.82393	8.96128e-05	0.00273443	T05B4.14
WBGene00001433	-4.0625	5.69011	1.51802e-09	1.51595e-07	fkb-8
WBGene00077762	-4.21286	5.11849	1.4279e-07	9.57893e-06	Y57G11C.499
WBGene00219304	-4.73189	3.88044	0.0020145	0.0360559	NA
WBGene00010241	-4.82152	5.58382	8.77768e-09	7.56257e-07	F58D2.2
WBGene00011712	-4.85242	3.93805	0.00280779	0.0470894	T11F9.10
WBGene00169570	-5.09613	4.04952	0.00182436	0.0337151	21ur-9428
WBGene00021246	-5.17607	4.12294	0.00235626	0.0410036	Y22D7AL.7
WBGene00011433	-5.1849	4.12564	0.00184152	0.0337151	pde-1
WBGene00000857	-5.18505	4.13105	0.00184152	0.0337151	cwn-1
WBGene00007820	-5.19058	4.09983	0.0012731	0.0257196	clec-199
WBGene00015243	-5.21912	4.20142	0.00246437	0.0424645	NA
WBGene00022848	-5.26077	4.17009	0.00184152	0.0337151	ZK1055.7
WBGene00166307	-5.2621	4.17816	0.0011459	0.0235908	21ur-10671
WBGene00004470	-5.31452	4.21328	0.00198191	0.035545	rps-1
WBGene00019735	-5.33292	4.21574	0.000983149	0.020769	M02F4.1
WBGene00004475	-5.33303	4.21964	0.000983149	0.020769	rps-6
WBGene00165537	-5.33311	4.2221	0.000522878	0.0120605	21ur-11575
WBGene00001814	-5.3446	4.22992	0.000742152	0.0164698	haf-4
WBGene00171330	-5.35805	4.22768	0.00164428	0.0309421	21ur-6112
WBGene00001330	-5.42604	6.0904	3.2585e-15	8.67749e-13	eps-8
WBGene00199692	-5.45965	4.29619	0.000658455	0.0147992	R07H5.12
WBGene00012809	-5.46701	4.30245	0.000284658	0.00714735	Y43F8A.2
WBGene00185098	-5.51633	4.34006	0.000665004	0.0149083	Y71G12B.35
WBGene00019872	-5.52983	4.33909	0.000277149	0.00703926	R04E5.9
WBGene00047940	-5.59035	4.3922	7.71898e-05	0.00243764	21ur-3323
WBGene00011120	-5.59238	4.38982	9.17983e-05	0.00278181	R07E5.15
WBGene00014042	-5.63042	4.41266	0.000282792	0.00712084	ZK666.2
WBGene00048288	-5.66015	4.42987	0.000169211	0.00458959	21ur-1087
WBGene00077646	-5.70332	4.46087	4.05834e-05	0.00141527	NA
WBGene00019498	-5.74611	4.49143	0.000126048	0.00364379	K07E8.7
WBGene00018315	-5.75651	4.48935	4.05834e-05	0.00141527	F41H10.2
WBGene00011839	-5.75655	4.49587	0.000112752	0.00333625	T19C4.5
WBGene00000819	-5.75685	4.50052	2.12907e-05	0.000813488	csp-1
WBGene00220258	-5.80889	4.58156	0.000355868	0.00870216	C50C3.19
WBGene00007076	-5.88062	4.57413	7.24263e-05	0.00231448	AC8.4
WBGene00219725	-5.93287	4.62631	8.70259e-05	0.0026929	linc-63
WBGene00167238	-5.95299	4.61541	3.08495e-05	0.00112027	21ur-13819
WBGene00005726	-5.9678	4.64385	7.11194e-06	0.000309405	srv-15
WBGene00013547	-5.97605	4.65801	0.000109353	0.00324662	Y75B8A.10
WBGene00013534	-6.01348	4.66882	8.46388e-05	0.00262829	acr-24
WBGene00017395	-6.02617	4.71215	0.000228284	0.00593539	F12A10.6
WBGene00006594	-6.04125	4.69418	2.57258e-06	0.00012701	tom-1
WBGene00219861	-6.04384	4.69607	5.25797e-06	0.000233369	C52D10.131
WBGene00004240	-6.08658	4.73797	1.18977e-05	0.00049088	NA
WBGene00200110	-6.08688	4.73207	1.12514e-06	5.92814e-05	F52D10.11
WBGene00012107	-6.12492	4.75207	8.23887e-07	4.44191e-05	T27F6.8
WBGene00013415	-6.12527	4.73838	1.74383e-05	0.00068414	ilcr-1
WBGene00048985	-6.2093	4.77855	1.99513e-05	0.000769002	21ur-2773
WBGene00172066	-6.21252	4.81714	1.35515e-06	7.08874e-05	21ur-12576
WBGene00166793	-6.24509	4.83036	1.68664e-06	8.71893e-05	21ur-8725
WBGene00047468	-6.28978	4.81661	3.56199e-05	0.00126221	21ur-29
WBGene00022070	-6.31593	4.89908	5.43536e-07	3.14135e-05	Y67D8C.6
WBGene00003653	-6.35539	4.91285	5.7749e-07	3.29544e-05	nhr-63
WBGene00019517	-6.4197	4.97707	1.75025e-07	1.14785e-05	NA
WBGene00014914	-6.47899	5.01278	1.24348e-07	8.40596e-06	Y52B11A.11
WBGene00047356	-6.52522	5.0504	6.83084e-08	5.00245e-06	21ur-4472
WBGene00001439	-6.70038	5.18985	9.99749e-09	8.44788e-07	fkh-7
WBGene00173787	-6.70389	5.19276	1.04872e-08	8.77729e-07	21ur-9347
WBGene00169273	-6.91492	5.345	6.43484e-09	5.77034e-07	21ur-6904
WBGene00047778	-6.98342	5.40042	2.55097e-09	2.43673e-07	21ur-782
WBGene00006441	-7.02637	5.44753	6.50819e-11	9.0784e-09	cpna-4
WBGene00200247	-7.11436	5.5228	1.91904e-10	2.40922e-08	VF15C11L.1
WBGene00001190	-7.25404	5.62223	2.97118e-11	4.66263e-09	egl-23
WBGene00165447	-7.4336	5.74475	2.74866e-10	3.26422e-08	21ur-15293
WBGene00168753	-7.43373	5.75958	5.12401e-11	7.40671e-09	21ur-7161
WBGene00206497	-7.59785	8.00145	4.62519e-42	8.12923e-39	NA
WBGene00045066	-7.67089	5.97667	1.06272e-14	2.59423e-12	NA
WBGene00050365	-7.6746	5.97847	2.30303e-14	5.47001e-12	21ur-4013
WBGene00045550	-7.76504	6.05366	3.67752e-15	9.5053e-13	21ur-380
WBGene00174037	-8.22033	6.43732	1.61168e-17	5.90142e-15	21ur-10514
WBGene00013640	-8.70122	6.85503	1.1073e-22	4.86549e-20	Y105C5A.17
WBGene00170124	-9.34212	7.43373	2.4945e-34	2.43574e-31	21ur-13879
WBGene00169988	-9.89155	10.1474	6.6966e-54	2.94249e-50	21ur-14950
WBGene00174825	-10.0996	8.12303	3.06891e-53	8.98985e-50	21ur-10050
WBGene00048395	-10.1702	8.1815	2.11539e-42	4.6475e-39	21ur-3702
WBGene00010952	-10.2709	8.27351	9.02558e-38	9.9146e-35	NA

## Sheet: α-syn vs α-syn;tofu-1
α-syn(A53T) vs α-syn(A53T);tofu-1 strain Differentally expressed 22G-RNAs
gene	logFC	logCPM	PValue	FDR	Targets
WBGene00015573	6.75808	7.4063	5.52314e-40	1.58919e-36	C07G1.7
WBGene00206362	6.60643	4.857	2.4559e-10	4.16701e-08	B0041.11
WBGene00015334	6.3437	4.66352	8.27335e-09	1.12161e-06	sup-18
WBGene00011172	6.28838	4.6174	3.88874e-09	5.68943e-07	R09E10.2
WBGene00001925	6.01498	4.43513	1.78677e-06	0.000135802	his-51
WBGene00219675	5.59389	4.15383	7.75401e-06	0.00046806	linc-44
WBGene00077558	5.49851	4.07276	0.000158503	0.00619094	T06D10.3
WBGene00006771	5.49102	5.54692	5.03655e-15	1.73902e-12	tln-1
WBGene00196066	5.459	4.06735	8.82116e-05	0.00380721	T19C4.17
WBGene00001119	5.41291	5.49146	1.52945e-14	4.55248e-12	dyf-3
WBGene00304906	5.23808	7.13282	7.97925e-31	7.65299e-28	Y81B9A.5
WBGene00021020	5.15586	3.89797	0.000394222	0.0131387	W04B5.3
WBGene00006140	4.82712	3.7312	0.00196246	0.0467955	str-81
WBGene00019538	4.82705	3.72914	0.00196246	0.0467955	K08D12.4
WBGene00019636	4.76106	4.97092	1.23097e-08	1.60996e-06	gsto-3
WBGene00011474	4.67649	6.00056	5.01872e-16	1.96917e-13	aldo-1
WBGene00021509	4.58936	4.84683	3.33527e-07	2.96805e-05	Y41D4A.7
WBGene00219822	4.2478	4.59689	5.90321e-07	4.99574e-05	C17H12.36
WBGene00001935	4.09175	5.84105	5.98828e-13	1.47688e-10	his-61
WBGene00021239	4.06207	9.80055	1.05131e-41	4.53746e-38	Y20F4.4
WBGene00220238	3.99163	7.33843	1.06487e-28	9.19192e-26	ZK185.9
WBGene00013736	3.63901	4.1962	0.000167541	0.00639918	gtf-2A2
WBGene00018497	3.58531	6.09109	1.35036e-11	2.77531e-09	msrp-3
WBGene00022519	3.49447	5.0448	1.34971e-08	1.71334e-06	cdk-14
WBGene00000685	3.30701	5.68567	5.67541e-11	1.065e-08	col-111
WBGene00012672	3.2947	4.00243	0.00150166	0.0380126	Y39B6A.10
WBGene00016825	3.22948	4.48322	1.98712e-05	0.00107926	C50E10.1
WBGene00010989	3.2114	6.91031	6.40568e-17	2.9102e-14	R03D7.2
WBGene00219609	3.18783	6.98293	7.84249e-18	4.23102e-15	linc-7
WBGene00017058	3.13004	5.70335	2.42959e-07	2.35643e-05	msrp-6
WBGene00003941	3.11671	5.52498	1.3064e-07	1.34248e-05	pbo-1
WBGene00013999	3.07839	6.7969	1.36886e-14	4.22e-12	ZK550.5
WBGene00018500	3.0661	5.04133	2.10414e-06	0.000153923	msrp-4
WBGene00011805	3.043	4.36397	0.000446615	0.014385	T16G12.4
WBGene00016351	2.99441	6.5457	2.54663e-13	6.46546e-11	C33F10.1
WBGene00269337	2.97795	6.2635	6.3817e-12	1.41248e-09	F28A10.12
WBGene00021107	2.97654	4.68988	1.98798e-05	0.00107926	W09B7.2
WBGene00000140	2.95312	5.20646	4.73727e-07	4.08921e-05	anc-1
WBGene00016357	2.93909	7.73224	1.13957e-22	8.19734e-20	C33F10.11
WBGene00013724	2.93527	4.95301	1.85096e-06	0.000138935	Y106G6H.14
WBGene00195142	2.91691	4.93838	9.8674e-06	0.000579424	M110.10
WBGene00001907	2.85541	4.90449	8.38202e-06	0.00049899	his-33
WBGene00014239	2.8451	4.25006	0.00103284	0.0276719	ZK1225.5
WBGene00001921	2.84158	6.35244	1.01618e-11	2.13943e-09	his-47
WBGene00219816	2.84096	4.2456	0.000407664	0.0134826	C14E2.12
WBGene00007383	2.82678	4.59001	0.000106082	0.00444515	C06C6.9
WBGene00018426	2.78726	6.20762	9.21789e-11	1.69295e-08	F44E7.4
WBGene00003884	2.78575	6.31567	3.27761e-11	6.43008e-09	osm-3
WBGene00009470	2.75743	6.28414	7.40962e-12	1.599e-09	F36D3.4
WBGene00219700	2.74282	6.60411	1.08069e-13	2.9753e-11	linc-6
WBGene00000865	2.71773	5.84288	6.64263e-09	9.24826e-07	cyb-1
WBGene00019586	2.70757	5.39642	2.59039e-07	2.45717e-05	K09F6.3
WBGene00012695	2.69552	4.51014	0.000799815	0.0227855	Y39B6A.37
WBGene00014116	2.6781	6.27074	1.34981e-09	2.11847e-07	ZK858.2
WBGene00021148	2.61139	4.70052	0.000211933	0.00771902	W10G11.19
WBGene00010295	2.60889	4.96022	1.49583e-05	0.000858662	NA
WBGene00044502	2.57341	6.33996	1.27308e-08	1.64019e-06	C46G7.5
WBGene00021884	2.51739	7.93832	1.88135e-13	4.92115e-11	Y54G2A.19
WBGene00043068	2.49839	4.6441	0.000501433	0.0156259	F32E10.9
WBGene00009681	2.49065	4.37306	0.000871039	0.0244912	gipc-2
WBGene00010491	2.47261	6.29773	1.91266e-08	2.35859e-06	K02B7.3
WBGene00015688	2.4538	6.3418	9.91393e-11	1.74647e-08	C10G11.8
WBGene00012946	2.4237	4.83723	0.00022958	0.00829179	Y47H9B.2
WBGene00022020	2.40162	4.32585	0.000866594	0.0244459	hpo-39
WBGene00007301	2.36151	5.29483	1.31826e-06	0.000104397	C04F12.7
WBGene00020898	2.3537	5.88637	4.34021e-06	0.00028819	lido-16
WBGene00011203	2.33989	4.78288	0.000335107	0.0114334	R10E4.7
WBGene00304813	2.33692	4.55925	0.00158149	0.0395693	F07G6.11
WBGene00013440	2.32877	4.28656	0.00159987	0.0399135	nrps-1
WBGene00021808	2.2931	5.10486	3.84062e-05	0.00189441	Y53G8AM.8
WBGene00017186	2.28195	4.92842	2.96007e-05	0.00152091	F07B7.2
WBGene00235353	2.27076	6.01782	2.17416e-07	2.13266e-05	NA
WBGene00001131	2.2653	5.50214	2.74253e-06	0.000194045	dys-1
WBGene00044258	2.26521	8.09493	4.95343e-15	1.73902e-12	Y57G11C.51
WBGene00021608	2.25924	5.0781	0.000249905	0.00884092	Y46H3D.1
WBGene00006945	2.25863	5.49404	1.70532e-06	0.000131431	wars-1
WBGene00012674	2.25431	5.58953	1.61786e-07	1.64299e-05	bed-1
WBGene00017059	2.23361	5.57329	2.7549e-05	0.00144809	msrp-5
WBGene00016416	2.22773	5.78912	2.73991e-07	2.54311e-05	C34F11.5
WBGene00021416	2.22418	4.89894	0.000431444	0.0140537	mksr-2
WBGene00015908	2.18438	5.53473	1.56448e-06	0.000121663	C17F3.3
WBGene00021036	2.07254	6.43124	4.35106e-08	5.14498e-06	W05F2.4
WBGene00012700	2.07142	6.68622	2.05007e-09	3.05108e-07	Y39B6A.42
WBGene00018575	2.00185	5.05301	0.000165139	0.0063507	clec-119
WBGene00010102	-2.00843	4.655	0.000957736	0.0263286	F55C9.5
WBGene00045062	-2.02363	5.49114	2.768e-05	0.00144809	NA
WBGene00044541	-2.10028	5.34335	4.01455e-06	0.000272863	K09H11.11
WBGene00219707	-2.13848	7.90833	6.06567e-08	6.88933e-06	linc-8
WBGene00305992	-2.15513	4.9184	0.00047897	0.0153698	E02H9.13
WBGene00008622	-2.18197	4.45063	0.00121684	0.031638	F09C8.2
WBGene00219699	-2.18475	6.19708	1.34025e-05	0.00078169	linc-22
WBGene00019441	-2.18899	4.26521	0.00167814	0.0416212	NA
WBGene00077787	-2.19817	4.94343	0.000171132	0.00650753	T05E12.10
WBGene00010353	-2.20849	6.59419	5.65151e-10	9.2045e-08	memi-3
WBGene00201365	-2.23047	6.71779	3.80328e-07	3.31616e-05	ZK930.12
WBGene00202478	-2.24897	16.5138	5.75674e-06	0.00036809	ZK930.13
WBGene00003410	-2.25392	5.24306	7.29097e-06	0.000443209	mrp-4
WBGene00304806	-2.27714	4.99136	8.24855e-06	0.000494455	F41G4.13
WBGene00194681	-2.30468	6.03112	5.80512e-06	0.000368454	F40D4.16
WBGene00017828	-2.31341	4.53462	0.000637222	0.0188373	F26F4.6
WBGene00019787	-2.32521	5.02307	4.21805e-06	0.00028225	M70.5
WBGene00021886	-2.33266	5.51451	2.28632e-06	0.000165844	NA
WBGene00006975	-2.34522	4.56728	0.00189642	0.0458541	zfp-1
WBGene00000380	-2.37795	4.57074	0.000183708	0.00689465	cct-5
WBGene00195233	-2.39734	4.74467	0.00166892	0.0415163	F31E9.11
WBGene00004762	-2.43832	4.82159	0.000555919	0.0169565	sel-5
WBGene00077762	-2.44555	5.37497	3.16262e-06	0.000220159	Y57G11C.499
WBGene00018872	-2.44859	4.79761	1.78181e-05	0.000992296	F55C12.5
WBGene00015273	-2.48077	5.26971	2.33909e-06	0.000168258	mct-2
WBGene00003373	-2.53365	4.85323	1.84718e-05	0.00102211	mlh-1
WBGene00014987	-2.55192	4.21148	0.00138024	0.0356714	NA
WBGene00009572	-2.61058	4.91373	3.35892e-05	0.0016897	F40D4.13
WBGene00044227	-2.66815	5.52409	2.73732e-08	3.28174e-06	C07A9.13
WBGene00023069	-2.76968	7.40112	9.97849e-09	1.32514e-06	rncs-1
WBGene00022206	-2.79208	4.83379	6.33773e-06	0.000393578	Y73B3A.4
WBGene00013953	-2.80695	4.62051	0.000504713	0.0156715	ZK262.8
WBGene00219725	-2.832	4.37183	0.000177347	0.00668498	linc-63
WBGene00015989	-2.84155	4.65313	4.80031e-06	0.000313911	NA
WBGene00201400	-2.84623	6.67116	3.23152e-07	2.90568e-05	R09E10.15
WBGene00017629	-2.84999	4.68513	0.000309781	0.0106535	F20B6.5
WBGene00010042	-2.97311	4.12628	0.000146824	0.0058405	bcs-1
WBGene00185076	-3.00286	5.54065	1.45258e-05	0.000841522	Y7A9A.79
WBGene00012366	-3.01157	4.48952	0.000197067	0.00723866	maea-1
WBGene00022360	-3.05828	4.16821	0.000736873	0.0212023	ints-3
WBGene00045366	-3.12439	9.08328	1.10299e-13	2.9753e-11	NA
WBGene00007766	-3.12607	4.20612	0.00063143	0.0187303	C27C7.1
WBGene00009021	-3.12731	4.84002	1.78822e-07	1.77425e-05	F21D9.8
WBGene00045410	-3.12914	6.05668	7.3268e-08	8.10832e-06	NA
WBGene00022379	-3.35976	4.29104	0.00152682	0.0385367	Y94H6A.7
WBGene00044728	-3.4362	5.5704	4.09726e-05	0.00198694	Y53F4B.45
WBGene00021013	-3.46547	3.92455	0.00118959	0.0311168	W03G1.8
WBGene00002007	-3.54323	4.47085	1.69583e-05	0.000950545	hsp-3
WBGene00011348	-3.54828	3.96171	0.00140257	0.0361402	T01H3.2
WBGene00013638	-3.55712	5.55113	1.69242e-07	1.69872e-05	NA
WBGene00007165	-3.56164	3.97469	0.000523866	0.0161626	NA
WBGene00018496	-3.63691	4.01738	0.00146799	0.0374902	F46F5.5
WBGene00021051	-3.65662	4.02523	0.000668554	0.0196291	W05H9.4
WBGene00014914	-3.66767	4.5524	6.81393e-06	0.000417148	Y52B11A.11
WBGene00020352	-3.706	4.49968	0.000231814	0.00833757	NA
WBGene00004148	-3.71447	4.03822	0.000581247	0.0174518	pqn-65
WBGene00195253	-3.7579	4.03899	0.000941162	0.0260388	NA
WBGene00004240	-3.80858	4.60179	2.54604e-06	0.000181632	NA
WBGene00013917	-3.83549	4.12258	7.7407e-05	0.00337463	cdk-11.2
WBGene00015731	-3.8739	4.13742	0.000143148	0.00572062	C13B7.6
WBGene00013644	-3.88365	4.64012	2.73778e-05	0.00144809	NA
WBGene00021227	-3.89671	5.39255	1.52098e-12	3.54841e-10	mct-1
WBGene00043988	-3.91205	4.71254	8.31591e-09	1.12161e-06	AC8.10
WBGene00018537	-4.03401	4.80097	1.09969e-07	1.17031e-05	NA
WBGene00020456	-4.16954	4.31365	3.97197e-05	0.00194807	fbxa-60
WBGene00017729	-4.32285	4.42208	1.79349e-06	0.000135802	NA
WBGene00014660	-4.34295	4.45307	5.07745e-06	0.000329538	NA
WBGene00009247	-4.61317	4.6263	2.66061e-07	2.49634e-05	bath-45
WBGene00020770	-4.89276	3.66738	0.00196246	0.0467955	eat-17
WBGene00021464	-4.89277	3.66777	0.00196246	0.0467955	ugt-31
WBGene00019267	-4.89296	3.673	0.00196246	0.0467955	H39E20.1
WBGene00022315	-4.89315	3.67784	0.000982271	0.0265798	Y81B9A.1
WBGene00174784	-5.01987	3.73482	0.00155261	0.0390733	21ur-13735
WBGene00009490	-5.02606	3.73763	0.000982271	0.0265798	fbxa-99
WBGene00007133	-5.02606	3.73803	0.000982271	0.0265798	B0284.3
WBGene00003653	-5.02616	3.74043	0.000491708	0.0154343	nhr-63
WBGene00195060	-5.02616	3.74043	0.000491708	0.0154343	linc-14
WBGene00007982	-5.06753	3.74847	0.00101655	0.027336	pxd-1
WBGene00009558	-5.12474	3.79038	0.000855875	0.0242227	F39B2.8
WBGene00021387	-5.14085	3.78998	0.000567105	0.0172104	Y37F4.6
WBGene00172668	-5.14762	3.79235	0.000491708	0.0154343	21ur-10499
WBGene00022272	-5.14762	3.79235	0.000491708	0.0154343	NA
WBGene00007771	-5.14782	3.79752	0.000491708	0.0154343	C27C12.1
WBGene00003744	-5.1488	3.80073	0.000275398	0.00962443	nlp-6
WBGene00005436	-5.17673	3.80353	0.00100978	0.0272389	srh-228
WBGene00011433	-5.26008	3.85493	0.000246166	0.00874448	pde-1
WBGene00013859	-5.26009	3.85535	0.000246166	0.00874448	ZC247.1
WBGene00013954	-5.26038	3.86288	0.000123253	0.00504226	ZK262.9
WBGene00010585	-5.27441	3.86329	0.000259547	0.00914454	K05C4.9
WBGene00047468	-5.27547	3.86205	0.000501127	0.0156259	21ur-29
WBGene00017265	-5.31552	3.87002	0.000524275	0.0161626	snpc-1.3
WBGene00001330	-5.31949	5.13683	1.53338e-09	2.3636e-07	eps-8
WBGene00013300	-5.33128	3.87283	0.000539816	0.0165825	lgc-7
WBGene00011721	-5.34692	3.90493	0.000192833	0.00711338	NA
WBGene00013338	-5.36433	3.91282	0.000123253	0.00504226	lgc-8
WBGene00001403	-5.36716	3.91989	7.22212e-05	0.00320275	fbl-1
WBGene00166793	-5.46154	3.96772	6.17178e-05	0.00286857	21ur-8725
WBGene00002065	-5.46156	3.96857	6.17178e-05	0.00286857	iff-2
WBGene00077646	-5.49583	3.98352	7.73347e-05	0.00337463	NA
WBGene00018309	-5.55004	4.02105	4.87663e-05	0.00232569	NA
WBGene00010433	-5.55253	4.01872	3.09079e-05	0.00156939	H40L08.1
WBGene00007076	-5.55264	4.02191	3.09079e-05	0.00156939	AC8.4
WBGene00021027	-5.56689	4.02977	3.58059e-05	0.0017763	W04C9.5
WBGene00008517	-5.59679	6.57695	1.04714e-20	6.45639e-18	F02C12.3
WBGene00018664	-5.60058	3.99061	0.000582267	0.0174518	NA
WBGene00047940	-5.60094	4.03723	6.44221e-05	0.0029268	21ur-3323
WBGene00014130	-5.63801	4.06559	1.54801e-05	0.000879109	ZK892.6
WBGene00013009	-5.70999	4.08909	5.22051e-05	0.00246248	fbxc-23
WBGene00009696	-5.77882	4.13744	3.52407e-05	0.00175837	F44F1.4
WBGene00001042	-5.78767	4.16127	5.64273e-06	0.000363493	dnj-24
WBGene00018193	-5.78831	4.16355	6.12643e-06	0.000383213	F39C12.1
WBGene00169273	-5.86839	4.21564	1.9461e-06	0.000144817	21ur-6904
WBGene00017395	-5.86839	4.21609	9.75112e-07	8.01635e-05	F12A10.6
WBGene00219861	-5.90394	4.23113	2.90615e-06	0.000203951	C52D10.131
WBGene00019872	-5.9407	4.26537	8.85008e-07	7.41688e-05	R04E5.9
WBGene00007075	-5.96747	4.27629	1.18114e-06	9.61848e-05	AC8.3
WBGene00043989	-6.00359	4.30249	4.8864e-07	4.17617e-05	AC8.11
WBGene00001008	-6.03808	4.33529	1.33613e-06	0.00010485	dlk-1
WBGene00166307	-6.20533	4.41123	9.05242e-07	7.51351e-05	21ur-10671
WBGene00047778	-6.20621	4.44158	8.18369e-08	8.94198e-06	21ur-782
WBGene00169570	-6.21362	4.43841	1.1938e-06	9.63073e-05	21ur-9428
WBGene00047356	-6.25018	4.44554	4.0601e-06	0.000273803	21ur-4472
WBGene00200247	-6.30769	4.51336	4.7214e-08	5.50745e-06	VF15C11L.1
WBGene00011839	-6.44482	4.60546	1.95033e-09	2.95356e-07	T19C4.5
WBGene00171330	-6.48453	4.62792	6.75029e-08	7.56734e-06	21ur-6112
WBGene00000819	-6.53751	4.68835	2.46197e-10	4.16701e-08	csp-1
WBGene00167238	-6.73028	4.77653	1.17188e-07	1.21876e-05	21ur-13819
WBGene00013415	-6.78018	4.83541	4.1482e-09	5.96787e-07	ilcr-1
WBGene00001439	-6.8609	4.91529	3.18574e-10	5.28832e-08	fkh-7
WBGene00045297	-6.89652	4.96184	9.90569e-13	2.37516e-10	fbxc-43
WBGene00006441	-6.90921	4.969	4.14801e-12	9.42253e-10	cpna-4
WBGene00050365	-7.17908	5.18886	6.81199e-15	2.26158e-12	21ur-4013
WBGene00173787	-7.20017	5.13058	5.09708e-09	7.21279e-07	21ur-9347
WBGene00019517	-7.34603	5.32508	2.02935e-15	7.61624e-13	NA
WBGene00168753	-7.36567	5.29274	2.95945e-11	5.94093e-09	21ur-7161
WBGene00016056	-7.52741	5.48071	2.99769e-16	1.2322e-13	C24D10.5
WBGene00048985	-7.58536	5.47015	3.56431e-11	6.83714e-09	21ur-2773
WBGene00172066	-7.62164	5.54718	2.82407e-16	1.21887e-13	21ur-12576
WBGene00206497	-7.75713	7.36904	4.86399e-39	8.39719e-36	NA
WBGene00020146	-7.77167	5.69238	3.88217e-20	2.23406e-17	got-1.2
WBGene00001190	-7.89658	5.74043	1.06862e-14	3.41642e-12	egl-23
WBGene00045550	-7.95322	5.82197	1.27536e-17	6.47585e-15	21ur-380
WBGene00165447	-8.32573	6.10124	8.83249e-14	2.5414e-11	21ur-15293
WBGene00045066	-8.40648	6.2313	7.51978e-21	4.99313e-18	NA
WBGene00013640	-8.93656	6.7274	1.61622e-24	1.26829e-21	Y105C5A.17
WBGene00170124	-9.10057	6.91527	2.45519e-34	2.64915e-31	21ur-13879
WBGene00174825	-9.13557	8.72108	1.19267e-39	2.57379e-36	21ur-10050
WBGene00174037	-10.0226	7.73206	3.96203e-17	1.90001e-14	21ur-10514
WBGene00048395	-10.3204	8.08852	6.2185e-36	7.6683e-33	21ur-3702
WBGene00169988	-10.6823	10.2735	7.49282e-72	6.46781e-68	21ur-14950
WBGene00010952	-10.7578	8.52422	2.91262e-36	4.1903e-33	NA

## Sheet: Aβ;α-syn vs Aβ;α-syn;tofu-1 
Aβ;α-syn(A53T) vs Aβ;α-syn(A53T);tofu-1 strain Differentally expressed 22G-RNAs
gene	logFC	logCPM	PValue	FDR	Targets
WBGene00304906	9.13109	8.39531	3.46308e-55	3.08318e-51	Y81B9A.5
WBGene00010768	6.94007	4.70843	1.5324e-11	3.3275e-09	K11D2.1
WBGene00006771	6.87201	6.06911	8.90605e-27	1.13272e-23	tln-1
WBGene00006513	6.31418	4.25384	1.21794e-07	1.37257e-05	rimb-1
WBGene00016435	5.90526	3.99746	7.72068e-06	0.00048236	C35B1.5
WBGene00220238	5.29157	7.7423	1.77575e-41	3.95238e-38	ZK185.9
WBGene00022519	5.25517	5.29302	5.03957e-17	2.13654e-14	cdk-14
WBGene00006616	5.20686	3.62057	0.00126041	0.0339015	trp-4
WBGene00014311	5.18511	3.61819	0.00114733	0.0313335	F08G2.10
WBGene00021509	5.1842	3.61753	0.000980749	0.0277706	Y41D4A.7
WBGene00019538	5.18025	3.61667	0.00142845	0.0372946	K08D12.4
WBGene00000685	4.9413	5.02507	7.80743e-14	2.39688e-11	col-111
WBGene00009224	4.94004	5.02931	2.09315e-14	7.14646e-12	F28F8.7
WBGene00001119	4.5985	4.77187	1.1017e-10	2.08689e-08	dyf-3
WBGene00013536	4.52215	4.15619	5.29106e-06	0.00035959	Y73F8A.32
WBGene00206362	4.51217	4.69911	3.05627e-11	6.18408e-09	B0041.11
WBGene00003884	4.51107	5.68088	5.24732e-20	2.9198e-17	osm-3
WBGene00220084	4.40304	4.10253	1.93573e-06	0.000153873	T23B12.14
WBGene00004235	4.39234	4.5951	2.18972e-08	2.99924e-06	ptr-21
WBGene00304813	4.37509	4.99431	5.24524e-12	1.26212e-09	F07G6.11
WBGene00000140	4.23615	5.45976	2.64614e-14	8.4138e-12	anc-1
WBGene00011805	4.11759	4.42396	1.53131e-08	2.16401e-06	T16G12.4
WBGene00009323	4.10871	3.93768	3.08037e-05	0.00161267	best-13
WBGene00001895	3.9088	4.29601	1.21794e-07	1.37257e-05	his-21
WBGene00021239	3.90546	9.38148	2.84249e-34	5.06133e-31	Y20F4.4
WBGene00044502	3.8319	6.42631	2.21424e-23	1.97134e-20	C46G7.5
WBGene00219822	3.7508	4.54407	9.01352e-08	1.11455e-05	C17H12.36
WBGene00010295	3.7505	4.19482	9.69368e-07	8.37892e-05	NA
WBGene00044213	3.72547	4.8031	2.14921e-08	2.98976e-06	Y102A5C.36
WBGene00015577	3.59056	3.68527	0.000980749	0.0277706	ugt-64
WBGene00016905	3.59037	3.68407	0.000980749	0.0277706	ztf-3
WBGene00195438	3.57284	4.09785	4.05361e-05	0.00200496	K08H10.13
WBGene00001925	3.449	4.82884	6.0893e-08	7.74472e-06	his-51
WBGene00043068	3.38369	3.98923	0.000266793	0.0102825	F32E10.9
WBGene00013440	3.37361	3.99122	0.000200162	0.00813718	nrps-1
WBGene00004840	3.3455	4.28372	5.81657e-06	0.00038936	sls-2.8
WBGene00045272	3.30386	8.40594	2.17519e-29	3.22762e-26	F59C12.4
WBGene00196066	3.13947	3.87611	0.00137285	0.0361611	T19C4.17
WBGene00011737	3.12	6.73478	4.40483e-20	2.80116e-17	sqst-1
WBGene00012548	3.11616	5.70281	1.63278e-10	2.90733e-08	Y37D8A.6
WBGene00219700	3.11046	7.05497	3.62865e-21	2.69215e-18	linc-6
WBGene00003477	3.057	4.37299	1.38211e-05	0.000804245	mtm-5
WBGene00009299	3.0003	4.53935	3.51321e-06	0.000252243	F31E9.6
WBGene00013736	2.98719	4.88957	5.93894e-07	5.68542e-05	gtf-2A2
WBGene00014977	2.97821	4.54178	6.29849e-06	0.000412319	NA
WBGene00004249	2.91284	4.67628	3.99087e-06	0.000279769	pvf-1
WBGene00018537	2.91041	6.95148	4.96788e-20	2.9198e-17	NA
WBGene00001935	2.86707	5.8793	2.41948e-13	6.94859e-11	his-61
WBGene00000081	2.82003	6.7626	2.1673e-14	7.14646e-12	ads-1
WBGene00001684	2.65249	4.49903	0.000772038	0.0237016	gpd-2
WBGene00001928	2.64783	3.92707	0.000982561	0.0277706	his-54
WBGene00021884	2.5062	7.46709	3.32967e-19	1.74377e-16	Y54G2A.19
WBGene00020216	2.47672	5.18045	7.91204e-07	7.33759e-05	trap-2
WBGene00044258	2.4528	7.9962	1.11382e-20	7.62792e-18	Y57G11C.51
WBGene00197243	2.39387	5.74494	0.000509011	0.0171009	C06G1.11
WBGene00007675	2.37321	5.09814	1.0597e-07	1.27494e-05	C18D4.6
WBGene00017058	2.37028	4.36343	0.000280529	0.0104939	msrp-6
WBGene00001939	2.33616	4.18203	0.00150211	0.0386512	his-65
WBGene00003941	2.32196	4.48788	0.000182713	0.00753101	pbo-1
WBGene00004321	2.10162	5.60851	8.10236e-07	7.43663e-05	rcan-1
WBGene00015456	2.06959	5.58704	5.70898e-07	5.58539e-05	C04G6.6
WBGene00018310	2.0643	5.79277	2.56071e-07	2.59069e-05	F41G4.7
WBGene00219609	2.03099	4.90168	0.000123686	0.00537157	linc-7
WBGene00199302	-2.01272	6.05372	5.37619e-05	0.00257334	R11.7
WBGene00195605	-2.01982	8.5111	2.40861e-09	3.69721e-07	Y53C10A.16
WBGene00200460	-2.02865	6.2501	1.50209e-05	0.00085725	B0212.7
WBGene00200077	-2.03684	8.5758	5.90952e-12	1.38454e-09	F01G12.15
WBGene00195972	-2.03787	6.06511	2.94807e-05	0.00155306	C38C6.9
WBGene00019507	-2.04446	5.03526	0.00156985	0.0400469	K07H8.7
WBGene00017672	-2.05528	5.04404	0.00086097	0.0256293	F21F3.2
WBGene00022003	-2.05758	5.58199	0.000278492	0.0104939	Y59E9AR.8
WBGene00201278	-2.07708	6.18606	0.000487115	0.0164897	R04D3.13
WBGene00013325	-2.07965	5.58577	1.60039e-05	0.000907535	Y57G11C.36
WBGene00044300	-2.12951	5.47237	3.9529e-05	0.00200496	D1022.9
WBGene00202187	-2.13447	8.83683	2.95355e-23	2.3905e-20	M01E10.5
WBGene00200080	-2.13975	4.86301	0.000833964	0.0250837	C32D5.18
WBGene00014240	-2.14563	6.23176	1.08716e-07	1.29053e-05	htas-1
WBGene00202271	-2.149	6.03203	0.000104656	0.00470583	W02G9.9
WBGene00018004	-2.17809	4.89585	0.00070628	0.0220494	F33D11.7
WBGene00196907	-2.17868	6.75675	1.51221e-06	0.000125824	F22G12.9
WBGene00022760	-2.18474	5.13386	0.000241163	0.00950033	NA
WBGene00201160	-2.19671	6.06876	4.02895e-05	0.00200496	T05A8.10
WBGene00017729	-2.23364	4.93004	0.00163525	0.0413599	NA
WBGene00195702	-2.24084	4.93557	0.00158694	0.0402523	F49C5.14
WBGene00197589	-2.27251	8.89932	1.05103e-08	1.50924e-06	C39D10.14
WBGene00201363	-2.29117	4.96122	0.000824766	0.0248912	Y73F8A.1171
WBGene00198024	-2.30398	6.01748	0.000117905	0.00514561	H08J11.6
WBGene00009021	-2.30841	4.68159	0.00177545	0.0441533	F21D9.8
WBGene00014048	-2.31358	10.0257	1.91278e-24	1.89216e-21	ZK666.8
WBGene00197058	-2.31573	6.26358	1.56286e-07	1.69352e-05	ZK617.10
WBGene00016565	-2.32482	4.98911	0.000255891	0.0099052	C41D11.6
WBGene00195969	-2.3363	5.45446	0.00122665	0.0332954	ZK563.8
WBGene00009572	-2.34821	4.71111	0.00168366	0.0422357	F40D4.13
WBGene00198701	-2.35313	6.2947	5.84339e-08	7.53967e-06	F08F1.16
WBGene00021051	-2.37268	4.74121	0.00218756	0.0497572	W05H9.4
WBGene00020686	-2.37538	5.65412	2.88709e-06	0.000215998	T22D1.8
WBGene00201220	-2.39989	9.06815	2.63459e-25	2.93197e-22	F15A8.15
WBGene00201572	-2.4101	7.12151	3.49015e-06	0.000252243	R04D3.14
WBGene00018347	-2.44487	4.77485	0.000889975	0.0262366	F42C5.5
WBGene00009941	-2.52837	4.83016	0.00022909	0.00914612	F52F12.8
WBGene00004455	-2.53848	4.45468	0.000863617	0.0256293	rpl-42
WBGene00199452	-2.54643	6.64034	1.75274e-11	3.62898e-09	Y105C5A.1277
WBGene00197950	-2.55919	8.50392	9.82293e-13	2.63672e-10	K02B12.11
WBGene00019302	-2.59129	4.88144	0.000737602	0.0228811	K02D10.2
WBGene00008517	-2.61459	7.40881	1.09294e-13	3.24348e-11	F02C12.3
WBGene00015004	-2.6784	4.93998	0.000109226	0.00483801	B0034.4
WBGene00009039	-2.69824	4.55888	0.0010663	0.0297385	F22B3.8
WBGene00003083	-2.69892	4.55595	0.000280529	0.0104939	lst-1
WBGene00001764	-2.69993	4.56041	0.00107717	0.0297897	gst-16
WBGene00018664	-2.71338	4.96701	5.32428e-05	0.00256228	NA
WBGene00201369	-2.73774	4.58534	0.00153951	0.0394992	F55F3.8
WBGene00197613	-2.76936	5.00412	7.12935e-05	0.00333346	F49D11.13
WBGene00001424	-2.77427	4.61501	0.00145668	0.0379204	fis-1
WBGene00021927	-2.78149	4.6012	0.000632963	0.0204919	abhd-14
WBGene00196863	-2.80665	8.51121	1.50437e-11	3.3275e-09	F52E10.8
WBGene00000959	-2.83329	4.64843	0.000796881	0.0241314	dgk-2
WBGene00004198	-2.88887	4.70342	0.00193982	0.0462855	prx-13
WBGene00015287	-2.89857	5.65917	9.26017e-08	1.12936e-05	osta-1
WBGene00044227	-2.94125	5.91921	1.25795e-07	1.38265e-05	C07A9.13
WBGene00015099	-3.00731	6.45318	1.1002e-12	2.79859e-10	ggtb-1
WBGene00195652	-3.01344	5.18239	7.40075e-06	0.000470635	K11H3.9
WBGene00200903	-3.03089	4.79395	0.000916607	0.0267559	K04C2.10
WBGene00017644	-3.06408	5.79316	6.34688e-09	9.26333e-07	exc-9
WBGene00007309	-3.10436	5.25016	1.76417e-06	0.000141499	C04G2.10
WBGene00019899	-3.13791	4.26062	0.00132173	0.0352169	R05G6.5
WBGene00045058	-3.13796	4.26478	0.00132173	0.0352169	gadr-5
WBGene00201077	-3.1472	5.80042	2.47166e-05	0.00134757	T10B10.14
WBGene00200580	-3.16513	4.87899	7.46359e-05	0.00344292	C28G1.7
WBGene00195226	-3.2552	4.33542	0.00135632	0.0358317	ZC404.16
WBGene00017679	-3.26688	4.3454	0.000415367	0.0144454	F21F8.5
WBGene00000546	-3.38043	4.40944	0.000502671	0.0169518	clp-6
WBGene00001749	-3.43233	4.44702	0.00115435	0.0314288	gst-1
WBGene00195997	-3.43375	4.4473	0.000417752	0.0144544	F42H10.10
WBGene00001433	-3.436	5.07777	1.43057e-06	0.000121299	fkb-8
WBGene00002184	-3.48065	4.4884	0.000951641	0.0275976	kel-1
WBGene00014130	-3.5434	4.5181	7.45435e-05	0.00344292	ZK892.6
WBGene00000788	-3.59426	4.5525	0.000158645	0.00660008	cpz-1
WBGene00008243	-3.59429	4.55325	0.000158645	0.00660008	C50H2.7
WBGene00019267	-3.59453	4.56104	0.000158645	0.00660008	H39E20.1
WBGene00200957	-3.73265	4.64966	6.11469e-05	0.0028957	T02G6.12
WBGene00020146	-3.73875	6.0835	1.3153e-10	2.4396e-08	got-1.2
WBGene00020183	-4.28078	5.04892	1.14854e-07	1.32798e-05	T03D3.5
WBGene00077762	-4.32496	5.08246	1.24169e-07	1.38185e-05	Y57G11C.499
WBGene00044268	-4.76746	3.8214	0.00195997	0.0462855	NA
WBGene00045434	-4.76746	3.8214	0.00195997	0.0462855	Y95D11A.3
WBGene00050936	-4.76751	3.82316	0.00195997	0.0462855	ZK856.16
WBGene00004933	-4.76751	3.82316	0.00195997	0.0462855	sod-4
WBGene00004259	-4.76753	3.82401	0.00195997	0.0462855	pyr-1
WBGene00008782	-4.76756	3.82485	0.00195997	0.0462855	sdz-14
WBGene00000545	-4.76758	3.82577	0.00195997	0.0462855	clp-4
WBGene00007984	-4.7676	3.82662	0.00195997	0.0462855	irx-1
WBGene00019498	-4.76763	3.82753	0.00195997	0.0462855	K07E8.7
WBGene00008802	-4.87075	3.88261	0.000980749	0.0277706	acp-2
WBGene00020052	-4.87075	3.88261	0.000980749	0.0277706	R13A5.10
WBGene00004045	-4.87195	3.88254	0.00106141	0.0297162	pll-1
WBGene00010371	-4.96797	3.93375	0.00219981	0.0497572	NA
WBGene00165447	-5.0529	3.98324	0.00108077	0.0297897	21ur-15293
WBGene00007133	-5.14197	4.03063	0.00184058	0.0451424	B0284.3
WBGene00196467	-5.14202	4.03234	0.00184058	0.0451424	F43C9.5
WBGene00013717	-5.14212	4.03571	0.00184058	0.0451424	madf-10
WBGene00018496	-5.14214	4.03653	0.00184058	0.0451424	F46F5.5
WBGene00006594	-5.14217	4.03743	0.00184058	0.0451424	tom-1
WBGene00016846	-5.22231	4.08324	0.000982561	0.0277706	C50F7.6
WBGene00011120	-5.37031	4.1693	0.000522514	0.017358	R07E5.15
WBGene00199976	-5.37036	4.17098	0.000522514	0.017358	T04C12.24
WBGene00013547	-5.43871	4.2131	0.000290841	0.010789	Y75B8A.10
WBGene00013640	-5.43903	4.21238	0.000276926	0.0104914	Y105C5A.17
WBGene00220258	-5.43918	4.21725	0.000276926	0.0104914	C50C3.19
WBGene00001745	-5.4392	4.21813	0.000276926	0.0104914	gsa-1
WBGene00044131	-5.44162	4.21805	0.000352717	0.0126622	Y45G12C.16
WBGene00021027	-5.46367	4.2239	0.000708315	0.0220494	W04C9.5
WBGene00001814	-5.50458	4.25241	0.000276926	0.0104914	haf-4
WBGene00022848	-5.5048	4.25978	0.000146326	0.00626318	ZK1055.7
WBGene00000819	-5.56735	4.29366	0.000146326	0.00626318	csp-1
WBGene00045550	-5.59701	4.32741	0.000534553	0.0176919	21ur-380
WBGene00011712	-5.68532	4.37518	4.05361e-05	0.00200496	T11F9.10
WBGene00002100	-5.74079	4.41248	2.28505e-05	0.00126359	ins-17
WBGene00014914	-5.74085	4.41316	2.12629e-05	0.00118315	Y52B11A.11
WBGene00011291	-5.77215	4.44205	0.00013149	0.00568277	R102.4
WBGene00007405	-5.79434	4.451	1.11311e-05	0.000660669	C07A9.9
WBGene00006570	-5.85237	4.49083	1.82786e-05	0.00102821	tig-2
WBGene00016264	-5.89391	4.51256	6.63099e-06	0.000430918	C30F12.5
WBGene00174037	-5.89665	4.51952	1.14024e-05	0.000669106	21ur-10514
WBGene00001439	-5.89665	4.51952	1.14236e-05	0.000669106	fkh-7
WBGene00012107	-5.9406	4.54605	7.50817e-06	0.00047408	T27F6.8
WBGene00011839	-5.94356	4.54838	5.81657e-06	0.00038936	T19C4.5
WBGene00013009	-5.94363	4.55072	3.03441e-06	0.000225128	fbxc-23
WBGene00004240	-6.07902	4.64723	8.22158e-07	7.46906e-05	NA
WBGene00199692	-6.08044	4.65424	9.47621e-07	8.27124e-05	R07H5.12
WBGene00219725	-6.12167	4.68463	4.27099e-07	4.22496e-05	linc-63
WBGene00014206	-6.1628	4.71136	2.21606e-07	2.26777e-05	nit-1
WBGene00019735	-6.16285	4.71281	2.21606e-07	2.26777e-05	M02F4.1
WBGene00200110	-6.48118	4.94654	2.76897e-08	3.67943e-06	F52D10.11
WBGene00170124	-6.52003	4.9725	2.45361e-08	3.30977e-06	21ur-13879
WBGene00235389	-6.53941	5.01124	2.06962e-06	0.00016163	C46G7.111
WBGene00019517	-6.91231	5.28697	1.73075e-09	2.80161e-07	NA
WBGene00185098	-6.9508	5.3129	1.51456e-10	2.75187e-08	Y71G12B.35
WBGene00200247	-6.95364	5.31612	1.75334e-10	3.06077e-08	VF15C11L.1
WBGene00048395	-6.99087	5.34616	9.44576e-11	1.82817e-08	21ur-3702
WBGene00169988	-7.41056	7.71418	8.20506e-48	3.65248e-44	21ur-14950
WBGene00206497	-7.44127	7.74101	1.38567e-46	4.11221e-43	NA
WBGene00018837	-7.59554	5.84507	5.56712e-15	1.98256e-12	F54G2.1
WBGene00174825	-7.63708	5.88141	4.10285e-15	1.52199e-12	21ur-10050
WBGene00010952	-7.8871	6.09475	1.1299e-17	5.02973e-15	NA
