# Supplementary material for: PIWI-interacting RNA expression regulates pathogenesis in a Caenorhabditis elegans model of Lewy body disease
Source: Nat Commun. 2023 Oct 2;14:6137. doi: 10.1038/s41467-023-41881-8 (PMC10545829; doi:10.1038/s41467-023-41881-8)
Supplement: Supplementary file 7 — Supplementary Data 5 [file 41467_2023_41881_MOESM7_ESM.xlsx]

## Sheet: N2 vs tofu-1
N2 vs tofu-1 strain Differentally expressed genes
WormbaseID	Gene	logFC	logCPM	PValue	FDR
WBGene00006140	str-81	9.56477	2.63957	1.66e-89	4.9e-86
WBGene00023270	F17E9.14	8.61126	-1.27787	1.87e-19	6.12e-17
WBGene00018057	F35F10.7	6.76723	-0.820499	1.42e-09	1.76e-07
WBGene00022349	Y82E9BR.17	6.2785	-0.433023	0.000431167	0.0127532
WBGene00012537	Y37A1B.4	6.05013	-0.503536	3.98e-06	0.000247436
WBGene00005195	srg-38	5.66978	-1.44872	8.1e-05	0.00321782
WBGene00017871	F28A10.3	5.58542	-0.647058	9.66e-05	0.00368818
WBGene00017930	F29G9.1	5.43363	-1.38637	0.000332087	0.0103856
WBGene00009611	F41D3.6	5.2241	-1.36305	0.00116817	0.0281621
WBGene00022512	dot-1.5	5.13723	-0.290716	0.000667514	0.0181852
WBGene00020597	T20B6.1	4.34829	0.148853	7.99e-11	1.19e-08
WBGene00000989	dhs-26	3.98458	4.71633	2.27e-27	1.15e-24
WBGene00009247	bath-45	3.88033	3.74078	1.75e-39	1.98e-36
WBGene00016885	fbxb-97	3.8383	3.53357	1.82e-24	7.87e-22
WBGene00017182	F02E11.4	3.80645	-0.346489	1.17e-07	1.02e-05
WBGene00003522	nas-3	3.73875	2.38391	6.75e-19	1.95e-16
WBGene00010528	K03D3.2	3.44863	-0.775348	5.24e-06	0.000315072
WBGene00219725	linc-63	3.43022	2.14084	1.05e-13	2.21e-11
WBGene00004240	puf-4	3.36385	-0.128595	1.14e-08	1.18e-06
WBGene00021233	Y19D10B.4	3.18836	0.114928	3.14e-06	0.000198484
WBGene00013049	Y50E8A.6	3.11255	-0.408683	5e-05	0.002173
WBGene00021230	Y19D10B.1	3.04463	-0.956361	4.78e-05	0.00209353
WBGene00010216	F57G8.7	2.86802	-0.289478	0.000190928	0.00657095
WBGene00022890	fbxa-224	2.83694	4.03997	3.87e-32	2.85e-29
WBGene00011539	fbxa-135	2.8259	0.226459	1.79e-07	1.49e-05
WBGene00016299	C32B5.6	2.74309	1.7856	6.67e-13	1.24e-10
WBGene00013152	Y53F4B.5	2.72741	-0.0278141	3.14e-10	4.37e-08
WBGene00018688	F52D2.6	2.71172	-0.435813	0.000194948	0.00664411
WBGene00008301	dct-3	2.70074	-0.547615	5.24e-07	3.96e-05
WBGene00219627	anr-3	2.60024	2.3306	2.5e-14	5.58e-12
WBGene00015869	nhr-257	2.55059	-0.30855	3.58e-06	0.000225216
WBGene00020598	T20B6.2	2.53289	0.483415	6.17e-09	6.58e-07
WBGene00020329	bath-26	2.52095	-0.289693	0.00170176	0.0380956
WBGene00016273	C30G12.1	2.48035	0.00956932	2.05e-05	0.00104178
WBGene00014663	C01G6.10	2.38848	1.73575	7.86e-08	7.01e-06
WBGene00020674	T22B7.7	2.37544	8.10966	2.14e-19	6.7e-17
WBGene00013547	Y75B8A.10	2.3613	1.28686	6.46e-07	4.81e-05
WBGene00011046	R05H10.7	2.34952	0.080647	0.000470442	0.0136142
WBGene00194821	dmsr-16	2.34782	-0.288424	0.000919974	0.023324
WBGene00020451	fbxa-11	2.33619	4.70951	2.54e-26	1.25e-23
WBGene00008069	C43D7.7	2.321	-0.083294	0.000152589	0.00549542
WBGene00003096	lys-7	2.32019	4.7767	3.95e-13	7.87e-11
WBGene00001544	gcy-19	2.31578	-0.122604	1.34e-05	0.000722813
WBGene00010487	K02A11.2	2.30726	1.39435	8.79e-12	1.5e-09
WBGene00020386	cyp-34A4	2.29732	2.5368	5.62e-15	1.29e-12
WBGene00009224	F28F8.7	2.26214	4.70506	5.36e-26	2.55e-23
WBGene00017973	ift-81	2.25098	-0.773701	0.00109205	0.0267208
WBGene00015896	C17C3.15	2.24402	5.23756	3.14e-25	1.44e-22
WBGene00021701	Y48G9A.7	2.22652	0.471959	3.41e-07	2.76e-05
WBGene00013586	Y80D3A.8	2.22418	1.84454	4.2e-12	7.36e-10
WBGene00044376	Y49F6B.12	2.20987	1.18829	9.02e-06	0.000507248
WBGene00001399	fat-7	2.20955	4.67763	3.57e-09	4.17e-07
WBGene00020343	acs-3	2.20026	4.12856	2.93e-16	7.31e-14
WBGene00044306	F58F9.8	2.1883	-0.918615	0.000748939	0.0199491
WBGene00012159	VY10G11R.1	2.17956	1.00917	5.3e-09	5.96e-07
WBGene00017586	F19B10.4	2.17775	-0.393209	4.57e-05	0.002028
WBGene00007179	B0457.4	2.13426	0.789211	7.93e-05	0.00318421
WBGene00020276	T05H4.15	2.11875	1.15786	5.04e-10	6.81e-08
WBGene00021772	math-45	2.06319	0.647678	2.57e-09	3.1e-07
WBGene00012961	Y47H10A.5	2.03655	2.61001	9.03e-08	7.97e-06
WBGene00019675	K12D9.1	2.03044	-0.700116	0.000444962	0.0130563
WBGene00008068	sdz-6	2.01692	2.37825	6.97e-07	5.13e-05
WBGene00016863	C52A10.2	2.01243	0.319321	1.11e-05	0.000612061
WBGene00015272	C01B4.8	-2.00292	0.468639	4.22e-08	3.96e-06
WBGene00219849	C36C9.10	-2.01301	2.03441	1.04e-05	0.000573973
WBGene00023172	Y23H5A.8	-2.01324	0.746253	5.47e-09	6.06e-07
WBGene00015574	irg-1	-2.04071	2.77568	5.1e-07	3.87e-05
WBGene00014158	ZK938.1	-2.04073	6.08402	2.93e-14	6.44e-12
WBGene00077593	C49G7.12	-2.06127	2.25956	2.78e-06	0.000177791
WBGene00007376	C06C3.5	-2.06198	0.358532	1.19e-08	1.22e-06
WBGene00010092	F55C5.2	-2.08227	3.67168	1.61e-11	2.64e-09
WBGene00014907	fbxa-117	-2.10382	0.833962	6.34e-08	5.8e-06
WBGene00194678	R10D12.18	-2.1152	-0.684139	1.92e-05	0.000987893
WBGene00219609	linc-7	-2.11822	5.1773	5.02e-15	1.17e-12
WBGene00008681	scrm-4	-2.12333	3.98412	1.03e-22	3.98e-20
WBGene00016137	C26E6.1	-2.13645	0.979818	1.19e-06	8.28e-05
WBGene00001119	dyf-3	-2.14357	0.0200666	3.43e-08	3.32e-06
WBGene00010243	F58D5.3	-2.1539	0.0538473	1.73e-06	0.000116378
WBGene00021222	irld-53	-2.15648	1.16634	8.86e-12	1.5e-09
WBGene00007675	C18D4.6	-2.18655	2.08105	1.31e-13	2.72e-11
WBGene00001934	his-60	-2.19252	0.411459	4.45e-07	3.49e-05
WBGene00014955	Y102A5C.6	-2.20441	3.95941	2e-19	6.41e-17
WBGene00007785	tofu-1	-2.21124	4.24284	5.04e-17	1.3e-14
WBGene00014069	ZK678.3	-2.21849	1.56519	5.87e-08	5.41e-06
WBGene00013614	clec-237	-2.23168	-0.390007	0.000157399	0.00561379
WBGene00015765	C14C11.1	-2.23412	3.79946	5.88e-19	1.73e-16
WBGene00045411	C25F9.11	-2.24673	1.30625	1.86e-06	0.000123874
WBGene00020350	T08B2.12	-2.26697	6.41722	1.11e-31	7.1e-29
WBGene00022206	Y73B3A.4	-2.27047	1.48902	1.09e-12	2.01e-10
WBGene00015688	C10G11.8	-2.27239	6.16604	4.46e-13	8.77e-11
WBGene00022227	Y73B3B.5	-2.2745	2.22024	7.62e-11	1.14e-08
WBGene00016752	C48E7.7	-2.28009	6.42413	7.23e-32	4.84e-29
WBGene00012103	clec-12	-2.29067	0.0647367	0.00190742	0.0410765
WBGene00017725	F22H10.1	-2.30717	-0.647487	4.03e-05	0.00182184
WBGene00009630	F42E8.1	-2.31528	-0.490405	0.000296296	0.00940612
WBGene00021001	W03F9.3	-2.32049	0.224362	7.49e-07	5.49e-05
WBGene00001942	his-68	-2.32245	1.24833	5.28e-16	1.3e-13
WBGene00018394	F43E2.6	-2.3286	1.39161	6.35e-12	1.1e-09
WBGene00219374	C25A11.10	-2.33348	0.136114	1.11e-06	7.89e-05
WBGene00022222	Y73B3A.21	-2.36407	1.54637	1.53e-10	2.21e-08
WBGene00043068	F32E10.9	-2.37476	1.75722	2.48e-17	6.53e-15
WBGene00189951	linc-29	-2.38027	1.0709	1.63e-12	2.96e-10
WBGene00013180	cutl-10	-2.40655	-0.119092	5.56e-09	6.07e-07
WBGene00014116	ZK858.2	-2.44185	4.85515	1.44e-30	8.49e-28
WBGene00017851	F27C1.1	-2.44231	7.0297	8.13e-29	4.44e-26
WBGene00016357	C33F10.11	-2.45779	4.57659	8.81e-20	3.02e-17
WBGene00014954	Y102A5C.5	-2.47148	3.35119	2.35e-18	6.66e-16
WBGene00021673	Y48G1BM.8	-2.49681	0.106511	5.78e-09	6.26e-07
WBGene00014042	ZK666.2	-2.52451	0.0277469	2.61e-07	2.14e-05
WBGene00018433	ceh-82	-2.62399	-0.968205	0.000245156	0.00807864
WBGene00077443	Y71A12B.19	-2.62694	0.199646	1.07e-09	1.38e-07
WBGene00015012	bath-20	-2.65211	-0.0765846	2.75e-10	3.93e-08
WBGene00019189	H11L12.1	-2.68263	2.54383	8.18e-20	2.87e-17
WBGene00009811	F47B8.10	-2.68536	3.16709	9.32e-23	3.71e-20
WBGene00044256	Y45F10C.6	-2.73325	0.509708	3.28e-09	3.86e-07
WBGene00022854	cin-4	-2.73417	1.91656	7.96e-17	2.02e-14
WBGene00018850	gpx-8	-2.73824	-0.475429	1.61e-05	0.000842911
WBGene00022589	ZC317.6	-2.74634	3.48467	4.75e-25	2.12e-22
WBGene00016935	ifta-1	-2.77332	-0.601514	3.68e-06	0.000230699
WBGene00015320	C02B8.1	-2.8438	0.851896	1.4e-10	2.04e-08
WBGene00220258	C50C3.19	-2.96348	0.996199	1.62e-15	3.91e-13
WBGene00007366	C06B3.7	-2.99158	2.07848	1.33e-06	9.14e-05
WBGene00019598	K09H9.7	-3.02694	3.30333	6.57e-32	4.61e-29
WBGene00012018	T25C12.3	-3.06212	7.02345	1.77e-13	3.61e-11
WBGene00006057	sss-2	-3.07563	4.59994	7.33e-22	2.77e-19
WBGene00010295	fbxa-193	-3.13274	0.558	2.49e-11	4.02e-09
WBGene00021412	cyp-29A3	-3.1401	3.71226	1.94e-24	8.18e-22
WBGene00006056	sss-1	-3.14611	6.63805	7.43e-42	9.12e-39
WBGene00235353	Y67D8C.23	-3.14883	0.0586427	1.64e-07	1.39e-05
WBGene00220062	T08D2.11	-3.1981	-1.03009	5.67e-05	0.00243555
WBGene00044249	F55B11.6	-3.2059	-0.283795	5.4e-09	6.03e-07
WBGene00008243	C50H2.7	-3.23248	-0.140719	2.22e-08	2.23e-06
WBGene00008863	F15D4.6	-3.24693	-0.166467	1.8e-08	1.81e-06
WBGene00011748	T13F2.9	-3.27403	6.91738	1.32e-35	1.14e-32
WBGene00007320	C05B5.2	-3.39814	4.57295	2.14e-30	1.21e-27
WBGene00007454	C08F11.7	-3.40415	0.262545	4.61e-15	1.1e-12
WBGene00022221	Y73B3A.20	-3.48323	2.18863	4.69e-18	1.28e-15
WBGene00016351	C33F10.1	-3.48562	5.66543	1.53e-36	1.41e-33
WBGene00011613	T08D2.8	-3.52736	0.774528	2.45e-08	2.42e-06
WBGene00017496	srbc-15	-3.5731	-0.840478	3.94e-12	7e-10
WBGene00013060	Y51A2A.4	-3.5795	-0.45649	8.18e-06	0.000468789
WBGene00018917	irld-35	-3.6152	1.78419	1.73e-31	1.06e-28
WBGene00022203	Y73B3A.1	-3.70615	3.90647	5.14e-42	6.88e-39
WBGene00011611	T08D2.6	-3.83001	0.560658	1.4e-09	1.74e-07
WBGene00015456	C04G6.6	-4.14414	1.08674	1.52e-20	5.46e-18
WBGene00010212	fbxa-192	-4.17781	2.44532	7.17e-43	1.17e-39
WBGene00016551	C40A11.8	-4.35386	-0.727156	6.35e-13	1.2e-10
WBGene00010209	fbxa-191	-4.49828	0.109116	4.21e-14	8.99e-12
WBGene00008349	CE7X_3.1	-4.63429	-0.274163	1.21e-11	2.02e-09
WBGene00044213	Y102A5C.36	-4.67091	2.02249	9.49e-43	1.4e-39
WBGene00044258	Y57G11C.51	-4.67252	2.05991	3.11e-44	5.73e-41
WBGene00015573	C07G1.7	-4.69667	0.697886	5.05e-13	9.66e-11
WBGene00022224	set-28	-4.86346	0.265022	5.59e-08	5.18e-06
WBGene00017069	D2096.1	-5.18149	3.99827	1.75e-69	4.29e-66
WBGene00011612	T08D2.7	-5.30361	-0.398233	3e-10	4.2e-08
WBGene00022557	fbxb-15	-5.36504	-0.143184	0.00070858	0.0191161
WBGene00007485	C09G1.3	-5.49085	-0.958125	0.000349818	0.0107574
WBGene00022209	Y73B3A.7	-5.52187	-1.43588	0.000164341	0.00580513
WBGene00010989	R03D7.2	-5.61862	2.12776	4.16e-38	4.38e-35
WBGene00045382	T05E12.8	-5.65499	0.361633	7.98e-05	0.00319567
WBGene00008010	C38D9.2	-5.7821	1.8061	1.14e-28	6.01e-26
WBGene00014807	M04D5.1	-5.84612	0.443845	1.48e-05	0.000786713
WBGene00011777	T14G10.8	-5.8983	3.18078	1.38e-62	2.9e-59
WBGene00019817	R02C2.6	-6.39221	-1.13602	1.17e-06	8.25e-05
WBGene00011609	T08D2.4	-6.71511	-0.971088	2.08e-06	0.000137234
WBGene00016070	C24H10.4	-6.8533	-1.11283	6.13e-09	6.58e-07
WBGene00022431	set-33	-7.22667	0.562467	2.74e-12	4.93e-10
WBGene00044997	nspd-11	-8.21485	1.2931	1.01e-36	9.92e-34
WBGene00017186	F07B7.2	-8.22426	3.44992	6.12e-107	2.25e-103
WBGene00021107	W09B7.2	-8.25508	3.48077	3.93e-107	1.93e-103
WBGene00017185	F07B7.1	-10.2355	0.177226	1.8e-34	1.39e-31
WBGene00021106	W09B7.1	-10.3222	0.258909	1.49e-35	1.22e-32
WBGene00013946	ZK228.3	-14.4219	5.07767	1.81e-181	1.34e-177
WBGene00013947	ZK228.4	-15.1698	6.06284	6.82e-213	1e-208

## Sheet: N2 vs α-syn;tofu-1
N2 vs α-syn(A53T);tofu-1 strain Differentally expressed genes
WormbaseID	Gene	logFC	logCPM	PValue	FDR
WBGene00202322	T23G5.11	8.14073	-0.247626	9.53e-14	1.76e-11
WBGene00022512	dot-1.5	6.53078	-0.290716	3.8e-08	3.02e-06
WBGene00012537	Y37A1B.4	6.48651	-0.503536	1.02e-07	7.75e-06
WBGene00018057	F35F10.7	6.09283	-0.820499	1.32e-06	8.05e-05
WBGene00011049	sdz-26	5.82353	-0.0310338	0.000151322	0.0042376
WBGene00022112	Y71F9AL.7	5.81472	-0.318179	0.000614619	0.0132782
WBGene00006939	wee-1.2	5.69251	-0.757405	0.000190068	0.00509037
WBGene00017871	F28A10.3	5.57939	-0.647058	0.000150954	0.00423534
WBGene00021299	Y27F2A.8	5.5354	-0.452108	0.000173263	0.00470011
WBGene00010216	F57G8.7	5.51374	-0.289478	1.57e-20	5.5e-18
WBGene00009611	F41D3.6	5.41025	-1.36305	0.00078092	0.016088
WBGene00017713	F22E5.20	5.32516	-0.770743	0.000856801	0.0173361
WBGene00019700	btb-11	5.30897	-0.705412	0.00080613	0.0164843
WBGene00022262	Y73C8C.3	5.20255	-0.51657	0.00320902	0.0469402
WBGene00016880	fbxb-95	5.1792	-1.31781	0.00280979	0.0419333
WBGene00005195	srg-38	5.07487	-1.44872	0.00185027	0.0307612
WBGene00010528	K03D3.2	4.60835	-0.775348	7.31e-12	1.06e-09
WBGene00020597	T20B6.1	4.56266	0.148853	6.83e-12	9.96e-10
WBGene00219725	linc-63	4.29394	2.14084	1.95e-20	6.53e-18
WBGene00016885	fbxb-97	4.1427	3.53357	9.78e-28	5.54e-25
WBGene00000989	dhs-26	4.08382	4.71633	2.02e-28	1.19e-25
WBGene00043065	C55C3.7	4.00761	-0.824761	2.02e-10	2.29e-08
WBGene00044212	Y68A4A.13	3.82514	2.28057	1.96e-14	4.02e-12
WBGene00044783	T26H5.10	3.76499	-1.11414	1.65e-06	9.74e-05
WBGene00003522	nas-3	3.73335	2.38391	7.43e-19	2.15e-16
WBGene00001399	fat-7	3.73265	4.67763	4.9e-21	1.81e-18
WBGene00013049	Y50E8A.6	3.70931	-0.408683	3.81e-07	2.63e-05
WBGene00004240	puf-4	3.64025	-0.128595	6.28e-10	6.6e-08
WBGene00044998	M199.9	3.5998	-0.715453	7.44e-07	4.79e-05
WBGene00021338	Y34F4.3	3.39401	-0.0641073	1.2e-10	1.45e-08
WBGene00003096	lys-7	3.28167	4.7767	3.39e-23	1.43e-20
WBGene00008575	scl-24	3.18076	1.06382	1.74e-10	2e-08
WBGene00045417	Y37H2A.13	3.10146	1.66426	1.03e-12	1.65e-10
WBGene00000658	col-83	3.02765	0.411511	1.67e-11	2.28e-09
WBGene00021233	Y19D10B.4	2.96565	0.114928	1.63e-05	0.000695815
WBGene00219627	anr-3	2.90774	2.3306	2.3e-17	6.17e-15
WBGene00000013	abf-2	2.87541	2.44215	1.21e-12	1.92e-10
WBGene00016299	C32B5.6	2.86418	1.7856	7.8e-14	1.49e-11
WBGene00011964	saeg-2	2.83457	5.62003	1.48e-40	2.43e-37
WBGene00021731	Y49G5A.1	2.81084	4.84226	2.01e-12	3.12e-10
WBGene00020598	T20B6.2	2.78761	0.483415	1.51e-10	1.76e-08
WBGene00022890	fbxa-224	2.75356	4.03997	1.68e-30	1.24e-27
WBGene00018461	F45D11.16	2.7337	6.191	1.67e-31	1.54e-28
WBGene00018460	F45D11.15	2.72763	6.18995	2.74e-31	2.13e-28
WBGene00001544	gcy-19	2.72601	-0.122604	1.85e-07	1.36e-05
WBGene00003473	mtl-1	2.72551	4.34066	1.4e-09	1.42e-07
WBGene00016273	C30G12.1	2.72503	0.00956932	1.98e-06	0.000113486
WBGene00015593	C08E3.1	2.72246	-0.694192	7.31e-05	0.0023663
WBGene00018459	F45D11.14	2.71935	6.18043	1.94e-31	1.68e-28
WBGene00007179	B0457.4	2.68989	0.789211	7.97e-07	5.06e-05
WBGene00013547	Y75B8A.10	2.66759	1.28686	2.51e-08	2.07e-06
WBGene00016052	dod-3	2.64019	1.9631	7.66e-11	9.48e-09
WBGene00018496	F46F5.5	2.611	1.29321	5.5e-10	5.87e-08
WBGene00011539	fbxa-135	2.60633	0.226459	1.16e-06	7.14e-05
WBGene00009572	F40D4.13	2.5937	2.65982	2.52e-13	4.27e-11
WBGene00016483	C36C5.14	2.57711	-0.531147	5.37e-06	0.000264737
WBGene00013757	fbxa-113	2.53022	0.0669607	4.71e-10	5.1e-08
WBGene00020451	fbxa-11	2.52946	4.70951	2.88e-30	1.93e-27
WBGene00010005	cnc-7	2.50532	-0.19691	8.47e-07	5.33e-05
WBGene00021576	fbxc-51	2.4912	0.0501588	0.000238584	0.00616551
WBGene00018493	F46F5.1	2.46566	1.42699	1.19e-09	1.22e-07
WBGene00020386	cyp-34A4	2.44475	2.5368	1.51e-16	3.64e-14
WBGene00008680	F11A5.15	2.42741	0.17585	2.58e-05	0.0010053
WBGene00022544	ZC190.10	2.42287	1.20403	9.34e-14	1.74e-11
WBGene00018688	F52D2.6	2.42179	-0.435813	0.00203485	0.0330831
WBGene00000670	col-95	2.40379	7.44512	6.01e-22	2.33e-19
WBGene00020590	T19H12.6	2.37877	-0.340939	1.45e-07	1.09e-05
WBGene00006650	tts-1	2.3632	4.40988	7.54e-11	9.42e-09
WBGene00015896	C17C3.15	2.34433	5.23756	3.18e-27	1.62e-24
WBGene00017586	F19B10.4	2.32838	-0.393209	9.17e-06	0.000425955
WBGene00019563	K09C6.9	2.28059	2.58844	1.7e-13	2.97e-11
WBGene00012159	VY10G11R.1	2.25872	1.00917	1.48e-09	1.48e-07
WBGene00015605	C08E3.13	2.24741	1.01618	4.66e-06	0.000235191
WBGene00000088	aex-5	2.24421	6.49417	1.85e-33	2.09e-30
WBGene00021183	Y9C9A.16	2.19858	0.613187	2.24e-07	1.63e-05
WBGene00007452	C08F11.3	2.17607	-0.0855269	7.96e-06	0.00037713
WBGene00012547	Y37D8A.5	2.1757	4.84652	4.7e-10	5.1e-08
WBGene00009226	cyp-37B1	2.15737	1.30244	1.87e-08	1.57e-06
WBGene00020758	T24C4.2	2.13615	0.334416	0.00142913	0.0256407
WBGene00016863	C52A10.2	2.10862	0.319321	5.28e-06	0.000260992
WBGene00010953	clec-190	2.09201	3.30821	1.01e-18	2.87e-16
WBGene00016823	C50E3.12	2.08866	1.8295	3.98e-07	2.71e-05
WBGene00020343	acs-3	2.07763	4.12856	1.03e-14	2.23e-12
WBGene00019675	K12D9.1	2.07657	-0.700116	0.00038988	0.00908692
WBGene00020674	T22B7.7	2.07476	8.10966	1.85e-15	4.26e-13
WBGene00009224	F28F8.7	2.07282	4.70506	3.34e-22	1.33e-19
WBGene00044376	Y49F6B.12	2.03098	1.18829	4.55e-05	0.00162824
WBGene00000557	cnc-3	2.0279	2.5525	1.81e-11	2.44e-09
WBGene00010692	K08H2.5	2.0047	2.43893	2.24e-09	2.2e-07
WBGene00010487	K02A11.2	2.00231	1.39435	3.22e-09	3.1e-07
WBGene00021701	Y48G9A.7	2.00069	0.471959	5.65e-06	0.000274812
WBGene00044801	ZC262.9	-2.01803	1.02357	3.48e-08	2.79e-06
WBGene00007506	C10C5.2	-2.02438	2.88807	5.43e-05	0.00185313
WBGene00044802	ZC262.10	-2.03148	1.04519	2.39e-08	1.97e-06
WBGene00022221	Y73B3A.20	-2.03662	2.18863	8.5e-09	7.54e-07
WBGene00219609	linc-7	-2.07175	5.1773	1.91e-14	3.97e-12
WBGene00000864	cya-2	-2.07576	-0.291923	4.04e-05	0.00146127
WBGene00022224	set-28	-2.12947	0.265022	0.000621469	0.0133639
WBGene00020350	T08B2.12	-2.13922	6.41722	1.3e-28	7.99e-26
WBGene00022854	cin-4	-2.14579	1.91656	1.56e-11	2.16e-09
WBGene00008863	F15D4.6	-2.14797	-0.166467	2.33e-05	0.000921411
WBGene00000616	col-39	-2.1605	8.19217	3.13e-07	2.23e-05
WBGene00017725	F22H10.1	-2.16606	-0.647487	0.0001592	0.00440791
WBGene00003094	lys-5	-2.16847	-0.0232327	5.8e-06	0.000281128
WBGene00016752	C48E7.7	-2.17207	6.42413	2.94e-29	1.88e-26
WBGene00022203	Y73B3A.1	-2.17269	3.90647	4.3e-18	1.17e-15
WBGene00005833	srw-86	-2.17437	0.165056	1.62e-05	0.00069364
WBGene00022222	Y73B3A.21	-2.20611	1.54637	4.06e-09	3.78e-07
WBGene00021001	W03F9.3	-2.20675	0.224362	3.23e-06	0.000173032
WBGene00018335	F42A9.6	-2.20756	5.88009	5.32e-33	5.59e-30
WBGene00009811	F47B8.10	-2.22178	3.16709	1.37e-16	3.37e-14
WBGene00011613	T08D2.8	-2.23626	0.774528	6.27e-05	0.00209357
WBGene00006057	sss-2	-2.26532	4.59994	2.18e-13	3.77e-11
WBGene00001934	his-60	-2.2667	0.411459	2.13e-07	1.55e-05
WBGene00013348	fbxa-106	-2.27125	3.39848	7.35e-20	2.35e-17
WBGene00007454	C08F11.7	-2.27511	0.262545	9.61e-09	8.48e-07
WBGene00077593	C49G7.12	-2.27628	2.25956	3.45e-07	2.43e-05
WBGene00017851	F27C1.1	-2.29064	7.0297	8.35e-26	4.1e-23
WBGene00014116	ZK858.2	-2.30973	4.85515	1.05e-27	5.74e-25
WBGene00001942	his-68	-2.31281	1.24833	1.3e-15	3.03e-13
WBGene00007785	tofu-1	-2.33024	4.24284	2.06e-18	5.71e-16
WBGene00022006	mpst-5	-2.33085	4.9583	1.55e-14	3.26e-12
WBGene00022007	mpst-6	-2.33143	4.95698	1.23e-14	2.62e-12
WBGene00022227	Y73B3B.5	-2.33555	2.22024	2.44e-11	3.21e-09
WBGene00235353	Y67D8C.23	-2.34303	0.0586427	3.95e-05	0.00143434
WBGene00021435	Y39A3A.4	-2.35102	0.906359	1.46e-05	0.000632358
WBGene00018224	bath-18	-2.35436	0.305903	0.00210587	0.0340459
WBGene00003999	pgp-5	-2.36933	5.56951	4.7e-12	7.07e-10
WBGene00022665	ZK154.1	-2.37188	1.92224	9.19e-10	9.53e-08
WBGene00021222	irld-53	-2.37691	1.16634	1.41e-13	2.51e-11
WBGene00018850	gpx-8	-2.42103	-0.475429	0.000109003	0.00324365
WBGene00045411	C25F9.11	-2.43155	1.30625	4e-07	2.71e-05
WBGene00022589	ZC317.6	-2.44698	3.48467	1.23e-20	4.43e-18
WBGene00015574	irg-1	-2.45609	2.77568	3.19e-09	3.09e-07
WBGene00000544	clp-3	-2.47727	2.97077	1.63e-20	5.57e-18
WBGene00011611	T08D2.6	-2.48148	0.560658	7.49e-06	0.00035707
WBGene00019598	K09H9.7	-2.52301	3.30333	7.65e-24	3.52e-21
WBGene00004000	pgp-6	-2.54119	5.40956	1.6e-11	2.21e-09
WBGene00189951	linc-29	-2.57356	1.0709	8.63e-14	1.63e-11
WBGene00018394	F43E2.6	-2.59033	1.39161	7.41e-14	1.44e-11
WBGene00006056	sss-1	-2.59442	6.63805	2.79e-30	1.93e-27
WBGene00018708	oac-32	-2.62016	1.19257	4.8e-09	4.45e-07
WBGene00019189	H11L12.1	-2.62612	2.54383	4.73e-19	1.42e-16
WBGene00004001	pgp-7	-2.63027	3.8011	1e-11	1.43e-09
WBGene00044502	C46G7.5	-2.65553	0.709717	2.56e-10	2.88e-08
WBGene00015012	bath-20	-2.69347	-0.0765846	2.6e-10	2.91e-08
WBGene00004052	parg-2	-2.70019	1.79375	7.34e-07	4.74e-05
WBGene00220258	C50C3.19	-2.7054	0.996199	2.45e-13	4.19e-11
WBGene00016351	C33F10.1	-2.75257	5.66543	8.16e-25	3.88e-22
WBGene00219685	linc-75	-2.77057	-0.263096	0.000131333	0.00377838
WBGene00043068	F32E10.9	-2.84301	1.75722	1.37e-22	5.59e-20
WBGene00007320	C05B5.2	-2.86398	4.57295	3.11e-23	1.35e-20
WBGene00007366	C06B3.7	-2.93579	2.07848	2.15e-06	0.000122103
WBGene00013374	Y62E10A.3	-2.94443	0.511923	3.37e-06	0.000178784
WBGene00010295	fbxa-193	-3.02449	0.558	9.9e-11	1.21e-08
WBGene00045061	Y57G11B.8	-3.02487	0.734888	2.8e-05	0.001064
WBGene00220062	T08D2.11	-3.08078	-1.03009	8.15e-05	0.00258138
WBGene00021412	cyp-29A3	-3.08467	3.71226	9.5e-24	4.24e-21
WBGene00020073	sdz-28	-3.19254	1.26876	1.13e-05	0.000510385
WBGene00015573	C07G1.7	-3.19387	0.697886	7.68e-08	5.92e-06
WBGene00008243	C50H2.7	-3.35248	-0.140719	6.36e-09	5.75e-07
WBGene00011612	T08D2.7	-3.39564	-0.398233	4.77e-07	3.21e-05
WBGene00015320	C02B8.1	-3.46046	0.851896	1.26e-13	2.29e-11
WBGene00010209	fbxa-191	-3.52287	0.109116	1.31e-10	1.57e-08
WBGene00020054	R13D7.2	-3.5302	2.0173	2.45e-19	7.52e-17
WBGene00016551	C40A11.8	-3.54124	-0.727156	1.41e-10	1.66e-08
WBGene00044258	Y57G11C.51	-3.63225	2.05991	2.65e-31	2.13e-28
WBGene00018917	irld-35	-3.73109	1.78419	1.29e-32	1.27e-29
WBGene00010212	fbxa-192	-3.77133	2.44532	6.68e-37	9.84e-34
WBGene00012572	Y37H2B.1	-3.94039	-0.22497	5.49e-11	6.98e-09
WBGene00015456	C04G6.6	-4.05277	1.08674	1.08e-19	3.39e-17
WBGene00017069	D2096.1	-4.43816	3.99827	1.03e-55	3.03e-52
WBGene00008349	CE7X_3.1	-4.51217	-0.274163	3.17e-11	4.1e-09
WBGene00011777	T14G10.8	-4.52477	3.18078	1.41e-44	2.96e-41
WBGene00044213	Y102A5C.36	-4.53853	2.02249	9.94e-41	1.83e-37
WBGene00008010	C38D9.2	-4.59751	1.8061	7.89e-22	2.98e-19
WBGene00001981	hnd-1	-4.87624	-1.45952	0.00276827	0.041524
WBGene00017496	srbc-15	-5.26992	-0.840478	2.81e-17	7.15e-15
WBGene00007485	C09G1.3	-5.41899	-0.958125	0.000349818	0.00831099
WBGene00022209	Y73B3A.7	-5.44994	-1.43588	0.000257144	0.00649695
WBGene00012238	W04A8.3	-5.45032	-1.02398	0.000785567	0.0161386
WBGene00020205	arrd-1	-5.46762	-0.13845	0.000657441	0.013934
WBGene00008782	sdz-14	-5.47289	0.420457	0.000427346	0.00985103
WBGene00011357	T01H10.4	-5.52805	-0.753388	0.000222154	0.00584346
WBGene00044997	nspd-11	-5.75997	1.2931	1.59e-27	8.36e-25
WBGene00014807	M04D5.1	-5.77388	0.443845	2.35e-05	0.000925094
WBGene00044585	C40H5.8	-6.43975	-1.10835	1.28e-05	0.00056416
WBGene00011609	T08D2.4	-6.64228	-0.971088	3.13e-06	0.000168643
WBGene00016070	C24H10.4	-6.7804	-1.11283	1.16e-08	1e-06
WBGene00010989	R03D7.2	-6.83465	2.12776	1.37e-45	3.36e-42
WBGene00021107	W09B7.2	-7.13712	3.48077	9.22e-95	3.4e-91
WBGene00022431	set-33	-7.15363	0.562467	5.74e-12	8.55e-10
WBGene00017186	F07B7.2	-7.19982	3.44992	1.39e-95	6.8e-92
WBGene00017185	F07B7.1	-10.162	0.177226	8.83e-34	1.08e-30
WBGene00021106	W09B7.1	-10.2487	0.258909	7.84e-35	1.05e-31
WBGene00013946	ZK228.3	-14.3484	5.07767	5.58e-177	4.11e-173
WBGene00013947	ZK228.4	-15.0963	6.06284	3.19e-208	4.7e-204

## Sheet: N2 vs Aβ;α-syn;tofu-1 
N2 vs Aβ;α-syn(A53T);tofu-1 strain Differentally expressed genes
WormbaseID	Gene	logFC	logCPM	PValue	FDR
WBGene00006902	vet-6	11.4796	1.34013	9.26e-24	6.72e-22
WBGene00003983	pes-10	10.9039	0.780153	6.24e-20	2.83e-18
WBGene00020354	T08B6.5	10.8192	0.708716	5.64e-21	2.85e-19
WBGene00015610	C08F1.6	10.803	0.690363	6.16e-23	3.98e-21
WBGene00045498	F56F4.8	10.7451	0.633801	1.25e-15	3.17e-14
WBGene00018436	fbxb-11	10.7234	0.603442	2.04e-21	1.09e-19
WBGene00014144	ZK899.6	10.528	0.429324	1.03e-17	3.56e-16
WBGene00013796	Y116A8C.19	10.5132	0.40402	1.01e-19	4.46e-18
WBGene00013369	Y60A9.2	10.495	0.387594	9.02e-21	4.41e-19
WBGene00011432	sdz-30	10.4832	0.376912	2.27e-21	1.21e-19
WBGene00012916	Y46G5A.28	10.3217	0.224637	9.22e-20	4.09e-18
WBGene00018437	btb-8	10.2909	0.198694	5.07e-23	3.31e-21
WBGene00009537	ccch-2	10.2601	0.165625	9.24e-18	3.23e-16
WBGene00019037	fbxb-17	10.2499	0.181753	2.3e-16	6.43e-15
WBGene00020127	R193.1	10.2221	0.18577	6.88e-23	4.39e-21
WBGene00014143	ZK899.5	10.0471	-0.0266242	4.35e-16	1.18e-14
WBGene00044976	T26H2.10	9.97364	-0.0919722	2.57e-14	5.47e-13
WBGene00011049	sdz-26	9.95284	-0.0310338	4.83e-16	1.3e-14
WBGene00021723	bath-8	9.92063	-0.13414	6.97e-21	3.48e-19
WBGene00017253	sdz-9	9.88372	-0.188252	1.21e-12	2.03e-11
WBGene00012038	T26E3.5	9.8808	-0.186956	6.16e-16	1.62e-14
WBGene00023259	C52D10.10	9.84293	-0.197115	4.28e-15	1.01e-13
WBGene00009539	F38C2.7	9.82117	-0.226624	1.32e-14	2.92e-13
WBGene00019814	R02C2.1	9.80983	-0.230389	8.7e-21	4.3e-19
WBGene00006557	tbx-38	9.79355	-0.268409	2.23e-14	4.78e-13
WBGene00044371	ZC239.20	9.70852	-0.344003	5.2e-16	1.39e-14
WBGene00044372	ZC239.21	9.70695	-0.343097	3.02e-18	1.13e-16
WBGene00022265	Y73C8C.8	9.69216	-0.33715	1.08e-18	4.22e-17
WBGene00018442	sdz-18	9.66452	-0.384646	1.3e-15	3.29e-14
WBGene00019703	fbxb-41	9.60137	-0.437856	1.06e-18	4.16e-17
WBGene00022112	Y71F9AL.7	9.5944	-0.318179	1.67e-11	2.33e-10
WBGene00011704	sdz-31	9.5887	-0.451842	8.15e-17	2.48e-15
WBGene00006556	tbx-37	9.53317	-0.488344	2.22e-14	4.77e-13
WBGene00022512	dot-1.5	9.52178	-0.290716	1.25e-27	1.29e-25
WBGene00020541	fbxb-81	9.51721	-0.48139	1.48e-10	1.76e-09
WBGene00019798	fbxb-32	9.47942	-0.555796	1.99e-12	3.22e-11
WBGene00021299	Y27F2A.8	9.47225	-0.452108	1.14e-20	5.53e-19
WBGene00016309	sdz-4	9.45951	-0.555509	9.03e-15	2.04e-13
WBGene00022262	Y73C8C.3	9.44665	-0.51657	1.08e-12	1.83e-11
WBGene00011622	T08G5.1	9.39264	3.60539	2.53e-116	1.87e-112
WBGene00022349	Y82E9BR.17	9.35436	-0.433023	1.85e-08	1.62e-07
WBGene00012098	fbxb-86	9.31623	-0.656162	9.7e-14	1.94e-12
WBGene00004815	skr-9	9.27755	2.36878	1.2e-32	2.16e-30
WBGene00014769	F53B2.7	9.27138	-0.629225	1.19e-23	8.4e-22
WBGene00016886	fbxb-96	9.26489	-0.739124	1.63e-17	5.4e-16
WBGene00015589	C08A9.9	9.24921	-0.646995	1.2e-16	3.56e-15
WBGene00235272	Y43B11AL.5	9.22757	-0.774547	1.74e-16	5e-15
WBGene00014040	ZK662.5	9.22158	-0.763576	4.92e-16	1.32e-14
WBGene00202322	T23G5.11	9.21508	-0.247626	2.75e-19	1.16e-17
WBGene00019700	btb-11	9.2115	-0.705412	7.52e-18	2.68e-16
WBGene00013797	Y116A8C.20	9.17131	-0.819106	1.91e-12	3.1e-11
WBGene00012537	Y37A1B.4	9.16764	-0.503536	7.02e-23	4.46e-21
WBGene00017871	F28A10.3	9.12428	-0.647058	1.23e-19	5.37e-18
WBGene00019413	fbxb-50	9.10393	-0.883809	3.91e-16	1.06e-14
WBGene00017713	F22E5.20	9.09542	-0.770743	7.04e-17	2.16e-15
WBGene00006939	wee-1.2	9.03563	-0.757405	2.03e-14	4.38e-13
WBGene00021773	fbxb-42	8.99761	-0.983468	2.11e-12	3.4e-11
WBGene00021774	fbxb-43	8.98221	-0.996763	2.89e-12	4.56e-11
WBGene00044066	fbxb-66	8.98071	-0.951159	5.67e-12	8.58e-11
WBGene00019416	fbxb-44	8.9765	-0.995639	1.36e-15	3.42e-14
WBGene00019450	K06H6.2	8.92435	-0.974602	3.79e-13	6.81e-12
WBGene00010158	pes-2.2	8.84873	2.62627	1.65e-36	4.11e-34
WBGene00003977	pes-2.1	8.84675	2.6244	3.01e-36	7.15e-34
WBGene00022395	ceh-76	8.8373	-1.12466	3.1e-11	4.14e-10
WBGene00007961	C35D6.4	8.83519	-1.11099	3.38e-14	7.08e-13
WBGene00018021	F34D6.1	8.7818	-1.16208	8.61e-16	2.22e-14
WBGene00189954	F40G9.18	8.76613	-1.13008	7.88e-12	1.16e-10
WBGene00018109	fbxb-12	8.73902	-1.20707	5.99e-12	9.01e-11
WBGene00219452	F21D9.11	8.72597	-1.22056	5.31e-11	6.86e-10
WBGene00020542	fbxb-82	8.71615	-1.22852	4.37e-11	5.71e-10
WBGene00044197	fbxb-63	8.66316	-1.26135	1.58e-16	4.58e-15
WBGene00018057	F35F10.7	8.63224	-0.820499	1.04e-21	5.8e-20
WBGene00019797	fbxb-31	8.55275	-1.29836	1e-10	1.23e-09
WBGene00009510	F37D6.4	8.50769	-1.33342	5.01e-12	7.63e-11
WBGene00016880	fbxb-95	8.43877	-1.31781	1.54e-10	1.83e-09
WBGene00019042	fbxc-21	8.41793	-1.46932	1.84e-14	3.99e-13
WBGene00012096	T27E9.6	8.39363	-1.43911	5.85e-12	8.83e-11
WBGene00018233	F40E3.6	8.36712	-1.46569	1.09e-16	3.27e-15
WBGene00010098	F55C5.10	8.3333	-1.48787	2.49e-10	2.87e-09
WBGene00017930	F29G9.1	8.28102	-1.38637	1.21e-13	2.39e-12
WBGene00018452	F45D11.5	8.21073	-1.64084	2.17e-13	4.09e-12
WBGene00020362	fbxb-10	8.19902	-1.65081	3.27e-13	5.94e-12
WBGene00009611	F41D3.6	8.18594	-1.36305	1.19e-11	1.7e-10
WBGene00020669	T22B2.5	8.1509	-1.64483	8.43e-16	2.19e-14
WBGene00013410	fbxb-94	8.11879	-1.72865	4.33e-08	3.57e-07
WBGene00005195	srg-38	8.03976	-1.44872	4.55e-13	8.04e-12
WBGene00013721	Y106G6H.9	8.00038	0.669965	9.35e-19	3.7e-17
WBGene00013722	Y106G6H.10	7.94874	-0.132586	1.57e-12	2.59e-11
WBGene00006559	tbx-40	7.94354	-1.85116	2.74e-13	5.05e-12
WBGene00009658	F43G6.5	7.91687	0.575378	6.2e-21	3.12e-19
WBGene00019041	fbxc-22	7.90366	-1.89358	1.03e-09	1.09e-08
WBGene00012632	Y38H6C.20	7.89431	-1.83414	4.33e-10	4.8e-09
WBGene00015261	B0563.1	7.89374	-1.89608	2.13e-11	2.94e-10
WBGene00077663	F55C9.14	7.81229	-1.92927	4.08e-08	3.37e-07
WBGene00012581	Y38E10A.3	7.79439	0.435674	1.65e-18	6.34e-17
WBGene00010808	sepa-1	7.7126	1.18508	8.24e-18	2.92e-16
WBGene00019418	fbxb-54	7.40508	0.0688564	4.64e-14	9.64e-13
WBGene00002006	hsp-2	7.39782	0.890811	1.98e-32	3.51e-30
WBGene00001103	dsl-1	7.33013	0.465923	5e-15	1.17e-13
WBGene00020544	fbxb-84	7.28569	0.480581	7.59e-16	1.98e-14
WBGene00011229	R11.4	7.23906	0.429763	1.08e-21	6.02e-20
WBGene00001104	dsl-2	7.00812	1.71912	2.54e-21	1.33e-19
WBGene00020129	R193.3	6.99602	0.226384	1.27e-24	1.02e-22
WBGene00020665	T22B2.1	6.99032	0.140047	2.13e-13	4.01e-12
WBGene00013583	ceh-51	6.94451	0.720327	1.43e-16	4.15e-15
WBGene00021165	Y5H2B.3	6.89334	0.0861423	3.65e-18	1.36e-16
WBGene00012851	Y44A6C.2	6.81867	0.947663	6.75e-15	1.55e-13
WBGene00004814	skr-8	6.81658	2.6608	2.69e-27	2.72e-25
WBGene00077784	F35C8.9	6.77716	-0.467615	7.44e-23	4.62e-21
WBGene00013501	Y71A12B.3	6.71862	-0.113104	5.68e-12	8.58e-11
WBGene00014946	Y70G10A.1	6.7115	0.987092	1.76e-16	5.03e-15
WBGene00013500	Y71A12B.2	6.70727	-0.123612	6.94e-12	1.03e-10
WBGene00020543	fbxb-83	6.63509	-0.168222	1.45e-13	2.81e-12
WBGene00019815	kin-34	6.55163	-0.232838	1.32e-13	2.58e-12
WBGene00011797	T16G1.3	6.50857	-0.704649	6.4e-17	1.97e-15
WBGene00016307	fbxc-18	6.50026	-0.235702	8.65e-15	1.96e-13
WBGene00020081	sdz-29	6.38563	0.818195	1.91e-14	4.13e-13
WBGene00021557	Y45G5AM.5	6.26559	-0.959835	1.4e-11	1.98e-10
WBGene00013508	Y71A12B.11	6.25986	0.175215	2.55e-10	2.93e-09
WBGene00255736	C03H5.10	6.19266	0.840238	8.82e-22	4.94e-20
WBGene00020261	vet-1	6.1631	2.00816	1.19e-20	5.73e-19
WBGene00016713	C46E10.9	6.16124	0.817541	9.93e-14	1.98e-12
WBGene00017182	F02E11.4	6.09291	-0.346489	5.01e-22	2.87e-20
WBGene00013230	fbxb-22	5.99063	-0.661132	1.86e-14	4.04e-13
WBGene00014822	R11H6.6	5.98078	0.0393874	8.32e-09	7.62e-08
WBGene00018746	fbxb-103	5.94462	-0.160954	2.1e-13	3.98e-12
WBGene00018038	F35C8.8	5.94353	0.503766	1.34e-29	1.76e-27
WBGene00013049	Y50E8A.6	5.91926	-0.408683	7.07e-23	4.46e-21
WBGene00013794	dct-13	5.9179	0.451937	5.48e-11	7.05e-10
WBGene00003595	ngn-1	5.90402	-0.204926	3.25e-12	5.08e-11
WBGene00017890	F28B4.1	5.85274	-0.49085	1.64e-15	4.08e-14
WBGene00019412	fbxb-49	5.79912	-0.940284	3.8e-10	4.26e-09
WBGene00010689	K08H2.2	5.77775	-0.530681	5.17e-09	4.92e-08
WBGene00008784	F14B6.3	5.77554	0.332186	6.54e-15	1.51e-13
WBGene00007182	fbxb-119	5.75859	-0.357997	3.46e-10	3.89e-09
WBGene00006547	tbx-11	5.75116	-0.282941	3.51e-10	3.95e-09
WBGene00018104	fbxb-53	5.71778	-1.0059	7.01e-11	8.81e-10
WBGene00010142	F56A8.8	5.69604	0.778829	9.88e-11	1.22e-09
WBGene00008611	fbxb-68	5.68417	-1.04257	3e-09	2.96e-08
WBGene00012021	T25E12.6	5.6786	1.44434	3.84e-19	1.59e-17
WBGene00009202	aptf-4	5.67349	0.778431	2.16e-12	3.47e-11
WBGene00015129	sdz-1	5.66089	-0.99335	1.61e-08	1.42e-07
WBGene00017083	kin-33	5.65333	0.023669	6.96e-08	5.58e-07
WBGene00011791	T15H9.6	5.6305	0.489286	1.14e-17	3.9e-16
WBGene00000503	cht-1	5.61861	1.11199	8.51e-22	4.79e-20
WBGene00011475	T05D4.2	5.61739	0.207034	2.26e-15	5.58e-14
WBGene00009697	F44F1.5	5.60975	0.754167	1.96e-12	3.18e-11
WBGene00016453	vet-2	5.59496	2.60567	6.51e-23	4.19e-21
WBGene00020988	W03D8.7	5.58691	1.61949	3.84e-26	3.65e-24
WBGene00017405	bath-31	5.55758	0.295739	3.98e-10	4.43e-09
WBGene00012041	T26E3.8	5.54347	-1.13688	1.18e-14	2.64e-13
WBGene00016885	fbxb-97	5.50566	3.53357	3.96e-44	1.62e-41
WBGene00020758	T24C4.2	5.48034	0.334416	2.13e-19	9.11e-18
WBGene00019313	btb-10	5.47744	-0.591078	9.15e-12	1.33e-10
WBGene00219725	linc-63	5.44126	2.14084	6.51e-31	9.79e-29
WBGene00016088	clec-266	5.40563	0.255181	9.45e-13	1.61e-11
WBGene00018225	nep-14	5.40159	3.48883	4.38e-52	2.93e-49
WBGene00022555	btb-12	5.39223	0.386338	2.55e-14	5.44e-13
WBGene00019687	K12H6.7	5.39125	-1.20008	2.04e-12	3.29e-11
WBGene00009698	F44F1.6	5.3126	-0.987556	5.78e-13	1.01e-11
WBGene00021656	Y48D7A.1	5.30167	-1.17719	2.61e-11	3.52e-10
WBGene00018688	F52D2.6	5.27828	-0.435813	1.23e-16	3.64e-15
WBGene00017729	F22H10.5	5.25292	1.63364	1.28e-34	2.65e-32
WBGene00013278	Y57A10B.6	5.22269	0.134054	2.3e-08	1.97e-07
WBGene00003473	mtl-1	5.16499	4.34066	2.62e-25	2.25e-23
WBGene00013086	arrd-2	5.15998	0.00267605	5.52e-09	5.23e-08
WBGene00007873	dod-21	5.12095	0.0941898	2.35e-06	1.45e-05
WBGene00007642	C17E4.2	5.08996	0.601058	2.04e-18	7.78e-17
WBGene00008755	sdz-13	5.07222	-0.868556	3.81e-07	2.69e-06
WBGene00018838	F54G2.2	5.0613	0.73504	3.32e-29	4.12e-27
WBGene00007342	C05D12.5	5.05929	0.83529	7.14e-16	1.87e-14
WBGene00043990	AC8.12	5.05123	3.57938	1.65e-81	3.46e-78
WBGene00007079	AC8.7	5.01384	3.60433	1.96e-82	4.8e-79
WBGene00016457	C35E7.5	4.9908	1.96807	1.31e-24	1.04e-22
WBGene00013699	Y106G6D.2	4.98852	1.61266	1.56e-10	1.85e-09
WBGene00000301	cav-1	4.98716	3.64946	2.04e-20	9.69e-19
WBGene00009020	F21D9.6	4.97832	0.0823462	1.09e-15	2.77e-14
WBGene00045188	B0284.5	4.9734	-0.930634	1.68e-10	1.98e-09
WBGene00077570	F55B12.11	4.92274	-1.22518	2.37e-08	2.03e-07
WBGene00044783	T26H5.10	4.91965	-1.11414	8.77e-12	1.28e-10
WBGene00006650	tts-1	4.90724	4.40988	6.97e-35	1.51e-32
WBGene00021293	Y25C1A.6	4.89877	0.940337	7.75e-12	1.14e-10
WBGene00004813	skr-7	4.89189	3.30115	3.17e-21	1.63e-19
WBGene00019415	K05F6.4	4.88714	0.279886	3.23e-11	4.3e-10
WBGene00010528	K03D3.2	4.86411	-0.775348	2.02e-13	3.83e-12
WBGene00015587	sdz-2	4.84584	-0.635911	2.04e-08	1.76e-07
WBGene00003522	nas-3	4.84551	2.38391	1.04e-29	1.4e-27
WBGene00008782	sdz-14	4.83195	0.420457	4.13e-13	7.38e-12
WBGene00019922	fbxc-28	4.81546	0.372628	1.23e-13	2.41e-12
WBGene00021861	Y54F10BM.6	4.79492	-1.04319	1.33e-06	8.51e-06
WBGene00007377	C06C3.7	4.78699	-0.58057	2.56e-12	4.07e-11
WBGene00018828	sdz-21	4.73173	-0.518963	9.65e-08	7.54e-07
WBGene00013254	tag-276	4.71771	1.08895	3.88e-16	1.06e-14
WBGene00019690	set-13	4.71523	-1.20947	2.35e-08	2.01e-07
WBGene00018245	F40G9.9	4.70412	-0.633953	4.13e-08	3.42e-07
WBGene00013370	Y60A9.3	4.68642	-0.684904	2.27e-11	3.11e-10
WBGene00219728	linc-16	4.6764	2.68716	7.18e-53	5.29e-50
WBGene00016345	C33E10.1	4.66811	-0.806381	7.51e-11	9.41e-10
WBGene00045382	T05E12.8	4.66586	0.361633	1.48e-17	4.96e-16
WBGene00004816	skr-10	4.66585	2.68953	1.36e-14	3.02e-13
WBGene00009696	F44F1.4	4.66184	1.47738	3.75e-16	1.02e-14
WBGene00008447	E01G4.5	4.64299	3.4249	8.21e-29	9.75e-27
WBGene00012764	Y41E3.6	4.6185	0.974436	8.98e-30	1.23e-27
WBGene00021576	fbxc-51	4.61282	0.0501588	2.15e-12	3.45e-11
WBGene00017942	fbxc-37	4.60727	0.256126	9.96e-10	1.05e-08
WBGene00009861	fbxb-8	4.60553	-1.25367	1.4e-08	1.24e-07
WBGene00001436	fkh-4	4.60169	1.55467	5.8e-17	1.79e-15
WBGene00005188	srg-31	4.59414	-0.677992	8.45e-08	6.68e-07
WBGene00014807	M04D5.1	4.57533	0.443845	1.26e-19	5.47e-18
WBGene00018227	nep-15	4.57469	1.44764	1.26e-28	1.47e-26
WBGene00004818	skr-12	4.56741	1.96059	1.7e-23	1.19e-21
WBGene00022561	btb-13	4.56566	0.193918	6.25e-11	7.94e-10
WBGene00001435	fkh-3	4.5247	1.70172	4.86e-19	1.99e-17
WBGene00019569	K09D9.12	4.51512	0.548808	5.02e-25	4.15e-23
WBGene00022145	Y71G12B.5	4.49384	-0.990603	2.43e-08	2.08e-07
WBGene00021605	Y46H3C.5	4.48826	0.519956	1.88e-15	4.65e-14
WBGene00019735	M02F4.1	4.48268	-0.0516146	4.28e-19	1.76e-17
WBGene00018661	F52C6.4	4.4805	2.76325	7.67e-45	3.42e-42
WBGene00000461	ceh-40	4.47501	0.905144	1.12e-08	1e-07
WBGene00219750	Y38C1AA.19	4.47462	-1.63403	2.97e-09	2.93e-08
WBGene00014789	F59C6.10	4.47037	1.63249	5.67e-30	7.81e-28
WBGene00235277	T04C4.3	4.46189	1.00168	9.34e-18	3.26e-16
WBGene00044692	fbxb-91	4.45848	-0.705181	6.6e-06	3.76e-05
WBGene00012069	T26H5.4	4.43228	-1.29862	7.56e-11	9.45e-10
WBGene00235355	ZK250.15	4.42575	-1.31149	1.82e-07	1.35e-06
WBGene00020666	T22B2.2	4.42372	0.70976	1.72e-26	1.64e-24
WBGene00019796	M151.4	4.41567	-1.01795	5.6e-11	7.21e-10
WBGene00014046	clec-60	4.4121	0.875668	2.4e-08	2.05e-07
WBGene00044113	C54F6.15	4.39705	-0.721124	0.000136134	0.000601274
WBGene00077787	T05E12.10	4.39032	2.25706	1.98e-23	1.35e-21
WBGene00004820	skr-14	4.38776	2.57107	5.09e-16	1.37e-14
WBGene00008723	F12F6.8	4.38637	-0.0716083	1.99e-09	2.01e-08
WBGene00009600	F40G12.5	4.38237	-1.42795	1.93e-09	1.96e-08
WBGene00007147	B0334.9	4.38136	-1.31952	5.58e-07	3.84e-06
WBGene00004819	skr-13	4.37937	1.60764	9.25e-23	5.7e-21
WBGene00020451	fbxa-11	4.36975	4.70951	3.04e-78	5.6e-75
WBGene00194821	dmsr-16	4.33704	-0.288424	1.06e-10	1.3e-09
WBGene00009212	F28D1.2	4.32691	1.32167	6.68e-20	3.01e-18
WBGene00022557	fbxb-15	4.32096	-0.143184	2.39e-10	2.76e-09
WBGene00043988	AC8.10	4.31986	3.07752	4.24e-52	2.93e-49
WBGene00000460	ceh-39	4.31643	3.33956	1.06e-55	9.17e-53
WBGene00017556	F18A12.7	4.29632	0.451947	2.11e-13	4e-12
WBGene00007075	AC8.3	4.29614	3.02859	7.46e-52	4.78e-49
WBGene00195226	ZC404.16	4.27784	0.599947	2.11e-22	1.26e-20
WBGene00022432	math-43	4.26454	1.32159	1.01e-37	2.97e-35
WBGene00013659	Y105C5B.20	4.26143	2.73569	9.16e-46	4.35e-43
WBGene00010519	K03A11.1	4.25902	0.185721	5.85e-07	4.01e-06
WBGene00012792	Y43D4A.6	4.25736	0.00557826	1.29e-07	9.82e-07
WBGene00014663	C01G6.10	4.25055	1.73575	2.25e-20	1.07e-18
WBGene00235263	Y66H1A.8	4.24537	-1.20129	4.73e-13	8.33e-12
WBGene00016712	C46E10.8	4.24199	0.755569	1.16e-23	8.28e-22
WBGene00020205	arrd-1	4.23581	-0.13845	5.29e-09	5.02e-08
WBGene00021966	Y57G7A.2	4.22255	1.2544	1.04e-18	4.1e-17
WBGene00018606	F48E3.6	4.22103	0.161789	3.68e-16	1.01e-14
WBGene00010216	F57G8.7	4.2105	-0.289478	2.67e-11	3.6e-10
WBGene00004821	skr-15	4.20826	1.86101	1.01e-15	2.59e-14
WBGene00255728	R02C2.8	4.20657	0.779984	1.25e-18	4.88e-17
WBGene00018204	F39F10.4	4.19329	-0.278353	4.03e-09	3.9e-08
WBGene00017456	F14D2.8	4.18789	4.0534	5.98e-67	8.81e-64
WBGene00013403	fbxb-100	4.18768	-1.31837	9.2e-05	0.000422134
WBGene00012568	fbxa-212	4.17237	2.72723	1.95e-28	2.17e-26
WBGene00012499	Y24F12A.4	4.17105	0.648303	7.98e-14	1.62e-12
WBGene00016229	C29G2.1	4.1619	1.12665	1.37e-24	1.07e-22
WBGene00021485	Y40A1A.3	4.16168	0.751037	1.94e-23	1.34e-21
WBGene00021458	Y39G10AL.1	4.12969	0.99073	2.53e-19	1.07e-17
WBGene00011362	T02B5.1	4.11444	1.02156	3.56e-11	4.73e-10
WBGene00008904	F17A2.13	4.11067	1.27665	7.18e-14	1.46e-12
WBGene00043991	mir-258.2	4.10837	-0.343385	5.38e-20	2.45e-18
WBGene00009788	F46F2.4	4.10114	-1.65953	3.09e-08	2.6e-07
WBGene00013698	Y106G6D.1	4.09572	2.77099	1.49e-28	1.71e-26
WBGene00022741	ZK430.5	4.09488	-0.32626	1.25e-07	9.55e-07
WBGene00219266	mir-4938	4.09053	1.36447	2.91e-36	7.03e-34
WBGene00017462	F14D2.14	4.08122	3.11069	1.77e-44	7.67e-42
WBGene00010120	dot-1.4	4.07588	-0.412227	1.87e-10	2.2e-09
WBGene00044200	H37A05.4	4.07399	0.663924	1.26e-08	1.13e-07
WBGene00018813	F54D11.3	4.06922	1.08183	1.07e-23	7.62e-22
WBGene00185077	F58D2.4	4.0671	1.94234	1e-23	7.22e-22
WBGene00012841	Y43F11A.1	4.06343	0.237014	1.13e-11	1.63e-10
WBGene00019239	H24K24.2	4.05815	-1.23442	5.77e-09	5.44e-08
WBGene00012844	Y43F11A.4	4.05641	0.231583	1.35e-11	1.91e-10
WBGene00023245	C33E10.3	4.0532	0.4236	6.39e-13	1.1e-11
WBGene00003352	mir-258.1	4.048	-0.488349	1.13e-18	4.42e-17
WBGene00015112	B0281.5	4.02697	2.3114	1.23e-09	1.28e-08
WBGene00005058	sra-32	4.02352	-1.47022	0.00028631	0.00117573
WBGene00022418	igcm-4	4.01397	0.415779	8.04e-16	2.1e-14
WBGene00012898	Y46G5A.6	4.01236	3.5557	7.73e-51	4.74e-48
WBGene00016076	C24H12.7	4.00455	-0.108951	2.04e-12	3.28e-11
WBGene00219769	linc-64	4.00142	-1.42268	1.61e-09	1.64e-08
WBGene00009957	F53B2.8	3.98847	5.26197	2.01e-34	3.94e-32
WBGene00016299	C32B5.6	3.96687	1.7856	3.94e-25	3.3e-23
WBGene00014130	ZK892.6	3.96282	1.25761	2.87e-30	4.07e-28
WBGene00007358	lact-6	3.96029	1.5239	1.23e-08	1.1e-07
WBGene00021360	Y37E11AL.4	3.95998	2.16667	1.25e-30	1.83e-28
WBGene00017135	EEED8.4	3.95779	1.74541	2.93e-16	8.17e-15
WBGene00020379	T09B4.5	3.95152	1.72351	1.25e-21	6.84e-20
WBGene00044998	M199.9	3.94835	-0.715453	2.97e-08	2.51e-07
WBGene00002124	inx-2	3.9427	2.45584	2.59e-25	2.24e-23
WBGene00044281	R04A9.7	3.92365	-0.464126	1.26e-10	1.53e-09
WBGene00020597	T20B6.1	3.90297	0.148853	9.26e-09	8.43e-08
WBGene00000088	aex-5	3.88576	6.49417	1.04e-85	3.06e-82
WBGene00008086	C44C10.5	3.8818	-0.4916	1.1e-08	9.9e-08
WBGene00017453	F14D2.5	3.87563	1.38143	2.88e-15	7.01e-14
WBGene00194679	T26C11.9	3.87459	1.46055	9.47e-30	1.28e-27
WBGene00235119	R105.4	3.856	-0.36143	6.9e-12	1.03e-10
WBGene00017933	F29G9.7	3.85355	2.46604	2.84e-37	7.89e-35
WBGene00002125	inx-3	3.84995	3.43807	8.77e-33	1.6e-30
WBGene00018601	F48C1.9	3.84534	-0.550378	1.83e-06	1.14e-05
WBGene00011551	T06G6.12	3.84073	1.18816	2.67e-25	2.29e-23
WBGene00016230	C29G2.2	3.84047	0.410624	5.43e-13	9.5e-12
WBGene00016072	C24H12.2	3.83465	1.60961	2.15e-36	5.28e-34
WBGene00044702	F46C3.4	3.83181	1.67117	2.61e-15	6.39e-14
WBGene00002957	let-858	3.82259	8.02314	2.4e-59	2.95e-56
WBGene00014916	fbxa-124	3.81952	3.43275	1.02e-33	1.95e-31
WBGene00016823	C50E3.12	3.81504	1.8295	1.5e-19	6.48e-18
WBGene00007497	C09G9.8	3.8112	1.39118	1.53e-22	9.17e-21
WBGene00009086	F23D12.2	3.80751	-0.0168754	4.36e-09	4.19e-08
WBGene00004750	sea-1	3.80739	2.74617	4.48e-18	1.65e-16
WBGene00003601	nhr-2	3.80299	2.34993	2.05e-21	1.1e-19
WBGene00219399	Y55F3AM.21	3.80272	2.32776	1.88e-25	1.65e-23
WBGene00018224	bath-18	3.80104	0.305903	1.85e-17	6.09e-16
WBGene00012490	Y19D2B.2	3.79756	-1.15111	1.38e-06	8.8e-06
WBGene00016695	C45H4.14	3.79558	0.593489	1.89e-10	2.22e-09
WBGene00001544	gcy-19	3.79019	-0.122604	5.39e-14	1.11e-12
WBGene00016052	dod-3	3.77878	1.9631	4.52e-20	2.07e-18
WBGene00194650	C36A4.14	3.77374	2.34373	6.22e-39	1.95e-36
WBGene00015662	C10A4.1	3.76256	-0.786081	3.29e-10	3.71e-09
WBGene00021542	Y43B11AL.1	3.76129	-0.490401	5.26e-12	7.99e-11
WBGene00043065	C55C3.7	3.7493	-0.824761	2.44e-09	2.43e-08
WBGene00020434	T11F8.2	3.74496	2.74293	3.15e-38	9.67e-36
WBGene00077636	Y46G5A.43	3.74237	3.96743	1.33e-57	1.51e-54
WBGene00194675	Y60A9A.3	3.73087	0.582601	4.73e-13	8.33e-12
WBGene00015171	vang-1	3.72764	2.03064	1.31e-26	1.26e-24
WBGene00044212	Y68A4A.13	3.72063	2.28057	8.58e-14	1.73e-12
WBGene00001377	eya-1	3.7165	-0.649992	4.37e-10	4.84e-09
WBGene00021045	W05H7.2	3.71323	0.147866	1.57e-09	1.61e-08
WBGene00000444	ceh-21	3.69901	3.57333	6.62e-31	9.86e-29
WBGene00020338	T08A9.6	3.69451	0.496364	2.39e-09	2.38e-08
WBGene00019517	K08B4.5	3.6895	-0.616347	5.23e-07	3.61e-06
WBGene00013779	Y116A8B.1	3.68471	0.59983	3.06e-05	0.000155291
WBGene00020073	sdz-28	3.67498	1.26876	1.82e-11	2.54e-10
WBGene00019578	K09E3.7	3.66399	0.541237	5.92e-16	1.56e-14
WBGene00009834	lsy-27	3.66222	2.33597	3.59e-19	1.5e-17
WBGene00018438	btb-6	3.66216	2.16402	1.97e-23	1.35e-21
WBGene00010999	R03G8.4	3.65927	0.770553	1.57e-17	5.24e-16
WBGene00013652	sams-2	3.65871	1.64498	1.27e-11	1.81e-10
WBGene00018712	F52G3.4	3.65576	-1.41081	1.33e-05	7.17e-05
WBGene00019788	M116.1	3.65346	-0.615975	3.43e-09	3.36e-08
WBGene00007076	AC8.4	3.65346	2.42662	2.58e-31	4.09e-29
WBGene00019705	fbxb-45	3.64743	-1.20844	2.61e-07	1.89e-06
WBGene00019791	sdz-25	3.63402	-0.630976	4.03e-09	3.9e-08
WBGene00020537	fbxb-37	3.62813	-0.694821	9.58e-08	7.5e-07
WBGene00022508	ZC53.1	3.62526	1.83321	5.01e-18	1.83e-16
WBGene00016486	fbxa-170	3.62444	2.02097	2.74e-15	6.69e-14
WBGene00235332	K04A8.20	3.61994	-1.78881	6.89e-07	4.65e-06
WBGene00043989	AC8.11	3.61642	2.42809	3.25e-30	4.56e-28
WBGene00014811	M162.9	3.6151	3.5398	3.64e-37	9.74e-35
WBGene00044539	K09H11.9	3.61364	0.20717	6.86e-16	1.8e-14
WBGene00012404	Y6G8.2	3.60113	2.72972	8.92e-18	3.14e-16
WBGene00010149	F56D5.5	3.58918	1.71613	5.35e-16	1.42e-14
WBGene00044439	Y51H7C.15	3.58634	0.28986	8.12e-14	1.64e-12
WBGene00018406	F44A2.7	3.58255	-1.59776	6.04e-06	3.47e-05
WBGene00044420	C50D2.10	3.57581	4.01909	9.01e-41	3.24e-38
WBGene00044346	Y59E9AL.8	3.56098	0.736629	3.95e-15	9.41e-14
WBGene00235158	Y37E3.30	3.55764	1.31386	2.5e-13	4.64e-12
WBGene00011981	T24C2.2	3.54334	0.974713	6.76e-11	8.53e-10
WBGene00195254	H16D19.6	3.5394	-0.338405	4.6e-12	7.05e-11
WBGene00194852	T28A8.8	3.53457	3.71239	2.85e-56	3e-53
WBGene00023423	F43C1.7	3.534	0.597297	5.54e-18	2.01e-16
WBGene00009411	F35E2.3	3.5336	-0.315511	1.81e-08	1.58e-07
WBGene00009089	jmjd-3.2	3.52992	-0.316035	9.72e-08	7.59e-07
WBGene00010495	K02B12.2	3.52404	1.64368	7.33e-15	1.68e-13
WBGene00008575	scl-24	3.52305	1.06382	1.47e-12	2.44e-11
WBGene00018355	ceh-86	3.52141	-0.502085	3.55e-08	2.96e-07
WBGene00017854	F27C1.4	3.52104	1.88349	2.11e-24	1.61e-22
WBGene00009071	F23A7.6	3.51651	0.373725	5.86e-11	7.48e-10
WBGene00021607	Y46H3C.7	3.51321	-0.430129	2.32e-12	3.7e-11
WBGene00004092	ppt-1	3.51148	3.96469	2.58e-44	1.09e-41
WBGene00014698	C37A5.3	3.50729	-0.144564	4.43e-10	4.9e-09
WBGene00002117	ins-34	3.5016	-0.409297	2.43e-05	0.000125707
WBGene00009224	F28F8.7	3.5002	4.70506	8.94e-56	8.23e-53
WBGene00016485	meg-4	3.49568	2.93757	1.2e-31	1.99e-29
WBGene00011539	fbxa-135	3.49446	0.226459	5.64e-11	7.23e-10
WBGene00012103	clec-12	3.48904	0.0647367	3e-12	4.72e-11
WBGene00020438	T12A2.3	3.48688	-0.0370784	7.12e-08	5.69e-07
WBGene00011388	T02G6.5	3.48684	1.72727	1.76e-10	2.08e-09
WBGene00019551	K09C4.6	3.47055	-1.00564	1.63e-07	1.22e-06
WBGene00206514	R05G9.5	3.46371	-0.532637	2.45e-06	1.5e-05
WBGene00019131	bath-12	3.46011	3.45456	1.33e-35	3.02e-33
WBGene00016455	C35E7.3	3.45551	-0.0869887	0.000382245	0.00152587
WBGene00044436	Y47G6A.31	3.44448	1.55772	9.94e-18	3.45e-16
WBGene00014870	Y37H9A.4	3.44365	2.03536	8.28e-26	7.49e-24
WBGene00010365	H04D03.4	3.43801	1.45706	7.52e-19	3.02e-17
WBGene00011964	saeg-2	3.4321	5.62003	3.56e-56	3.5e-53
WBGene00022570	sdz-35	3.42464	-1.05265	2.51e-05	0.000129603
WBGene00018195	btb-16	3.41613	3.14832	4.16e-40	1.43e-37
WBGene00206482	B0416.10	3.40921	1.20165	3.74e-16	1.02e-14
WBGene00015593	C08E3.1	3.40477	-0.694192	5.08e-07	3.52e-06
WBGene00011357	T01H10.4	3.40316	-0.753388	1.83e-08	1.6e-07
WBGene00022224	set-28	3.4017	0.265022	3.47e-15	8.37e-14
WBGene00255426	C04G2.14	3.39875	5.57378	8.06e-43	3.12e-40
WBGene00012654	Y39A1A.16	3.39864	-0.572999	0.00102407	0.0036954
WBGene00018037	chtl-1	3.39112	3.48396	4.41e-34	8.55e-32
WBGene00012498	Y24F12A.3	3.38996	0.579293	1.83e-15	4.55e-14
WBGene00014917	fbxa-122	3.38921	3.93677	1.87e-24	1.44e-22
WBGene00012436	flh-3	3.38258	2.21422	3.26e-16	9.03e-15
WBGene00044053	C01G12.12	3.37943	2.90242	3.3e-29	4.11e-27
WBGene00022487	fbxa-21	3.36054	2.00874	6.07e-22	3.46e-20
WBGene00011131	R07H5.11	3.3591	3.67269	1.82e-45	8.37e-43
WBGene00012151	VH15N14R.1	3.35857	-1.07699	1.41e-05	7.56e-05
WBGene00016029	elf-1	3.35699	1.5522	1.51e-20	7.21e-19
WBGene00014874	Y38H6A.4	3.35488	-0.437898	3.29e-07	2.35e-06
WBGene00019584	set-12	3.35397	-0.35484	2.12e-12	3.4e-11
WBGene00006552	tbx-33	3.3505	0.86639	2.66e-10	3.05e-09
WBGene00013319	ccch-5	3.3428	0.880589	4.84e-11	6.28e-10
WBGene00016864	C52A10.3	3.34065	-0.517985	1.91e-08	1.67e-07
WBGene00009939	ztf-11	3.34029	1.29324	2.78e-12	4.39e-11
WBGene00022163	Y71G12B.28	3.33354	1.68424	1.09e-27	1.13e-25
WBGene00002031	hst-6	3.33315	4.15089	2.65e-46	1.3e-43
WBGene00001949	hlh-2	3.32484	2.23736	4.43e-23	2.92e-21
WBGene00007485	C09G1.3	3.32421	-0.958125	1.29e-07	9.82e-07
WBGene00019858	R03H10.6	3.32119	2.20739	5.74e-19	2.34e-17
WBGene00019019	frpr-10	3.32101	-0.965698	0.00351254	0.011091
WBGene00219755	linc-17	3.31868	2.59099	4.75e-23	3.11e-21
WBGene00009428	F35E12.4	3.30718	3.08818	3.62e-32	6.34e-30
WBGene00018439	fbxa-184	3.30613	-1.02356	2.16e-07	1.58e-06
WBGene00012569	fbxc-46	3.29509	2.56134	5.6e-37	1.47e-34
WBGene00044154	Y7A5A.10	3.28979	-0.640008	6.48e-10	7.03e-09
WBGene00001981	hnd-1	3.27919	-1.45952	7.99e-08	6.35e-07
WBGene00019768	M04F3.2	3.27792	2.62766	1.71e-34	3.41e-32
WBGene00011599	T07G12.8	3.27226	3.4714	6.76e-33	1.24e-30
WBGene00020981	W03D2.6	3.27167	2.12205	1.18e-10	1.42e-09
WBGene00011993	T24D5.5	3.257	-1.16947	1.61e-05	8.58e-05
WBGene00255596	Y37B11A.8	3.25509	4.24892	1.33e-41	4.91e-39
WBGene00008038	C40H1.2	3.25255	1.95578	9.86e-25	8.02e-23
WBGene00017973	ift-81	3.24782	-0.773701	5.83e-07	4e-06
WBGene00016520	C39B5.2	3.23984	0.454989	4.71e-11	6.13e-10
WBGene00022431	set-33	3.23217	0.562467	1.53e-17	5.11e-16
WBGene00017848	F27B3.6	3.22681	-0.121575	1.71e-07	1.27e-06
WBGene00022581	ZC262.4	3.21654	0.57165	1.8e-11	2.51e-10
WBGene00018749	F53C3.5	3.21512	-1.06848	0.000179321	0.000770763
WBGene00011689	T10C6.7	3.19997	1.8342	1.05e-20	5.08e-19
WBGene00018577	asna-2	3.1979	2.34698	5.28e-31	8.19e-29
WBGene00014199	ZK1053.4	3.1891	1.01778	9.38e-11	1.16e-09
WBGene00017141	EEED8.13	3.17888	2.67602	1.13e-36	2.88e-34
WBGene00018446	ceh-83	3.17523	2.3172	1.06e-22	6.42e-21
WBGene00007989	fipr-22	3.17487	0.853792	3.76e-08	3.13e-07
WBGene00003096	lys-7	3.16448	4.7767	7.05e-22	3.98e-20
WBGene00004372	rig-5	3.15592	-0.292429	3.25e-06	1.95e-05
WBGene00016189	C28G1.4	3.15575	-0.62367	0.00422867	0.0130229
WBGene00000670	col-95	3.15513	7.44512	1.36e-34	2.79e-32
WBGene00013841	fbxa-33	3.14538	2.93528	4.08e-17	1.29e-15
WBGene00015521	fipr-16	3.14306	-1.07878	2.55e-07	1.85e-06
WBGene00021819	Y53G8B.3	3.13277	0.110749	1.49e-14	3.29e-13
WBGene00016779	sdz-7	3.13197	-0.783543	2.02e-05	0.000105938
WBGene00022523	ZC132.4	3.13095	1.57497	7.34e-23	4.6e-21
WBGene00014643	B0391.8	3.13006	2.46986	1.96e-21	1.06e-19
WBGene00016224	fbxa-57	3.12849	2.45833	4.79e-31	7.51e-29
WBGene00219210	Y37H2A.18	3.12668	1.67045	3.65e-20	1.69e-18
WBGene00007225	C01G6.3	3.12453	4.42967	2.38e-25	2.07e-23
WBGene00021725	bath-9	3.11985	0.729994	5.38e-16	1.43e-14
WBGene00012566	fbxa-211	3.11088	3.80123	8.91e-35	1.87e-32
WBGene00004352	rgs-9	3.10381	3.14712	5.99e-26	5.58e-24
WBGene00011231	R11A5.3	3.10294	0.542594	3.39e-09	3.32e-08
WBGene00009721	F45D3.1	3.10082	-0.393292	3.79e-05	0.000188756
WBGene00022674	ZK177.9	3.08862	0.746083	9.85e-11	1.22e-09
WBGene00044121	gcp-2.3	3.08836	-0.898448	3.38e-08	2.83e-07
WBGene00021971	Y57G7A.8	3.08169	0.494743	5.36e-17	1.66e-15
WBGene00014920	Y53F4B.38	3.08112	-1.27803	5.92e-07	4.06e-06
WBGene00018670	F52C6.13	3.08071	-0.751983	4.83e-09	4.62e-08
WBGene00077568	C56A3.10	3.07955	3.20963	9.29e-32	1.57e-29
WBGene00013799	athp-3	3.07794	1.69852	3.66e-13	6.6e-12
WBGene00023458	M02E1.3	3.07493	3.11512	2.93e-25	2.49e-23
WBGene00013484	Y69H2.9	3.07011	2.7618	2.23e-19	9.48e-18
WBGene00015615	fbxc-48	3.06165	-0.00622226	2.87e-10	3.27e-09
WBGene00012690	Y39B6A.31	3.0568	1.78648	5.03e-26	4.75e-24
WBGene00044800	C56A3.9	3.05658	-1.43704	4.76e-08	3.91e-07
WBGene00194696	EEED8.18	3.055	1.82099	1.78e-28	2e-26
WBGene00020834	T27A1.2	3.05389	2.76497	7.4e-21	3.68e-19
WBGene00018767	F53G2.2	3.0524	-0.779016	0.000311822	0.00127023
WBGene00010606	cyp-13B2	3.04439	-0.0940198	3.2e-05	0.000161846
WBGene00004054	AC8.1	3.0412	3.52175	3.14e-29	3.95e-27
WBGene00011642	T09B9.1	3.0402	1.85576	1.81e-16	5.17e-15
WBGene00017178	atg-16.1	3.0395	4.30564	1.03e-27	1.07e-25
WBGene00017843	F26G5.1	3.03436	1.69076	4.37e-20	2.01e-18
WBGene00012492	fbxb-7	3.02924	2.0307	1.91e-17	6.27e-16
WBGene00011267	fbxb-85	3.02845	-0.609028	9.31e-08	7.3e-07
WBGene00044742	Y55F3BR.10	3.01534	2.28444	4.21e-22	2.43e-20
WBGene00045509	T07D10.8	3.01407	3.0244	1.09e-26	1.07e-24
WBGene00044306	F58F9.8	3.01362	-0.918615	1.07e-06	7e-06
WBGene00016578	sdz-5	3.01065	-1.23953	0.00249655	0.00822137
WBGene00010569	scbp-2	3.00783	5.3816	1.83e-24	1.42e-22
WBGene00010051	F54D5.5	3.00573	3.86886	4.99e-21	2.54e-19
WBGene00021186	Y9D1A.1	3.00213	0.475113	3.32e-05	0.000167183
WBGene00018713	F52G3.5	3.00167	-1.35105	0.0006009	0.00230562
WBGene00008850	F15B9.6	2.99655	1.04878	1.56e-14	3.4e-13
WBGene00007990	fipr-23	2.99529	-0.629374	8.83e-08	6.96e-07
WBGene00007077	AC8.5	2.99507	-0.637784	1.14e-07	8.78e-07
WBGene00017529	F16G10.15	2.99021	0.394639	1.37e-15	3.45e-14
WBGene00021711	wago-11	2.98821	-1.46051	1.75e-06	1.1e-05
WBGene00010004	F53H2.1	2.98463	-0.660076	2.27e-08	1.95e-07
WBGene00013233	sdz-33	2.98408	0.119366	3.56e-09	3.48e-08
WBGene00219741	linc-77	2.98179	-1.04135	3.22e-06	1.93e-05
WBGene00012238	W04A8.3	2.98077	-1.02398	5.77e-05	0.000275869
WBGene00044540	K09H11.10	2.97802	0.357511	4.09e-14	8.56e-13
WBGene00022334	Y82E9BR.1	2.97616	0.22982	1.81e-07	1.35e-06
WBGene00219680	linc-35	2.96993	0.842693	9.12e-17	2.77e-15
WBGene00011153	R09A8.2	2.96643	0.857081	1.06e-09	1.11e-08
WBGene00018443	btb-7	2.96235	0.746006	1.46e-12	2.42e-11
WBGene00012240	W04A8.5	2.96231	0.50393	7.86e-10	8.41e-09
WBGene00219758	linc-11	2.96046	2.54598	1.03e-25	9.13e-24
WBGene00008130	fbxa-140	2.9509	3.27021	1.24e-29	1.64e-27
WBGene00001186	egl-18	2.94982	2.66509	1.36e-15	3.42e-14
WBGene00022465	ift-20	2.94679	-0.411031	1.68e-08	1.48e-07
WBGene00011062	R06C7.2	2.94583	3.24164	2.98e-21	1.54e-19
WBGene00001963	btb-1	2.94117	1.70045	1.72e-28	1.95e-26
WBGene00012198	W02B8.2	2.94065	4.07765	4.11e-24	3.09e-22
WBGene00018496	F46F5.5	2.9355	1.29321	3.31e-12	5.17e-11
WBGene00013548	Y75B8A.11	2.92866	-0.254785	2.22e-08	1.91e-07
WBGene00015605	C08E3.13	2.92748	1.01618	2.15e-09	2.16e-08
WBGene00044209	Y32F6A.6	2.91902	5.03721	1.1e-50	6.51e-48
WBGene00021988	rgs-8.2	2.91185	1.61422	1.84e-13	3.51e-12
WBGene00019208	lips-14	2.9106	3.0764	1.12e-17	3.85e-16
WBGene00012567	Y37H2A.7	2.90609	1.41359	5.72e-19	2.33e-17
WBGene00019593	K09F6.10	2.89953	0.882096	2.59e-11	3.51e-10
WBGene00044041	F57G9.6	2.89539	0.487935	5.56e-16	1.47e-14
WBGene00014918	fbxa-123	2.89326	3.04723	4.42e-29	5.43e-27
WBGene00235385	Y48G1A.7	2.89296	2.39901	7.42e-23	4.62e-21
WBGene00021053	gadr-4	2.889	-0.987416	1.43e-06	9.11e-06
WBGene00020468	T13A10.1	2.88734	1.1435	2.08e-14	4.49e-13
WBGene00018493	F46F5.1	2.8813	1.42699	1.09e-12	1.84e-11
WBGene00000557	cnc-3	2.87886	2.5525	2.83e-21	1.48e-19
WBGene00014871	Y37H9A.5	2.87556	2.83582	6.78e-29	8.12e-27
WBGene00014131	sdz-38	2.87468	-0.207208	7.42e-06	4.18e-05
WBGene00077653	Y51A2D.23	2.8732	-0.673736	1.5e-08	1.32e-07
WBGene00235387	W04C9.8	2.87251	0.761971	1.39e-12	2.32e-11
WBGene00010122	F55G11.1	2.87173	1.46546	4.43e-18	1.64e-16
WBGene00016896	nep-4	2.86826	5.71821	4.73e-39	1.51e-36
WBGene00019266	H35N09.2	2.86793	-0.476272	1.19e-09	1.24e-08
WBGene00004351	rgs-8.1	2.86787	1.66774	3.01e-13	5.51e-12
WBGene00020458	fbxa-70	2.86741	0.82404	2.74e-14	5.82e-13
WBGene00219710	anr-45	2.86046	0.386005	3.14e-08	2.64e-07
WBGene00077457	Y39B6A.49	2.85394	4.48722	1.05e-22	6.37e-21
WBGene00013374	Y62E10A.3	2.85257	0.511923	8.61e-11	1.07e-09
WBGene00194794	F45B8.5	2.85175	3.64122	2.58e-40	9.04e-38
WBGene00016121	C25H3.12	2.84733	4.50751	8.37e-36	1.96e-33
WBGene00009063	F22G12.3	2.83919	-0.72318	2.46e-05	0.000127347
WBGene00009226	cyp-37B1	2.83406	1.30244	8.62e-14	1.73e-12
WBGene00008838	F15A4.2	2.8318	1.38387	3.35e-12	5.22e-11
WBGene00219315	F07E5.12	2.82944	-0.648168	1.08e-05	5.9e-05
WBGene00008282	C53D6.5	2.82604	-0.694886	1.06e-08	9.58e-08
WBGene00003219	mes-1	2.82337	2.00083	1.18e-13	2.34e-12
WBGene00007667	fbxa-97	2.81998	1.68706	5.46e-17	1.69e-15
WBGene00219325	F17C11.22	2.81892	-0.235224	1.39e-05	7.44e-05
WBGene00012405	ztf-25	2.81502	1.70353	3.11e-11	4.15e-10
WBGene00012656	Y39A1A.18	2.81488	1.02781	3.56e-09	3.48e-08
WBGene00001500	ftn-1	2.81409	0.57511	1.92e-16	5.44e-15
WBGene00012954	fbxa-217	2.80981	2.3608	2.12e-22	1.26e-20
WBGene00018660	F52C6.3	2.80849	3.15171	9.67e-37	2.5e-34
WBGene00194713	F19B10.13	2.80397	1.64941	6.05e-14	1.24e-12
WBGene00020304	fbxa-200	2.79792	0.688894	2.17e-12	3.48e-11
WBGene00014516	hpo-42	2.79661	3.24777	2.83e-28	3.13e-26
WBGene00019611	K10B3.5	2.79433	3.61147	8.31e-35	1.77e-32
WBGene00001569	meg-3	2.79099	3.4182	6.34e-22	3.6e-20
WBGene00021037	fbxa-203	2.78967	4.72311	3.65e-35	8.03e-33
WBGene00045405	D1086.18	2.78833	1.95596	2.58e-20	1.22e-18
WBGene00010402	H16D19.4	2.78228	-0.515159	6.44e-11	8.16e-10
WBGene00020361	fbxc-19	2.77826	-0.858109	0.00138539	0.00485478
WBGene00001841	hen-1	2.77225	0.980956	8.76e-09	8e-08
WBGene00014752	F38E11.8	2.77023	1.14388	8.79e-16	2.26e-14
WBGene00043279	F22D6.8	2.76958	4.62169	2.39e-22	1.41e-20
WBGene00007902	C33D9.9	2.76947	0.258834	4.01e-10	4.47e-09
WBGene00009709	fbxa-144	2.76861	0.335403	2.54e-11	3.44e-10
WBGene00077772	T02G6.10	2.76855	0.859872	6.44e-15	1.49e-13
WBGene00014759	F46A8.1	2.7628	-0.436929	0.000162824	0.000707912
WBGene00017481	F15B10.3	2.76256	1.7021	8.14e-10	8.69e-09
WBGene00194939	C01B9.5	2.75992	1.63429	4.24e-13	7.55e-12
WBGene00050948	Y48B6A.16	2.75951	2.33827	3.37e-15	8.15e-14
WBGene00015869	nhr-257	2.75859	-0.30855	4.14e-07	2.92e-06
WBGene00018041	F35D2.3	2.75661	1.23091	6.01e-14	1.23e-12
WBGene00007124	B0250.7	2.75221	3.84786	6.55e-26	5.99e-24
WBGene00014751	F36G9.4	2.73752	-0.322675	0.00019982	0.000850188
WBGene00044207	Y6G8.5	2.73664	-0.139765	3.62e-06	2.15e-05
WBGene00255598	BE0003N10.6	2.73388	2.81531	1.19e-17	4.04e-16
WBGene00010457	K01C8.2	2.73067	0.103753	1.49e-14	3.28e-13
WBGene00008824	F14H3.5	2.73022	2.14591	3.34e-17	1.06e-15
WBGene00010493	meg-2	2.71868	2.43361	4.99e-17	1.55e-15
WBGene00020028	R12C12.8	2.71663	3.85507	9.48e-20	4.18e-18
WBGene00021183	Y9C9A.16	2.71195	0.613187	9.96e-11	1.23e-09
WBGene00013844	fbxa-50	2.71054	1.06848	3.41e-13	6.19e-12
WBGene00017677	asp-11	2.70408	-0.85745	0.00208753	0.00700918
WBGene00007452	C08F11.3	2.70119	-0.0855269	1.35e-08	1.2e-07
WBGene00011611	T08D2.6	2.70078	0.560658	5.84e-11	7.47e-10
WBGene00021739	Y50D4A.5	2.69573	4.45835	1e-31	1.68e-29
WBGene00018669	F52C6.12	2.69165	1.23326	5.07e-18	1.85e-16
WBGene00016785	C49G7.7	2.68638	0.0227318	3.1e-08	2.61e-07
WBGene00005650	srp-9	2.68634	-0.189794	1.5e-10	1.79e-09
WBGene00003979	pes-5	2.68369	2.26221	6.44e-19	2.61e-17
WBGene00009651	F43D2.2	2.68366	1.42549	1.76e-15	4.38e-14
WBGene00021337	Y34F4.2	2.67957	2.34191	1.71e-21	9.31e-20
WBGene00021201	Y17G9B.4	2.67889	3.78923	2.4e-21	1.26e-19
WBGene00235381	Y74C9A.9	2.67819	0.545956	2.26e-13	4.25e-12
WBGene00010581	K05C4.4	2.67448	2.26332	1.19e-18	4.65e-17
WBGene00013589	Y80D3A.11	2.67423	-0.571906	2.97e-10	3.38e-09
WBGene00206466	T08D10.5	2.67401	-1.06659	1.62e-06	1.02e-05
WBGene00044660	fbxa-87	2.67392	1.54199	1.33e-18	5.17e-17
WBGene00012899	Y46G5A.7	2.6737	0.732231	5.79e-09	5.45e-08
WBGene00020496	spat-3	2.67346	4.56752	1.18e-21	6.53e-20
WBGene00017259	F08F1.9	2.67303	-0.248153	7.05e-08	5.64e-07
WBGene00017711	F22E5.13	2.67275	0.580062	2.1e-12	3.38e-11
WBGene00003844	odc-1	2.67031	6.50225	6.66e-42	2.51e-39
WBGene00164983	C36A4.12	2.67003	2.42722	1.27e-16	3.72e-15
WBGene00020778	T24E12.11	2.66909	0.705876	2.19e-07	1.6e-06
WBGene00045061	Y57G11B.8	2.66846	0.734888	1.19e-05	6.45e-05
WBGene00044517	Y32G9A.13	2.66799	1.71523	6.9e-18	2.47e-16
WBGene00007798	C29A12.2	2.66729	0.14114	9.75e-10	1.03e-08
WBGene00004240	puf-4	2.66462	-0.128595	8.35e-06	4.66e-05
WBGene00013153	Y53F4B.6	2.66363	0.61691	7.91e-13	1.36e-11
WBGene00045043	Y116A8C.48	2.65755	0.79208	1.62e-11	2.27e-10
WBGene00016273	C30G12.1	2.65749	0.00956932	3.77e-06	2.23e-05
WBGene00021345	Y37B11A.3	2.65614	4.9282	2.37e-46	1.21e-43
WBGene00019143	H01M10.1	2.6526	1.42967	4.68e-18	1.72e-16
WBGene00219218	Y73B6BL.288	2.65073	0.752259	8.19e-10	8.74e-09
WBGene00022209	Y73B3A.7	2.64982	-1.43588	3.48e-06	2.07e-05
WBGene00044206	T26H5.9	2.64899	3.33707	2.6e-13	4.82e-12
WBGene00007569	C14A6.5	2.64612	0.146847	2.73e-11	3.68e-10
WBGene00013248	Y57A10A.3	2.64581	4.58001	6.02e-26	5.58e-24
WBGene00017365	F10G2.4	2.64523	0.904064	1.49e-10	1.78e-09
WBGene00219771	linc-24	2.64379	2.8121	6.26e-19	2.54e-17
WBGene00000870	cyd-1	2.64105	0.882153	2.07e-09	2.09e-08
WBGene00017143	EEED8.15	2.63997	1.93303	8.53e-16	2.21e-14
WBGene00008157	C47F8.1	2.6364	0.228216	9.69e-09	8.8e-08
WBGene00016899	C53C11.1	2.63477	-0.895954	3e-06	1.81e-05
WBGene00017402	F12E12.1	2.63475	2.5193	4.86e-15	1.14e-13
WBGene00020345	T08B2.4	2.6319	2.15302	4.04e-19	1.67e-17
WBGene00003700	nhr-110	2.63055	4.4037	1.56e-28	1.78e-26
WBGene00019441	K06B9.4	2.62619	4.26485	6.49e-26	5.97e-24
WBGene00000388	cdc-25.3	2.61838	3.27571	4.22e-17	1.33e-15
WBGene00001537	gcy-11	2.61722	-0.115668	5.95e-06	3.43e-05
WBGene00022544	ZC190.10	2.61675	1.20403	4.18e-16	1.13e-14
WBGene00219575	anr-8	2.61634	2.79266	5.53e-23	3.59e-21
WBGene00014801	K08E5.1	2.61461	0.230291	7.21e-13	1.24e-11
WBGene00000478	cfz-2	2.61363	-0.0550346	3.49e-08	2.92e-07
WBGene00020295	pqbp-1.2	2.61271	4.12694	6.93e-27	6.85e-25
WBGene00013612	fbxa-207	2.61026	2.18895	9.79e-17	2.95e-15
WBGene00011691	T10C6.10	2.61021	2.93243	1.84e-23	1.28e-21
WBGene00195253	H16D19.5	2.60867	0.190306	6.44e-12	9.65e-11
WBGene00004103	pqn-11	2.6068	0.3783	1.45e-12	2.4e-11
WBGene00018807	fbxa-146	2.60455	2.57457	6.58e-23	4.22e-21
WBGene00016061	hpo-15	2.59458	7.65654	9.81e-26	8.76e-24
WBGene00011811	T16H12.1	2.58914	2.07002	1.39e-15	3.49e-14
WBGene00011706	T11B7.1	2.5888	2.62936	1.42e-15	3.56e-14
WBGene00022215	Y73B3A.13	2.58493	0.678961	9.05e-13	1.54e-11
WBGene00007286	C04A11.2	2.5843	-0.1303	5.42e-09	5.14e-08
WBGene00001947	his-73	2.58263	-0.135684	2.21e-09	2.21e-08
WBGene00019799	M151.7	2.57928	2.33152	4.06e-15	9.66e-14
WBGene00011505	pzf-1	2.57587	1.48623	7.3e-10	7.86e-09
WBGene00009662	F43G6.10	2.57449	1.90409	1.74e-11	2.43e-10
WBGene00015797	C15F1.8	2.57428	1.52106	1.11e-13	2.21e-12
WBGene00044412	F40H6.6	2.56033	2.30842	4.03e-20	1.86e-18
WBGene00021434	Y39A3A.3	2.55803	-0.713056	4.1e-09	3.96e-08
WBGene00015899	C17E7.4	2.55778	4.35097	8.58e-12	1.26e-10
WBGene00044349	Y71G12B.32	2.55411	-0.657635	0.00302795	0.00971503
WBGene00219451	F52D2.12	2.54903	2.07268	1.51e-19	6.52e-18
WBGene00012900	Y46G5A.8	2.54887	0.459725	6.59e-11	8.33e-10
WBGene00008390	D1086.3	2.54787	6.5119	5.95e-31	9.12e-29
WBGene00023323	K08F11.6	2.53939	1.96624	7.72e-15	1.76e-13
WBGene00013234	fbxb-24	2.53581	0.934397	1.54e-10	1.83e-09
WBGene00016931	C54G6.2	2.53574	0.169423	3.3e-11	4.4e-10
WBGene00015989	C18H2.2	2.52735	4.42993	2.55e-22	1.5e-20
WBGene00007962	C35D6.5	2.52714	-0.932323	7.12e-07	4.8e-06
WBGene00022669	ZK177.1	2.52491	2.24139	2.55e-15	6.26e-14
WBGene00010568	K04G2.10	2.52313	4.24872	1.85e-12	3.01e-11
WBGene00023486	K08B4.7	2.52248	4.08008	2.38e-13	4.45e-12
WBGene00015597	fbxa-162	2.51883	-1.27596	2.68e-06	1.63e-05
WBGene00022338	Y82E9BR.5	2.51713	1.6269	3.89e-17	1.23e-15
WBGene00008779	F14B4.1	2.5145	-0.00526007	0.00323397	0.0102886
WBGene00044443	ZC21.10	2.51191	-0.162845	2.19e-09	2.2e-08
WBGene00016295	fbxc-40	2.50524	-0.957933	2.79e-05	0.000142901
WBGene00005008	spr-3	2.50176	2.22489	3.19e-16	8.87e-15
WBGene00006431	tag-52	2.49892	2.40165	6.73e-14	1.38e-12
WBGene00010005	cnc-7	2.49584	-0.19691	4.61e-07	3.22e-06
WBGene00015914	C17F4.8	2.49451	0.424365	3.03e-11	4.05e-10
WBGene00021055	W06A11.4	2.49216	2.96532	6.26e-24	4.56e-22
WBGene00019905	R05G9.3	2.49114	2.35769	6.52e-19	2.63e-17
WBGene00206491	Y73F8A.1173	2.4911	1.36953	3.27e-13	5.94e-12
WBGene00017177	F02E8.4	2.48984	3.33495	7.09e-23	4.46e-21
WBGene00019959	R08E3.3	2.48406	4.52071	2.45e-29	3.14e-27
WBGene00189956	Y34F4.6	2.4813	0.295289	1.52e-11	2.15e-10
WBGene00001437	fkh-5	2.47996	0.405997	2.98e-11	4e-10
WBGene00020386	cyp-34A4	2.47655	2.5368	4.34e-17	1.36e-15
WBGene00022482	fbxa-208	2.47647	1.53542	1.13e-16	3.36e-15
WBGene00000191	arl-7	2.47635	1.30661	6.96e-12	1.04e-10
WBGene00020342	fbxa-201	2.47566	-0.663697	7.79e-06	4.38e-05
WBGene00219746	linc-91	2.47429	-0.261016	5.28e-08	4.31e-07
WBGene00019969	fpn-1.3	2.47358	0.737139	1.85e-11	2.58e-10
WBGene00022951	C30E1.9	2.47266	5.61495	3.07e-29	3.9e-27
WBGene00011591	T07F10.5	2.47002	2.85706	1e-28	1.17e-26
WBGene00015624	C09B8.5	2.46959	1.94083	1.41e-12	2.34e-11
WBGene00021731	Y49G5A.1	2.46873	4.84226	3.88e-10	4.34e-09
WBGene00008680	F11A5.15	2.46675	0.17585	1.43e-05	7.64e-05
WBGene00022370	Y92H12BR.4	2.46532	0.359427	6.29e-13	1.09e-11
WBGene00015903	C17E7.9	2.46148	2.29336	4.06e-15	9.66e-14
WBGene00077439	F55B12.10	2.46148	-0.435809	7.92e-07	5.27e-06
WBGene00219313	C17E4.20	2.45939	2.81333	6.53e-18	2.35e-16
WBGene00021866	Y54F10BM.12	2.45721	2.82412	1.88e-24	1.44e-22
WBGene00000422	ced-8	2.45523	1.30386	7.85e-11	9.79e-10
WBGene00022237	Y73B6BL.14	2.44905	0.752753	2.41e-15	5.91e-14
WBGene00011434	T04D3.5	2.44369	3.0184	4.44e-15	1.05e-13
WBGene00011152	R09A8.1	2.44114	0.920108	1e-09	1.06e-08
WBGene00044020	ZK856.14	2.43992	-1.16176	3.04e-06	1.83e-05
WBGene00004817	skr-11	2.43869	-0.0996311	1.11e-08	9.98e-08
WBGene00002095	ins-12	2.43809	-0.248073	0.0039366	0.0122385
WBGene00044219	F28F8.10	2.43749	0.59983	2.65e-13	4.9e-12
WBGene00009659	F43G6.7	2.43513	2.52183	4.17e-09	4.02e-08
WBGene00009656	F43G6.3	2.42647	3.95113	1.58e-16	4.58e-15
WBGene00022457	Y110A7A.7	2.42377	5.09716	3.52e-28	3.87e-26
WBGene00007440	C08E8.4	2.42333	1.19972	1.34e-10	1.62e-09
WBGene00017140	EEED8.12	2.42092	1.67732	1.06e-09	1.11e-08
WBGene00021873	clec-82	2.41741	0.410763	1.64e-10	1.94e-09
WBGene00018199	F39E9.7	2.41608	2.68308	2.06e-23	1.4e-21
WBGene00020290	T06D4.1	2.41512	3.52861	2.38e-21	1.26e-19
WBGene00007963	cyp-25A1	2.41429	4.26206	6.58e-15	1.52e-13
WBGene00020164	T02G5.4	2.40941	5.004	2.83e-20	1.32e-18
WBGene00014097	ZK829.9	2.40685	4.05944	5.81e-24	4.28e-22
WBGene00014761	F46A8.11	2.40627	-0.285293	6.55e-07	4.44e-06
WBGene00023284	F41B5.1	2.4005	2.6234	4.35e-23	2.89e-21
WBGene00010234	ttr-50	2.39845	4.05986	5.03e-14	1.04e-12
WBGene00011663	T09F3.4	2.3973	3.92339	6.98e-32	1.2e-29
WBGene00015016	bath-14	2.39659	1.45309	8.1e-11	1.01e-09
WBGene00019134	F59H6.3	2.39397	1.7749	9.34e-14	1.87e-12
WBGene00019659	K11H12.3	2.39258	1.31186	5.38e-11	6.95e-10
WBGene00219678	linc-9	2.39067	2.52915	1.55e-24	1.21e-22
WBGene00020087	R119.1	2.38787	3.21097	1.99e-09	2.01e-08
WBGene00004932	sod-3	2.3872	4.48505	9.35e-18	3.26e-16
WBGene00020522	T15B7.10	2.38359	-1.00247	0.000386285	0.00154075
WBGene00021726	bath-10	2.38274	1.14917	2.14e-11	2.94e-10
WBGene00013843	fbxa-49	2.38156	-1.25201	0.00165247	0.00570043
WBGene00021464	ugt-31	2.37891	4.24781	6.54e-25	5.38e-23
WBGene00020285	T06A10.2	2.37843	0.0970313	6.85e-08	5.49e-07
WBGene00018658	bath-22	2.3777	2.05807	2.46e-10	2.84e-09
WBGene00044512	W03F9.11	2.37438	1.99649	1.27e-16	3.72e-15
WBGene00001950	hlh-3	2.37326	-0.36982	1.12e-05	6.11e-05
WBGene00022221	Y73B3A.20	2.37132	2.18863	1.58e-13	3.04e-12
WBGene00018805	F54D10.4	2.37112	0.929695	1.61e-11	2.26e-10
WBGene00004335	ref-2	2.36929	-0.924478	0.000822157	0.00303747
WBGene00013749	Y113G7A.12	2.3682	0.0320509	2.83e-07	2.04e-06
WBGene00018666	bath-6	2.36748	1.23749	1.01e-15	2.6e-14
WBGene00000387	cdc-25.2	2.36246	2.83346	1.31e-14	2.92e-13
WBGene00017520	F16G10.5	2.36152	0.167815	3.11e-05	0.000157643
WBGene00011514	fbxa-198	2.36116	1.85079	1.77e-20	8.45e-19
WBGene00010119	F55G7.1	2.36057	0.277343	6.24e-09	5.85e-08
WBGene00021040	W05G11.2	2.35667	1.71152	2.02e-10	2.37e-09
WBGene00019082	pup-3	2.35587	2.04379	5.15e-16	1.38e-14
WBGene00001063	dpy-1	2.35439	-0.859971	0.00140388	0.0049166
WBGene00013842	fbxa-34	2.35122	0.861533	6.51e-11	8.24e-10
WBGene00015228	B0511.2	2.35013	2.24274	4.59e-16	1.24e-14
WBGene00000396	cdh-4	2.34907	3.22328	1.23e-16	3.64e-15
WBGene00015879	C17B7.5	2.34713	0.870784	1.45e-06	9.25e-06
WBGene00017941	F31A9.2	2.34652	1.07618	4.39e-09	4.21e-08
WBGene00206389	C29F7.10	2.34612	1.49774	2.13e-07	1.56e-06
WBGene00013480	egas-3	2.3456	0.634903	3.07e-10	3.49e-09
WBGene00219685	linc-75	2.34544	-0.263096	4.52e-06	2.65e-05
WBGene00021273	Y23H5B.2	2.34074	1.00065	2.47e-08	2.11e-07
WBGene00015247	B0545.4	2.33755	3.4759	3.9e-28	4.26e-26
WBGene00020167	T02G5.11	2.33265	3.45978	1.15e-24	9.34e-23
WBGene00008069	C43D7.7	2.33235	-0.083294	0.000117514	0.000524698
WBGene00219342	Y57G11C.1143	2.33023	1.21288	1.85e-08	1.61e-07
WBGene00008306	C54E10.1	2.32788	-0.746899	0.000681731	0.00257995
WBGene00012491	Y20C6A.1	2.32778	1.60151	1.17e-07	9e-07
WBGene00017422	F13C5.1	2.32764	1.62827	9.77e-16	2.51e-14
WBGene00021978	Y58A7A.4	2.32296	3.15376	1.15e-09	1.2e-08
WBGene00016303	fbxc-32	2.32243	3.21021	7.08e-14	1.44e-12
WBGene00235164	K09F6.13	2.31986	1.50242	2.47e-11	3.37e-10
WBGene00017587	F19B10.5	2.31947	-0.216551	1.46e-08	1.29e-07
WBGene00017263	F08F3.6	2.31052	3.82464	1.56e-15	3.88e-14
WBGene00007425	C08B6.4	2.30801	-0.979002	8.06e-07	5.35e-06
WBGene00012368	fbxa-93	2.30753	2.11673	1.89e-18	7.25e-17
WBGene00016056	C24D10.5	2.30644	1.7733	2.4e-15	5.9e-14
WBGene00012622	Y38H6C.9	2.30456	0.618959	2.06e-08	1.78e-07
WBGene00004786	sex-1	2.30241	2.88456	4.15e-14	8.65e-13
WBGene00044559	ZK380.5	2.30136	-0.0931729	1.42e-05	7.6e-05
WBGene00000556	cnc-2	2.30093	0.193413	2e-06	1.25e-05
WBGene00016553	C40A11.10	2.30062	-1.03361	0.00254204	0.00835361
WBGene00010690	K08H2.3	2.2928	1.87731	4.1e-13	7.33e-12
WBGene00021977	Y58A7A.3	2.29125	4.35349	1.53e-11	2.15e-10
WBGene00003437	msp-42	2.28869	2.65721	2.15e-09	2.16e-08
WBGene00013611	Y102A5C.2	2.28554	3.31745	1.84e-14	3.99e-13
WBGene00044796	W03D8.11	2.28273	0.202577	5.74e-08	4.65e-07
WBGene00003354	mir-260	2.28059	0.206874	4.26e-09	4.1e-08
WBGene00001677	gpa-15	2.27989	2.08819	9.9e-09	8.98e-08
WBGene00022728	ZK402.1	2.27807	1.45897	2.99e-11	4.01e-10
WBGene00077448	D1086.20	2.27577	1.54713	1.15e-17	3.93e-16
WBGene00015111	B0281.4	2.27343	2.67802	7.95e-09	7.32e-08
WBGene00000050	acr-11	2.26871	0.885263	1.91e-09	1.94e-08
WBGene00045366	Y17D7C.3	2.2659	4.00669	2.5e-21	1.31e-19
WBGene00021468	epg-2	2.26131	3.0233	8.06e-09	7.4e-08
WBGene00010066	F54F7.6	2.26123	1.51178	6.43e-12	9.64e-11
WBGene00077490	M03A1.8	2.26123	-0.818819	0.00180955	0.00618152
WBGene00013246	Y57A10A.1	2.25969	3.14973	2.27e-13	4.25e-12
WBGene00017659	F21C10.10	2.2558	5.99253	4.12e-17	1.3e-15
WBGene00194746	Y82E9BR.25	2.25495	1.0193	2.64e-11	3.55e-10
WBGene00007691	C23H4.2	2.25231	2.29529	1.94e-11	2.69e-10
WBGene00021153	Y4C6A.3	2.25049	3.16632	1.92e-17	6.28e-16
WBGene00012176	W01C9.2	2.24661	-0.876913	0.000771404	0.00287665
WBGene00019970	R08F11.7	2.24495	-0.464722	4.93e-06	2.86e-05
WBGene00019095	F59A7.8	2.24482	3.91628	3.64e-22	2.12e-20
WBGene00016217	C29F9.2	2.24382	3.01162	1.01e-09	1.07e-08
WBGene00021790	Y51H7C.12	2.24286	-0.543431	0.00012319	0.000547388
WBGene00000462	ceh-41	2.24077	3.52422	6.38e-27	6.35e-25
WBGene00001481	fog-1	2.2404	3.0379	1.17e-19	5.14e-18
WBGene00022484	fbxa-77	2.23723	3.37709	9.78e-21	4.77e-19
WBGene00019672	K12B6.8	2.2372	1.04149	1.16e-10	1.41e-09
WBGene00014975	Y116A8A.10	2.23574	1.07536	9.45e-11	1.17e-09
WBGene00012299	W06D11.1	2.23512	1.3736	1.13e-11	1.62e-10
WBGene00020598	T20B6.2	2.23461	0.483415	3.6e-07	2.55e-06
WBGene00044268	T27E7.10	2.23331	0.357545	1.46e-10	1.75e-09
WBGene00009225	fbxa-94	2.2289	0.457609	1.92e-08	1.67e-07
WBGene00021319	Y34B4A.2	2.22863	4.02907	6.46e-28	6.8e-26
WBGene00000373	cyp-14A5	2.22745	5.50047	9.28e-20	4.11e-18
WBGene00016824	C50E3.13	2.22667	1.47916	2.36e-11	3.22e-10
WBGene00014242	sdz-36	2.22556	-1.16185	8.59e-06	4.78e-05
WBGene00044953	D2096.13	2.22382	2.61881	2.69e-10	3.08e-09
WBGene00008822	F14H3.3	2.22315	3.0805	1.83e-17	6.05e-16
WBGene00017532	ent-5	2.22291	2.35999	3.11e-14	6.56e-13
WBGene00020744	T24A6.1	2.22235	1.93046	2.58e-17	8.31e-16
WBGene00194652	F15H9.8	2.22098	2.08185	7.2e-10	7.76e-09
WBGene00008068	sdz-6	2.21473	2.37825	5.57e-08	4.53e-07
WBGene00045104	C04G2.12	2.20987	1.26787	7.04e-08	5.64e-07
WBGene00008970	F20C5.5	2.20871	0.901853	3.94e-10	4.4e-09
WBGene00019564	K09D9.1	2.20437	1.37638	1.49e-11	2.11e-10
WBGene00009465	F36D1.6	2.20193	0.193492	6.11e-08	4.93e-07
WBGene00009752	F46A8.9	2.20153	0.396765	0.000298408	0.00121862
WBGene00194733	Y41C4A.21	2.1997	-0.296212	1.15e-06	7.44e-06
WBGene00044217	F23D12.9	2.1995	0.152067	4.95e-08	4.06e-07
WBGene00000914	daf-19	2.19858	2.91378	8.7e-17	2.64e-15
WBGene00013453	fbxa-83	2.19821	2.30164	1.93e-12	3.14e-11
WBGene00015694	ugt-27	2.19703	-0.965272	9.23e-05	0.000422929
WBGene00044216	C47E8.10	2.19424	1.6166	3.95e-10	4.41e-09
WBGene00018578	F47G3.3	2.19296	2.2394	2.7e-13	4.99e-12
WBGene00009729	F45E10.2	2.1926	0.971837	8.13e-11	1.01e-09
WBGene00014030	glb-1	2.19254	6.58628	1.04e-16	3.12e-15
WBGene00013584	nhr-243	2.18957	3.16117	3.69e-25	3.12e-23
WBGene00021151	Y4C6A.1	2.18943	1.62618	2.73e-07	1.97e-06
WBGene00220062	T08D2.11	2.18412	-1.03009	2.18e-06	1.35e-05
WBGene00016402	C34D4.10	2.18308	3.74122	9.55e-23	5.86e-21
WBGene00022222	Y73B3A.21	2.18224	1.54637	1.2e-12	2.02e-11
WBGene00003420	msh-4	2.1816	-0.393755	0.000257548	0.00106684
WBGene00009156	clec-196	2.1798	-0.31688	0.00012433	0.000551955
WBGene00005638	srm-1	2.17978	-0.56487	1.06e-06	6.91e-06
WBGene00018743	F53B3.5	2.178	1.53826	2.07e-10	2.42e-09
WBGene00194932	F54F7.11	2.17756	-0.759799	2.5e-05	0.000129408
WBGene00017498	pud-4	2.17413	8.27054	1e-08	9.1e-08
WBGene00017501	pud-3	2.17388	9.21787	5.53e-12	8.39e-11
WBGene00045338	M01B2.13	2.16815	0.127078	4.11e-09	3.96e-08
WBGene00008597	clec-55	2.16489	-0.0343444	2.82e-06	1.71e-05
WBGene00010953	clec-190	2.15855	3.30821	7e-20	3.14e-18
WBGene00010492	meg-1	2.15821	4.00708	1.18e-15	3.01e-14
WBGene00206489	F53F1.14	2.1564	-0.195177	1.43e-07	1.08e-06
WBGene00000731	col-158	2.15444	2.31085	2.4e-10	2.78e-09
WBGene00017712	F22E5.17	2.15149	2.09414	8.8e-12	1.28e-10
WBGene00020343	acs-3	2.15049	4.12856	1.23e-15	3.11e-14
WBGene00010726	K09E9.3	2.14929	2.30832	9.64e-15	2.17e-13
WBGene00018495	F46F5.4	2.14861	-0.28936	3.62e-05	0.000180578
WBGene00017593	F19C7.3	2.14737	-0.897106	8.31e-07	5.51e-06
WBGene00004987	spp-2	2.14138	4.28434	2.22e-16	6.24e-15
WBGene00010657	K08D8.3	2.14052	4.14644	2.81e-13	5.17e-12
WBGene00004148	pqn-65	2.13933	4.93674	2.61e-22	1.53e-20
WBGene00004875	smd-1	2.1346	8.74645	1.64e-29	2.12e-27
WBGene00012731	Y39G8C.2	2.13272	3.25674	1.78e-08	1.56e-07
WBGene00045410	E01G4.7	2.13218	3.98415	3.58e-19	1.5e-17
WBGene00008799	F14E5.1	2.12855	2.29612	6.53e-15	1.51e-13
WBGene00077537	Y47H10A.6	2.12794	3.69633	3.91e-19	1.62e-17
WBGene00007290	C04B4.2	2.12785	3.07891	3.61e-18	1.35e-16
WBGene00001397	fat-5	2.12688	3.73254	9e-11	1.11e-09
WBGene00008789	F14D7.2	2.12651	3.72537	1.2e-11	1.72e-10
WBGene00045291	F23D12.10	2.12512	0.278501	2.38e-07	1.74e-06
WBGene00007887	gadr-2	2.12394	-0.0599594	8.93e-07	5.89e-06
WBGene00012119	T28C6.3	2.12252	-0.11112	4.2e-07	2.96e-06
WBGene00018449	F45D11.2	2.1198	0.285417	6.72e-09	6.27e-08
WBGene00008105	C45B11.2	2.11867	0.70603	1.77e-06	1.11e-05
WBGene00018450	F45D11.3	2.11356	0.29964	8.07e-09	7.41e-08
WBGene00021338	Y34F4.3	2.11033	-0.0641073	0.000103657	0.000469373
WBGene00017270	numr-1	2.10931	0.930758	1.89e-08	1.65e-07
WBGene00005061	sra-35	2.10594	-0.474354	6.35e-06	3.63e-05
WBGene00003045	lir-2	2.10555	4.20913	6.82e-22	3.86e-20
WBGene00018607	F48E3.8	2.10471	-0.228319	0.000561951	0.0021652
WBGene00020771	T24E12.1	2.10446	1.28878	1.3e-08	1.16e-07
WBGene00019250	H28G03.2	2.10203	5.05675	2.48e-31	3.97e-29
WBGene00005131	srd-53	2.1015	-0.588768	0.000345489	0.00139311
WBGene00016845	C50F7.5	2.09873	0.106319	0.00043878	0.00172583
WBGene00018451	F45D11.4	2.09576	0.300222	1.11e-08	1e-07
WBGene00004354	rgs-11	2.0945	1.7714	3.88e-09	3.77e-08
WBGene00011956	T23F11.4	2.09079	2.20711	4.67e-12	7.16e-11
WBGene00022040	Y65B4BR.1	2.08732	0.122598	0.000113917	0.000510961
WBGene00013535	gyg-3	2.08585	0.865957	1e-10	1.23e-09
WBGene00009972	oac-33	2.08536	-0.188863	1.27e-07	9.74e-07
WBGene00017235	F08B4.3	2.08524	2.88907	2.13e-16	5.99e-15
WBGene00023036	F39E9.10	2.0842	3.6965	5.18e-20	2.37e-18
WBGene00077762	Y57G11C.499	2.08099	1.75665	1.13e-11	1.63e-10
WBGene00023318	K07D4.1	2.07958	1.9125	2.08e-14	4.49e-13
WBGene00017533	fbxa-178	2.07704	1.15823	5.9e-11	7.53e-10
WBGene00012533	fbxa-209	2.07447	2.95356	5.17e-15	1.21e-13
WBGene00020830	T26C11.4	2.073	2.74677	3.41e-17	1.08e-15
WBGene00007246	nspb-10	2.06646	-0.399776	8.27e-05	0.000382984
WBGene00008301	dct-3	2.06232	-0.547615	0.000162921	0.000708121
WBGene00003691	nhr-101	2.0617	4.88516	5.33e-26	5e-24
WBGene00194727	C18D11.10	2.06168	0.0800191	8.71e-06	4.84e-05
WBGene00007853	C31G12.4	2.06157	0.168944	2.94e-06	1.78e-05
WBGene00015037	B0212.3	2.05586	2.13501	5.9e-12	8.9e-11
WBGene00019142	btb-4	2.05496	4.64229	3.7e-18	1.38e-16
WBGene00007255	C01H6.6	2.05162	4.41404	2.72e-23	1.82e-21
WBGene00015440	arrd-20	2.05087	1.24801	3.28e-13	5.96e-12
WBGene00021410	Y38C1BA.1	2.05044	-0.215093	0.000393436	0.00156715
WBGene00015646	mlt-10	2.05024	1.0899	3.87e-07	2.73e-06
WBGene00010100	F55C9.3	2.04808	-0.382958	2.99e-05	0.000152113
WBGene00022272	Y73E7A.5	2.04734	-0.263931	2.16e-05	0.000112902
WBGene00022156	Y71G12B.18	2.04609	-0.734653	0.000827196	0.00305302
WBGene00020941	W02D7.5	2.04571	1.74808	8.93e-08	7.03e-07
WBGene00044616	M01A12.4	2.04314	0.247191	1.13e-07	8.7e-07
WBGene00019532	K08D10.9	2.04057	-0.374037	0.000252911	0.0010494
WBGene00206362	B0041.11	2.03956	0.713822	1.05e-06	6.87e-06
WBGene00011012	R04D3.4	2.0376	1.97329	6.04e-10	6.59e-09
WBGene00001076	dpy-17	2.03622	1.11736	8.5e-10	9.05e-09
WBGene00185092	K08D8.7	2.03422	1.59015	1.86e-12	3.03e-11
WBGene00017133	EEED8.2	2.03256	1.92879	5.63e-09	5.31e-08
WBGene00010951	M199.2	2.02243	2.41201	3.01e-17	9.63e-16
WBGene00017927	F29C4.4	2.0203	0.0654744	1.56e-08	1.37e-07
WBGene00016138	flh-2	2.01759	2.08751	1.63e-10	1.93e-09
WBGene00016081	C25A6.1	2.01582	0.640324	4.71e-06	2.75e-05
WBGene00008535	F02H6.2	2.01537	1.52273	5.86e-09	5.51e-08
WBGene00009426	F35E12.2	2.01453	-0.598685	0.000469323	0.00183372
WBGene00004509	rrf-2	2.01033	1.91355	1.07e-11	1.55e-10
WBGene00009104	F25C8.1	2.00816	2.28652	1.74e-07	1.3e-06
WBGene00189943	Y116F11B.17	2.00669	2.04244	1.32e-11	1.87e-10
WBGene00021034	enu-3.4	2.00399	2.40979	3.26e-13	5.94e-12
WBGene00011925	T22C8.4	2.00385	0.964427	6.98e-07	4.7e-06
WBGene00004106	pqn-15	2.00174	2.25203	2.8e-12	4.42e-11
WBGene00021772	math-45	2.00148	0.647678	6.3e-09	5.9e-08
WBGene00012426	Y11D7A.1	-2.00268	-0.240583	6.32e-06	3.62e-05
WBGene00045455	F26G1.11	-2.00385	2.4086	1.36e-13	2.66e-12
WBGene00015241	B0524.2	-2.00409	2.44513	1.88e-11	2.61e-10
WBGene00000644	col-68	-2.0095	2.66326	1.32e-11	1.87e-10
WBGene00009755	F46A9.2	-2.01066	3.66656	1.59e-16	4.58e-15
WBGene00044633	F54H12.7	-2.01067	5.7234	6.07e-12	9.13e-11
WBGene00022622	ZC477.10	-2.01258	1.79901	1.61e-09	1.64e-08
WBGene00001730	grl-21	-2.01417	2.21956	0.000300767	0.00122791
WBGene00018850	gpx-8	-2.02185	-0.475429	0.00082085	0.00303492
WBGene00043743	Y59E9AL.2	-2.0224	7.83011	2.98e-10	3.39e-09
WBGene00020070	rmd-6	-2.02261	4.67155	3.07e-21	1.59e-19
WBGene00014048	ZK666.8	-2.02274	1.88984	6.42e-09	6.01e-08
WBGene00016125	C26B2.2	-2.0232	3.07524	3.71e-13	6.68e-12
WBGene00019430	K06A5.2	-2.02627	6.78775	2.06e-16	5.8e-15
WBGene00014169	ZK945.7	-2.02725	5.62064	2.17e-13	4.09e-12
WBGene00016949	C55C2.3	-2.02868	1.07382	8.82e-09	8.05e-08
WBGene00077582	F14H8.8	-2.03077	0.500761	0.000128615	0.000569773
WBGene00013138	Y53C10A.10	-2.03162	3.56768	4.53e-12	6.95e-11
WBGene00009682	msd-2	-2.03415	7.73912	3.12e-10	3.53e-09
WBGene00015004	B0034.4	-2.03752	0.527132	4.3e-06	2.52e-05
WBGene00018575	clec-119	-2.04	3.17265	8.29e-13	1.42e-11
WBGene00009193	F27E5.3	-2.0403	1.60007	8.11e-06	4.54e-05
WBGene00010299	F59A1.13	-2.04093	1.26971	1.64e-07	1.23e-06
WBGene00015860	C16D9.5	-2.04199	1.6702	4.2e-08	3.47e-07
WBGene00019024	F58A6.5	-2.04287	4.3513	1.25e-16	3.68e-15
WBGene00014225	ZK1098.9	-2.04333	2.71372	1.98e-08	1.71e-07
WBGene00013192	Y54E2A.7	-2.04387	3.47758	1.38e-10	1.66e-09
WBGene00044018	T04B2.8	-2.04774	2.43238	6.3e-11	8e-10
WBGene00013651	Y105C5B.11	-2.04845	1.79494	1.11e-07	8.53e-07
WBGene00194649	Y57G11C.1130	-2.05014	2.02847	8.66e-09	7.91e-08
WBGene00021993	Y59E9AL.3	-2.05049	7.90415	2.54e-10	2.93e-09
WBGene00018537	F47B7.6	-2.05142	-0.64231	0.000306473	0.00124982
WBGene00012912	Y46G5A.22	-2.05221	3.88739	2.13e-10	2.48e-09
WBGene00077576	C15H11.13	-2.05263	2.04899	4.3e-07	3.02e-06
WBGene00235254	F49D11.14	-2.05353	2.59937	4.85e-07	3.37e-06
WBGene00001839	hdl-1	-2.05435	3.46126	2.18e-13	4.09e-12
WBGene00015865	C16E9.1	-2.05745	3.77665	3.34e-10	3.77e-09
WBGene00013474	Y69E1A.2	-2.05754	7.87659	1.39e-11	1.97e-10
WBGene00012509	Y26D4A.12	-2.05877	0.919165	5.71e-06	3.29e-05
WBGene00012781	nspd-7	-2.05901	7.37336	3.51e-12	5.45e-11
WBGene00044177	C30G7.3	-2.06066	4.75589	9.33e-13	1.59e-11
WBGene00020986	W03D8.3	-2.06164	2.96928	2.8e-08	2.38e-07
WBGene00002043	hyl-1	-2.06165	4.35191	2.45e-23	1.65e-21
WBGene00003469	msp-142	-2.06481	6.91461	2.21e-09	2.21e-08
WBGene00014170	ZK945.8	-2.06951	0.421864	6.01e-07	4.11e-06
WBGene00044895	R06A10.5	-2.06987	1.51488	2.17e-08	1.87e-07
WBGene00013858	ssp-34	-2.07096	6.08102	2.88e-10	3.28e-09
WBGene00017444	F13H8.12	-2.07567	3.7657	8.38e-13	1.43e-11
WBGene00010092	F55C5.2	-2.07583	3.67168	1.74e-11	2.42e-10
WBGene00014240	htas-1	-2.07747	5.81093	1.93e-16	5.48e-15
WBGene00009714	F44G4.5	-2.07809	4.83096	1.45e-13	2.82e-12
WBGene00010373	H08M01.1	-2.07852	3.17438	1.2e-11	1.72e-10
WBGene00195164	K12B6.11	-2.07886	4.10386	2.61e-10	3e-09
WBGene00194912	ZK856.18	-2.0791	3.40353	1.47e-14	3.24e-13
WBGene00235285	F56D6.18	-2.07926	0.835161	8.24e-06	4.61e-05
WBGene00003906	paf-1	-2.0796	2.31611	2.03e-11	2.8e-10
WBGene00009705	F44F4.10	-2.08097	2.4998	3.82e-11	5.05e-10
WBGene00013824	Y116F11B.8	-2.08154	0.8726	1.04e-06	6.77e-06
WBGene00015988	C18H2.1	-2.08339	2.0457	1.35e-16	3.93e-15
WBGene00012926	Y47D3A.13	-2.08678	5.91309	5.65e-17	1.74e-15
WBGene00044777	T02B11.9	-2.08704	3.17319	6.66e-08	5.36e-07
WBGene00013070	Y51A2B.6	-2.08797	0.776818	3.42e-08	2.87e-07
WBGene00194653	F36H2.6	-2.08821	1.57104	6.59e-12	9.85e-11
WBGene00194839	C01B10.44	-2.09002	2.34379	6.75e-13	1.16e-11
WBGene00008649	F10D11.3	-2.09019	3.60029	4.18e-11	5.47e-10
WBGene00009042	F22B5.4	-2.09364	3.45498	7.95e-17	2.42e-15
WBGene00020840	spch-3	-2.09524	6.95949	5.63e-10	6.17e-09
WBGene00011472	T05C12.9	-2.09709	1.39214	6.98e-08	5.59e-07
WBGene00195178	ZC581.10	-2.09782	3.74048	4.2e-12	6.48e-11
WBGene00015820	C16A11.7	-2.09961	4.77509	7.85e-12	1.16e-10
WBGene00010719	K09E4.1	-2.10557	5.83701	2.18e-09	2.19e-08
WBGene00019507	K07H8.7	-2.11115	1.38534	1.37e-09	1.42e-08
WBGene00019260	H34I24.1	-2.11252	3.3257	4.8e-15	1.13e-13
WBGene00009446	F35H8.1	-2.11412	3.46771	2.63e-13	4.87e-12
WBGene00011203	R10E4.7	-2.11576	3.93973	3.72e-19	1.55e-17
WBGene00008124	C47A4.3	-2.11745	4.19993	1.09e-10	1.33e-09
WBGene00018165	F38A5.8	-2.11914	0.712529	4.75e-08	3.91e-07
WBGene00003424	msp-3	-2.12146	7.51921	4.32e-10	4.79e-09
WBGene00011911	T22B3.3	-2.122	5.10194	3.35e-16	9.27e-15
WBGene00018360	irld-8	-2.12361	3.86928	2.56e-17	8.3e-16
WBGene00010241	F58D2.2	-2.12492	4.78303	7.14e-12	1.06e-10
WBGene00009449	F35H8.4	-2.12575	3.62506	4.35e-15	1.03e-13
WBGene00010651	K08C9.2	-2.12646	5.83227	3.96e-23	2.64e-21
WBGene00019135	math-32	-2.12728	3.33141	1.17e-13	2.31e-12
WBGene00009646	F42H11.1	-2.12869	2.35462	1.2e-11	1.72e-10
WBGene00016447	msd-4	-2.12958	8.53479	1.28e-13	2.51e-12
WBGene00021398	Y38C1AA.7	-2.13273	7.30273	1.26e-13	2.47e-12
WBGene00235106	F08H9.15	-2.1343	2.7345	9.55e-13	1.62e-11
WBGene00003429	msp-31	-2.13602	8.449	2.14e-09	2.15e-08
WBGene00044741	Y57G11C.52	-2.13711	1.42869	1.55e-10	1.83e-09
WBGene00007740	C26C6.6	-2.13991	3.36332	2.03e-10	2.37e-09
WBGene00018122	ttbk-2	-2.14106	4.89411	7.59e-09	7.01e-08
WBGene00003425	msp-10	-2.14285	7.35805	4.9e-11	6.35e-10
WBGene00010114	F55D12.6	-2.14513	4.8726	2.68e-17	8.59e-16
WBGene00007512	C10C6.3	-2.14639	2.37158	5.91e-11	7.53e-10
WBGene00008092	gmeb-3	-2.15136	-0.28246	0.000234514	0.000979136
WBGene00008651	F10D11.5	-2.15218	2.64328	5.63e-11	7.23e-10
WBGene00013190	Y54E2A.5	-2.15244	2.88096	1.48e-12	2.44e-11
WBGene00001603	gln-2	-2.16057	6.42854	1.58e-11	2.22e-10
WBGene00008854	F15D3.4	-2.16245	2.70264	6.29e-10	6.84e-09
WBGene00019783	M70.1	-2.16403	2.92468	3.77e-15	9.02e-14
WBGene00020071	R13H9.5	-2.16709	4.90378	1.61e-09	1.65e-08
WBGene00016707	C46E10.1	-2.1693	4.25839	1.56e-12	2.58e-11
WBGene00022665	ZK154.1	-2.17133	1.92224	1.25e-08	1.12e-07
WBGene00021381	Y37E11B.10	-2.17439	5.99982	8.76e-12	1.28e-10
WBGene00012952	Y47H9C.9	-2.17616	-0.720679	0.00533095	0.0160157
WBGene00016058	nspd-3	-2.17774	7.3975	1.32e-17	4.46e-16
WBGene00003464	msp-77	-2.17855	7.9758	1.79e-10	2.11e-09
WBGene00003449	msp-56	-2.17963	7.7341	2.32e-10	2.69e-09
WBGene00189951	linc-29	-2.18044	1.0709	5.48e-11	7.05e-10
WBGene00008660	clec-153	-2.18044	3.12526	1.79e-16	5.11e-15
WBGene00012087	T27E7.1	-2.18586	6.48461	1.23e-11	1.75e-10
WBGene00009550	F38H4.6	-2.19141	2.54121	1.61e-17	5.35e-16
WBGene00019950	clec-175	-2.19178	2.57371	1.51e-13	2.93e-12
WBGene00044122	T28B8.6	-2.19253	3.61648	4.99e-18	1.82e-16
WBGene00020656	T21E12.5	-2.19488	1.98615	8.99e-11	1.11e-09
WBGene00077699	C45B11.8	-2.20418	2.87409	1.27e-13	2.5e-12
WBGene00001786	gst-38	-2.20638	3.59999	1.82e-16	5.19e-15
WBGene00013656	Y105C5B.17	-2.20768	2.82527	1.06e-12	1.79e-11
WBGene00018083	F36A4.4	-2.21227	4.41341	2.6e-20	1.22e-18
WBGene00018926	F56A11.6	-2.21321	4.88678	4.49e-13	7.95e-12
WBGene00006039	ssp-10	-2.21666	6.8084	1.69e-11	2.37e-10
WBGene00004973	spe-27	-2.21937	2.31389	1.68e-12	2.75e-11
WBGene00195072	C16C8.22	-2.22163	1.71891	4.71e-12	7.21e-11
WBGene00011134	ssp-33	-2.22535	5.12985	3.04e-12	4.77e-11
WBGene00022833	ZK973.4	-2.22862	1.56586	5.93e-07	4.06e-06
WBGene00017059	D2062.7	-2.22871	5.37562	1.86e-27	1.9e-25
WBGene00014007	ZK596.2	-2.22904	4.57935	1.51e-18	5.85e-17
WBGene00021007	W03F11.4	-2.23319	4.2774	1.13e-12	1.9e-11
WBGene00009941	F52F12.8	-2.23489	4.06882	1.76e-17	5.82e-16
WBGene00008423	D2045.5	-2.23707	3.35186	1.48e-10	1.76e-09
WBGene00013473	Y69E1A.1	-2.24326	6.56909	8.55e-15	1.94e-13
WBGene00022590	ZC317.7	-2.24765	1.95676	1.36e-16	3.96e-15
WBGene00011425	T04B2.7	-2.2489	3.59338	9.59e-17	2.9e-15
WBGene00018336	F42A9.7	-2.25063	4.42706	1.33e-23	9.35e-22
WBGene00007700	C24H11.2	-2.25454	2.84534	3.76e-15	9.01e-14
WBGene00019785	M70.3	-2.25456	4.45174	6.84e-21	3.43e-19
WBGene00003466	msp-79	-2.25528	6.51177	6.82e-11	8.58e-10
WBGene00003463	msp-76	-2.25578	7.98383	5.62e-11	7.22e-10
WBGene00007301	C04F12.7	-2.25697	7.37977	1.15e-26	1.12e-24
WBGene00011336	ubxn-5	-2.258	4.99843	1.35e-25	1.19e-23
WBGene00020984	W03D8.1	-2.25879	1.24248	6.13e-13	1.07e-11
WBGene00219764	anr-47	-2.26377	1.51993	3.94e-11	5.17e-10
WBGene00016357	C33F10.11	-2.26658	4.57659	2.66e-17	8.55e-16
WBGene00009581	F40F9.3	-2.27089	4.65048	3.27e-18	1.23e-16
WBGene00009811	F47B8.10	-2.2717	3.16709	1.94e-17	6.34e-16
WBGene00022236	Y73B6BL.12	-2.27614	-0.320299	1.86e-07	1.38e-06
WBGene00013523	Y73F8A.14	-2.28078	3.41348	6.19e-18	2.23e-16
WBGene00007699	C24H11.1	-2.28342	2.85355	2.28e-16	6.38e-15
WBGene00014104	ZK849.6	-2.28423	3.09982	6.68e-20	3.01e-18
WBGene00021537	Y42H9AR.2	-2.28691	3.39582	1.13e-20	5.47e-19
WBGene00012196	bath-35	-2.29659	0.724193	7.84e-08	6.23e-07
WBGene00006449	alg-4	-2.29677	5.55625	1.41e-12	2.34e-11
WBGene00015574	irg-1	-2.30517	2.77568	1.91e-08	1.66e-07
WBGene00008801	acp-3	-2.30805	2.73023	6.15e-14	1.26e-12
WBGene00013771	Y113G7C.1	-2.30968	4.7333	4.08e-15	9.67e-14
WBGene00050916	F55F10.3	-2.31389	2.29939	3.87e-09	3.76e-08
WBGene00009513	sfxn-1.2	-2.31605	2.44825	2.07e-09	2.09e-08
WBGene00003470	msp-152	-2.32251	8.12555	6.52e-10	7.07e-09
WBGene00010915	M110.7	-2.32542	2.54195	1.29e-15	3.27e-14
WBGene00007632	C16C10.13	-2.32565	1.50207	5.32e-12	8.08e-11
WBGene00004904	snf-5	-2.32578	6.35113	5.08e-15	1.19e-13
WBGene00018134	F37A4.4	-2.33139	3.68959	9.05e-20	4.03e-18
WBGene00010969	R01E6.5	-2.34138	0.0131993	1.96e-05	0.000103055
WBGene00014197	ZK1053.2	-2.34173	3.93288	9.91e-15	2.23e-13
WBGene00012979	Y48B6A.5	-2.34298	3.65935	6.46e-10	7.02e-09
WBGene00000700	col-126	-2.34456	4.24429	4.59e-06	2.68e-05
WBGene00012195	bath-34	-2.34742	0.935228	1.42e-10	1.71e-09
WBGene00009471	F36D3.5	-2.35059	2.14219	7.07e-17	2.17e-15
WBGene00000701	col-127	-2.35425	4.26559	4.16e-06	2.45e-05
WBGene00013194	Y54E2A.9	-2.36003	4.41728	8.22e-14	1.66e-12
WBGene00012486	Y18D10A.21	-2.36197	3.0369	1.54e-14	3.36e-13
WBGene00018148	F37C4.8	-2.36203	0.998318	1.16e-08	1.04e-07
WBGene00020380	T09B4.6	-2.3637	2.3575	1.37e-13	2.67e-12
WBGene00077450	K06B4.15	-2.36429	2.88509	2.55e-10	2.93e-09
WBGene00011748	T13F2.9	-2.36581	6.91738	8.86e-21	4.37e-19
WBGene00021969	Y57G7A.6	-2.36738	4.45271	3.81e-18	1.41e-16
WBGene00000785	cpr-5	-2.37053	7.90905	3.03e-15	7.35e-14
WBGene00008734	F13B12.7	-2.37547	0.0984948	4.89e-05	0.000237953
WBGene00008754	F13E9.5	-2.38006	3.32183	1.06e-23	7.6e-22
WBGene00009308	F32A11.3	-2.39375	7.02266	1.68e-13	3.24e-12
WBGene00022002	Y59E9AR.7	-2.39842	6.74157	2.44e-12	3.87e-11
WBGene00003435	msp-40	-2.39941	8.11574	3.47e-12	5.39e-11
WBGene00017056	D2062.4	-2.40196	2.55057	6.63e-11	8.38e-10
WBGene00018548	clec-79	-2.4025	4.78395	1.76e-19	7.54e-18
WBGene00021115	W09C3.8	-2.41093	3.45439	3.29e-15	7.96e-14
WBGene00003431	msp-33	-2.4165	8.31912	4.68e-11	6.09e-10
WBGene00003465	msp-78	-2.41685	7.55427	3.96e-12	6.13e-11
WBGene00020084	R105.1	-2.4208	5.79805	8.78e-23	5.44e-21
WBGene00021673	Y48G1BM.8	-2.42324	0.106511	9.15e-09	8.34e-08
WBGene00006048	ssp-31	-2.43346	5.81997	8.33e-16	2.16e-14
WBGene00005012	F26F4.2	-2.43566	4.71852	1.34e-13	2.62e-12
WBGene00235353	Y67D8C.23	-2.43929	0.0586427	1.93e-05	0.00010182
WBGene00010612	K07A1.5	-2.44745	5.37456	1.49e-17	4.99e-16
WBGene00013089	Y51B9A.7	-2.45129	-0.293599	5.43e-08	4.43e-07
WBGene00000602	col-13	-2.45869	8.39144	1.29e-11	1.83e-10
WBGene00008063	C41G7.6	-2.46139	5.34476	2.78e-18	1.05e-16
WBGene00018840	F54H5.3	-2.46411	2.08236	1.52e-14	3.33e-13
WBGene00007308	C04G2.9	-2.46914	8.78051	4.83e-12	7.38e-11
WBGene00007601	C15C6.2	-2.47509	7.07679	1.2e-14	2.67e-13
WBGene00021997	Y59E9AR.1	-2.47935	6.53758	6.39e-13	1.1e-11
WBGene00019530	scrm-8	-2.47964	3.53915	9.98e-10	1.05e-08
WBGene00017553	nep-8	-2.4842	3.16762	7.23e-15	1.66e-13
WBGene00011968	T23G11.1	-2.48583	5.98369	6.16e-24	4.51e-22
WBGene00011176	R09E10.6	-2.48829	7.6408	3.66e-24	2.76e-22
WBGene00019601	K09H11.4	-2.48896	1.79615	3.3e-11	4.4e-10
WBGene00016288	C31H1.5	-2.49314	4.25714	4.93e-29	6e-27
WBGene00010611	K07A1.4	-2.50958	4.68699	5e-24	3.72e-22
WBGene00000601	col-12	-2.51204	8.6313	1.68e-12	2.75e-11
WBGene00015765	C14C11.1	-2.51317	3.79946	4.48e-23	2.95e-21
WBGene00011586	flp-33	-2.52221	0.801055	1.38e-09	1.42e-08
WBGene00020202	T04A6.3	-2.52252	0.280071	1.62e-10	1.92e-09
WBGene00016954	C55C3.4	-2.52962	3.36095	2.4e-23	1.62e-21
WBGene00010679	K08F4.5	-2.549	4.28284	1.41e-17	4.78e-16
WBGene00018314	F41H10.1	-2.55438	6.34453	2.25e-30	3.22e-28
WBGene00003426	msp-19	-2.55902	7.57065	5.63e-14	1.16e-12
WBGene00018253	F40H6.1	-2.55978	5.28802	2.45e-22	1.44e-20
WBGene00007354	C06A1.3	-2.56802	4.7459	5.89e-14	1.21e-12
WBGene00019561	K09C6.7	-2.56928	5.26551	8.7e-20	3.88e-18
WBGene00185006	F59B2.15	-2.57021	2.6321	3.43e-08	2.87e-07
WBGene00044475	F56D6.13	-2.5703	4.00138	9.17e-18	3.22e-16
WBGene00003452	msp-59	-2.57329	7.7225	1.79e-13	3.43e-12
WBGene00011462	vap-2	-2.57705	4.45698	7.08e-16	1.85e-14
WBGene00003444	msp-51	-2.58152	7.12524	2e-14	4.33e-13
WBGene00020350	T08B2.12	-2.58701	6.41722	8.25e-40	2.76e-37
WBGene00016752	C48E7.7	-2.59086	6.42413	9.61e-40	3.15e-37
WBGene00009753	scrm-6	-2.59121	3.99767	2.58e-12	4.09e-11
WBGene00015944	C18A3.7	-2.59493	4.45807	1.03e-16	3.09e-15
WBGene00021428	Y38F2AR.10	-2.59583	4.34122	7.99e-19	3.18e-17
WBGene00022709	ZK354.8	-2.59934	4.684	3.75e-15	9e-14
WBGene00016440	gipc-1	-2.60564	7.16822	2.35e-31	3.81e-29
WBGene00013879	ZC376.8	-2.61363	3.14161	8.65e-16	2.23e-14
WBGene00003445	msp-52	-2.61426	5.03679	4.45e-13	7.88e-12
WBGene00022005	Y59H11AM.1	-2.61523	0.213603	1.03e-07	8.02e-07
WBGene00015084	B0244.9	-2.61754	4.10618	2.03e-21	1.09e-19
WBGene00014158	ZK938.1	-2.62138	6.08402	1.25e-21	6.84e-20
WBGene00007584	C14C10.1	-2.62474	5.29226	1.36e-24	1.07e-22
WBGene00206508	ZK262.19	-2.62647	0.928451	9.51e-10	1.01e-08
WBGene00013684	Y105E8A.27	-2.62742	4.10621	2.38e-18	9.05e-17
WBGene00003467	msp-81	-2.62746	8.32057	5.48e-13	9.58e-12
WBGene00018978	ttr-58	-2.63049	0.21075	8.2e-08	6.5e-07
WBGene00021579	clec-73	-2.63167	5.27898	3.08e-19	1.29e-17
WBGene00003451	msp-58	-2.63233	4.88873	2.63e-13	4.87e-12
WBGene00012379	Y1A5A.1	-2.63387	3.55488	3.05e-12	4.8e-11
WBGene00013956	ZK265.3	-2.63404	5.97413	6.77e-18	2.43e-16
WBGene00003457	msp-64	-2.63574	7.78642	8.66e-15	1.96e-13
WBGene00044247	F36H2.4	-2.6388	0.270068	5.97e-06	3.44e-05
WBGene00015892	C17C3.9	-2.64357	2.29913	2.16e-11	2.97e-10
WBGene00021016	W03G9.5	-2.64369	2.60125	4.07e-19	1.68e-17
WBGene00255375	F08B4.8	-2.64585	5.98605	7.52e-18	2.68e-16
WBGene00008244	fipr-11	-2.65901	1.82789	5.65e-08	4.58e-07
WBGene00011132	R08A2.1	-2.66136	4.1826	2.66e-18	1.01e-16
WBGene00016351	C33F10.1	-2.66945	5.66543	1.23e-23	8.64e-22
WBGene00003468	msp-113	-2.67178	7.36319	1.48e-14	3.27e-13
WBGene00020356	T08B6.9	-2.67247	2.21953	3.39e-13	6.15e-12
WBGene00044634	C29E4.14	-2.68111	3.59093	7.13e-14	1.45e-12
WBGene00021288	clec-123	-2.68126	4.7434	1.15e-17	3.93e-16
WBGene00009681	gipc-2	-2.69098	7.86077	1.22e-30	1.8e-28
WBGene00015516	C06A8.6	-2.69778	5.59048	7.3e-26	6.63e-24
WBGene00014239	ZK1225.5	-2.69879	2.79364	1.87e-23	1.29e-21
WBGene00016612	C43G2.3	-2.69956	5.02896	9.28e-25	7.59e-23
WBGene00010900	M28.9	-2.70058	5.07793	3.9e-25	3.28e-23
WBGene00044393	ZK1248.20	-2.71069	1.82984	1.05e-12	1.78e-11
WBGene00017851	F27C1.1	-2.71771	7.0297	1.47e-34	2.97e-32
WBGene00021606	Y46H3C.6	-2.72438	-0.37735	0.000317342	0.00128915
WBGene00015244	B0524.5	-2.73636	1.76293	1.3e-10	1.57e-09
WBGene00219546	F41E7.20	-2.73716	2.12659	8.08e-09	7.41e-08
WBGene00014116	ZK858.2	-2.74123	4.85515	2.98e-37	8.12e-35
WBGene00008681	scrm-4	-2.7777	3.98412	1.42e-35	3.16e-33
WBGene00013068	Y51A2B.4	-2.78321	0.715923	5.24e-11	6.78e-10
WBGene00006057	sss-2	-2.78436	4.59994	8.67e-19	3.44e-17
WBGene00013069	Y51A2B.5	-2.80634	2.09764	8.2e-16	2.13e-14
WBGene00007248	catp-4	-2.80911	5.815	2.71e-20	1.27e-18
WBGene00008659	clec-151	-2.81213	3.98835	2.13e-27	2.16e-25
WBGene00022090	Y69A2AR.19	-2.8145	4.69659	1.55e-29	2.02e-27
WBGene00012115	T28B8.4	-2.81755	2.95945	1.53e-14	3.36e-13
WBGene00044674	B0280.17	-2.82497	4.49584	1.05e-14	2.36e-13
WBGene00194850	F44F4.15	-2.82571	0.228894	7.99e-07	5.31e-06
WBGene00019531	scrm-5	-2.82824	4.62732	1.07e-15	2.75e-14
WBGene00194894	T05B4.14	-2.82864	2.57965	3.95e-28	4.28e-26
WBGene00016336	C33C12.4	-2.83487	2.81974	1.31e-18	5.09e-17
WBGene00003446	msp-53	-2.85778	7.49016	5.54e-16	1.47e-14
WBGene00015987	C18G1.9	-2.86167	3.37153	5e-25	4.15e-23
WBGene00017297	F09E10.7	-2.86751	0.611739	1.59e-12	2.61e-11
WBGene00012809	Y43F8A.2	-2.8756	5.74934	5e-24	3.72e-22
WBGene00003448	msp-55	-2.90776	6.18039	2.56e-17	8.3e-16
WBGene00008245	fipr-10	-2.90855	2.61758	8.47e-11	1.05e-09
WBGene00020414	T10E9.4	-2.91274	6.49781	2.29e-24	1.73e-22
WBGene00194703	F26B1.8	-2.91295	5.97425	1.42e-47	7.49e-45
WBGene00018380	decr-1.1	-2.91539	5.69693	1.52e-15	3.8e-14
WBGene00000719	col-146	-2.93113	6.68264	7.38e-11	9.26e-10
WBGene00206368	Y39F10C.3	-2.9363	2.25989	4.48e-15	1.05e-13
WBGene00006056	sss-1	-2.93972	6.63805	2.06e-37	5.94e-35
WBGene00007648	C17G1.1	-2.94371	-0.970764	4.25e-07	2.99e-06
WBGene00015997	C18H7.7	-2.95773	3.30018	5.2e-24	3.85e-22
WBGene00007793	C28D4.5	-2.96192	4.55087	1.96e-33	3.65e-31
WBGene00017542	F17E9.5	-2.96459	7.53959	4.58e-22	2.64e-20
WBGene00022064	Y67D8B.5	-2.9701	2.33546	2.47e-14	5.28e-13
WBGene00016523	C39B5.5	-2.97337	6.73328	8.64e-18	3.05e-16
WBGene00012174	W01B6.8	-2.98232	1.27462	5.42e-13	9.49e-12
WBGene00008623	F09E8.1	-2.98572	1.03673	1.56e-13	3.03e-12
WBGene00022589	ZC317.6	-2.98714	3.48467	9.51e-29	1.12e-26
WBGene00018394	F43E2.6	-2.99791	1.39161	1.57e-17	5.24e-16
WBGene00020989	W03D8.8	-3.01279	2.30267	5.34e-13	9.36e-12
WBGene00003458	msp-65	-3.02034	7.15949	1.13e-16	3.36e-15
WBGene00206415	F59H6.14	-3.02479	0.662692	2.73e-08	2.31e-07
WBGene00004899	snb-5	-3.0259	0.928607	2.96e-14	6.26e-13
WBGene00013785	nep-23	-3.02605	2.09026	7.49e-12	1.11e-10
WBGene00017808	nspd-9	-3.03036	4.40516	1.35e-24	1.07e-22
WBGene00010650	K08C9.1	-3.03075	3.97348	1.43e-17	4.81e-16
WBGene00003450	msp-57	-3.03194	7.12203	1.16e-17	3.96e-16
WBGene00008243	C50H2.7	-3.04078	-0.140719	7.06e-08	5.64e-07
WBGene00022008	Y59H11AM.4	-3.04881	2.45193	5.6e-20	2.55e-18
WBGene00044256	Y45F10C.6	-3.05485	0.509708	6.82e-11	8.58e-10
WBGene00015688	C10G11.8	-3.06796	6.16604	2.92e-21	1.52e-19
WBGene00014238	ZK1225.4	-3.09739	3.86277	5.55e-29	6.7e-27
WBGene00009948	F52H3.6	-3.1006	4.71025	9.16e-26	8.23e-24
WBGene00021113	gsp-3	-3.11205	6.61665	5.16e-18	1.87e-16
WBGene00012564	fbxa-107	-3.11984	3.42602	3.51e-21	1.8e-19
WBGene00017679	F21F8.5	-3.125	1.80014	1.21e-21	6.65e-20
WBGene00007320	C05B5.2	-3.13448	4.57295	8.53e-27	8.38e-25
WBGene00018081	F36A4.2	-3.13709	3.48314	3.99e-21	2.04e-19
WBGene00012942	Y47D3B.6	-3.15448	-0.725788	0.00016206	0.000705005
WBGene00015014	bath-24	-3.15607	2.02342	5.92e-28	6.27e-26
WBGene00000720	col-147	-3.1611	9.34746	1.86e-16	5.29e-15
WBGene00015012	bath-20	-3.16828	-0.0765846	2.84e-13	5.21e-12
WBGene00000616	col-39	-3.1863	8.19217	4.52e-13	7.99e-12
WBGene00022854	cin-4	-3.2147	1.91656	1.5e-21	8.17e-20
WBGene00020353	T08B6.4	-3.22086	5.73927	4.9e-28	5.27e-26
WBGene00043068	F32E10.9	-3.25022	1.75722	5.69e-28	6.08e-26
WBGene00004174	abu-14	-3.25667	-0.559898	0.000163555	0.000710458
WBGene00044476	F56D6.14	-3.26154	1.00933	3.56e-13	6.43e-12
WBGene00045050	ZC15.10	-3.30799	-0.0785296	2.8e-13	5.16e-12
WBGene00001942	his-68	-3.33445	1.24833	3e-27	3.01e-25
WBGene00013290	Y57G11A.2	-3.34923	6.66534	1.36e-22	8.21e-21
WBGene00011973	T23G11.10	-3.36344	0.898644	3.02e-17	9.66e-16
WBGene00018121	F36H12.5	-3.3667	3.65581	6e-31	9.12e-29
WBGene00000638	col-62	-3.37214	7.50772	2.49e-13	4.64e-12
WBGene00016551	C40A11.8	-3.37274	-0.727156	3.95e-10	4.41e-09
WBGene00010295	fbxa-193	-3.37981	0.558	1.82e-12	2.97e-11
WBGene00011777	T14G10.8	-3.41745	3.18078	5.12e-30	7.12e-28
WBGene00014245	ZK1307.2	-3.41773	0.366779	6.97e-07	4.7e-06
WBGene00006047	ssp-19	-3.45551	4.83241	1.03e-22	6.27e-21
WBGene00003434	msp-38	-3.45728	6.40504	5.59e-21	2.83e-19
WBGene00009782	F46C5.7	-3.55371	1.36885	1.65e-16	4.75e-15
WBGene00021621	Y47D7A.9	-3.57232	-0.570218	1.66e-09	1.69e-08
WBGene00000596	col-7	-3.59637	7.68395	3.88e-13	6.96e-12
WBGene00017496	srbc-15	-3.61194	-0.840478	1.55e-12	2.56e-11
WBGene00018917	irld-35	-3.61202	1.78419	5.89e-32	1.02e-29
WBGene00018170	nspb-1	-3.61854	-0.263472	2.8e-10	3.2e-09
WBGene00015573	C07G1.7	-3.68187	0.697886	1.11e-09	1.17e-08
WBGene00014042	ZK666.2	-3.68443	0.0277469	4.47e-12	6.88e-11
WBGene00194864	Y66A7A.9	-4.05295	1.94393	8.62e-36	1.98e-33
WBGene00007541	fipr-4	-4.13211	1.88731	3.29e-14	6.91e-13
WBGene00008433	marc-2	-4.15204	2.35966	1.91e-17	6.27e-16
WBGene00009864	F49B2.4	-4.16743	0.261231	2.48e-11	3.38e-10
WBGene00011549	T06G6.8	-4.23352	-0.297721	3.09e-09	3.05e-08
WBGene00022006	mpst-5	-4.27379	4.9583	2.23e-37	6.31e-35
WBGene00007543	fipr-7	-4.30753	2.31043	1.77e-14	3.85e-13
WBGene00022007	mpst-6	-4.30887	4.95698	4.3e-38	1.29e-35
WBGene00008010	C38D9.2	-4.32108	1.8061	3.15e-20	1.47e-18
WBGene00007537	fipr-8	-4.39536	2.12723	9.76e-15	2.2e-13
WBGene00015193	clec-117	-4.42629	3.07866	3.73e-22	2.16e-20
WBGene00007544	fipr-6	-4.43981	0.600341	2.06e-08	1.78e-07
WBGene00044258	Y57G11C.51	-4.57075	2.05991	1.1e-43	4.36e-41
WBGene00010212	fbxa-192	-4.6282	2.44532	1.82e-49	1.03e-46
WBGene00015456	C04G6.6	-4.75592	1.08674	1.29e-24	1.03e-22
WBGene00019189	H11L12.1	-5.58418	2.54383	6.62e-55	5.42e-52
WBGene00017069	D2096.1	-5.63094	3.99827	1.28e-77	2.09e-74
WBGene00044213	Y102A5C.36	-5.77383	2.02249	8.03e-55	6.23e-52
WBGene00011435	T04D3.8	-6.52756	3.0329	2.37e-59	2.95e-56
WBGene00017185	F07B7.1	-6.8334	0.177226	1.93e-30	2.78e-28
WBGene00044997	nspd-11	-6.87128	1.2931	1.66e-33	3.13e-31
WBGene00021106	W09B7.1	-6.92028	0.258909	1.7e-31	2.79e-29
WBGene00010989	R03D7.2	-7.20938	2.12776	5.83e-49	3.18e-46
WBGene00007766	C27C7.1	-7.8535	5.63122	6.41e-166	9.43e-162
WBGene00017186	F07B7.2	-8.56761	3.44992	7.13e-111	2.62e-107
WBGene00021107	W09B7.2	-8.59845	3.48077	4.61e-111	2.27e-107

## Sheet: α-syn vs α-syn;tofu-1
α-syn(A53T) vs α-syn(A53T);tofu-1 strain Differentally expressed genes
WormbaseID	Gene	logFC	logCPM	PValue	FDR
WBGene00219816	C14E2.12	12.2709	2.17435	5.56e-07	4.04e-06
WBGene00219800	C05D9.12	10.3235	0.859868	2.16e-05	9.58e-05
WBGene00219909	F20D12.10	9.50666	-0.321085	6.16e-06	3.19e-05
WBGene00017630	F20B6.6	9.13857	-1.03408	5.96e-07	4.26e-06
WBGene00077470	rrn-4.7	8.1712	-1.32086	0.000563862	0.00166646
WBGene00077471	rrn-4.8	8.16976	-1.37376	0.000685657	0.00196901
WBGene00077474	rrn-4.11	8.12714	-1.2968	0.00064822	0.00187469
WBGene00189966	rrn-4.15	8.04585	-1.3523	0.00101954	0.00278558
WBGene00077475	rrn-4.12	7.97083	-1.3486	0.00100202	0.00274243
WBGene00013949	ZK262.2	6.93739	-1.01251	6.87e-07	4.81e-06
WBGene00077469	rrn-4.6	6.72193	-1.31416	0.000356634	0.00112194
WBGene00022005	Y59H11AM.1	6.65633	-0.558281	9.89e-05	0.000360681
WBGene00044040	F54D5.16	6.62654	1.36628	9.87e-07	6.64e-06
WBGene00077477	rrn-4.14	6.62482	-1.38591	0.000412279	0.00126963
WBGene00077472	rrn-4.9	6.62399	-1.35186	0.000403354	0.00124624
WBGene00077473	rrn-4.10	6.6163	-1.38768	0.000565012	0.00166924
WBGene00014621	rrn-4.1	6.53978	-1.31324	0.000543124	0.00161295
WBGene00020129	R193.3	6.52736	0.406353	0.000111948	0.000402725
WBGene00008575	scl-24	6.41698	0.380787	9.99e-13	3.15e-11
WBGene00016880	fbxb-95	6.31274	-1.95607	0.000992655	0.00272006
WBGene00017247	F08D12.3	6.29287	2.12824	3.06e-09	4.27e-08
WBGene00219876	F01G12.19	6.26674	-0.0786815	0.000155898	0.000539961
WBGene00010005	cnc-7	6.26273	-0.870345	1.91e-08	2.16e-07
WBGene00004567	rrn-2.1	6.11801	5.48021	1.53e-05	7.04e-05
WBGene00014857	W08D2.9	6.0434	2.50434	3.18e-08	3.4e-07
WBGene00219666	linc-31	5.95867	-1.44618	0.00284806	0.00683353
WBGene00077476	rrn-4.13	5.9282	-1.38811	0.0013435	0.00354472
WBGene00219627	anr-3	5.79971	1.59394	1.67e-12	5.03e-11
WBGene00017246	F08D12.2	5.76562	1.75838	2.94e-07	2.33e-06
WBGene00013007	Y48E1B.8	5.60624	5.0946	2.81e-19	5.14e-17
WBGene00012098	fbxb-86	5.57954	-1.36939	0.00614671	0.0133113
WBGene00000989	dhs-26	5.52649	4.01305	1.66e-25	1.26e-22
WBGene00004451	rpl-37	5.43305	4.55375	8.73e-07	5.95e-06
WBGene00002260	lbp-8	5.16891	2.32334	8.78e-15	4.74e-13
WBGene00020674	T22B7.7	5.123	7.4994	1.74e-25	1.26e-22
WBGene00002107	ins-24	5.11945	-0.791894	1.17e-09	1.81e-08
WBGene00023429	W08G11.6	5.03153	-0.256676	4.5e-06	2.43e-05
WBGene00219912	F22H10.10	4.96432	2.61438	2.81e-06	1.64e-05
WBGene00044376	Y49F6B.12	4.8093	0.505296	6.63e-08	6.43e-07
WBGene00023271	F19G12.t1	4.78513	1.04923	1.1e-05	5.32e-05
WBGene00045417	Y37H2A.13	4.72482	1.00172	7.27e-13	2.37e-11
WBGene00012537	Y37A1B.4	4.68082	-1.27725	9.94e-07	6.68e-06
WBGene00044340	nspc-5	4.66974	3.52063	7.95e-11	1.62e-09
WBGene00021731	Y49G5A.1	4.66446	4.22437	3.6e-16	2.85e-14
WBGene00000658	col-83	4.50974	0.0435748	4.37e-20	1.02e-17
WBGene00012760	Y41C4A.17	4.42129	-0.0753596	0.00133422	0.00352376
WBGene00019818	R02C2.7	4.40577	0.636989	2.6e-07	2.1e-06
WBGene00220076	T21B4.21	4.37019	0.893849	3.73e-05	0.000153439
WBGene00015449	ugt-63	4.36954	6.29465	1.02e-28	1.09e-25
WBGene00014985	ZK384.4	4.36306	1.14986	6.38e-05	0.00024668
WBGene00016898	C53C9.2	4.35281	3.73882	3.74e-08	3.9e-07
WBGene00016885	fbxb-97	4.34547	2.82242	1.29e-20	3.72e-18
WBGene00002348	myo-1	4.30187	3.1524	4.99e-07	3.69e-06
WBGene00009069	F23A7.4	4.25784	6.65833	1.52e-05	7e-05
WBGene00016781	C49G7.3	4.23942	2.67827	1.57e-05	7.21e-05
WBGene00220089	T23G11.12	4.23282	1.44301	9.89e-05	0.000360646
WBGene00021233	Y19D10B.4	4.20812	-0.565801	4.14e-08	4.25e-07
WBGene00017485	F15E6.4	4.18728	5.59409	6.84e-15	3.82e-13
WBGene00003445	msp-52	4.16921	4.36988	4.74e-07	3.52e-06
WBGene00003514	myo-2	4.16286	3.3173	2.25e-07	1.85e-06
WBGene00255441	T11G6.11	4.14849	1.32835	2.72e-12	7.75e-11
WBGene00008829	cyp-35D1	4.13132	1.48122	3.7e-13	1.33e-11
WBGene00013492	Y70C5C.1	4.05779	-1.2267	0.000184818	0.000627964
WBGene00004008	pgp-14	4.04861	0.629018	6.9e-11	1.44e-09
WBGene00008028	scl-6	4.02589	-0.0364184	1.07e-06	7.14e-06
WBGene00044338	nspc-3	3.99371	3.35077	2.43e-07	1.98e-06
WBGene00004173	pqn-94	3.95772	1.73601	7.76e-07	5.36e-06
WBGene00219725	linc-63	3.95225	1.4268	3.81e-16	2.99e-14
WBGene00022161	Y71G12B.26	3.94945	0.00259717	9.03e-05	0.000333068
WBGene00235341	Y69A2AR.49	3.93729	0.0463655	2.8e-06	1.63e-05
WBGene00077764	F59C6.16	3.92382	4.49162	5.51e-07	4.01e-06
WBGene00020237	phat-4	3.91155	0.489217	8.91e-05	0.000329054
WBGene00235094	K08D9.9	3.9085	3.55354	4.72e-07	3.51e-06
WBGene00005643	srp-2	3.89404	5.49118	8.75e-20	1.83e-17
WBGene00018643	drd-50	3.8922	3.14464	2.57e-15	1.61e-13
WBGene00014130	ZK892.6	3.83736	0.558215	5.42e-11	1.16e-09
WBGene00006047	ssp-19	3.83093	4.25602	3.34e-12	9.34e-11
WBGene00019473	cyp-35A5	3.79434	3.51199	1.83e-10	3.44e-09
WBGene00219580	linc-18	3.78285	-1.09355	0.000178032	0.000607632
WBGene00003456	msp-63	3.78163	3.5493	2.23e-13	8.39e-12
WBGene00001387	far-3	3.77914	5.48223	1.25e-23	6.42e-21
WBGene00006589	tnt-4	3.77859	3.00609	9.6e-11	1.91e-09
WBGene00016299	C32B5.6	3.77563	1.11018	1.08e-07	9.75e-07
WBGene00000920	daf-28	3.75094	-0.696725	9.46e-09	1.17e-07
WBGene00018500	F46F5.9	3.72733	2.05306	1.47e-16	1.28e-14
WBGene00044271	nspa-2	3.71969	0.678577	7.17e-08	6.87e-07
WBGene00044022	AC3.9	3.71634	0.547752	0.000330201	0.00104977
WBGene00012294	nspa-8	3.68671	3.9111	3.42e-08	3.62e-07
WBGene00008944	F19B2.5	3.66301	7.48931	2.87e-20	7.24e-18
WBGene00194935	M02G9.4	3.63195	2.53892	1.8e-06	1.12e-05
WBGene00044998	M199.9	3.63086	-1.00435	0.000792744	0.00223443
WBGene00016660	C45B2.3	3.62801	1.77521	3.14e-13	1.13e-11
WBGene00017376	F11C7.2	3.61667	1.46716	1.42e-14	7.25e-13
WBGene00010413	H25K10.4	3.61272	-0.781421	2.82e-07	2.25e-06
WBGene00017498	pud-4	3.60546	7.63425	3.63e-07	2.8e-06
WBGene00017473	F14H12.6	3.59765	-0.228417	7.6e-08	7.22e-07
WBGene00019681	K12H4.6	3.59001	-0.509254	2.23e-05	9.85e-05
WBGene00020394	T10B5.8	3.56479	2.81563	5.22e-22	2.13e-19
WBGene00023477	nspc-1	3.5607	5.08914	2.19e-08	2.43e-07
WBGene00044337	nspc-2	3.5552	4.17795	1.66e-09	2.47e-08
WBGene00044273	nspa-6	3.55259	1.9837	1.71e-09	2.53e-08
WBGene00000722	col-149	3.54862	8.88222	3.05e-21	1.08e-18
WBGene00016863	C52A10.2	3.54086	-0.191316	6.73e-08	6.51e-07
WBGene00015896	C17C3.15	3.53222	4.69851	1.21e-38	1.92e-35
WBGene00015392	nspc-7	3.53055	5.28916	1.77e-08	2.02e-07
WBGene00194674	F23D12.11	3.51036	8.49746	1.1e-11	2.76e-10
WBGene00008068	sdz-6	3.50762	1.75682	7.81e-14	3.31e-12
WBGene00219905	F19F10.13	3.5038	1.31313	6.83e-14	2.93e-12
WBGene00020594	ugt-10	3.50332	-0.197575	0.000147975	0.000515434
WBGene00015758	nhr-155	3.46375	-0.0824529	2.96e-06	1.7e-05
WBGene00219688	linc-21	3.42367	4.86228	8.46e-12	2.16e-10
WBGene00015894	acdh-2	3.42149	6.67068	3.85e-19	6.58e-17
WBGene00000716	col-143	3.42024	10.7689	1.44e-17	1.64e-15
WBGene00012547	Y37D8A.5	3.41928	4.79226	1.15e-15	8.06e-14
WBGene00008378	D1054.11	3.39239	9.65927	2.86e-10	5.15e-09
WBGene00044274	nspa-7	3.38053	2.19151	6.37e-08	6.22e-07
WBGene00020311	T07D3.9	3.34887	5.59201	4.31e-24	2.45e-21
WBGene00019799	M151.7	3.32278	1.69084	0.000108203	0.000390576
WBGene00022890	fbxa-224	3.31875	3.98401	1.64e-28	1.63e-25
WBGene00007947	C35A5.3	3.28361	6.20134	4.51e-25	3.12e-22
WBGene00017878	F28A10.10	3.27618	-1.65875	0.00193693	0.00488066
WBGene00006404	tag-10	3.27574	4.06897	1.82e-09	2.67e-08
WBGene00018646	mul-1	3.26366	0.470427	9.87e-09	1.21e-07
WBGene00001841	hen-1	3.26293	0.343192	2.96e-08	3.19e-07
WBGene00004157	pqn-75	3.26166	0.250244	8e-06	4.01e-05
WBGene00001752	gst-4	3.25932	6.86261	2.98e-18	4.11e-16
WBGene00010087	F55B11.5	3.25797	3.77102	1.49e-08	1.73e-07
WBGene00194984	R102.15	3.25044	-0.260296	0.000957352	0.00263421
WBGene00010216	F57G8.7	3.24827	-0.72778	4.13e-05	0.000168415
WBGene00043065	C55C3.7	3.24716	-0.0902192	3.41e-09	4.7e-08
WBGene00003443	msp-50	3.24368	7.70262	2.3e-12	6.69e-11
WBGene00003451	msp-58	3.23861	4.29944	1.66e-06	1.04e-05
WBGene00219849	C36C9.10	3.23711	1.34798	0.00161639	0.00416327
WBGene00007517	gpx-3	3.23525	1.17668	2.92e-06	1.69e-05
WBGene00010799	chil-12	3.23078	-0.552554	4.4e-07	3.3e-06
WBGene00013887	nspa-5	3.21797	4.43448	1.3e-07	1.14e-06
WBGene00003442	msp-49	3.20781	7.44597	3.08e-12	8.69e-11
WBGene00045399	Y47G6A.33	3.20095	7.82062	3.94e-24	2.32e-21
WBGene00001914	his-40	3.18886	3.62211	1.2e-14	6.23e-13
WBGene00022505	ZC21.3	3.17932	1.18285	1.22e-05	5.82e-05
WBGene00021263	Y22D7AR.10	3.17263	6.27288	2.09e-05	9.32e-05
WBGene00044638	F23A7.8	3.16929	6.27779	0.000701933	0.00200633
WBGene00015076	B0238.12	3.16874	0.945473	2.76e-08	2.99e-07
WBGene00003424	msp-3	3.15986	7.09106	9.83e-11	1.96e-09
WBGene00044357	nspc-6	3.15643	3.85133	3.09e-09	4.3e-08
WBGene00002019	hsp-16.48	3.14417	5.0835	1.76e-10	3.33e-09
WBGene00044514	R09E12.9	3.14409	2.32034	6.05e-07	4.32e-06
WBGene00010377	nspa-1	3.13887	4.631	2.76e-06	1.61e-05
WBGene00235281	Y4C6A.68	3.13841	3.5295	6.68e-06	3.43e-05
WBGene00017501	pud-3	3.1223	8.62276	3.38e-09	4.68e-08
WBGene00012211	ssp-37	3.11555	4.03203	5.51e-09	7.19e-08
WBGene00016636	perm-2	3.11226	8.98466	5.85e-11	1.24e-09
WBGene00010931	M162.5	3.10876	1.19135	7.57e-16	5.47e-14
WBGene00016659	C45B2.2	3.10702	6.03275	5.44e-16	4.08e-14
WBGene00009753	scrm-6	3.10189	3.57008	5.12e-10	8.66e-09
WBGene00011172	R09E10.2	3.10078	5.72532	3.42e-43	6.81e-40
WBGene00013888	nspa-3	3.09532	5.0081	4.61e-06	2.48e-05
WBGene00016179	C28C12.3	3.09083	-0.380535	1.39e-06	8.93e-06
WBGene00012489	Y19D2B.1	3.08327	1.17118	9.93e-06	4.86e-05
WBGene00219959	F52D2.14	3.08094	0.862883	0.000190925	0.000646506
WBGene00022709	ZK354.8	3.06762	4.20497	8.34e-08	7.82e-07
WBGene00000713	col-140	3.0674	12.1868	1.91e-17	2.12e-15
WBGene00016786	cyp-35A4	3.06567	0.369709	5.32e-05	0.000209958
WBGene00002020	hsp-16.49	3.06307	5.10049	7.06e-11	1.46e-09
WBGene00007199	B0513.7	3.06168	-0.0233339	4.29e-06	2.33e-05
WBGene00022820	ZK813.1	3.05209	8.19889	3.52e-08	3.7e-07
WBGene00008539	F02H6.6	3.05166	-0.980955	0.00255775	0.00621663
WBGene00022230	Y73B6A.3	3.05017	1.12924	7.35e-09	9.3e-08
WBGene00007308	C04G2.9	3.0438	8.30795	1.5e-07	1.3e-06
WBGene00002017	hsp-16.11	3.03123	4.60658	9e-11	1.81e-09
WBGene00009787	F46F2.3	3.02743	8.38574	5.26e-16	3.97e-14
WBGene00007648	C17G1.1	3.02176	-1.27375	5.36e-05	0.000211273
WBGene00185097	C49C3.20	3.01758	0.373028	7.04e-05	0.000268668
WBGene00008538	sqrd-1	3.01757	2.9903	2.52e-26	2.01e-23
WBGene00006886	vap-1	3.00429	1.86041	1.42e-08	1.67e-07
WBGene00045238	rpr-1	2.99536	1.07862	0.000376622	0.00117488
WBGene00003469	msp-142	2.98811	6.5035	9.03e-11	1.82e-09
WBGene00009572	F40D4.13	2.98597	2.45572	5.46e-14	2.46e-12
WBGene00012123	T28D6.3	2.98587	4.78602	1.74e-08	1.99e-07
WBGene00044260	Y87G2A.19	2.98076	2.14893	5.15e-11	1.1e-09
WBGene00009425	scl-16	2.97738	-1.2464	0.000780818	0.00220606
WBGene00045270	C04E7.5	2.97276	1.4883	1.72e-07	1.47e-06
WBGene00009308	F32A11.3	2.96348	6.54927	1.14e-07	1.03e-06
WBGene00015623	C09B8.4	2.96033	3.94626	5.81e-14	2.58e-12
WBGene00044083	tin-9.2	2.9602	2.29706	0.00116916	0.00314256
WBGene00019772	M04G7.1	2.9535	-0.090993	0.000149701	0.000520989
WBGene00009470	F36D3.4	2.95115	5.19109	5.37e-09	7.02e-08
WBGene00018267	F41C3.1	2.93926	0.227941	4.93e-09	6.52e-08
WBGene00003438	msp-45	2.93023	7.24135	1.27e-09	1.95e-08
WBGene00012817	Y43F8B.6	2.92557	-0.852501	0.000599098	0.00175768
WBGene00018496	F46F5.5	2.91576	1.1252	1.62e-08	1.87e-07
WBGene00008027	scl-5	2.91015	-0.191557	4.59e-05	0.000184185
WBGene00206484	C31H2.14	2.90839	4.20871	1.8e-08	2.04e-07
WBGene00000013	abf-2	2.90834	1.9683	7.09e-10	1.16e-08
WBGene00013706	Y106G6E.2	2.90505	0.462284	7.71e-05	0.000290873
WBGene00002011	hsp-12.2	2.90407	4.05376	3.69e-09	5.06e-08
WBGene00012212	W02D9.6	2.90245	5.84086	1.23e-08	1.46e-07
WBGene00016072	C24H12.2	2.89393	1.04838	6.9e-18	8.68e-16
WBGene00002015	hsp-16.1	2.88312	4.58355	1.31e-10	2.56e-09
WBGene00043743	Y59E9AL.2	2.87949	7.3779	1.99e-07	1.66e-06
WBGene00000465	cpg-1	2.87315	7.35325	1.43e-05	6.64e-05
WBGene00019565	cyp-35A3	2.86854	3.23618	0.000131356	0.000463737
WBGene00004512	rrn-1.1	2.86522	10.3571	0.000161399	0.000556833
WBGene00004513	rrn-1.2	2.86437	10.4494	0.000152614	0.000529969
WBGene00022163	Y71G12B.28	2.86198	0.995248	4.4e-09	5.91e-08
WBGene00001912	his-38	2.85603	4.88825	1.57e-20	4.47e-18
WBGene00004240	puf-4	2.85077	-0.226341	0.000329173	0.00104734
WBGene00010401	H16D19.3	2.8505	0.938191	1.3e-07	1.15e-06
WBGene00001789	gst-41	2.84339	0.349457	3.12e-06	1.78e-05
WBGene00017426	F13C5.5	2.84199	1.35089	2e-07	1.67e-06
WBGene00004026	phy-3	2.83966	3.39194	6.13e-12	1.62e-10
WBGene00017500	pud-2.2	2.83956	10.3634	4.02e-08	4.14e-07
WBGene00006039	ssp-10	2.82249	6.37401	3.73e-07	2.86e-06
WBGene00021993	Y59E9AL.3	2.82226	7.46444	1.94e-07	1.62e-06
WBGene00002112	ins-29	2.82221	0.778995	8.21e-07	5.62e-06
WBGene00044339	nspc-4	2.81683	5.09721	2.63e-08	2.87e-07
WBGene00007315	C04H5.7	2.79888	6.10129	5.96e-07	4.26e-06
WBGene00018426	F44E7.4	2.79855	7.34913	4.13e-35	5.98e-32
WBGene00021608	Y46H3D.1	2.78657	0.917092	2.31e-05	0.000101352
WBGene00003457	msp-64	2.77899	7.43173	4.56e-11	9.93e-10
WBGene00077728	T23G11.11	2.77295	2.73051	0.000705969	0.00201715
WBGene00013515	Y73F4A.2	2.76768	2.34566	2.98e-11	6.73e-10
WBGene00017499	pud-1.1	2.76729	9.46589	6.63e-09	8.48e-08
WBGene00009634	nspc-9	2.76141	4.9867	3.56e-07	2.75e-06
WBGene00000988	dhs-25	2.75918	7.82383	1.81e-21	6.71e-19
WBGene00008069	C43D7.7	2.75645	-0.756729	5.95e-05	0.000231718
WBGene00017490	pud-2.1	2.75473	10.3597	7.64e-08	7.26e-07
WBGene00010759	cysl-2	2.74718	4.47495	6e-10	1e-08
WBGene00000751	col-178	2.74373	11.7382	2.91e-19	5.24e-17
WBGene00007179	B0457.4	2.74364	0.695524	3.79e-07	2.9e-06
WBGene00013999	ZK550.5	2.74298	6.20076	2.34e-13	8.71e-12
WBGene00013474	Y69E1A.2	2.73799	7.48739	5.7e-09	7.41e-08
WBGene00001693	grd-4	2.73763	2.13122	6.95e-11	1.44e-09
WBGene00219287	F36D1.23	2.73081	-0.273413	9.85e-06	4.83e-05
WBGene00000535	cpi-1	2.72761	8.4591	6.39e-14	2.77e-12
WBGene00000660	col-85	2.72377	-0.986623	3.68e-05	0.000151469
WBGene00013547	Y75B8A.10	2.71984	0.812369	3.54e-07	2.74e-06
WBGene00195182	C17G10.10	2.71916	-0.95622	6.95e-05	0.000265816
WBGene00017436	F13H8.3	2.7112	5.8779	1.63e-10	3.12e-09
WBGene00020974	W03B1.5	2.71106	1.94916	6.48e-06	3.33e-05
WBGene00010351	cbd-1	2.71049	8.12173	1.41e-05	6.58e-05
WBGene00007765	C27B7.9	2.6964	4.86322	2.53e-11	5.79e-10
WBGene00004455	rpl-42	2.69616	3.52109	3.38e-16	2.73e-14
WBGene00009637	nspc-13	2.68652	3.57616	2.46e-05	0.000107287
WBGene00012325	W07A12.8	2.68564	3.19996	6.23e-08	6.1e-07
WBGene00023012	F22H10.t1	2.68192	0.197601	1.52e-09	2.27e-08
WBGene00050946	M162.12	2.67741	1.58506	2.26e-15	1.43e-13
WBGene00003429	msp-31	2.67567	8.10695	1.2e-08	1.44e-07
WBGene00016638	perm-4	2.67514	9.08922	5.4e-11	1.16e-09
WBGene00001731	grl-22	2.67501	0.749443	7.53e-10	1.23e-08
WBGene00000696	col-122	2.67295	11.8489	1.4e-21	5.43e-19
WBGene00011753	T13F3.6	2.67281	9.04959	1.1e-22	4.99e-20
WBGene00002128	inx-6	2.66726	-0.148691	0.000178902	0.000609813
WBGene00000757	col-184	2.66131	10.929	5.46e-22	2.17e-19
WBGene00007122	B0250.5	2.65978	7.46663	8.65e-17	8.15e-15
WBGene00017873	F28A10.5	2.65679	-0.34572	8.61e-07	5.88e-06
WBGene00000693	col-119	2.65348	11.7343	4.79e-17	4.88e-15
WBGene00023263	D1005.t1	2.64792	1.40087	9.21e-05	0.000338244
WBGene00016635	C44B11.6	2.64761	5.21135	1.35e-09	2.05e-08
WBGene00219705	anr-5	2.64329	-0.26983	0.000189387	0.000641979
WBGene00016273	C30G12.1	2.64281	-0.434059	7.39e-06	3.74e-05
WBGene00013867	ZC373.2	2.63059	8.08964	4.74e-08	4.8e-07
WBGene00003470	msp-152	2.62917	7.80269	2.31e-09	3.35e-08
WBGene00013437	Y66D12A.11	2.62511	3.34081	1.46e-07	1.27e-06
WBGene00009638	nspc-14	2.62207	5.43661	1.2e-06	7.83e-06
WBGene00021236	pud-1.2	2.6212	9.49898	9.04e-09	1.13e-07
WBGene00014173	ZK970.7	2.61975	3.4763	3.02e-08	3.24e-07
WBGene00012831	Y43F8C.9	2.61662	3.46736	1.79e-08	2.04e-07
WBGene00235288	Y69A2AR.46	2.61604	0.260025	0.000332964	0.00105729
WBGene00009640	nspc-10	2.61475	4.83609	3.39e-06	1.91e-05
WBGene00012671	Y39B6A.9	2.61175	3.0213	1.98e-12	5.87e-11
WBGene00045338	M01B2.13	2.60891	-0.206389	1.62e-07	1.39e-06
WBGene00007319	C05B5.1	2.60805	-0.133049	2.59e-06	1.53e-05
WBGene00003458	msp-65	2.60666	6.71577	2.47e-07	2e-06
WBGene00007890	C33A12.19	2.60633	5.44278	8.64e-11	1.74e-09
WBGene00219700	linc-6	2.6025	2.30784	0.000438138	0.00133787
WBGene00010692	K08H2.5	2.60011	2.11852	7.44e-11	1.53e-09
WBGene00000656	col-80	2.59799	11.7522	4.11e-19	6.89e-17
WBGene00000412	cdr-1	2.59788	0.00650735	3.89e-08	4.03e-07
WBGene00010064	F54F7.2	2.59329	4.44254	8.72e-18	1.07e-15
WBGene00008113	C46C2.5	2.59281	5.97223	3.79e-09	5.17e-08
WBGene00044306	F58F9.8	2.58912	-1.32083	0.00465635	0.0104669
WBGene00015907	C17F3.1	2.58724	5.18142	3.46e-06	1.94e-05
WBGene00236808	C54G6.8	2.58453	0.149867	1.76e-07	1.49e-06
WBGene00020978	W03B1.9	2.58384	2.52746	5.77e-06	3.01e-05
WBGene00001767	gst-19	2.57636	-0.729121	5.47e-06	2.87e-05
WBGene00003431	msp-33	2.57592	8.01237	5.6e-10	9.38e-09
WBGene00002088	ins-5	2.57334	-0.609723	7.56e-08	7.19e-07
WBGene00020954	W02G9.4	2.57079	1.90365	2.66e-07	2.14e-06
WBGene00013170	Y53F4B.24	2.56948	2.34931	4.28e-07	3.23e-06
WBGene00004677	rrn-3.56	2.56935	9.20573	0.000442275	0.00134791
WBGene00012925	wht-8	2.56896	3.9226	1.14e-06	7.55e-06
WBGene00000609	col-20	2.5668	12.2784	5.05e-19	8.29e-17
WBGene00004622	rrn-3.1	2.56522	12.26	0.000402316	0.00124352
WBGene00045414	T19H5.7	2.56364	1.57317	5.6e-06	2.94e-05
WBGene00005040	sra-14	2.56328	1.7322	1.61e-10	3.09e-09
WBGene00021853	Y54F10AM.11	2.56115	3.32055	9.28e-06	4.58e-05
WBGene00011401	T03F6.6	2.55656	4.95282	4.55e-07	3.4e-06
WBGene00045239	Y49E10.29	2.55655	4.35408	2.06e-12	6.08e-11
WBGene00000752	col-179	2.55201	10.3771	2.19e-15	1.4e-13
WBGene00000698	col-124	2.54758	12.4146	6e-18	7.7e-16
WBGene00010958	ndfl-4	2.54609	5.12932	2.7e-07	2.16e-06
WBGene00013060	Y51A2A.4	2.54547	-0.947429	0.00164108	0.00421866
WBGene00010554	mlc-6	2.5452	2.28806	8.79e-11	1.77e-09
WBGene00219546	F41E7.20	2.54517	2.05107	2.59e-07	2.1e-06
WBGene00012159	VY10G11R.1	2.53834	0.60281	3.81e-07	2.91e-06
WBGene00020091	rnp-8	2.53622	5.84004	3.62e-11	8.06e-10
WBGene00007450	C08F11.1	2.5355	1.04726	1.74e-11	4.18e-10
WBGene00000715	col-142	2.53358	9.75646	3.71e-15	2.22e-13
WBGene00008707	F11E6.3	2.53194	11.2944	8.05e-15	4.4e-13
WBGene00001753	gst-5	2.5284	6.62348	1.32e-09	2.01e-08
WBGene00014030	glb-1	2.52826	6.09829	2.28e-12	6.67e-11
WBGene00011558	T07A5.5	2.52481	5.38782	6.61e-05	0.0002547
WBGene00016953	C55C3.3	2.5236	4.44318	4.78e-10	8.13e-09
WBGene00010242	F58D5.2	2.52239	4.13008	1.09e-08	1.32e-07
WBGene00013757	fbxa-113	2.52181	-0.192862	1.41e-09	2.12e-08
WBGene00018507	F46F5.16	2.51795	0.270615	1.95e-07	1.63e-06
WBGene00010719	K09E4.1	2.50695	5.56469	2.66e-07	2.14e-06
WBGene00009224	F28F8.7	2.50173	4.12274	5.07e-25	3.36e-22
WBGene00194730	C29E4.17	2.50154	0.0841795	0.000618653	0.00180592
WBGene00022204	Y73B3A.2	2.49762	1.55358	2.32e-06	1.39e-05
WBGene00219711	anr-49	2.49651	0.3748	0.00405299	0.00926986
WBGene00013391	Y62H9A.3	2.49483	7.34505	2.64e-09	3.75e-08
WBGene00012104	sygl-1	2.49429	4.44467	1.63e-12	4.91e-11
WBGene00011491	T05F1.5	2.49397	5.00692	1.97e-09	2.88e-08
WBGene00011285	ttr-28	2.49315	-0.70584	0.000263886	0.000862902
WBGene00017474	F14H12.7	2.49269	1.02592	2.92e-08	3.15e-07
WBGene00206532	F11A6.15	2.47373	0.026458	0.000456804	0.00138688
WBGene00012809	Y43F8A.2	2.47164	5.36526	1.15e-06	7.6e-06
WBGene00219289	T05C12.15	2.47028	-0.489665	0.000135553	0.000476707
WBGene00005644	srp-3	2.46956	0.419058	1.27e-06	8.26e-06
WBGene00014206	nit-1	2.46827	2.9956	1.23e-17	1.44e-15
WBGene00004242	puf-6	2.46488	4.71419	1.04e-07	9.43e-07
WBGene00022546	ZC196.2	2.46252	1.9163	1.36e-11	3.36e-10
WBGene00013394	Y62H9A.6	2.46196	8.92561	4.17e-08	4.27e-07
WBGene00003467	msp-81	2.46008	7.96202	1.11e-07	9.99e-07
WBGene00011986	T24D1.3	2.4576	4.27862	4.73e-06	2.54e-05
WBGene00009344	F32H2.7	2.4558	5.83943	3.93e-06	2.16e-05
WBGene00077773	F25H5.10	2.45203	1.65888	7.95e-05	0.000298555
WBGene00017542	F17E9.5	2.44951	7.17134	3.02e-07	2.39e-06
WBGene00004246	puf-10	2.4495	4.123	2.11e-08	2.36e-07
WBGene00007140	cyp-29A4	2.44821	-0.459716	1.46e-05	6.77e-05
WBGene00022497	Y119D3B.21	2.44574	8.49685	1.25e-19	2.49e-17
WBGene00220259	ZK418.13	2.44567	2.897	2.14e-06	1.3e-05
WBGene00017975	F32B5.1	2.44254	6.76295	5.79e-09	7.51e-08
WBGene00021701	Y48G9A.7	2.43877	-0.0337825	2.23e-07	1.84e-06
WBGene00019795	M151.3	2.43621	-0.261907	0.00218074	0.00541273
WBGene00019026	F58A6.9	2.43515	6.36335	6.91e-12	1.8e-10
WBGene00007196	B0513.4	2.43286	5.45851	2.71e-08	2.94e-07
WBGene00018188	F38E9.6	2.42915	1.18551	1.32e-11	3.27e-10
WBGene00004243	puf-7	2.42879	4.7075	1.03e-05	5.02e-05
WBGene00010953	clec-190	2.4284	3.17504	6.19e-06	3.2e-05
WBGene00009639	nspc-15	2.42835	4.6301	2.42e-06	1.44e-05
WBGene00003432	msp-36	2.42808	8.24873	1.72e-07	1.47e-06
WBGene00012457	acbp-6	2.41787	4.80849	5.15e-10	8.7e-09
WBGene00022032	Y65B4A.9	2.41766	3.39302	3.45e-06	1.93e-05
WBGene00019233	ugt-14	2.41628	0.853293	4.33e-05	0.000175112
WBGene00010085	F55B11.3	2.41576	7.98952	1.96e-09	2.87e-08
WBGene00016658	C45B2.1	2.41575	9.29763	1.94e-13	7.44e-12
WBGene00044015	K06A4.8	2.40966	2.77136	9.97e-08	9.12e-07
WBGene00008976	plp-2	2.40751	1.14547	2.57e-05	0.000111239
WBGene00017978	F32B5.4	2.4041	5.34201	1.22e-09	1.88e-08
WBGene00019160	H05L03.3	2.40181	2.85	4.16e-10	7.19e-09
WBGene00023401	ZK380.t2	2.39887	2.68551	0.000918622	0.0025417
WBGene00077692	C08E8.10	2.39377	1.02341	2.02e-06	1.23e-05
WBGene00018525	F47B3.1	2.38996	3.30679	6.7e-06	3.44e-05
WBGene00235295	C42D4.19	2.38984	-0.955327	0.000159153	0.000550396
WBGene00001855	hil-4	2.38864	6.94536	3.89e-10	6.76e-09
WBGene00018122	ttbk-2	2.38824	4.54618	1.88e-06	1.16e-05
WBGene00001717	grl-8	2.38784	0.691929	1.08e-06	7.19e-06
WBGene00013169	Y53F4B.23	2.38641	3.61552	2.02e-14	9.85e-13
WBGene00185005	T03F6.10	2.38266	3.57405	1.03e-08	1.26e-07
WBGene00219770	linc-40	2.37995	2.61323	2.1e-07	1.74e-06
WBGene00021967	Y57G7A.3	2.37976	1.14869	5.31e-08	5.31e-07
WBGene00020019	R12B2.3	2.37802	1.96105	1.19e-06	7.79e-06
WBGene00000670	col-95	2.37752	7.09865	4.07e-10	7.04e-09
WBGene00045067	F07C6.6	2.3775	1.38443	2.01e-05	8.99e-05
WBGene00012711	Y39E4A.1	2.37552	1.79752	5.46e-07	3.98e-06
WBGene00016322	C32E8.4	2.37533	5.17174	1.11e-06	7.37e-06
WBGene00022822	ZK813.3	2.37008	8.73815	4.61e-08	4.69e-07
WBGene00000673	col-98	2.36948	10.6209	7.52e-16	5.46e-14
WBGene00000620	col-43	2.36887	1.4402	5.26e-09	6.9e-08
WBGene00219342	Y57G11C.1143	2.36804	1.07949	3.57e-05	0.000147921
WBGene00003449	msp-56	2.36629	7.40661	2.64e-07	2.12e-06
WBGene00000608	col-19	2.35759	11.6123	1.13e-15	7.95e-14
WBGene00021183	Y9C9A.16	2.35467	0.608271	6.66e-06	3.42e-05
WBGene00007362	cyp-35C1	2.35351	5.77974	7.51e-05	0.000284652
WBGene00015079	B0244.4	2.35223	0.628325	2.9e-06	1.68e-05
WBGene00015312	C01G8.1	2.35144	5.00294	5.71e-06	2.99e-05
WBGene00013481	Y69H2.3	2.35102	8.58265	4.24e-12	1.16e-10
WBGene00015142	B0310.6	2.3481	-0.626827	0.000842911	0.00235791
WBGene00002262	ldh-1	2.34801	7.2295	5.66e-17	5.66e-15
WBGene00019662	K11H12.6	2.34616	-0.234606	0.000195161	0.000659726
WBGene00004952	spd-1	2.34588	5.99757	6.57e-09	8.4e-08
WBGene00020595	T20B5.2	2.34466	0.0325098	1.04e-07	9.44e-07
WBGene00010084	F55B11.2	2.34281	8.58204	7.23e-12	1.88e-10
WBGene00022498	hsd-2	2.33748	1.82147	8.44e-11	1.71e-09
WBGene00012901	cnp-2	2.33559	5.92744	7.65e-18	9.44e-16
WBGene00206479	C44C11.6	2.33164	0.744585	0.0013758	0.00362102
WBGene00009867	F49C5.4	2.32969	0.670178	2.71e-05	0.00011646
WBGene00013894	ZC434.8	2.32856	7.85306	1.31e-09	2.01e-08
WBGene00012557	Y37D8A.19	2.32469	8.63059	8.58e-07	5.86e-06
WBGene00013707	Y106G6E.3	2.32411	1.12798	4.54e-06	2.45e-05
WBGene00012149	VF13D12L.3	2.32374	8.24933	5.2e-21	1.76e-18
WBGene00022130	Y71F9B.9	2.31734	3.28836	5.46e-12	1.45e-10
WBGene00016361	drd-10	2.31443	3.75315	5.01e-07	3.71e-06
WBGene00017902	F28E10.4	2.31421	3.58444	5.3e-10	8.92e-09
WBGene00003765	nlp-27	2.3128	7.11065	1.51e-12	4.59e-11
WBGene00012535	Y37A1A.2	2.31178	3.47491	1.67e-19	3.16e-17
WBGene00020986	W03D8.3	2.31122	2.63304	5.6e-07	4.07e-06
WBGene00019208	lips-14	2.31085	2.71929	4.9e-10	8.32e-09
WBGene00000213	asm-3	2.31081	4.76321	0.000749067	0.00212541
WBGene00017336	ugt-41	2.31067	6.09522	5.67e-21	1.88e-18
WBGene00021726	bath-10	2.30956	0.634937	8.07e-06	4.04e-05
WBGene00006583	tnc-2	2.30651	3.67405	2.39e-08	2.63e-07
WBGene00007963	cyp-25A1	2.30328	3.80593	3.81e-09	5.19e-08
WBGene00017105	E02H9.7	2.29853	3.52699	8.53e-08	7.97e-07
WBGene00006925	vit-1	2.29828	10.5394	1.93e-06	1.19e-05
WBGene00000703	col-129	2.29629	11.8497	8.03e-14	3.39e-12
WBGene00007598	C15A11.4	2.29353	2.7135	1.51e-14	7.64e-13
WBGene00044413	B0205.12	2.29284	4.44092	0.000109087	0.000393321
WBGene00019234	ugt-8	2.2922	2.55493	0.000111308	0.000400513
WBGene00002116	ins-33	2.29219	2.08345	7.26e-10	1.18e-08
WBGene00044394	B0034.7	2.29185	0.855962	2.47e-05	0.000107618
WBGene00015683	C10G8.4	2.28671	7.5822	7.58e-05	0.000286737
WBGene00000165	aps-3	2.28556	6.87401	1.46e-05	6.77e-05
WBGene00018530	F47B3.6	2.28469	3.33439	8.96e-06	4.44e-05
WBGene00018519	F46H5.3	2.28231	11.1469	6.76e-11	1.41e-09
WBGene00194928	ZC513.14	2.28116	1.03595	7.36e-07	5.11e-06
WBGene00013933	clec-99	2.27786	-0.186909	0.000166089	0.000570908
WBGene00004144	pqn-60	2.2757	1.27388	1.38e-07	1.21e-06
WBGene00009382	F34H10.5	2.2755	0.317019	8.58e-06	4.27e-05
WBGene00009113	maph-1.2	2.27465	5.95414	4.67e-10	8e-09
WBGene00008360	nspc-19	2.27347	3.60852	0.000259813	0.000851334
WBGene00235119	R105.4	2.2712	0.267918	0.000151378	0.000525906
WBGene00044578	K01A12.4	2.27092	2.46053	1.55e-10	2.98e-09
WBGene00017331	ugt-40	2.26999	0.375569	0.00018041	0.000614166
WBGene00002183	kat-1	2.2684	8.8423	6.93e-18	8.68e-16
WBGene00004374	rme-2	2.26643	6.73964	1.28e-05	6.05e-05
WBGene00018112	F36H9.4	2.26612	5.792	1.89e-07	1.59e-06
WBGene00004798	sip-1	2.26536	8.38549	4.39e-05	0.000177368
WBGene00020071	R13H9.5	2.26241	4.58716	3.41e-06	1.92e-05
WBGene00006038	ssp-9	2.26236	6.6805	5.78e-07	4.17e-06
WBGene00015331	C02B10.6	2.25151	4.32442	1.16e-06	7.66e-06
WBGene00015756	C14C6.2	2.25064	1.7229	0.000114111	0.000409581
WBGene00000525	clc-4	2.24965	0.418925	1.4e-05	6.55e-05
WBGene00013194	Y54E2A.9	2.24826	4.22118	3.34e-14	1.59e-12
WBGene00008346	C56A3.8	2.24525	4.75917	3.8e-09	5.18e-08
WBGene00045251	F54F7.9	2.24013	0.916853	2.72e-06	1.59e-05
WBGene00012509	Y26D4A.12	2.23944	0.490189	4.31e-07	3.24e-06
WBGene00195010	Y37E11AL.12	2.2393	2.28093	3.66e-06	2.03e-05
WBGene00000546	clp-6	2.23853	4.78273	5.09e-07	3.76e-06
WBGene00003861	oig-3	2.23845	2.64866	6.48e-08	6.31e-07
WBGene00018062	F35F10.13	2.23646	0.96008	1.74e-08	1.99e-07
WBGene00006870	vab-3	2.23406	0.384082	4.67e-05	0.000187006
WBGene00017179	wht-4	2.23114	3.35016	3.97e-06	2.18e-05
WBGene00009659	F43G6.7	2.22953	2.05552	0.000528251	0.00157525
WBGene00020627	T20F5.5	2.22846	3.0868	0.000183518	0.000623944
WBGene00015950	C18A11.4	2.22486	2.33843	2.48e-07	2.02e-06
WBGene00020035	egg-5	2.22237	5.50003	5.99e-06	3.12e-05
WBGene00012668	Y39B6A.5	2.22226	6.14735	1.09e-06	7.26e-06
WBGene00007478	C09F9.1	2.21561	3.22082	1.55e-07	1.34e-06
WBGene00004163	pqn-82	2.21484	2.31421	3.48e-06	1.94e-05
WBGene00018765	F53F10.3	2.21477	7.02639	4.24e-11	9.3e-10
WBGene00195183	R04A9.9	2.21358	5.00516	6.96e-09	8.86e-08
WBGene00013858	ssp-34	2.21325	5.76538	4.09e-06	2.23e-05
WBGene00011586	flp-33	2.21179	0.399428	0.000860599	0.0024012
WBGene00022674	ZK177.9	2.2109	1.51528	1.2e-05	5.72e-05
WBGene00020282	mps-3	2.20951	2.80756	6.39e-06	3.3e-05
WBGene00013083	Y51A2D.18	2.20898	5.58029	2.59e-21	9.37e-19
WBGene00010680	K08F4.12	2.2062	0.613045	9.57e-05	0.000349814
WBGene00000754	col-181	2.20575	11.8168	1.8e-21	6.71e-19
WBGene00045265	K10C2.8	2.20574	6.13509	1.61e-09	2.41e-08
WBGene00010274	F58G6.3	2.20473	6.03445	9.72e-13	3.07e-11
WBGene00017986	F32D1.7	2.2037	5.18555	4.73e-05	0.00018899
WBGene00019061	F58F12.1	2.20219	8.74101	4.36e-08	4.45e-07
WBGene00013158	Y53F4B.11	2.20213	5.05545	2.14e-11	5.01e-10
WBGene00050920	Y54H5A.5	2.2001	2.27502	5.75e-08	5.68e-07
WBGene00010477	enu-3.6	2.19889	3.54141	5.35e-19	8.67e-17
WBGene00016782	phat-3	2.19698	0.408603	0.000787437	0.00222318
WBGene00000057	acr-18	2.19422	3.12289	1.94e-16	1.63e-14
WBGene00010960	atp-6	2.19291	12.6987	1.99e-07	1.66e-06
WBGene00021835	Y54E10A.17	2.19023	6.88662	4.7e-20	1.08e-17
WBGene00021005	W03F11.1	2.18651	8.49875	1.87e-06	1.16e-05
WBGene00013587	Y80D3A.9	2.18649	4.92218	7.69e-17	7.42e-15
WBGene00006585	tni-3	2.18082	5.01339	1.21e-07	1.08e-06
WBGene00000680	col-106	2.17604	11.5308	3.06e-19	5.42e-17
WBGene00021500	Y40C7B.4	2.17553	-0.0809178	2.63e-05	0.000113701
WBGene00021492	comt-5	2.17542	1.07739	5.55e-08	5.51e-07
WBGene00044680	F30A10.13	2.17068	4.57125	1.14e-06	7.55e-06
WBGene00000712	col-139	2.17065	11.5731	1.03e-13	4.21e-12
WBGene00021576	fbxc-51	2.16945	-0.556688	0.00167626	0.00429593
WBGene00003463	msp-76	2.16883	7.6705	4.79e-06	2.56e-05
WBGene00000675	col-101	2.16798	10.795	2.99e-10	5.34e-09
WBGene00012592	Y38E10A.14	2.1669	6.80261	2.96e-17	3.14e-15
WBGene00020833	T26C12.3	2.16618	-0.745494	0.000331354	0.00105296
WBGene00018497	F46F5.6	2.16529	3.59159	3.4e-12	9.47e-11
WBGene00021441	Y39A3CL.3	2.16403	5.69371	8.76e-05	0.000324719
WBGene00021136	W10G11.3	2.16302	4.07028	2.18e-13	8.26e-12
WBGene00020652	egg-4	2.16262	5.54881	6.75e-06	3.46e-05
WBGene00018580	F47G6.3	2.161	1.7914	6.12e-06	3.17e-05
WBGene00004901	snf-2	2.16063	2.79684	2.29e-06	1.37e-05
WBGene00000677	col-103	2.15992	10.6737	1.61e-12	4.87e-11
WBGene00000175	aqp-7	2.15967	8.3049	1.46e-16	1.28e-14
WBGene00019232	ugt-13	2.15942	4.71475	6.06e-10	1.01e-08
WBGene00006040	ssp-11	2.15684	6.74597	1.07e-06	7.15e-06
WBGene00003435	msp-40	2.15654	7.91605	3.68e-08	3.85e-07
WBGene00019194	H12I13.6	2.15438	1.07443	6.43e-05	0.000248288
WBGene00206363	F56H1.10	2.15348	1.14372	8e-10	1.29e-08
WBGene00001856	hil-5	2.15106	6.94566	6.06e-09	7.83e-08
WBGene00000657	col-81	2.14998	11.5465	2.65e-12	7.57e-11
WBGene00006553	tbx-34	2.14923	4.04694	1.82e-06	1.13e-05
WBGene00019622	K10C2.7	2.14812	5.219	2.42e-07	1.97e-06
WBGene00021654	Y47G7B.2	2.14464	1.22543	7.94e-08	7.49e-07
WBGene00019601	K09H11.4	2.1445	1.5997	2.23e-06	1.34e-05
WBGene00017395	F12A10.6	2.14302	-0.364079	9.91e-07	6.66e-06
WBGene00018647	F49F1.7	2.14198	2.17298	3.77e-07	2.88e-06
WBGene00020187	gsp-4	2.14038	6.64255	1.4e-06	8.98e-06
WBGene00009377	F34D10.8	2.13912	5.577	2.79e-06	1.63e-05
WBGene00003754	nlp-16	2.13906	1.97647	5.61e-13	1.91e-11
WBGene00001684	gpd-2	2.13893	9.43854	6.76e-13	2.23e-11
WBGene00021540	Y42H9AR.5	2.13784	2.63269	4.87e-08	4.91e-07
WBGene00009225	fbxa-94	2.13641	0.863069	1.69e-06	1.06e-05
WBGene00018814	F54D11.4	2.1355	4.22738	5.84e-08	5.76e-07
WBGene00009662	F43G6.10	2.13483	1.45695	0.000357809	0.00112496
WBGene00013429	Y66D12A.3	2.13418	3.26028	1.15e-09	1.79e-08
WBGene00044007	ZK1320.13	2.13361	4.69977	8.82e-07	6.01e-06
WBGene00017294	F09E10.1	2.13347	4.09175	0.000262381	0.000858895
WBGene00019970	R08F11.7	2.1323	-0.956021	0.000297547	0.000958013
WBGene00194785	C52E4.12	2.13214	-0.702382	0.000473059	0.00143104
WBGene00012207	W02B12.12	2.13066	6.15641	3.03e-07	2.39e-06
WBGene00021381	Y37E11B.10	2.12887	5.72272	1.68e-05	7.65e-05
WBGene00023493	nspc-12	2.12864	4.50777	5.19e-06	2.75e-05
WBGene00010613	K07A1.6	2.12858	6.49777	6.91e-07	4.83e-06
WBGene00009029	F21H7.3	2.12811	0.45626	3.36e-08	3.57e-07
WBGene00018491	mdh-1	2.12751	9.39274	1.64e-14	8.2e-13
WBGene00000112	alh-6	2.12604	7.97658	2.69e-17	2.91e-15
WBGene00015689	spch-2	2.12592	5.78201	7.49e-05	0.000283936
WBGene00019476	K07C11.3	2.12331	4.42707	5.24e-14	2.37e-12
WBGene00009942	F52F12.9	2.12275	1.48427	2.7e-11	6.15e-10
WBGene00015521	fipr-16	2.12073	-1.5791	0.00335601	0.00787888
WBGene00007537	fipr-8	2.11861	1.96617	9.91e-05	0.000361303
WBGene00022133	Y71F9B.15	2.11824	1.51912	1.81e-07	1.53e-06
WBGene00012213	W02D9.7	2.11727	7.07604	2.24e-06	1.35e-05
WBGene00014179	ZK1010.5	2.11486	4.85618	2.99e-05	0.000126811
WBGene00012713	Y39E4A.3	2.11329	7.10639	9.72e-10	1.54e-08
WBGene00018099	ztf-28	2.11293	1.7834	2.07e-05	9.25e-05
WBGene00018926	F56A11.6	2.11255	4.62704	1.15e-05	5.53e-05
WBGene00044665	F59A6.12	2.11203	5.51825	1.05e-07	9.48e-07
WBGene00018124	F36H12.10	2.10504	4.366	5.08e-06	2.7e-05
WBGene00016931	C54G6.2	2.10415	-0.309725	1.56e-05	7.19e-05
WBGene00010596	K06A4.6	2.10329	2.24725	3.8e-06	2.1e-05
WBGene00011474	aldo-1	2.10103	7.9803	4.05e-11	8.91e-10
WBGene00018050	clec-139	2.10049	2.04069	2.73e-07	2.18e-06
WBGene00022006	mpst-5	2.09673	4.65119	1.96e-07	1.64e-06
WBGene00195185	F19G12.9	2.09515	3.09789	4.45e-05	0.000179351
WBGene00004241	puf-5	2.09353	6.56658	0.000239011	0.000791725
WBGene00017718	F22F4.5	2.09348	3.77387	6.43e-08	6.28e-07
WBGene00044697	poml-4	2.09225	1.08468	4.69e-06	2.52e-05
WBGene00019531	scrm-5	2.0915	4.28379	1.68e-05	7.68e-05
WBGene00008546	gfat-1	2.09128	6.71892	8.91e-08	8.29e-07
WBGene00017431	F13H6.3	2.08974	5.48489	5.46e-12	1.45e-10
WBGene00010544	K03H1.9	2.08903	2.02817	9.35e-07	6.33e-06
WBGene00013220	ctl-3	2.08512	3.4207	5.6e-09	7.3e-08
WBGene00004904	snf-5	2.08315	6.15368	1.6e-06	1.01e-05
WBGene00077685	C04F12.12	2.07934	4.07803	2.33e-13	8.7e-12
WBGene00021664	Y48G1BL.5	2.07826	1.76832	2.25e-07	1.85e-06
WBGene00077762	Y57G11C.499	2.07107	1.26778	7.89e-08	7.45e-07
WBGene00219886	F09E10.15	2.07078	2.09008	0.000760197	0.00215353
WBGene00013033	Y49E10.10	2.06931	3.88917	9.42e-07	6.37e-06
WBGene00044922	Y43C5A.7	2.06812	3.4444	2.4e-08	2.64e-07
WBGene00007378	C06C3.8	2.06812	2.38518	4.18e-13	1.48e-11
WBGene00185076	Y7A9A.79	2.06669	3.3533	1.59e-08	1.84e-07
WBGene00010920	M117.4	2.06623	3.44177	1.11e-05	5.34e-05
WBGene00006416	sams-5	2.06225	6.32703	3.55e-07	2.75e-06
WBGene00007473	chil-8	2.0617	1.02692	5.38e-08	5.37e-07
WBGene00011539	fbxa-135	2.06095	-0.321381	0.000650803	0.00188079
WBGene00020587	ugt-9	2.06023	3.63642	3.69e-06	2.05e-05
WBGene00013647	Y105C5B.5	2.05956	7.43823	2.35e-08	2.59e-07
WBGene00000667	col-92	2.05904	10.7526	6.31e-13	2.11e-11
WBGene00007283	clec-222	2.05853	4.37988	5.19e-07	3.82e-06
WBGene00006387	taf-6.1	2.05765	4.0409	1.4e-09	2.11e-08
WBGene00009789	F46F2.5	2.05708	2.46047	7.1e-10	1.16e-08
WBGene00003468	msp-113	2.05421	7.05975	5.03e-06	2.67e-05
WBGene00021128	W10C8.5	2.05296	7.73937	3.55e-10	6.25e-09
WBGene00001446	flp-3	2.05071	1.8763	8.35e-10	1.35e-08
WBGene00013986	ZK512.7	2.0506	8.35334	3.57e-07	2.75e-06
WBGene00007120	B0250.3	2.0493	6.56524	2.56e-05	0.000111239
WBGene00007332	C05C10.5	2.04909	4.92281	3.74e-07	2.86e-06
WBGene00019835	R02F2.6	2.049	0.436277	0.000321801	0.00102634
WBGene00022705	ZK354.2	2.04887	5.29439	1.5e-06	9.52e-06
WBGene00017390	F12A10.1	2.04859	3.14735	1.37e-06	8.82e-06
WBGene00013279	Y57A10B.7	2.04821	2.65513	1.89e-06	1.16e-05
WBGene00003448	msp-55	2.04488	5.8333	8.32e-06	4.15e-05
WBGene00012637	Y38H8A.3	2.04278	6.16389	5.96e-07	4.26e-06
WBGene00206368	Y39F10C.3	2.04251	2.09218	2.61e-10	4.73e-09
WBGene00007966	maph-1.3	2.04247	5.85931	6.38e-10	1.06e-08
WBGene00021419	eri-5	2.04245	3.95003	1.16e-07	1.04e-06
WBGene00022683	ZK185.3	2.04022	4.049	8.43e-15	4.56e-13
WBGene00015805	C15H9.11	2.04018	2.32131	9.98e-09	1.22e-07
WBGene00012673	dyf-17	2.0372	1.44386	8.65e-08	8.07e-07
WBGene00050914	T12B5.15	2.0369	6.71513	1.11e-05	5.37e-05
WBGene00017459	F14D2.11	2.03671	3.55107	8.7e-05	0.000322743
WBGene00000115	alh-9	2.03496	8.63669	3.55e-16	2.84e-14
WBGene00010265	F58G1.3	2.03326	4.82944	2.39e-06	1.42e-05
WBGene00011869	dod-6	2.0328	2.55534	0.00372332	0.00862667
WBGene00021094	W08F4.5	2.03225	0.966471	1.37e-07	1.21e-06
WBGene00022876	ZK1248.5	2.03078	5.23209	4.75e-14	2.17e-12
WBGene00021878	Y54G2A.13	2.02857	3.33636	4.2e-05	0.000170851
WBGene00003228	mex-1	2.0248	5.83784	1.36e-05	6.37e-05
WBGene00013297	Y57G11B.5	2.02455	9.16194	6.61e-08	6.41e-07
WBGene00235259	T05C7.6	2.02269	0.258416	0.00022977	0.000764858
WBGene00045261	H29C22.1	2.02046	5.71178	3.79e-05	0.000155901
WBGene00021154	Y4C6A.4	2.0185	3.28999	2.53e-09	3.62e-08
WBGene00008590	F08H9.2	2.01775	6.66048	4.01e-06	2.19e-05
WBGene00000733	col-160	2.01715	11.3747	9.44e-13	2.99e-11
WBGene00008072	C43F9.4	2.00827	0.30583	6.33e-06	3.27e-05
WBGene00000064	act-2	2.0071	10.3231	1.15e-08	1.38e-07
WBGene00020451	fbxa-11	2.00496	4.20549	1.07e-16	9.82e-15
WBGene00016667	C45E5.4	2.00404	1.70142	2.7e-09	3.82e-08
WBGene00022336	Y82E9BR.3	2.00026	10.9145	4.93e-09	6.53e-08
WBGene00006657	twk-2	-2.00032	1.91917	2.01e-07	1.67e-06
WBGene00010483	K01G12.3	-2.00073	-0.122298	0.000628391	0.0018276
WBGene00003607	nhr-8	-2.0021	4.60022	1.05e-09	1.64e-08
WBGene00219413	Y38F2AL.12	-2.00331	0.48068	0.00304237	0.00723541
WBGene00020330	T07H6.1	-2.00381	1.60727	9.79e-08	8.98e-07
WBGene00001707	grh-1	-2.00402	2.73542	3.15e-09	4.38e-08
WBGene00009984	F53F1.6	-2.00449	2.93297	1.7e-09	2.52e-08
WBGene00012583	clec-4	-2.0045	2.98176	1.6e-06	1.01e-05
WBGene00004860	sma-6	-2.00567	4.44502	1.53e-11	3.73e-10
WBGene00020801	T25D10.4	-2.00626	2.66	1.41e-08	1.66e-07
WBGene00010558	ptp-4	-2.00777	0.305869	4.57e-05	0.000183449
WBGene00004746	sdc-2	-2.01192	3.90035	2.99e-10	5.34e-09
WBGene00044937	ZK546.18	-2.01199	-0.693784	2.99e-06	1.72e-05
WBGene00003653	nhr-63	-2.01277	0.511621	3.76e-06	2.08e-05
WBGene00235306	W03D2.13	-2.01327	2.76715	2.88e-09	4.06e-08
WBGene00008571	prmn-1	-2.01334	4.38593	3.8e-10	6.64e-09
WBGene00003933	pat-9	-2.01359	2.44312	3.43e-10	6.09e-09
WBGene00023425	try-9	-2.01393	0.226127	7e-05	0.000267263
WBGene00016845	C50F7.5	-2.01514	1.21267	0.00287734	0.00689028
WBGene00011926	sptf-2	-2.01586	1.72695	2.64e-07	2.12e-06
WBGene00020579	T19D12.4	-2.01755	4.68908	5.24e-07	3.85e-06
WBGene00021410	Y38C1BA.1	-2.01896	0.2106	0.000408778	0.00126101
WBGene00000046	acr-7	-2.01899	-0.0704423	0.000578163	0.00170271
WBGene00013826	Y116F11B.10	-2.0196	2.21192	2.81e-05	0.000120193
WBGene00008897	F16H6.7	-2.01964	1.8516	2.37e-11	5.45e-10
WBGene00010334	del-5	-2.02303	3.19281	2.74e-07	2.19e-06
WBGene00017449	otpl-3	-2.02644	2.83101	1.38e-07	1.21e-06
WBGene00001617	glr-6	-2.02705	3.62474	3.27e-07	2.55e-06
WBGene00019117	nhr-144	-2.02746	3.14107	3.38e-08	3.59e-07
WBGene00044586	Y61A9LA.12	-2.02949	-0.0986197	0.00734477	0.0156006
WBGene00011821	cdf-2	-2.03099	3.61275	6.65e-09	8.5e-08
WBGene00022221	Y73B3A.20	-2.03129	3.10635	1.11e-08	1.34e-07
WBGene00000084	aex-1	-2.03158	3.7807	1.02e-07	9.26e-07
WBGene00007725	C25F9.5	-2.03228	3.17276	1.71e-12	5.12e-11
WBGene00016958	ilys-4	-2.03465	3.09935	5.4e-13	1.85e-11
WBGene00044502	C46G7.5	-2.03566	2.60661	4.01e-06	2.2e-05
WBGene00014159	arrd-4	-2.03597	-1.21274	8.72e-05	0.000323367
WBGene00001588	ggr-3	-2.03926	1.13261	7.22e-05	0.000274783
WBGene00019743	nhr-203	-2.03997	2.76621	1.39e-07	1.22e-06
WBGene00019973	R09A1.3	-2.04259	2.92317	5.32e-12	1.42e-10
WBGene00004237	ptr-23	-2.04287	5.45566	7.28e-11	1.5e-09
WBGene00009831	F47G9.4	-2.04309	2.66246	3.82e-07	2.91e-06
WBGene00008735	F13D2.1	-2.0449	3.9206	1.94e-08	2.18e-07
WBGene00000710	col-137	-2.04525	4.1418	7.28e-05	0.000276748
WBGene00015311	C01G5.9	-2.04556	1.71522	1e-07	9.15e-07
WBGene00003640	nhr-50	-2.04562	2.25402	8.01e-11	1.63e-09
WBGene00012445	Y16B4A.2	-2.0458	6.67012	3.05e-05	0.000128961
WBGene00001989	hot-4	-2.04611	0.926135	5.84e-06	3.05e-05
WBGene00019180	H10D18.5	-2.05173	2.63996	2.66e-08	2.89e-07
WBGene00004226	ptr-12	-2.05185	3.38233	6.16e-09	7.94e-08
WBGene00012796	Y43F4A.1	-2.05207	3.91805	1e-13	4.1e-12
WBGene00004259	pyr-1	-2.05276	5.47085	3.89e-11	8.57e-10
WBGene00011794	nep-21	-2.05383	3.27926	4.87e-09	6.45e-08
WBGene00000778	cpn-2	-2.05515	3.14551	8.29e-15	4.52e-13
WBGene00019571	K09E2.2	-2.05552	-0.0395506	3.64e-06	2.03e-05
WBGene00007141	pitr-4	-2.05768	-0.587389	0.00428387	0.00971609
WBGene00007750	syg-2	-2.05775	2.02381	9.91e-10	1.56e-08
WBGene00008100	C44H9.5	-2.05787	3.5595	2.09e-08	2.34e-07
WBGene00004265	qui-1	-2.05987	1.49238	8.53e-07	5.83e-06
WBGene00008477	clec-17	-2.06039	-0.419449	0.00419679	0.0095526
WBGene00009717	dep-1	-2.06193	3.93739	2.89e-13	1.05e-11
WBGene00009916	F52A8.3	-2.06296	0.798246	4.83e-05	0.00019283
WBGene00014751	F36G9.4	-2.06439	0.444622	0.00959267	0.0196407
WBGene00016351	C33F10.1	-2.06463	6.67067	4.15e-15	2.47e-13
WBGene00004048	plx-2	-2.06522	2.42407	2.16e-10	3.99e-09
WBGene00006869	vab-2	-2.0654	1.54738	1.8e-07	1.52e-06
WBGene00001439	fkh-7	-2.06693	3.46262	7.89e-10	1.28e-08
WBGene00004862	sma-9	-2.06734	5.54107	4.62e-09	6.14e-08
WBGene00006874	vab-8	-2.06742	4.90902	4.7e-15	2.7e-13
WBGene00010083	F55B11.1	-2.06958	5.78296	2.29e-09	3.32e-08
WBGene00012629	slc-36.3	-2.07215	0.965907	9.18e-08	8.48e-07
WBGene00014171	nep-26	-2.07229	2.2892	1.04e-07	9.46e-07
WBGene00006444	shn-1	-2.07498	4.35212	2.84e-11	6.44e-10
WBGene00019079	rpa-4	-2.07531	4.93806	3.32e-06	1.88e-05
WBGene00007748	C26E1.2	-2.07739	2.68578	1.22e-09	1.88e-08
WBGene00017637	F20D6.8	-2.08052	1.57635	4.34e-07	3.26e-06
WBGene00044530	F32D1.11	-2.08075	1.94779	3.94e-07	3e-06
WBGene00019753	M03E7.1	-2.08076	1.46387	9.98e-10	1.57e-08
WBGene00016939	C55B6.1	-2.08081	3.5526	7.19e-10	1.17e-08
WBGene00016425	C34H4.2	-2.08313	4.8731	7.91e-06	3.97e-05
WBGene00012669	Y39B6A.7	-2.08525	1.02659	5.47e-05	0.000214823
WBGene00010250	F58D12.3	-2.08527	-0.929593	0.00738743	0.0156845
WBGene00019957	R08E3.1	-2.08738	6.26289	4.51e-05	0.000181288
WBGene00016744	bbs-9	-2.08774	-0.569755	0.00344223	0.00806226
WBGene00019133	F59H6.2	-2.09066	0.57471	0.00140761	0.00369124
WBGene00000739	col-166	-2.09305	8.43201	1.93e-08	2.17e-07
WBGene00195065	F20G2.9	-2.09399	-1.26561	0.00769023	0.0162235
WBGene00020878	T28A11.16	-2.09515	2.4688	5.44e-10	9.12e-09
WBGene00017434	F13H8.1	-2.09515	1.60162	4.49e-09	6.01e-08
WBGene00019176	H10D12.2	-2.09569	2.81883	2.43e-08	2.67e-07
WBGene00018787	cutl-20	-2.09583	2.97591	6.84e-08	6.6e-07
WBGene00007660	C17H1.7	-2.09591	0.772789	1.7e-05	7.72e-05
WBGene00010290	F58H1.7	-2.09729	3.78071	5.34e-12	1.42e-10
WBGene00001391	far-7	-2.09774	2.71091	2.48e-09	3.56e-08
WBGene00001875	his-1	-2.09855	-0.585291	2.38e-05	0.000103931
WBGene00004225	ptr-11	-2.09857	3.67279	4.26e-09	5.74e-08
WBGene00016407	C34D10.2	-2.1012	5.31822	4.22e-10	7.28e-09
WBGene00001557	gcy-37	-2.10234	0.483073	3.83e-05	0.000157487
WBGene00006075	str-7	-2.10507	2.44178	0.00078847	0.00222491
WBGene00022016	Y61A9LA.4	-2.10603	-0.73451	0.00603005	0.0130919
WBGene00008535	F02H6.2	-2.10779	2.25473	6.59e-07	4.65e-06
WBGene00016761	tkr-2	-2.10885	-0.508527	3.5e-05	0.000145355
WBGene00000096	ahr-1	-2.11008	0.468912	0.000115665	0.000414595
WBGene00015218	B0507.1	-2.11021	0.614385	0.00041856	0.00128598
WBGene00009579	arrd-6	-2.11164	1.33732	3.76e-07	2.88e-06
WBGene00013543	Y75B8A.6	-2.11262	2.33543	1.65e-06	1.03e-05
WBGene00003015	lin-29	-2.11518	3.3301	1.41e-08	1.65e-07
WBGene00077669	Y38H6A.5	-2.11593	-0.796426	2.58e-05	0.000111754
WBGene00006308	sul-1	-2.11621	1.13654	6.26e-08	6.12e-07
WBGene00013331	Y57G11C.42	-2.11646	3.24303	3.22e-10	5.73e-09
WBGene00009800	rrc-1	-2.11906	2.78935	3.2e-09	4.44e-08
WBGene00021268	capa-1	-2.11946	1.14798	2.44e-06	1.45e-05
WBGene00007440	C08E8.4	-2.12016	1.65971	3.26e-06	1.85e-05
WBGene00015388	C03F11.2	-2.12047	-0.94505	0.00401512	0.00919831
WBGene00017190	F07B7.12	-2.12088	2.31828	6.29e-09	8.1e-08
WBGene00011725	lips-5	-2.12137	2.11508	5.57e-07	4.05e-06
WBGene00001117	dyf-1	-2.12153	0.457999	1.22e-05	5.8e-05
WBGene00021223	Y19D10A.8	-2.12211	1.86385	6.8e-08	6.58e-07
WBGene00000488	che-7	-2.12221	0.179739	7.75e-05	0.000291754
WBGene00249826	F42A9.18	-2.12235	-0.600397	0.000110501	0.000397787
WBGene00019598	K09H9.7	-2.12494	4.95765	1.53e-16	1.32e-14
WBGene00008239	fshr-1	-2.12537	4.55789	1.24e-08	1.48e-07
WBGene00007726	C25F9.6	-2.12648	1.67762	2.78e-07	2.21e-06
WBGene00006363	syd-1	-2.12969	1.0006	2.79e-05	0.00011931
WBGene00007717	C25D7.5	-2.12992	2.96126	3.59e-05	0.000148617
WBGene00013439	Y66D12A.13	-2.13011	3.29795	5.95e-07	4.26e-06
WBGene00020444	T12B3.1	-2.13086	0.134765	0.00366794	0.00852069
WBGene00206489	F53F1.14	-2.13226	1.12802	4.34e-05	0.000175532
WBGene00003003	lin-14	-2.13286	3.71335	7.44e-08	7.09e-07
WBGene00019958	R08E3.2	-2.13404	3.7384	6.22e-05	0.000241198
WBGene00007376	C06C3.5	-2.13411	2.55257	1.89e-09	2.77e-08
WBGene00009389	F35B12.10	-2.13655	3.41741	3.9e-09	5.3e-08
WBGene00015112	B0281.5	-2.13733	2.28209	0.00181954	0.00461482
WBGene00009047	F22B8.4	-2.13758	2.68628	0.00021921	0.000732927
WBGene00019185	H10E21.5	-2.14148	3.22348	1.36e-08	1.6e-07
WBGene00000634	col-58	-2.14209	2.85855	2.32e-07	1.9e-06
WBGene00009328	F32D8.3	-2.14349	0.661227	3.21e-07	2.51e-06
WBGene00003730	nhx-2	-2.14509	6.33031	2.48e-09	3.56e-08
WBGene00013585	cyp-42A1	-2.14521	3.00918	9.78e-12	2.47e-10
WBGene00010294	fbxa-129	-2.14557	2.03613	7.15e-09	9.08e-08
WBGene00000674	col-99	-2.14603	3.06651	1.16e-07	1.04e-06
WBGene00014944	Y68A4A.12	-2.14815	0.280309	5.24e-07	3.85e-06
WBGene00011278	R74.2	-2.14898	3.21028	1.62e-11	3.93e-10
WBGene00004855	sma-1	-2.15012	5.8495	1.75e-09	2.58e-08
WBGene00022423	nhr-41	-2.15018	3.37948	3.05e-10	5.44e-09
WBGene00011564	ugt-50	-2.15071	4.73559	4.18e-11	9.19e-10
WBGene00021336	Y34F4.1	-2.15075	2.95225	4.01e-14	1.87e-12
WBGene00020626	T20F5.4	-2.15181	0.278239	2.71e-06	1.59e-05
WBGene00011672	cyp-13A5	-2.15281	0.493349	0.000239328	0.000792202
WBGene00007260	olrn-1	-2.15327	2.18258	5.95e-07	4.26e-06
WBGene00001703	grd-14	-2.15413	5.56492	5.15e-09	6.79e-08
WBGene00219374	C25A11.10	-2.15453	0.861181	2.02e-05	9.03e-05
WBGene00010822	M01G12.9	-2.15786	3.93004	8.5e-07	5.82e-06
WBGene00018111	F36H9.2	-2.15917	-0.229641	3.84e-05	0.000157764
WBGene00011283	R90.1	-2.16122	4.37286	3.4e-09	4.69e-08
WBGene00007608	C15C8.6	-2.16138	0.383644	1.84e-07	1.55e-06
WBGene00015339	C02E7.6	-2.16263	4.57396	1.24e-05	5.87e-05
WBGene00000070	acy-3	-2.1649	3.74759	2.13e-08	2.37e-07
WBGene00001932	his-58	-2.16641	1.46847	1.11e-09	1.73e-08
WBGene00002242	kvs-1	-2.16644	1.92142	1.39e-10	2.7e-09
WBGene00219918	F27C1.18	-2.16659	-0.47242	2.19e-06	1.32e-05
WBGene00012728	Y39G8B.9	-2.1669	2.45363	4.99e-05	0.000198517
WBGene00015293	C01C4.3	-2.1687	3.26614	5.67e-13	1.92e-11
WBGene00017983	F32D1.3	-2.16904	0.579773	2.07e-05	9.23e-05
WBGene00001940	his-66	-2.16967	1.43401	1.84e-09	2.7e-08
WBGene00016086	C25A11.1	-2.16983	0.00890144	0.00121661	0.00325308
WBGene00003618	nhr-19	-2.17098	3.07827	1.21e-14	6.26e-13
WBGene00018837	F54G2.1	-2.17111	3.66732	6.79e-10	1.12e-08
WBGene00008820	F14F11.2	-2.17138	2.71818	6.55e-13	2.18e-11
WBGene00006064	sto-2	-2.17263	1.05431	1.21e-05	5.76e-05
WBGene00001650	gon-1	-2.17479	4.92039	3.1e-08	3.32e-07
WBGene00003549	nas-31	-2.17538	1.77613	4.88e-08	4.92e-07
WBGene00017281	F09D12.2	-2.17542	0.0859342	0.0030723	0.00729392
WBGene00010765	K10H10.10	-2.17649	0.671278	3.73e-06	2.07e-05
WBGene00019764	M03F8.5	-2.17866	-0.442155	3.47e-05	0.000144495
WBGene00020576	T19D12.1	-2.17906	5.51885	2.07e-06	1.26e-05
WBGene00011517	cgt-1	-2.18003	1.71959	2.74e-07	2.19e-06
WBGene00010313	F59B2.11	-2.1815	-1.09939	0.00671611	0.0144014
WBGene00001890	his-16	-2.18219	0.76903	2.55e-06	1.51e-05
WBGene00003847	blmp-1	-2.18519	4.76984	2.99e-10	5.34e-09
WBGene00015268	BE0003N10.3	-2.18534	0.946239	3.38e-06	1.91e-05
WBGene00010396	H13N06.2	-2.18558	1.12221	4.13e-07	3.12e-06
WBGene00001374	exp-2	-2.18595	2.10042	1.12e-08	1.35e-07
WBGene00015350	fbxl-1	-2.18628	4.64814	1.83e-14	9.05e-13
WBGene00001939	his-65	-2.18831	0.447769	1.49e-06	9.46e-06
WBGene00003969	pef-1	-2.18988	1.9358	1.29e-06	8.39e-06
WBGene00008578	F08G2.7	-2.1901	3.24617	2.44e-09	3.52e-08
WBGene00003559	ncl-1	-2.19104	6.25476	1.29e-05	6.09e-05
WBGene00005131	srd-53	-2.19154	0.220887	0.00177708	0.00451938
WBGene00020331	T07H6.4	-2.19275	0.0197687	0.00191451	0.00482951
WBGene00011487	T05E12.6	-2.19447	8.13778	5.27e-09	6.92e-08
WBGene00008602	oac-14	-2.19478	1.41469	0.00015785	0.000546126
WBGene00016335	gba-1	-2.19524	4.70177	5.47e-16	4.08e-14
WBGene00006679	twk-26	-2.19555	3.02501	3.13e-08	3.35e-07
WBGene00017807	F26A1.9	-2.19568	1.67599	6.87e-10	1.13e-08
WBGene00044698	K09F5.6	-2.1968	1.7162	2.76e-09	3.89e-08
WBGene00002299	let-23	-2.19755	4.24191	3.35e-07	2.61e-06
WBGene00000529	clh-2	-2.19958	1.06652	0.000167719	0.000576013
WBGene00012332	W07G1.5	-2.20151	-0.806015	0.000135112	0.000475522
WBGene00017429	F13D11.4	-2.20191	4.15883	4.37e-15	2.57e-13
WBGene00009904	F49E12.12	-2.20256	1.63587	2.17e-09	3.16e-08
WBGene00022160	Y71G12B.25	-2.20321	3.74225	9.92e-12	2.51e-10
WBGene00010205	F57F5.3	-2.20401	0.632888	3.25e-06	1.84e-05
WBGene00001158	ech-9	-2.2049	2.13876	2.77e-05	0.000118754
WBGene00017100	E02H9.2	-2.20737	1.801	2.83e-08	3.06e-07
WBGene00005291	srh-70	-2.20867	-0.0379476	0.00141194	0.00370113
WBGene00003605	nhr-6	-2.21172	0.109271	2.03e-05	9.08e-05
WBGene00009071	F23A7.6	-2.21309	0.411691	0.000160724	0.000554984
WBGene00021886	Y54G2A.21	-2.21378	2.85197	1.16e-06	7.62e-06
WBGene00010150	F56D5.6	-2.21381	5.35425	2.85e-13	1.04e-11
WBGene00007925	C34C12.6	-2.21436	3.31207	5.72e-14	2.55e-12
WBGene00014978	ZC47.8	-2.2154	0.632059	1.16e-06	7.66e-06
WBGene00016354	rig-6	-2.21681	5.21108	5.54e-09	7.22e-08
WBGene00013959	ZK265.7	-2.21767	1.92391	9.93e-08	9.09e-07
WBGene00020663	cutl-22	-2.2193	-0.374384	7.86e-05	0.000295599
WBGene00021605	Y46H3C.5	-2.22102	0.983258	0.000548246	0.00162665
WBGene00022196	gpa-17	-2.22176	4.07018	1.91e-13	7.36e-12
WBGene00017420	F13B9.2	-2.22222	0.884664	1.61e-10	3.09e-09
WBGene00008300	C54D10.5	-2.22523	-0.0229781	7.72e-08	7.32e-07
WBGene00016975	nhr-173	-2.22585	3.2336	2.27e-11	5.26e-10
WBGene00010716	lge-1	-2.2285	-0.104438	2.16e-05	9.57e-05
WBGene00018402	kvs-3	-2.22886	-0.724713	0.000175956	0.000601449
WBGene00006881	vab-15	-2.22947	0.820915	3.01e-06	1.73e-05
WBGene00004221	ptr-6	-2.22953	3.41159	1.14e-09	1.77e-08
WBGene00000637	col-61	-2.22972	1.3672	3.87e-06	2.13e-05
WBGene00010999	R03G8.4	-2.23097	1.08601	9.4e-05	0.000344752
WBGene00013180	cutl-10	-2.23309	1.70621	5.14e-07	3.79e-06
WBGene00010658	K08D8.4	-2.23407	4.05739	1.5e-06	9.52e-06
WBGene00020125	R173.3	-2.23443	0.706435	2.84e-06	1.65e-05
WBGene00022593	ZC328.3	-2.23572	5.1442	6.98e-10	1.15e-08
WBGene00003233	mgl-2	-2.23777	2.63165	1.94e-05	8.72e-05
WBGene00000718	col-145	-2.23819	5.62561	8.19e-06	4.1e-05
WBGene00003388	moe-3	-2.23849	3.85138	3.66e-13	1.31e-11
WBGene00000516	cki-1	-2.23925	3.43081	2.02e-11	4.79e-10
WBGene00011522	srap-1	-2.24095	5.3701	1.44e-06	9.19e-06
WBGene00022325	fbxa-5	-2.24383	1.04417	1.43e-07	1.25e-06
WBGene00008726	F13A7.11	-2.24409	2.2686	3.92e-06	2.15e-05
WBGene00018354	F42G2.5	-2.24439	1.64692	1.07e-08	1.3e-07
WBGene00206373	C27A2.12	-2.24447	2.10816	2.32e-08	2.57e-07
WBGene00019754	M03E7.2	-2.2457	0.951629	9.51e-06	4.68e-05
WBGene00004130	ketn-1	-2.24596	5.91183	1.01e-15	7.19e-14
WBGene00189951	linc-29	-2.24618	1.94403	9.53e-11	1.9e-09
WBGene00013898	ZC443.3	-2.24675	3.61426	3e-18	4.11e-16
WBGene00020619	T20D4.13	-2.24743	-0.635491	0.00217995	0.00541163
WBGene00009356	F33A8.10	-2.24981	1.38537	5.53e-08	5.5e-07
WBGene00016700	C46A5.4	-2.25608	-0.700413	0.0076242	0.0160991
WBGene00001863	him-4	-2.25871	4.58319	1.56e-08	1.81e-07
WBGene00004819	skr-13	-2.26103	1.36615	6.33e-05	0.000245166
WBGene00003532	nas-13	-2.26166	-0.60653	6.52e-05	0.000251548
WBGene00001089	dre-1	-2.26496	5.22051	1.72e-11	4.13e-10
WBGene00001770	gst-22	-2.26546	3.3267	5.25e-10	8.85e-09
WBGene00021339	Y34F4.4	-2.26588	1.05135	5.95e-08	5.86e-07
WBGene00010327	F59C6.8	-2.26613	1.06493	8.27e-10	1.33e-08
WBGene00001931	his-57	-2.26785	0.765334	7.09e-08	6.8e-07
WBGene00009318	F32B4.8	-2.26878	-1.04406	0.00243274	0.00595372
WBGene00003890	osm-10	-2.2693	1.11336	2.2e-05	9.72e-05
WBGene00009727	lips-1	-2.27194	0.387365	1.01e-05	4.91e-05
WBGene00008964	mltn-9	-2.27383	3.14519	2.41e-11	5.55e-10
WBGene00006668	twk-13	-2.27451	2.62698	4.37e-12	1.2e-10
WBGene00010744	K10D6.4	-2.27497	2.83033	5.67e-10	9.47e-09
WBGene00003553	nas-37	-2.2751	5.42711	9.21e-09	1.14e-07
WBGene00009932	F52D10.6	-2.27706	0.514532	1.68e-07	1.44e-06
WBGene00022142	Y71G12B.2	-2.28208	0.859159	7.01e-06	3.57e-05
WBGene00021343	cutl-23	-2.28263	2.14175	6.2e-07	4.42e-06
WBGene00021342	Y35H6.3	-2.28406	2.88962	9.44e-11	1.89e-09
WBGene00015012	bath-20	-2.28476	0.727439	8.35e-08	7.82e-07
WBGene00018852	F55A3.7	-2.28522	3.90456	1.73e-07	1.48e-06
WBGene00001052	dop-1	-2.28524	1.11211	3.02e-08	3.24e-07
WBGene00010342	F59F5.3	-2.28674	1.58104	1.32e-05	6.21e-05
WBGene00019379	K04A8.10	-2.28843	-0.752345	7.33e-05	0.000278583
WBGene00003174	mec-10	-2.29237	1.74628	3.11e-06	1.78e-05
WBGene00008666	F10G8.8	-2.29276	4.39254	1.57e-12	4.76e-11
WBGene00016872	dop-4	-2.29491	0.877559	0.000105222	0.000381461
WBGene00003703	nhr-113	-2.29619	0.645283	5.17e-05	0.000204777
WBGene00016973	abch-1	-2.29712	0.554778	3.49e-07	2.7e-06
WBGene00017545	F18A1.1	-2.30107	1.25828	0.000138727	0.000485773
WBGene00194680	Y17D7C.6	-2.3063	-1.36044	0.000291106	0.000940129
WBGene00015441	arrd-21	-2.30856	1.32246	5.32e-10	8.95e-09
WBGene00006811	unc-79	-2.30915	2.16387	8.05e-09	1.01e-07
WBGene00018133	F37A4.3	-2.30924	0.576823	2.55e-07	2.07e-06
WBGene00003786	npa-1	-2.31132	8.53519	1.44e-08	1.69e-07
WBGene00011838	T19C4.1	-2.31174	1.79293	3.74e-10	6.54e-09
WBGene00018971	clec-67	-2.31208	3.72605	1e-08	1.23e-07
WBGene00012301	W06D11.3	-2.31317	2.70656	8.2e-07	5.62e-06
WBGene00219216	K08D10.14	-2.31617	1.49877	3.24e-09	4.49e-08
WBGene00018074	F35H12.1	-2.31715	0.10703	3.61e-06	2.01e-05
WBGene00015969	glb-6	-2.32358	-0.441714	0.000982087	0.00269622
WBGene00001519	gar-3	-2.32536	2.21402	1.57e-10	3.02e-09
WBGene00000485	che-3	-2.32622	1.50676	2.8e-06	1.63e-05
WBGene00021690	Y48G8AL.12	-2.32653	3.74929	3.87e-06	2.13e-05
WBGene00006522	abcx-1	-2.32803	1.11888	2.15e-10	3.98e-09
WBGene00000951	deg-3	-2.32956	1.49597	2.95e-07	2.34e-06
WBGene00004814	skr-8	-2.33076	2.14237	0.0010793	0.00292765
WBGene00017556	F18A12.7	-2.33126	0.924801	0.0025166	0.00613254
WBGene00235090	C38D9.13	-2.33156	1.88079	6.4e-05	0.000247454
WBGene00011382	dop-5	-2.33265	1.18108	4.54e-06	2.45e-05
WBGene00019868	R04B3.3	-2.33418	2.05494	2.93e-09	4.12e-08
WBGene00001204	egl-38	-2.33447	2.09881	1.63e-10	3.11e-09
WBGene00001824	hbl-1	-2.33499	2.05991	1.74e-07	1.48e-06
WBGene00000022	abt-4	-2.33653	5.30622	3.78e-06	2.09e-05
WBGene00022824	ZK813.5	-2.33654	-1.26901	0.000555337	0.00164431
WBGene00011227	R11.2	-2.33661	1.23227	7.38e-05	0.000279972
WBGene00001328	epi-1	-2.33689	5.32529	1.2e-10	2.36e-09
WBGene00018113	F36H9.5	-2.33781	2.06211	1.71e-07	1.46e-06
WBGene00000687	col-113	-2.33927	3.86921	2.56e-09	3.65e-08
WBGene00012610	Y38F1A.8	-2.33991	2.5707	5.62e-10	9.39e-09
WBGene00021606	Y46H3C.6	-2.34252	0.825499	0.000227069	0.000756343
WBGene00015408	C03H5.6	-2.34434	0.57643	3.25e-08	3.46e-07
WBGene00009226	cyp-37B1	-2.34465	2.31625	5.31e-06	2.8e-05
WBGene00004052	parg-2	-2.34921	2.75568	0.000288338	0.000932136
WBGene00021176	Y9C9A.1	-2.35299	-1.52992	0.00807232	0.0169174
WBGene00016005	ift-74	-2.35376	0.199108	2.14e-06	1.3e-05
WBGene00007139	mnp-1	-2.35393	2.08974	1.56e-13	6.09e-12
WBGene00019699	math-34	-2.35434	-0.413294	0.000678629	0.00195199
WBGene00008425	D2045.8	-2.35478	3.13945	1.4e-16	1.24e-14
WBGene00010585	K05C4.9	-2.35518	0.63224	1.71e-06	1.07e-05
WBGene00022181	pho-9	-2.35586	2.88189	5.44e-10	9.12e-09
WBGene00008043	C40H1.8	-2.35782	2.11406	2.77e-12	7.88e-11
WBGene00011762	T13H10.2	-2.35857	0.245981	1.16e-06	7.63e-06
WBGene00175031	C06C3.12	-2.35866	0.417385	0.000361565	0.0011352
WBGene00015588	C08A9.8	-2.36136	-1.12696	0.00277564	0.00668194
WBGene00015169	B0403.5	-2.36257	3.72286	2.6e-10	4.73e-09
WBGene00009819	F47B10.8	-2.36281	-0.183413	8.08e-07	5.56e-06
WBGene00020379	T09B4.5	-2.36287	1.87627	7.55e-09	9.54e-08
WBGene00021876	Y54G2A.11	-2.3634	5.15541	6.18e-13	2.09e-11
WBGene00022063	Y67D8B.4	-2.36386	1.65485	4.5e-12	1.22e-10
WBGene00000541	cln-3.3	-2.36398	3.80426	9.75e-14	4.02e-12
WBGene00012374	W09H1.4	-2.36566	-0.027979	0.000159579	0.000551629
WBGene00003884	osm-3	-2.36934	0.794557	2.22e-05	9.79e-05
WBGene00017755	zip-8	-2.37038	-0.378098	0.000525886	0.00156908
WBGene00000434	ceh-9	-2.37249	-0.935068	3.26e-05	0.00013661
WBGene00021156	Y4C6B.2	-2.37262	4.26561	1.9e-09	2.78e-08
WBGene00014907	fbxa-117	-2.37377	1.24354	6.73e-09	8.58e-08
WBGene00004910	snf-11	-2.37521	3.52316	6.16e-15	3.45e-13
WBGene00001490	frm-3	-2.37594	2.52801	1.49e-11	3.63e-10
WBGene00022345	fbxa-138	-2.37657	-1.28942	0.00028447	0.000921502
WBGene00235113	ZK105.12	-2.37692	-0.18587	6.95e-08	6.69e-07
WBGene00019859	R03H10.7	-2.37737	0.475206	8.17e-06	4.09e-05
WBGene00044004	C24A8.6	-2.3782	2.14299	1.56e-07	1.35e-06
WBGene00012915	lgc-35	-2.37922	1.12908	1.32e-09	2.01e-08
WBGene00017467	F14F9.4	-2.38257	3.48838	3.2e-05	0.000134317
WBGene00022612	ZC449.2	-2.38376	1.08134	1.23e-09	1.88e-08
WBGene00009116	snx-27	-2.38727	4.98796	2.59e-18	3.68e-16
WBGene00001118	dyf-2	-2.38954	1.12722	6.32e-07	4.49e-06
WBGene00020800	zig-10	-2.39059	0.42145	4.71e-12	1.27e-10
WBGene00018374	tag-343	-2.39211	3.77701	2.3e-10	4.23e-09
WBGene00012814	Y43F8B.3	-2.39289	-0.0766867	0.00784098	0.0164782
WBGene00015574	irg-1	-2.39592	3.64794	8.28e-08	7.77e-07
WBGene00011165	R09D1.9	-2.39593	-0.089557	7.52e-06	3.8e-05
WBGene00009653	F43D9.1	-2.39627	2.26145	2.31e-08	2.56e-07
WBGene00008999	myrf-2	-2.3966	4.57878	9.43e-11	1.89e-09
WBGene00006814	unc-82	-2.3967	4.9233	7.79e-13	2.51e-11
WBGene00004854	slt-1	-2.39694	2.71265	2.99e-15	1.85e-13
WBGene00007392	fbxa-156	-2.39832	4.58073	2.34e-13	8.71e-12
WBGene00003929	pat-2	-2.39875	5.51731	9.96e-14	4.09e-12
WBGene00020260	T05E7.4	-2.39881	1.45729	1.67e-10	3.18e-09
WBGene00045366	Y17D7C.3	-2.39983	4.22343	2.51e-20	6.54e-18
WBGene00022555	btb-12	-2.40011	0.250334	0.00355791	0.00829793
WBGene00007785	tofu-1	-2.4011	5.27117	7.63e-20	1.66e-17
WBGene00006873	vab-7	-2.4011	1.35846	3.74e-09	5.11e-08
WBGene00006812	unc-80	-2.40286	3.1464	3.21e-08	3.42e-07
WBGene00019300	swt-1	-2.40439	3.0967	1.85e-10	3.47e-09
WBGene00009058	F22E12.1	-2.40522	4.00185	3.74e-14	1.76e-12
WBGene00012418	Y7A9C.1	-2.40538	2.95985	1.2e-09	1.85e-08
WBGene00022180	Y71H2AM.15	-2.40755	2.48001	1.94e-10	3.61e-09
WBGene00013118	Y51H4A.24	-2.40793	3.69292	1.01e-09	1.59e-08
WBGene00004719	sad-1	-2.40867	2.06733	4.86e-09	6.45e-08
WBGene00008863	F15D4.6	-2.41158	2.75736	2.38e-08	2.62e-07
WBGene00010657	K08D8.3	-2.41437	5.48897	1.85e-08	2.1e-07
WBGene00007910	C34B4.5	-2.41726	-1.03857	0.00065692	0.00189541
WBGene00010540	K03H1.5	-2.41918	3.8971	7.16e-09	9.08e-08
WBGene00019495	sdz-24	-2.42149	5.57236	1.07e-09	1.67e-08
WBGene00000640	col-64	-2.4217	-0.0604931	0.00330986	0.00778542
WBGene00022527	ZC132.9	-2.42442	-1.23055	8.6e-05	0.000319621
WBGene00001506	fut-2	-2.42625	0.940808	9.86e-07	6.64e-06
WBGene00021819	Y53G8B.3	-2.42691	1.45479	1.01e-05	4.92e-05
WBGene00011099	nhr-208	-2.42759	0.698502	2.07e-10	3.85e-09
WBGene00007229	C01G6.9	-2.42811	2.39982	2.55e-07	2.07e-06
WBGene00001922	his-48	-2.42863	1.617	5.21e-09	6.86e-08
WBGene00001886	his-12	-2.4306	1.24992	1.71e-09	2.53e-08
WBGene00219316	F21A3.11	-2.43064	4.4521	2.76e-10	4.99e-09
WBGene00012018	T25C12.3	-2.43139	8.46593	6.22e-07	4.43e-06
WBGene00021607	Y46H3C.7	-2.43319	-0.0636521	3.18e-07	2.49e-06
WBGene00010222	F57G12.2	-2.43324	-0.246801	3.22e-06	1.83e-05
WBGene00021711	wago-11	-2.43531	-0.998993	0.000732233	0.00208396
WBGene00009781	F46C5.6	-2.43696	3.07138	1.77e-10	3.35e-09
WBGene00021893	ndnf-1	-2.43852	2.9899	6.82e-10	1.12e-08
WBGene00015541	C06E7.4	-2.44149	2.94527	5.54e-13	1.89e-11
WBGene00004334	ref-1	-2.44181	1.75575	1.97e-07	1.64e-06
WBGene00000664	col-89	-2.44286	2.94038	1.13e-05	5.43e-05
WBGene00020158	T02C5.1	-2.44313	7.191	2.63e-12	7.54e-11
WBGene00044212	Y68A4A.13	-2.44337	3.86431	3.17e-07	2.48e-06
WBGene00007343	C05E7.1	-2.44343	3.56661	1.99e-13	7.58e-12
WBGene00022222	Y73B3A.21	-2.44366	2.24806	5.24e-11	1.12e-09
WBGene00006655	tub-1	-2.44496	-0.0108458	0.000859308	0.00239802
WBGene00044761	Y82E9BR.23	-2.45022	1.70989	3.69e-10	6.48e-09
WBGene00011660	T09E11.11	-2.45201	1.56328	1.79e-13	6.93e-12
WBGene00013348	fbxa-106	-2.45246	4.69972	1.12e-19	2.28e-17
WBGene00001917	his-43	-2.45325	0.742264	1.28e-10	2.5e-09
WBGene00012135	T28F3.9	-2.45397	-0.595553	0.000690898	0.00198155
WBGene00001109	dsl-7	-2.45421	0.0997028	6.01e-07	4.29e-06
WBGene00017430	bcl-11	-2.45677	5.08459	1.83e-12	5.47e-11
WBGene00012628	Y38H6C.16	-2.45883	1.05088	2.53e-09	3.61e-08
WBGene00001171	egl-2	-2.45906	2.15793	2.24e-11	5.21e-10
WBGene00021898	Y54G2A.36	-2.45946	5.56424	5.25e-09	6.89e-08
WBGene00017104	E02H9.6	-2.45975	-1.24384	1.66e-05	7.57e-05
WBGene00013082	grdn-1	-2.45982	3.35377	8.6e-10	1.38e-08
WBGene00010321	F59B10.5	-2.46156	1.84148	3.24e-11	7.27e-10
WBGene00003768	nlp-30	-2.46362	2.13234	8.35e-08	7.82e-07
WBGene00006750	unc-10	-2.46388	2.59535	3.83e-07	2.91e-06
WBGene00043068	F32E10.9	-2.46436	3.08418	2.93e-19	5.24e-17
WBGene00014003	ZK593.3	-2.46513	6.31343	7.25e-12	1.88e-10
WBGene00000241	bbs-1	-2.46599	-1.3408	0.000200654	0.000676425
WBGene00001429	fkb-4	-2.46767	3.24286	1.22e-13	4.91e-12
WBGene00138721	C54D10.14	-2.47083	0.160453	2.09e-07	1.73e-06
WBGene00013352	lon-8	-2.47097	4.49821	4.81e-16	3.66e-14
WBGene00004300	ram-2	-2.47173	8.20012	3.16e-12	8.86e-11
WBGene00206536	C14A6.16	-2.47186	1.49833	5.95e-07	4.26e-06
WBGene00004013	pha-4	-2.47222	2.26303	1.14e-10	2.25e-09
WBGene00017560	F18C5.5	-2.47469	1.52165	9.85e-11	1.96e-09
WBGene00021978	Y58A7A.4	-2.47647	3.87831	5.58e-06	2.93e-05
WBGene00011209	R10E8.3	-2.47752	1.2189	4.1e-10	7.09e-09
WBGene00022224	set-28	-2.47824	1.06095	6.41e-06	3.31e-05
WBGene00005228	srh-2	-2.47838	-0.208392	0.00868082	0.0180195
WBGene00003029	lin-44	-2.48064	3.66542	1.01e-15	7.21e-14
WBGene00013562	Y75B8A.32	-2.48235	1.67237	2.1e-06	1.28e-05
WBGene00016941	C55B6.5	-2.48256	-0.102629	0.00747034	0.0158229
WBGene00003165	mec-1	-2.48347	3.07069	5.89e-07	4.23e-06
WBGene00019975	flp-34	-2.48453	2.3071	5.01e-13	1.73e-11
WBGene00016345	C33E10.1	-2.48558	-1.18413	0.00487463	0.0108899
WBGene00021448	Y39D8A.1	-2.48626	3.29397	4.62e-09	6.14e-08
WBGene00010516	K02E11.7	-2.48632	4.23674	2.11e-14	1.02e-12
WBGene00008537	F02H6.4	-2.48634	2.41167	3.37e-08	3.57e-07
WBGene00022789	lron-2	-2.48652	-0.869865	0.000213559	0.000715536
WBGene00017677	asp-11	-2.48709	-0.30655	0.00264843	0.00641452
WBGene00235309	F21C10.17	-2.48726	-0.0240736	7.1e-05	0.000270556
WBGene00008220	C50B6.7	-2.49034	5.10859	2.07e-10	3.85e-09
WBGene00020981	W03D2.6	-2.49121	3.02183	4.33e-07	3.25e-06
WBGene00022283	lgc-27	-2.49183	1.2639	9.89e-10	1.56e-08
WBGene00013899	ZC443.4	-2.49367	2.3891	2.52e-11	5.78e-10
WBGene00017039	trk-1	-2.4939	0.683335	1.24e-05	5.9e-05
WBGene00012239	W04A8.4	-2.49664	3.42079	1.09e-16	9.9e-15
WBGene00016935	ifta-1	-2.49698	0.561279	3.56e-07	2.75e-06
WBGene00001941	his-67	-2.49721	-0.0856486	0.000106487	0.000385169
WBGene00006331	sup-26	-2.49909	5.27127	6.97e-20	1.59e-17
WBGene00021977	Y58A7A.3	-2.50145	5.04955	5.4e-07	3.95e-06
WBGene00000699	col-125	-2.50341	8.44475	1.15e-09	1.79e-08
WBGene00006955	wrt-9	-2.50611	1.7703	1.04e-07	9.43e-07
WBGene00012850	Y44A6C.1	-2.50836	3.37166	2.58e-12	7.44e-11
WBGene00001921	his-47	-2.50856	0.274326	5.06e-10	8.57e-09
WBGene00194717	ZC239.22	-2.51233	1.39654	1.83e-07	1.54e-06
WBGene00008929	F18A11.2	-2.51553	2.12515	3.63e-10	6.39e-09
WBGene00000645	col-69	-2.51588	-1.27895	0.00588376	0.0128292
WBGene00010200	F57C7.4	-2.51731	0.154268	3.29e-06	1.86e-05
WBGene00044464	Y77E11A.16	-2.52045	-0.381642	0.00088407	0.00245892
WBGene00006820	unc-89	-2.5274	5.66105	1.92e-12	5.7e-11
WBGene00004123	pqn-36	-2.52755	-0.456215	4.98e-05	0.000198303
WBGene00006643	tsp-17	-2.53401	-0.46237	2.14e-05	9.49e-05
WBGene00008656	lron-5	-2.53555	0.503499	5.06e-07	3.74e-06
WBGene00017663	F21D12.3	-2.5357	3.42346	4.67e-10	7.99e-09
WBGene00016681	C45G9.10	-2.54071	-0.893378	0.00645758	0.0138994
WBGene00007393	fbxa-157	-2.54202	3.95621	1.42e-16	1.26e-14
WBGene00020688	T22D1.11	-2.54228	2.29342	1.57e-07	1.36e-06
WBGene00007764	C27B7.7	-2.54377	3.27867	3.19e-08	3.41e-07
WBGene00006772	unc-36	-2.54464	3.65715	3e-09	4.2e-08
WBGene00009586	F40F9.10	-2.54772	0.651989	1.4e-08	1.64e-07
WBGene00000610	col-33	-2.55098	-0.0819349	0.000822666	0.0023075
WBGene00021518	hpo-6	-2.55565	5.6177	1.98e-08	2.23e-07
WBGene00009146	F26C11.1	-2.55615	3.32632	1.09e-07	9.83e-07
WBGene00008536	F02H6.3	-2.56316	2.69881	3.84e-10	6.71e-09
WBGene00001988	hot-3	-2.56949	-0.965241	0.00131926	0.00349176
WBGene00021023	W04B5.6	-2.57117	-1.55682	9.71e-05	0.000354594
WBGene00011076	scav-5	-2.57226	3.79388	1.39e-14	7.14e-13
WBGene00175027	W02F12.8	-2.5726	1.03077	1.4e-07	1.22e-06
WBGene00010683	K08F8.7	-2.57565	0.112923	9.14e-05	0.00033626
WBGene00004230	ptr-16	-2.57663	3.07306	3.58e-15	2.15e-13
WBGene00011384	T02G6.1	-2.57792	-0.826981	0.00345973	0.00809848
WBGene00016891	C53A3.1	-2.57999	1.86573	6.61e-05	0.0002547
WBGene00018992	trpl-1	-2.58049	0.109104	3.43e-05	0.0001427
WBGene00000998	dig-1	-2.58093	3.76559	7.09e-13	2.32e-11
WBGene00020574	T19D7.6	-2.58122	2.13299	1.47e-17	1.66e-15
WBGene00011888	cutl-15	-2.58122	2.35936	7.02e-11	1.45e-09
WBGene00011400	T03F6.4	-2.58242	2.49104	1.08e-10	2.13e-09
WBGene00044079	tag-241	-2.58322	3.56675	3.41e-08	3.61e-07
WBGene00001795	gtl-1	-2.58599	5.566	1.63e-08	1.88e-07
WBGene00002233	kqt-1	-2.58761	0.605098	5.46e-08	5.44e-07
WBGene00021772	math-45	-2.58765	1.53554	4.68e-10	8e-09
WBGene00044220	Y102A5C.35	-2.58952	0.321586	3e-06	1.72e-05
WBGene00012763	atln-2	-2.59088	0.722797	7.35e-07	5.11e-06
WBGene00017433	F13H6.5	-2.59224	-0.0739184	3.75e-05	0.000154419
WBGene00001071	dpy-9	-2.59339	4.34295	1.75e-19	3.28e-17
WBGene00007600	C15C6.1	-2.59401	3.11705	2.31e-16	1.91e-14
WBGene00007044	cpna-5	-2.59483	3.19441	3.16e-11	7.09e-10
WBGene00008215	C49F8.3	-2.59633	4.80265	1.74e-17	1.95e-15
WBGene00006429	arrd-3	-2.59644	-1.3505	0.00357714	0.00833654
WBGene00006752	unc-13	-2.59685	4.47507	4.93e-11	1.06e-09
WBGene00013540	Y75B8A.3	-2.59693	1.01828	3.21e-06	1.83e-05
WBGene00012969	Y48A6B.8	-2.60042	0.301951	7.38e-08	7.04e-07
WBGene00019273	H43E16.1	-2.60047	3.24875	1.87e-07	1.58e-06
WBGene00000749	col-176	-2.60204	3.53943	1.05e-07	9.49e-07
WBGene00044258	Y57G11C.51	-2.60371	2.90366	7.4e-14	3.15e-12
WBGene00021220	Y19D10A.5	-2.60379	1.80431	5.91e-14	2.62e-12
WBGene00019687	K12H6.7	-2.60405	-1.54398	0.002712	0.00655044
WBGene00019525	K08D9.4	-2.60833	0.807061	1.07e-07	9.69e-07
WBGene00003778	nnt-1	-2.60868	2.45604	2.92e-08	3.15e-07
WBGene00018100	math-26	-2.61146	5.38753	3.95e-09	5.37e-08
WBGene00012398	Y6E2A.4	-2.61187	-0.478147	0.000137857	0.000483151
WBGene00195145	ZK666.15	-2.61269	-1.2643	0.00990423	0.0201903
WBGene00013485	Y69H2.10	-2.61376	2.29569	4.46e-09	5.98e-08
WBGene00012634	Y38H6C.23	-2.61647	3.37503	1.3e-10	2.54e-09
WBGene00015272	C01B4.8	-2.61712	1.81766	5.22e-14	2.37e-12
WBGene00003623	nhr-25	-2.61897	1.61591	7.55e-10	1.23e-08
WBGene00019748	atg-2	-2.62068	4.55148	1.37e-10	2.67e-09
WBGene00015968	C18C4.7	-2.62111	-0.983309	0.000163282	0.000562108
WBGene00006683	twk-31	-2.6253	2.29189	1.11e-11	2.79e-10
WBGene00001068	dpy-6	-2.62546	3.27421	2.79e-09	3.93e-08
WBGene00000717	col-144	-2.62777	8.22992	8.62e-12	2.2e-10
WBGene00021362	Y37E11AL.6	-2.62814	1.0305	1.67e-07	1.43e-06
WBGene00009327	F32D8.2	-2.62815	-0.573424	1.71e-05	7.76e-05
WBGene00006746	unc-6	-2.62857	3.09357	1.18e-10	2.32e-09
WBGene00002174	itx-1	-2.62888	5.39546	1.27e-07	1.13e-06
WBGene00018394	F43E2.6	-2.63117	2.75032	8.38e-11	1.7e-09
WBGene00016304	fbxc-41	-2.63245	-1.1507	7.4e-05	0.00028055
WBGene00020281	T06A4.1	-2.63296	-0.254721	1.81e-06	1.12e-05
WBGene00011229	R11.4	-2.63449	0.132339	0.000850881	0.00237867
WBGene00013073	hmit-1.1	-2.63488	5.92333	5e-06	2.66e-05
WBGene00009496	F36H1.11	-2.63552	1.11053	2.73e-07	2.19e-06
WBGene00015611	C08F1.8	-2.63624	-1.70498	0.00846256	0.0176216
WBGene00009895	scl-2	-2.64378	5.2328	7.15e-13	2.33e-11
WBGene00002057	ifd-1	-2.64556	4.66217	1.97e-13	7.53e-12
WBGene00001929	his-55	-2.64582	0.290657	2.59e-09	3.7e-08
WBGene00011097	nhr-206	-2.64674	1.33711	1.02e-12	3.2e-11
WBGene00206502	T01B7.13	-2.64791	0.342763	1.66e-09	2.47e-08
WBGene00000759	col-186	-2.64927	2.37724	1.85e-06	1.14e-05
WBGene00018261	cyp-33C5	-2.65113	2.52311	7.76e-10	1.26e-08
WBGene00006818	unc-86	-2.65526	0.897349	4.29e-06	2.33e-05
WBGene00010851	M04C3.2	-2.65772	3.4189	7.3e-15	4.02e-13
WBGene00011545	T06G6.3	-2.658	-1.29885	0.000682054	0.00196043
WBGene00010746	K10D11.2	-2.65992	-0.38596	0.00155146	0.00401683
WBGene00000134	amt-2	-2.66333	-1.04154	0.000539181	0.00160364
WBGene00019644	cpt-4	-2.67066	3.09726	2.44e-11	5.6e-10
WBGene00009528	F38A6.4	-2.67073	1.84478	2.64e-12	7.57e-11
WBGene00004024	php-3	-2.67137	3.89871	3.12e-12	8.77e-11
WBGene00001919	his-45	-2.67524	0.257141	1.61e-10	3.09e-09
WBGene00023039	F41B5.11	-2.67553	-0.6248	0.000620568	0.00181084
WBGene00235133	T26H5.14	-2.67692	1.28853	4.22e-09	5.7e-08
WBGene00007389	glb-3	-2.67698	0.856964	9.78e-06	4.8e-05
WBGene00012340	dct-15	-2.67874	-1.2744	0.00820011	0.0171466
WBGene00189956	Y34F4.6	-2.6803	0.926818	3.47e-08	3.65e-07
WBGene00014769	F53B2.7	-2.68052	-0.355046	0.00918861	0.0189132
WBGene00001458	flp-15	-2.68139	4.36864	3.36e-19	5.82e-17
WBGene00015735	pdfr-1	-2.6822	3.93223	8.24e-13	2.65e-11
WBGene00020006	set-15	-2.68626	2.46894	3.97e-10	6.9e-09
WBGene00206497	Y52B11A.18	-2.68729	-0.886974	0.000125524	0.000445323
WBGene00000955	des-2	-2.68747	2.08824	4.54e-09	6.06e-08
WBGene00015359	C02G6.1	-2.68751	2.29731	8.61e-06	4.28e-05
WBGene00001730	grl-21	-2.68868	3.62538	4.15e-06	2.26e-05
WBGene00017069	D2096.1	-2.69092	4.66288	6.13e-15	3.45e-13
WBGene00016276	C30G12.4	-2.69157	1.36851	4.06e-08	4.18e-07
WBGene00020735	T23F2.2	-2.69384	3.05033	3.85e-10	6.71e-09
WBGene00012670	Y39B6A.8	-2.69405	-0.627808	3.14e-06	1.79e-05
WBGene00021252	cht-4	-2.7002	2.30431	1.24e-08	1.48e-07
WBGene00010555	K04C1.5	-2.70116	4.70318	1.5e-09	2.25e-08
WBGene00007862	C32C4.1	-2.70147	0.453854	7.83e-08	7.41e-07
WBGene00018750	F53C3.6	-2.7016	-0.420527	9.08e-05	0.000334665
WBGene00022383	Y95B8A.2	-2.70244	4.11558	4.67e-11	1.01e-09
WBGene00044618	bus-2	-2.70391	0.0102473	2.29e-05	0.000100707
WBGene00017631	F20B6.7	-2.71154	-1.02878	0.000450892	0.00137181
WBGene00000729	col-156	-2.71272	3.69043	5.15e-07	3.8e-06
WBGene00020083	R57.2	-2.71392	1.93132	4.36e-09	5.85e-08
WBGene00015439	C04E12.10	-2.71394	1.12071	1.56e-06	9.84e-06
WBGene00001119	dyf-3	-2.71449	1.72557	7.68e-13	2.48e-11
WBGene00017218	dct-5	-2.71595	2.47442	3.36e-08	3.56e-07
WBGene00021121	W09G12.7	-2.71791	1.2893	1.88e-06	1.16e-05
WBGene00000853	cut-6	-2.71884	0.630688	9.43e-08	8.68e-07
WBGene00012764	Y41E3.6	-2.72122	1.94776	1.93e-08	2.18e-07
WBGene00006970	zag-1	-2.72123	1.90144	2.15e-10	3.98e-09
WBGene00012603	nspe-6	-2.72361	-1.23739	0.000416855	0.00128124
WBGene00009560	psa-3	-2.72396	1.81653	3.47e-10	6.14e-09
WBGene00002142	inx-20	-2.72483	-0.0729289	8.98e-05	0.000331285
WBGene00013637	Y105C5A.13	-2.72795	2.47424	4.63e-09	6.16e-08
WBGene00002181	kal-1	-2.73354	2.78832	5.07e-16	3.84e-14
WBGene00020365	T08G2.2	-2.73694	1.20191	4.09e-09	5.55e-08
WBGene00011326	T01D3.1	-2.73717	2.15901	1.83e-08	2.08e-07
WBGene00020714	T23B3.6	-2.73854	0.345795	4.75e-05	0.000190071
WBGene00004006	pgp-12	-2.74146	2.19902	1.5e-07	1.3e-06
WBGene00000008	aat-7	-2.74362	0.737555	1.96e-07	1.64e-06
WBGene00021478	Y39H10A.1	-2.74366	-0.315919	0.00208634	0.00520195
WBGene00012134	T28F3.8	-2.74713	4.76096	5.85e-12	1.55e-10
WBGene00016684	C45G9.13	-2.74781	3.572	1.18e-12	3.65e-11
WBGene00020326	math-38	-2.74808	1.97321	3.67e-08	3.84e-07
WBGene00014161	arrd-5	-2.74842	-1.05985	0.00467919	0.0105108
WBGene00012399	Y6E2A.5	-2.75029	0.305732	6.75e-05	0.000259235
WBGene00005653	srr-2	-2.75291	-0.929048	7.03e-05	0.000268357
WBGene00077521	maf-1	-2.75483	1.29227	2.57e-07	2.08e-06
WBGene00008512	F01G10.10	-2.75519	2.46827	8.79e-14	3.65e-12
WBGene00045382	T05E12.8	-2.75671	0.150754	0.000277855	0.00090337
WBGene00011777	T14G10.8	-2.76204	3.74561	1.02e-09	1.61e-08
WBGene00013636	Y105C5A.12	-2.76611	1.96251	1.39e-08	1.63e-07
WBGene00194902	Y39H10B.3	-2.76627	-1.01611	7.06e-05	0.000269053
WBGene00044382	Y14H12A.2	-2.76881	-0.523542	7.08e-05	0.000269921
WBGene00044512	W03F9.11	-2.7692	2.78105	1.19e-11	2.96e-10
WBGene00010467	K01D12.8	-2.76923	-0.956218	0.000508222	0.0015218
WBGene00007408	C07B5.3	-2.77027	1.0669	1.25e-10	2.46e-09
WBGene00044631	bus-18	-2.7732	1.18423	4.47e-12	1.22e-10
WBGene00019318	K02E10.4	-2.77332	1.82179	1.63e-12	4.91e-11
WBGene00010948	M195.2	-2.77715	-0.356928	1.91e-07	1.61e-06
WBGene00012664	Y39B6A.1	-2.77823	8.76318	7.94e-10	1.28e-08
WBGene00012892	Y45F10D.14	-2.78509	-0.284078	3.99e-05	0.000163215
WBGene00001556	gcy-36	-2.7864	-0.441232	0.000329529	0.00104784
WBGene00003774	nmr-1	-2.78801	-0.250903	0.00585193	0.0127668
WBGene00022227	Y73B3B.5	-2.7883	3.0891	4.45e-17	4.61e-15
WBGene00018731	F53A9.8	-2.78837	6.61427	1.17e-15	8.11e-14
WBGene00004096	pqm-1	-2.79213	4.91733	4.2e-16	3.21e-14
WBGene00015784	C15B12.2	-2.79626	-0.558005	2.52e-06	1.49e-05
WBGene00044330	alr-1	-2.80087	1.05971	1.29e-11	3.21e-10
WBGene00022413	Y102A11A.3	-2.80695	5.96206	4.62e-11	1e-09
WBGene00006801	unc-68	-2.80883	4.80248	1.68e-11	4.05e-10
WBGene00013559	Y75B8A.28	-2.81048	3.01254	4.44e-14	2.03e-12
WBGene00003779	nob-1	-2.81107	3.50706	1.31e-12	4e-11
WBGene00011611	T08D2.6	-2.81253	1.43681	1.4e-08	1.64e-07
WBGene00020672	T22B7.3	-2.81536	3.45943	2.36e-11	5.45e-10
WBGene00000730	col-157	-2.82008	4.44713	2.81e-07	2.24e-06
WBGene00003089	ltd-1	-2.82045	3.2426	2.83e-15	1.75e-13
WBGene00011850	T20B3.1	-2.82138	3.89619	6.7e-13	2.22e-11
WBGene00000220	atf-2	-2.82406	1.46865	7.86e-14	3.33e-12
WBGene00018749	F53C3.5	-2.82464	0.518708	0.000244857	0.000808942
WBGene00001906	his-32	-2.82548	-0.537446	1.27e-07	1.13e-06
WBGene00001373	exp-1	-2.82771	1.41505	3.7e-11	8.18e-10
WBGene00003033	lin-48	-2.82908	0.75851	4.5e-07	3.37e-06
WBGene00021627	Y47D7A.15	-2.82972	6.54845	3.81e-07	2.91e-06
WBGene00019212	H19M22.3	-2.82975	1.59399	2.4e-12	6.94e-11
WBGene00011938	alh-13	-2.83182	5.26831	2e-14	9.79e-13
WBGene00003957	pcp-2	-2.83502	5.78417	3.7e-08	3.87e-07
WBGene00219592	linc-84	-2.83663	0.206642	0.00351401	0.00820744
WBGene00011726	lpr-2	-2.83818	2.09074	2.62e-09	3.72e-08
WBGene00004859	sma-5	-2.83902	5.11642	8.2e-14	3.44e-12
WBGene00000058	acr-19	-2.84101	0.0858332	2.17e-05	9.6e-05
WBGene00010120	dot-1.4	-2.84829	-0.592819	0.00149768	0.00389388
WBGene00015387	kcnl-3	-2.84929	-0.227976	6.09e-06	3.16e-05
WBGene00016974	lron-15	-2.85113	0.7214	1.01e-06	6.8e-06
WBGene00044536	F14F9.8	-2.86033	2.36435	5.23e-13	1.79e-11
WBGene00007804	C29F3.3	-2.86131	0.603596	4.84e-06	2.58e-05
WBGene00021520	Y41D4B.18	-2.8618	1.48201	9.75e-09	1.2e-07
WBGene00021186	Y9D1A.1	-2.86298	1.23016	1.84e-05	8.32e-05
WBGene00018215	igcm-1	-2.86399	-0.164212	0.000399965	0.00123742
WBGene00011104	cut-5	-2.86495	-0.293212	2.93e-07	2.33e-06
WBGene00015573	C07G1.7	-2.86567	3.41979	6.88e-08	6.63e-07
WBGene00022412	Y102A11A.2	-2.87107	1.9998	1.29e-09	1.97e-08
WBGene00007404	best-5	-2.8717	2.60021	4.7e-10	8.01e-09
WBGene00015882	C17B7.8	-2.87294	-0.298061	0.00260348	0.00631719
WBGene00018648	F49F1.8	-2.8734	-1.03707	0.00779107	0.0163906
WBGene00001928	his-54	-2.87376	0.241948	8.53e-11	1.73e-09
WBGene00016424	C34H4.1	-2.87478	4.72664	1.19e-14	6.23e-13
WBGene00015453	C04G6.2	-2.87704	1.80239	2.58e-08	2.82e-07
WBGene00003106	mab-9	-2.88014	1.84353	7.93e-11	1.62e-09
WBGene00010134	F55H12.3	-2.88462	4.47296	5.71e-08	5.66e-07
WBGene00016247	C30B5.6	-2.88931	1.9583	4.79e-15	2.74e-13
WBGene00019932	R07C12.2	-2.88989	3.68864	7.37e-12	1.91e-10
WBGene00016330	C32E12.4	-2.89265	3.32629	1.08e-13	4.37e-12
WBGene00017798	slc-17.8	-2.89272	0.640628	1.56e-07	1.35e-06
WBGene00002188	kgb-2	-2.8941	1.27777	2.04e-06	1.25e-05
WBGene00011197	srw-145	-2.89742	-0.877669	0.00289962	0.00693737
WBGene00017973	ift-81	-2.8981	0.104005	0.000983948	0.00269945
WBGene00005602	srj-14	-2.90003	1.67936	2.28e-06	1.37e-05
WBGene00007866	C32H11.3	-2.90162	1.10506	3.38e-07	2.63e-06
WBGene00022626	ZC513.1	-2.90192	-0.324131	7.53e-06	3.8e-05
WBGene00001174	egl-5	-2.90312	2.29999	1.12e-10	2.21e-09
WBGene00044349	Y71G12B.32	-2.90629	0.436788	0.000530603	0.00158138
WBGene00044303	hst-3.2	-2.90966	1.02439	8.41e-10	1.35e-08
WBGene00008634	F10A3.4	-2.91097	3.20495	1.15e-10	2.27e-09
WBGene00017571	jmjd-3.1	-2.9141	3.30789	1.66e-15	1.09e-13
WBGene00003889	osm-9	-2.91519	0.00858389	4.63e-08	4.71e-07
WBGene00014132	ZK896.1	-2.91859	-1.1007	6.17e-06	3.19e-05
WBGene00009292	F31D4.5	-2.9224	0.182753	4.36e-07	3.27e-06
WBGene00019435	K06A9.1	-2.92894	3.25854	1.09e-09	1.7e-08
WBGene00001936	his-62	-2.93356	0.944853	1.3e-08	1.54e-07
WBGene00001432	fkb-7	-2.93526	0.763865	1.33e-06	8.62e-06
WBGene00022538	ZC190.4	-2.93725	3.75008	7.82e-12	2.02e-10
WBGene00001926	his-52	-2.94101	0.100534	1.55e-10	2.98e-09
WBGene00001896	his-22	-2.94211	0.131297	1.71e-10	3.25e-09
WBGene00001676	gpa-14	-2.94811	-0.124799	7.22e-08	6.91e-07
WBGene00023395	Y82E9BL.9	-2.94835	0.000225044	2.87e-06	1.66e-05
WBGene00018268	F41C3.2	-2.95207	3.79881	1.85e-08	2.1e-07
WBGene00006832	unc-105	-2.95246	3.36394	1.36e-15	9.18e-14
WBGene00000747	col-174	-2.95703	1.57237	2.63e-08	2.87e-07
WBGene00045416	Y37H2A.14	-2.95886	3.63878	4.28e-11	9.37e-10
WBGene00001894	his-20	-2.96041	0.149267	2.98e-11	6.74e-10
WBGene00010138	anoh-1	-2.96552	-1.14913	0.000463377	0.0014055
WBGene00011023	R05A10.6	-2.96676	0.241856	1.88e-05	8.48e-05
WBGene00015608	math-3	-2.96965	4.75821	7.63e-09	9.63e-08
WBGene00007460	C08F11.13	-2.97156	5.31047	1.18e-14	6.2e-13
WBGene00011397	T03E6.8	-2.97309	2.57818	9.71e-09	1.2e-07
WBGene00020073	sdz-28	-2.97325	0.834273	2.62e-05	0.000113321
WBGene00021885	Y54G2A.20	-2.97732	-1.20491	0.000340794	0.00107914
WBGene00020413	T10E9.3	-2.98004	3.89343	3.73e-10	6.54e-09
WBGene00013119	Y51H4A.25	-2.98046	3.97718	1.11e-15	7.82e-14
WBGene00003591	nex-4	-2.98247	-0.721451	2.14e-06	1.3e-05
WBGene00020130	igcm-2	-2.9843	-0.0327621	1.86e-06	1.15e-05
WBGene00044463	W09G12.10	-2.98564	1.79583	1.84e-10	3.45e-09
WBGene00009805	F47B8.4	-2.98739	1.0551	2.54e-09	3.63e-08
WBGene00010453	fozi-1	-2.98762	3.01104	1.55e-13	6.07e-12
WBGene00004335	ref-2	-3.00449	-0.613763	0.000255258	0.000838479
WBGene00022503	ZC13.2	-3.0071	-0.610243	5.74e-06	3e-05
WBGene00008243	C50H2.7	-3.00795	0.928914	1.38e-07	1.21e-06
WBGene00021045	W05H7.2	-3.0089	1.07589	1.54e-05	7.08e-05
WBGene00021963	lipl-6	-3.00914	0.475901	2.25e-05	9.9e-05
WBGene00020368	ast-1	-3.012	0.0302936	5.48e-08	5.45e-07
WBGene00008482	cut-4	-3.01338	4.2547	4.61e-11	1e-09
WBGene00044477	F49F1.14	-3.01604	-0.520867	3.45e-06	1.93e-05
WBGene00017535	atf-8	-3.01834	1.5307	1.14e-16	1.03e-14
WBGene00000902	daf-6	-3.02044	2.11167	1.17e-15	8.11e-14
WBGene00021261	Y22D7AR.7	-3.02102	-0.345881	0.00210649	0.00524803
WBGene00015340	C02E7.7	-3.02106	4.72603	3.24e-09	4.49e-08
WBGene00021167	cyp-32B1	-3.02321	2.2444	2.69e-10	4.88e-09
WBGene00021309	Y32G9B.1	-3.02459	2.20797	2.22e-13	8.37e-12
WBGene00019589	K09F6.6	-3.02696	1.79565	5.43e-07	3.96e-06
WBGene00003959	pcp-4	-3.0294	5.32882	1.32e-09	2.01e-08
WBGene00010741	lgc-49	-3.02964	0.050195	1.22e-08	1.46e-07
WBGene00018725	kreg-1	-3.03135	-0.848254	5.41e-05	0.000212843
WBGene00010212	fbxa-192	-3.03154	3.09707	3.73e-20	8.99e-18
WBGene00001096	dsc-1	-3.03521	-1.46477	0.00054591	0.00162032
WBGene00017814	F26A10.2	-3.03858	2.06535	5.09e-11	1.09e-09
WBGene00008732	F13B12.4	-3.04483	0.0644123	1.88e-05	8.48e-05
WBGene00012631	Y38H6C.19	-3.04669	0.622608	9.43e-06	4.65e-05
WBGene00004773	sem-4	-3.04921	4.73615	6.69e-13	2.22e-11
WBGene00010004	F53H2.1	-3.05546	0.453274	2.73e-08	2.96e-07
WBGene00018295	oac-29	-3.05603	0.544117	3.51e-08	3.69e-07
WBGene00013995	mboa-5	-3.05604	-0.511149	0.000358846	0.00112777
WBGene00002039	hum-6	-3.05613	3.98323	8.42e-13	2.7e-11
WBGene00011361	T01H10.8	-3.05797	3.06719	5.18e-08	5.19e-07
WBGene00014814	R03D7.3	-3.05978	-1.36244	0.000118647	0.00042357
WBGene00006200	str-154	-3.06097	-1.30041	8.63e-06	4.29e-05
WBGene00010468	K01D12.9	-3.06361	1.26698	1.71e-09	2.53e-08
WBGene00003750	nlp-12	-3.06783	4.72969	5.97e-21	1.94e-18
WBGene00012322	W07A12.4	-3.0692	2.56132	1.52e-19	2.95e-17
WBGene00001188	egl-20	-3.07117	4.00131	7.78e-11	1.59e-09
WBGene00015932	C17H12.6	-3.07323	3.02337	6.02e-15	3.4e-13
WBGene00010008	F53H4.3	-3.07465	1.6546	1.85e-10	3.47e-09
WBGene00006665	twk-10	-3.0749	1.60158	6.37e-07	4.52e-06
WBGene00011212	R10E8.6	-3.07639	3.59268	6.46e-11	1.36e-09
WBGene00006759	unc-22	-3.07675	5.58061	8.67e-11	1.75e-09
WBGene00023416	spi-1	-3.07809	1.91808	4.6e-13	1.62e-11
WBGene00015906	C17E7.13	-3.0801	-1.43478	0.00254912	0.00620041
WBGene00001854	hil-3	-3.0835	3.23412	9.47e-17	8.82e-15
WBGene00018861	cutl-21	-3.08369	-0.421162	0.000638069	0.00185071
WBGene00019584	set-12	-3.08823	-0.204119	8.99e-09	1.12e-07
WBGene00001927	his-53	-3.0936	1.84153	1.05e-13	4.27e-12
WBGene00015028	B0207.5	-3.09617	-1.05568	0.00878453	0.0182086
WBGene00013592	Y81G3A.4	-3.09706	0.0412461	7.66e-13	2.48e-11
WBGene00044073	tag-244	-3.0975	3.16599	6.41e-13	2.14e-11
WBGene00000039	acn-1	-3.09766	4.71918	3.8e-18	5.08e-16
WBGene00017416	F13B6.1	-3.10097	2.09678	1.06e-12	3.31e-11
WBGene00003909	pag-3	-3.1034	-0.810454	2.6e-06	1.54e-05
WBGene00008762	ztf-2	-3.10866	1.07339	1.08e-09	1.68e-08
WBGene00008640	F10B5.3	-3.11181	-1.20352	0.00112065	0.00302599
WBGene00002051	ifa-3	-3.11248	-0.887909	0.000397926	0.00123234
WBGene00011933	oac-47	-3.11468	-1.36351	0.00959603	0.0196451
WBGene00016751	C48E7.6	-3.11563	2.47518	1.29e-10	2.52e-09
WBGene00015910	C17F4.2	-3.1175	-0.00249584	6.37e-10	1.06e-08
WBGene00001899	his-25	-3.12206	1.08053	7.21e-16	5.26e-14
WBGene00000599	col-10	-3.12442	8.22898	8.64e-14	3.6e-12
WBGene00004134	myrf-1	-3.12452	4.34741	1.44e-16	1.26e-14
WBGene00017794	mltn-13	-3.12527	-0.972147	3.12e-05	0.000131432
WBGene00000870	cyd-1	-3.12549	1.33036	3.97e-10	6.9e-09
WBGene00011613	T08D2.8	-3.12598	1.94165	3.85e-08	4e-07
WBGene00018730	F53A9.7	-3.12831	4.02874	5.01e-14	2.28e-12
WBGene00017785	F25E5.4	-3.1302	1.7702	9.11e-08	8.44e-07
WBGene00006464	bath-47	-3.13359	1.32365	6.77e-06	3.47e-05
WBGene00001930	his-56	-3.13368	0.777462	5.71e-13	1.93e-11
WBGene00008128	srab-12	-3.14023	-1.47011	0.000419274	0.00128793
WBGene00003093	lys-4	-3.14058	7.37489	3.7e-09	5.07e-08
WBGene00043053	F47H4.12	-3.14269	0.486123	1.6e-08	1.85e-07
WBGene00001893	his-19	-3.14623	1.81977	1.41e-13	5.6e-12
WBGene00000611	col-34	-3.14792	6.38283	2.34e-12	6.81e-11
WBGene00009304	eva-1	-3.14898	2.39279	5.98e-11	1.27e-09
WBGene00219436	C49H3.16	-3.14934	1.6958	3.31e-12	9.29e-11
WBGene00018468	tag-80	-3.14954	1.82517	1.1e-07	9.88e-07
WBGene00017421	cutl-29	-3.15064	0.480239	1.47e-07	1.28e-06
WBGene00189995	C06E7.88	-3.15303	0.886819	9.76e-09	1.2e-07
WBGene00006651	tts-2	-3.154	4.07681	1.27e-17	1.46e-15
WBGene00001704	grd-15	-3.1573	-0.369065	3.4e-06	1.92e-05
WBGene00004145	pqn-62	-3.16353	3.17199	9.96e-12	2.51e-10
WBGene00001878	his-4	-3.16421	-0.0913061	2.02e-06	1.23e-05
WBGene00009218	acs-20	-3.16992	4.53222	5.62e-19	8.94e-17
WBGene00008598	spin-3	-3.17125	3.77343	2.14e-08	2.39e-07
WBGene00006436	ttn-1	-3.17374	3.72063	1.14e-16	1.03e-14
WBGene00019313	btb-10	-3.17704	-0.904791	0.000450373	0.00137076
WBGene00017028	dex-1	-3.17871	2.41048	9.16e-09	1.14e-07
WBGene00010508	K02E2.7	-3.17913	-0.706425	1.22e-06	7.95e-06
WBGene00016769	C49C8.5	-3.17976	6.16489	3.32e-11	7.42e-10
WBGene00012433	Y11D7A.9	-3.17989	3.55294	3.01e-20	7.36e-18
WBGene00001613	glr-2	-3.18665	1.18847	1.52e-07	1.32e-06
WBGene00013982	ZK512.1	-3.1887	1.50039	4.64e-11	1.01e-09
WBGene00017194	F07C3.3	-3.18988	-0.00452948	5.99e-12	1.58e-10
WBGene00021304	nphp-2	-3.19645	-0.0873395	2.68e-06	1.58e-05
WBGene00011624	T08G5.3	-3.19747	-0.0443871	1.21e-07	1.08e-06
WBGene00011130	zip-6	-3.20251	-1.72601	0.00567391	0.012421
WBGene00014759	F46A8.1	-3.20715	0.691786	3.79e-06	2.09e-05
WBGene00020743	mam-8	-3.21174	-0.34124	1.86e-06	1.15e-05
WBGene00013264	Y57A10A.24	-3.21223	-1.76981	0.00853399	0.0177494
WBGene00009677	F44A6.5	-3.21272	4.49756	5.77e-28	5.11e-25
WBGene00003168	mec-4	-3.21411	0.686399	1.09e-08	1.32e-07
WBGene00015366	C03A7.2	-3.21412	-0.141034	5.36e-05	0.000211214
WBGene00021529	Y41G9A.5	-3.2157	1.36753	1.79e-11	4.29e-10
WBGene00001935	his-61	-3.22218	1.43911	1.26e-13	5.05e-12
WBGene00009957	F53B2.8	-3.22251	6.27452	9.37e-09	1.16e-07
WBGene00000009	aat-8	-3.2256	-0.0884857	2.6e-09	3.7e-08
WBGene00044295	C09E7.10	-3.23534	-0.703633	1.93e-07	1.62e-06
WBGene00005542	sri-30	-3.23987	-1.56691	0.00158312	0.00408684
WBGene00003552	nas-36	-3.24115	2.64167	6.29e-17	6.14e-15
WBGene00044206	T26H5.9	-3.24129	4.85936	1.38e-11	3.4e-10
WBGene00194769	Y32B12C.5	-3.2413	2.51298	3.98e-07	3.02e-06
WBGene00018915	str-267	-3.24155	-1.22643	2.84e-06	1.65e-05
WBGene00001887	his-13	-3.24155	1.2744	1.33e-15	9.07e-14
WBGene00000694	col-120	-3.24213	5.63347	5.35e-10	8.98e-09
WBGene00008102	C44H9.7	-3.243	-0.716762	8.94e-05	0.000329978
WBGene00017657	F21C10.7	-3.24673	4.8921	1.59e-15	1.04e-13
WBGene00022487	fbxa-21	-3.2487	3.08367	3.26e-16	2.67e-14
WBGene00001925	his-51	-3.24925	1.73369	2.27e-13	8.53e-12
WBGene00010835	M03B6.3	-3.2536	1.96976	2.39e-14	1.15e-12
WBGene00011612	T08D2.7	-3.2594	0.369689	2.34e-07	1.91e-06
WBGene00009866	F49C5.3	-3.26113	-1.15793	0.00352287	0.00822573
WBGene00022504	mam-1	-3.26135	0.739217	4.26e-09	5.74e-08
WBGene00021001	W03F9.3	-3.26141	1.5045	2.05e-13	7.8e-12
WBGene00008776	F13H10.5	-3.26181	-0.173759	0.00333388	0.00783269
WBGene00004771	sem-2	-3.26494	2.71928	3.85e-12	1.06e-10
WBGene00009926	noah-2	-3.27182	4.9155	8.77e-21	2.74e-18
WBGene00010573	K04H4.2	-3.27325	-0.590718	0.00123242	0.00328996
WBGene00007368	C06B8.2	-3.27505	2.96311	6.59e-14	2.83e-12
WBGene00020357	T08E11.1	-3.2798	-1.26298	8.55e-06	4.26e-05
WBGene00219303	Y13C8A.4	-3.27985	-0.789931	0.00215695	0.00535703
WBGene00002243	lad-2	-3.28002	2.01981	6.25e-11	1.32e-09
WBGene00006627	tsp-1	-3.28301	1.07696	2.18e-08	2.42e-07
WBGene00009791	F46F3.3	-3.28446	-0.849111	1.4e-05	6.52e-05
WBGene00044068	syd-9	-3.28543	2.54551	1.39e-13	5.51e-12
WBGene00010209	fbxa-191	-3.29012	1.83702	6.37e-10	1.06e-08
WBGene00008500	F01D5.10	-3.29109	1.32124	4.03e-10	6.98e-09
WBGene00044700	T08D2.9	-3.29204	0.431481	7.57e-05	0.000286369
WBGene00010295	fbxa-193	-3.29553	2.00002	3.36e-12	9.38e-11
WBGene00007454	C08F11.7	-3.29697	3.54436	1.45e-14	7.35e-13
WBGene00001895	his-21	-3.29847	1.80142	9.42e-14	3.9e-12
WBGene00001881	his-7	-3.30044	0.28338	5.2e-13	1.79e-11
WBGene00008655	lips-3	-3.30089	2.92279	2.59e-12	7.46e-11
WBGene00010357	H03A11.2	-3.3011	5.54944	5.21e-09	6.85e-08
WBGene00001883	his-9	-3.30341	1.27473	9.38e-16	6.73e-14
WBGene00008010	C38D9.2	-3.30454	4.24882	4.47e-17	4.61e-15
WBGene00000636	col-60	-3.30547	5.53473	1.67e-10	3.18e-09
WBGene00003095	lys-6	-3.30666	1.85524	1.06e-06	7.1e-06
WBGene00006807	unc-75	-3.30733	0.0285586	1.7e-06	1.06e-05
WBGene00011895	T21C9.9	-3.31568	3.09946	6.64e-13	2.21e-11
WBGene00011024	R05A10.7	-3.31856	-0.576842	1.61e-10	3.09e-09
WBGene00005657	srr-6	-3.32089	0.253997	4.1e-07	3.1e-06
WBGene00000979	dhs-16	-3.32601	0.248983	0.000323423	0.0010311
WBGene00012626	Y38H6C.14	-3.32917	-0.789795	9.4e-05	0.000344761
WBGene00021583	clec-72	-3.33217	1.80616	2.91e-18	4.06e-16
WBGene00010752	K10G4.3	-3.33256	0.442051	2.34e-06	1.4e-05
WBGene00044360	C33C12.11	-3.33537	-1.03321	0.000646881	0.00187184
WBGene00010034	F54B11.11	-3.33564	3.38082	1.7e-15	1.1e-13
WBGene00001555	gcy-35	-3.33844	0.673861	6.55e-07	4.62e-06
WBGene00012027	fbxa-127	-3.34009	0.445435	8.5e-13	2.72e-11
WBGene00006663	twk-8	-3.34108	4.66262	6.76e-13	2.23e-11
WBGene00004007	pgp-13	-3.34514	2.48096	1.16e-09	1.79e-08
WBGene00000666	col-91	-3.34684	6.14084	7.13e-10	1.17e-08
WBGene00022517	ZC123.1	-3.34929	2.7511	2.08e-11	4.9e-10
WBGene00000906	daf-10	-3.34972	0.80663	1.93e-10	3.6e-09
WBGene00009778	F46C5.1	-3.35333	1.29666	0.000751887	0.00213189
WBGene00017796	F25G6.1	-3.35928	1.61016	2.32e-10	4.27e-09
WBGene00020855	hpo-36	-3.35964	1.49976	2.35e-15	1.48e-13
WBGene00019849	oac-40	-3.36001	-1.55154	0.00175934	0.00448142
WBGene00007174	mboa-1	-3.36229	1.461	4.47e-15	2.6e-13
WBGene00012917	Y46G5A.29	-3.36256	2.98842	5.67e-14	2.54e-12
WBGene00012857	pbo-5	-3.36385	3.53383	1.1e-15	7.77e-14
WBGene00016598	C42D4.13	-3.36545	1.08665	1.35e-17	1.54e-15
WBGene00011267	fbxb-85	-3.36705	-0.914806	0.000536887	0.00159741
WBGene00004216	ptr-1	-3.37891	3.11796	4.46e-15	2.6e-13
WBGene00017309	F09F9.4	-3.38169	0.514395	2.62e-09	3.73e-08
WBGene00009561	F39D8.3	-3.38225	1.61383	3.84e-11	8.49e-10
WBGene00019278	K01A2.3	-3.38304	0.143411	0.000212638	0.000712898
WBGene00020646	T21D11.1	-3.38715	0.989586	7.01e-11	1.45e-09
WBGene00012824	Y43F8B.14	-3.38826	1.09841	2.89e-06	1.68e-05
WBGene00021643	ccep-290	-3.3938	-1.01358	0.00821783	0.0171749
WBGene00008301	dct-3	-3.39402	0.478495	3.11e-07	2.44e-06
WBGene00003547	nas-29	-3.39544	1.02525	4.29e-07	3.23e-06
WBGene00000734	col-161	-3.39873	7.42759	2.4e-09	3.47e-08
WBGene00019761	M03F8.1	-3.40287	1.37479	1.1e-08	1.32e-07
WBGene00000702	col-128	-3.40629	1.50869	2.13e-12	6.28e-11
WBGene00011448	tag-348	-3.40777	-0.607937	0.000126657	0.000448942
WBGene00001475	fmi-1	-3.41067	2.26158	4.56e-08	4.64e-07
WBGene00018743	F53B3.5	-3.43339	2.81406	1.46e-15	9.69e-14
WBGene00014977	ZC15.4	-3.43616	0.173331	1.36e-06	8.75e-06
WBGene00021517	Y41D4B.15	-3.43866	-1.23233	5.99e-05	0.000233083
WBGene00016133	C26B9.3	-3.44376	3.88927	8.69e-20	1.83e-17
WBGene00202322	T23G5.11	-3.44571	1.67227	1.72e-10	3.26e-09
WBGene00013498	Y70G10A.2	-3.44894	-1.24077	0.00299528	0.0071362
WBGene00019588	K09F6.5	-3.45314	-1.42532	0.00252143	0.00614339
WBGene00000045	acr-6	-3.45482	-1.31969	1.67e-06	1.05e-05
WBGene00002118	ins-35	-3.4553	-0.266322	8.77e-05	0.000324858
WBGene00004815	skr-9	-3.46121	1.79118	7.86e-06	3.95e-05
WBGene00021480	Y39H10A.4	-3.46239	0.135713	0.000533355	0.00158839
WBGene00008652	F10D11.6	-3.46281	5.74719	1.55e-15	1.03e-13
WBGene00016329	osr-1	-3.4646	1.61146	1.46e-07	1.27e-06
WBGene00014094	ZK829.3	-3.46681	0.237291	1.16e-09	1.8e-08
WBGene00019545	K09B3.1	-3.47262	-0.088229	6.08e-05	0.000236422
WBGene00007420	C07E3.10	-3.47331	1.22155	1.16e-09	1.8e-08
WBGene00022061	Y67D8B.1	-3.47645	-0.635463	5.59e-07	4.06e-06
WBGene00015593	C08E3.1	-3.47672	1.42879	1.6e-08	1.85e-07
WBGene00018101	math-27	-3.4774	5.31113	1.06e-11	2.65e-10
WBGene00006628	tsp-2	-3.47784	1.42213	2.8e-09	3.96e-08
WBGene00001570	gei-13	-3.47952	3.27251	5.69e-17	5.66e-15
WBGene00016596	C42D4.3	-3.48108	5.09596	2.23e-10	4.12e-09
WBGene00020054	R13D7.2	-3.48902	2.15521	1.53e-16	1.32e-14
WBGene00014136	ZK896.5	-3.48943	2.12515	5.11e-10	8.65e-09
WBGene00015601	fbxa-166	-3.49013	1.77836	1.85e-11	4.42e-10
WBGene00020490	tmc-1	-3.49017	2.81505	7.02e-13	2.3e-11
WBGene00009205	F28C6.5	-3.49289	1.04048	3.87e-10	6.74e-09
WBGene00001880	his-6	-3.49659	-0.314812	4.91e-13	1.71e-11
WBGene00020325	bath-46	-3.49669	-0.326022	1.38e-08	1.62e-07
WBGene00000672	col-97	-3.49909	6.3104	4.8e-12	1.29e-10
WBGene00012437	hum-9	-3.50032	2.98857	2.85e-11	6.44e-10
WBGene00000735	col-162	-3.50052	6.58857	7.26e-10	1.18e-08
WBGene00009371	F33H2.8	-3.50687	-0.0402839	0.000288444	0.000932288
WBGene00015135	cyp-23A1	-3.51089	0.47686	2.82e-13	1.03e-11
WBGene00010127	F55G11.7	-3.51354	-1.10416	0.00135617	0.00357619
WBGene00003943	pbo-4	-3.51636	5.10181	1.65e-10	3.14e-09
WBGene00004211	ptd-2	-3.51744	1.48174	9.94e-15	5.32e-13
WBGene00007262	jud-4	-3.53628	0.168853	1.08e-07	9.73e-07
WBGene00008695	F11C3.1	-3.55282	0.139514	1.15e-06	7.61e-06
WBGene00001900	his-26	-3.55463	1.14332	1.14e-13	4.6e-12
WBGene00004218	ptr-3	-3.55795	2.35511	9.46e-10	1.5e-08
WBGene00018224	bath-18	-3.56133	0.024455	6.93e-07	4.84e-06
WBGene00001070	dpy-8	-3.5624	4.5175	1.24e-24	7.89e-22
WBGene00015609	math-4	-3.5624	5.17634	1.63e-11	3.96e-10
WBGene00020421	T10E10.4	-3.56686	-1.58422	0.00176686	0.00449769
WBGene00000431	ceh-6	-3.56755	1.28453	4.23e-14	1.95e-12
WBGene00016069	C24H10.3	-3.57196	0.424015	8.84e-08	8.22e-07
WBGene00045024	C43F9.11	-3.57663	-0.6247	2.69e-05	0.000115856
WBGene00008462	E02H4.4	-3.57693	0.297641	4.69e-07	3.49e-06
WBGene00015276	C01B7.5	-3.58271	-0.875067	1.88e-05	8.48e-05
WBGene00019593	K09F6.10	-3.58272	2.629	4.79e-08	4.84e-07
WBGene00015545	C06G1.1	-3.58745	3.98136	3.32e-16	2.69e-14
WBGene00021435	Y39A3A.4	-3.59318	1.83519	4.63e-10	7.95e-09
WBGene00001091	drh-2	-3.59921	5.05004	4.37e-08	4.45e-07
WBGene00001892	his-18	-3.60407	0.75969	4.82e-17	4.88e-15
WBGene00044724	R02E4.3	-3.60687	3.62441	2.21e-11	5.16e-10
WBGene00000653	col-77	-3.6103	7.54651	1.21e-12	3.73e-11
WBGene00019592	K09F6.9	-3.61663	2.22833	3e-07	2.37e-06
WBGene00044395	R12C12.10	-3.6177	1.21888	4.43e-15	2.59e-13
WBGene00012151	VH15N14R.1	-3.62087	-0.507342	6.87e-05	0.000263112
WBGene00015320	C02B8.1	-3.62669	1.81678	4.14e-14	1.92e-12
WBGene00015523	ztf-30	-3.62689	-0.364774	3.07e-05	0.000129662
WBGene00021703	cpt-3	-3.62953	-0.96321	0.00346547	0.00810953
WBGene00006615	trp-2	-3.63192	2.14354	1.32e-10	2.58e-09
WBGene00001721	grl-12	-3.63306	-0.884079	5.4e-05	0.000212387
WBGene00021746	Y50D4B.7	-3.63331	-1.39549	0.00908972	0.0187484
WBGene00016064	acd-1	-3.63841	2.30523	5.2e-12	1.39e-10
WBGene00023472	F16A11.5	-3.64051	-1.22138	0.000340423	0.00107818
WBGene00001920	his-46	-3.64461	0.805542	5.53e-16	4.11e-14
WBGene00000493	che-14	-3.65147	2.5734	6.23e-14	2.71e-12
WBGene00008727	F13A7.12	-3.65328	0.239698	1.52e-05	7e-05
WBGene00018630	F49D11.6	-3.6552	-0.154886	0.00122968	0.00328581
WBGene00018803	fbxa-24	-3.661	2.83038	2.25e-24	1.38e-21
WBGene00045269	F46G11.6	-3.66535	1.23503	2.86e-10	5.15e-09
WBGene00019931	R07C12.1	-3.66714	-0.796645	1.56e-07	1.35e-06
WBGene00005703	sru-40	-3.66781	-0.858145	1.56e-05	7.16e-05
WBGene00009899	efl-3	-3.67512	3.47834	4.81e-15	2.74e-13
WBGene00001064	dpy-2	-3.67566	4.03575	1.16e-20	3.46e-18
WBGene00235287	Y55F3C.17	-3.67738	0.0764372	1.71e-07	1.46e-06
WBGene00016551	C40A11.8	-3.67916	1.2617	4.96e-11	1.07e-09
WBGene00010760	K10H10.4	-3.67961	2.84904	4.68e-10	8e-09
WBGene00015356	tag-278	-3.67974	4.1744	1.13e-19	2.28e-17
WBGene00000631	col-54	-3.68452	1.3653	3.89e-11	8.57e-10
WBGene00002067	ifp-1	-3.68876	5.17937	1.16e-18	1.77e-16
WBGene00004041	plg-1	-3.69365	-0.262694	1.03e-08	1.26e-07
WBGene00020032	R12E2.6	-3.69668	-1.10062	0.0012426	0.00331424
WBGene00013960	cutl-8	-3.6972	-1.47887	3.18e-05	0.000133774
WBGene00018237	drd-2	-3.70109	9.15201	3.54e-10	6.25e-09
WBGene00009806	F47B8.5	-3.7016	0.813605	9.17e-09	1.14e-07
WBGene00018706	F52F10.2	-3.70575	0.951363	3.17e-11	7.12e-10
WBGene00044620	bus-4	-3.70851	2.52483	3.51e-13	1.27e-11
WBGene00018973	srz-20	-3.71237	-0.653757	6.35e-05	0.000245813
WBGene00016671	C45G7.4	-3.7145	1.80032	1.72e-15	1.1e-13
WBGene00003542	nas-23	-3.72242	0.429079	3.58e-09	4.91e-08
WBGene00020532	math-42	-3.72437	-0.1681	5.28e-07	3.87e-06
WBGene00000930	dao-4	-3.72646	3.24552	9.22e-13	2.93e-11
WBGene00015879	C17B7.5	-3.73353	2.70985	3.74e-15	2.23e-13
WBGene00022040	Y65B4BR.1	-3.73655	2.34844	5.18e-06	2.75e-05
WBGene00050975	K02E11.11	-3.74056	-1.89843	0.00143252	0.00374484
WBGene00013673	Y105E8A.13	-3.7419	1.87228	2.75e-20	7.06e-18
WBGene00000678	col-104	-3.74239	6.36717	3.45e-12	9.59e-11
WBGene00010594	swt-5	-3.74604	1.84016	3.09e-14	1.47e-12
WBGene00011078	R07B1.6	-3.74901	-1.10859	0.00273403	0.00659473
WBGene00001670	gpa-8	-3.75078	-0.681923	5.63e-07	4.08e-06
WBGene00004301	ram-5	-3.75136	0.964803	6.45e-06	3.32e-05
WBGene00000062	acr-23	-3.75814	0.332226	1.15e-06	7.58e-06
WBGene00013471	clec-242	-3.75828	-0.780808	6.54e-07	4.62e-06
WBGene00022591	cuti-1	-3.76026	2.71956	1.84e-23	8.86e-21
WBGene00015795	C15F1.2	-3.76439	2.66415	4.05e-20	9.61e-18
WBGene00001710	grl-1	-3.76446	0.669748	1.33e-05	6.26e-05
WBGene00004998	spp-13	-3.76584	2.62735	6.08e-14	2.67e-12
WBGene00235352	ZK250.13	-3.77666	3.32303	1.83e-13	7.07e-12
WBGene00001877	his-3	-3.78038	1.7194	1.34e-14	6.88e-13
WBGene00021931	Y55F3AM.14	-3.78712	0.839145	5.06e-09	6.68e-08
WBGene00003104	mab-7	-3.79061	2.91061	4.17e-14	1.92e-12
WBGene00013385	Y62E10A.19	-3.7976	2.02678	9.36e-15	5.03e-13
WBGene00019549	K09C4.4	-3.79768	-1.55252	0.000206384	0.000694127
WBGene00015598	fbxa-163	-3.80549	-0.794831	1.1e-08	1.32e-07
WBGene00019995	R10F2.4	-3.80678	-1.22273	0.000342758	0.00108391
WBGene00010118	F55F3.4	-3.81826	0.19108	2.99e-06	1.72e-05
WBGene00004229	ptr-15	-3.82566	1.33738	1.08e-12	3.37e-11
WBGene00000625	col-48	-3.82904	5.42659	8.16e-12	2.09e-10
WBGene00009257	F29G6.1	-3.8349	1.66853	4.45e-12	1.21e-10
WBGene00001884	his-10	-3.83878	2.29186	7.14e-16	5.24e-14
WBGene00020846	T27A10.6	-3.8431	4.01074	6.25e-18	7.96e-16
WBGene00194695	B0462.5	-3.84361	0.403542	5.93e-14	2.62e-12
WBGene00002393	lpr-1	-3.85393	1.60088	7.83e-19	1.21e-16
WBGene00001537	gcy-11	-3.85614	1.24565	2.81e-08	3.04e-07
WBGene00021326	Y34B4A.10	-3.86124	2.9345	1.67e-13	6.5e-12
WBGene00009724	F45D3.4	-3.86495	6.17914	1.63e-20	4.55e-18
WBGene00044213	Y102A5C.36	-3.86949	3.0469	9.72e-24	5.16e-21
WBGene00012596	nhr-234	-3.88027	1.41782	5.67e-14	2.54e-12
WBGene00003968	peb-1	-3.88236	1.73601	9.68e-18	1.18e-15
WBGene00015456	C04G6.6	-3.89254	2.8544	2.35e-20	6.23e-18
WBGene00235332	K04A8.20	-3.90243	0.378354	0.00286702	0.00686869
WBGene00003554	nas-38	-3.90311	2.6423	4.54e-12	1.23e-10
WBGene00001888	his-14	-3.90947	2.30477	3.26e-15	1.98e-13
WBGene00006366	sym-1	-3.92025	4.81994	4.82e-22	2.02e-19
WBGene00003689	nhr-99	-3.92366	2.80981	4.75e-17	4.88e-15
WBGene00001901	his-27	-3.92504	-0.233145	2e-14	9.79e-13
WBGene00007170	B0393.5	-3.92796	2.79213	3.45e-18	4.69e-16
WBGene00012635	Y38H8A.1	-3.92957	1.50427	4.95e-13	1.72e-11
WBGene00138711	R07B1.13	-3.93047	2.62829	2.61e-12	7.49e-11
WBGene00013450	oac-56	-3.93203	0.592366	1.48e-14	7.5e-13
WBGene00011948	T23F1.5	-3.93485	-1.50721	5.38e-05	0.000211801
WBGene00012572	Y37H2B.1	-3.93551	0.725533	2.23e-11	5.19e-10
WBGene00077697	F58E6.13	-3.93806	3.46078	3.87e-16	3.02e-14
WBGene00000711	col-138	-3.93934	6.71325	7.61e-13	2.47e-11
WBGene00022649	ZK84.1	-3.93946	6.47665	6.84e-11	1.43e-09
WBGene00000647	col-71	-3.94224	7.0397	2.16e-12	6.34e-11
WBGene00019236	H23N18.5	-3.94263	3.72731	1.32e-15	9.06e-14
WBGene00012070	T26H5.8	-3.94581	1.28943	1.06e-09	1.66e-08
WBGene00001879	his-5	-3.95122	1.4545	1.61e-13	6.29e-12
WBGene00012429	Y11D7A.5	-3.95326	2.53709	4.02e-16	3.1e-14
WBGene00015605	C08E3.13	-3.95979	3.51482	9.87e-14	4.06e-12
WBGene00018707	oac-31	-3.96086	1.60564	4.24e-07	3.2e-06
WBGene00013496	Y70D2A.1	-3.96254	1.27853	1.1e-08	1.33e-07
WBGene00000651	col-75	-3.96377	-1.41501	0.0020991	0.00523214
WBGene00044533	F41F3.8	-3.96479	0.738783	3.66e-12	1.02e-10
WBGene00001923	his-49	-3.96481	-0.198282	8.32e-15	4.52e-13
WBGene00045415	Y43F8B.15	-3.96822	-0.871537	5.88e-07	4.23e-06
WBGene00018535	F47B7.4	-3.96836	-1.00083	0.00160242	0.00412997
WBGene00007264	C02F4.4	-3.96955	1.99807	1.68e-16	1.43e-14
WBGene00022415	Y102A11A.5	-3.9705	2.49227	1.12e-12	3.48e-11
WBGene00015763	C14C6.12	-3.97055	0.367829	1.85e-10	3.47e-09
WBGene00000665	col-90	-3.98143	4.70669	3.28e-15	1.98e-13
WBGene00018591	npax-2	-3.99322	-0.593478	1.17e-06	7.7e-06
WBGene00011796	T16G1.2	-3.99463	1.93467	2.61e-13	9.64e-12
WBGene00022375	Y94H6A.2	-3.99976	0.715887	4.57e-09	6.09e-08
WBGene00022665	ZK154.1	-4.00821	3.52342	1.03e-20	3.17e-18
WBGene00009024	F21G4.3	-4.00918	-0.585036	0.000654629	0.00189014
WBGene00000725	col-152	-4.01018	-0.356321	3.63e-07	2.8e-06
WBGene00018969	F56D3.1	-4.01158	4.36997	8.29e-14	3.47e-12
WBGene00004231	ptr-17	-4.01562	-0.442233	0.000865905	0.00241346
WBGene00012255	lpr-6	-4.01654	3.22235	5.6e-18	7.25e-16
WBGene00000684	col-110	-4.01759	4.49258	3.83e-18	5.08e-16
WBGene00021587	clec-76	-4.02177	-0.300789	5.16e-05	0.000204542
WBGene00000681	col-107	-4.02199	7.72097	1.21e-12	3.73e-11
WBGene00000663	col-88	-4.03198	6.72535	6.63e-11	1.39e-09
WBGene00010442	bus-12	-4.03337	1.388	7.87e-17	7.55e-15
WBGene00004394	rol-1	-4.03483	6.16754	4.73e-13	1.65e-11
WBGene00020741	dlhd-1	-4.03614	1.6027	3.71e-10	6.51e-09
WBGene00020620	T20D4.15	-4.03617	-0.411632	2.08e-07	1.73e-06
WBGene00001066	dpy-4	-4.03901	7.07055	1.84e-13	7.1e-12
WBGene00015597	fbxa-162	-4.05498	0.629588	1.83e-12	5.45e-11
WBGene00001891	his-17	-4.05612	-0.0340876	3.27e-11	7.32e-10
WBGene00011235	suro-1	-4.05722	4.84229	4.36e-15	2.57e-13
WBGene00020329	bath-26	-4.05838	0.90639	7.2e-06	3.65e-05
WBGene00012144	T28H10.3	-4.06428	6.10494	4.22e-15	2.5e-13
WBGene00000704	col-130	-4.07446	6.26104	2.67e-13	9.81e-12
WBGene00044787	C54D10.12	-4.08094	-1.12748	2.16e-06	1.31e-05
WBGene00021850	Y54F10AM.6	-4.084	3.21012	1.66e-20	4.55e-18
WBGene00007903	lgc-21	-4.08704	3.59327	4.8e-12	1.29e-10
WBGene00022648	ZK54.3	-4.0954	0.0507492	2.7e-10	4.88e-09
WBGene00194646	Y105C5A.1270	-4.09605	-0.654631	1.63e-05	7.44e-05
WBGene00008712	F11E6.9	-4.09814	0.553149	2.42e-10	4.43e-09
WBGene00018487	F46C8.8	-4.10079	3.36681	1.12e-13	4.54e-12
WBGene00020551	T17H7.7	-4.10489	3.6765	7.49e-20	1.66e-17
WBGene00009229	F28G4.4	-4.10617	-0.0483501	6.33e-09	8.13e-08
WBGene00009571	F40D4.12	-4.12574	-0.925378	4.29e-05	0.000173813
WBGene00000603	col-14	-4.13749	6.40146	2.74e-13	1e-11
WBGene00006650	tts-1	-4.1459	6.56957	9.94e-20	2.05e-17
WBGene00255598	BE0003N10.6	-4.15522	4.33941	1.67e-11	4.03e-10
WBGene00018040	F35D2.2	-4.15659	-0.18638	5.85e-07	4.21e-06
WBGene00000746	col-173	-4.15778	3.36511	1.54e-14	7.76e-13
WBGene00020881	T28A11.19	-4.16198	0.815203	1.5e-09	2.25e-08
WBGene00010355	clec-229	-4.16368	-0.114878	0.000684164	0.00196543
WBGene00001127	dyf-11	-4.16407	-0.505882	3.15e-06	1.8e-05
WBGene00001725	grl-16	-4.16992	6.82065	1.18e-12	3.65e-11
WBGene00018297	F41F3.3	-4.17051	7.77847	3.57e-16	2.84e-14
WBGene00009331	F32D8.7	-4.17284	2.60793	2.66e-18	3.75e-16
WBGene00018031	F35B3.4	-4.17457	4.25565	6.03e-14	2.65e-12
WBGene00020250	T05C1.3	-4.17697	0.747864	1.85e-08	2.1e-07
WBGene00019717	trx-3	-4.18137	3.77741	1.34e-15	9.08e-14
WBGene00006614	trp-1	-4.18897	1.55775	1.11e-14	5.86e-13
WBGene00016196	C28H8.5	-4.19043	1.31446	4.17e-08	4.27e-07
WBGene00011677	cyp-13A1	-4.1929	-1.48263	0.000150416	0.00052302
WBGene00000623	col-46	-4.19713	0.275034	8.08e-08	7.6e-07
WBGene00010850	M04C3.1	-4.19873	5.82556	1.86e-11	4.44e-10
WBGene00022572	ZC239.14	-4.20556	-0.189237	1.8e-09	2.65e-08
WBGene00008496	F01D5.6	-4.20891	2.36566	2.32e-10	4.27e-09
WBGene00020033	R12E2.7	-4.21698	5.6125	1.88e-14	9.29e-13
WBGene00013837	fbxa-30	-4.21942	-0.452441	2.99e-06	1.72e-05
WBGene00000685	col-111	-4.22389	4.80013	1.58e-23	7.88e-21
WBGene00009166	F26F2.1	-4.22605	-0.812453	2.81e-05	0.000120193
WBGene00019306	K02E7.1	-4.23244	-0.9847	0.00258228	0.00626859
WBGene00009983	cut-2	-4.23593	5.74925	9.06e-12	2.3e-10
WBGene00013374	Y62E10A.3	-4.25073	2.53692	7.61e-11	1.56e-09
WBGene00017819	F26D11.2	-4.25593	-0.870776	4.24e-09	5.72e-08
WBGene00000490	che-11	-4.25888	0.117664	3.03e-07	2.39e-06
WBGene00000683	col-109	-4.25919	5.4531	5.05e-13	1.74e-11
WBGene00012069	T26H5.4	-4.26068	0.303755	1.19e-05	5.68e-05
WBGene00000626	col-49	-4.26106	5.78016	1.1e-14	5.85e-13
WBGene00016805	C50D2.1	-4.26328	2.18857	2.46e-19	4.55e-17
WBGene00019855	R03H10.2	-4.26813	1.73298	1.25e-17	1.45e-15
WBGene00006947	wrt-1	-4.27047	3.65797	6.6e-24	3.62e-21
WBGene00220084	T23B12.14	-4.27142	-0.367363	9.59e-11	1.91e-09
WBGene00017879	acd-4	-4.27378	0.278518	1.23e-06	8.04e-06
WBGene00020650	T21D12.11	-4.27558	0.0744618	5.27e-05	0.000208252
WBGene00003094	lys-5	-4.28255	1.75155	6.54e-13	2.18e-11
WBGene00007996	C38C6.3	-4.28416	0.167839	1.63e-10	3.11e-09
WBGene00007916	C34C6.3	-4.28685	2.16005	5.73e-12	1.52e-10
WBGene00008534	F02H6.1	-4.29436	-0.964606	2.34e-06	1.4e-05
WBGene00012028	srz-99	-4.29852	-0.240493	1.8e-08	2.04e-07
WBGene00001724	grl-15	-4.30199	3.03147	2.53e-18	3.63e-16
WBGene00011590	bus-19	-4.30276	3.01628	4.3e-19	7.13e-17
WBGene00018204	F39F10.4	-4.30454	0.481566	5.83e-09	7.55e-08
WBGene00019906	R05G9R.1	-4.31679	0.697255	5.45e-07	3.97e-06
WBGene00018809	F54D10.8	-4.32014	0.276837	6.83e-06	3.49e-05
WBGene00010714	mam-3	-4.33308	1.4439	1.94e-14	9.54e-13
WBGene00019374	K04A8.2	-4.34481	-1.2364	1.01e-05	4.92e-05
WBGene00011183	R09H10.6	-4.34558	-1.15166	3.27e-05	0.000136747
WBGene00020728	T23E1.1	-4.34872	-0.0281794	1.19e-05	5.67e-05
WBGene00001074	dpy-13	-4.34892	7.33404	1.03e-13	4.21e-12
WBGene00000082	adt-1	-4.34902	3.54446	1.21e-10	2.38e-09
WBGene00011665	T09F5.1	-4.35029	1.19613	6.02e-08	5.93e-07
WBGene00021625	Y47D7A.13	-4.35171	7.57749	4.75e-12	1.28e-10
WBGene00000748	col-175	-4.35205	6.22753	1.64e-14	8.2e-13
WBGene00016136	C26B9.7	-4.35321	-0.568547	0.000503603	0.00151024
WBGene00020277	T06A1.1	-4.35356	1.43576	5.19e-12	1.39e-10
WBGene00000615	col-38	-4.35767	6.98485	5.43e-15	3.08e-13
WBGene00014183	ZK1025.3	-4.35963	3.23321	1.24e-14	6.38e-13
WBGene00013058	clec-247	-4.36477	-0.584139	0.00039588	0.00122665
WBGene00020040	R12E2.15	-4.36804	5.01611	8.22e-17	7.83e-15
WBGene00011079	R07B1.7	-4.37156	-1.12581	4.14e-07	3.12e-06
WBGene00014160	ZK938.3	-4.37783	-0.88827	4.74e-06	2.54e-05
WBGene00019184	H10E21.4	-4.38412	4.58368	6.97e-15	3.88e-13
WBGene00019054	F58F6.6	-4.38435	-1.16966	0.000452689	0.00137675
WBGene00016259	C30F8.3	-4.38499	2.42274	2.48e-09	3.56e-08
WBGene00011844	T19C9.8	-4.38533	0.84049	8.5e-10	1.36e-08
WBGene00001858	hil-7	-4.39114	-0.301194	1.08e-10	2.13e-09
WBGene00000395	cdh-3	-4.39114	2.24073	1.93e-11	4.59e-10
WBGene00021095	mlt-8	-4.39642	4.93462	1.93e-16	1.62e-14
WBGene00017716	F22F4.1	-4.39676	2.86544	5.39e-19	8.67e-17
WBGene00007823	C30H6.5	-4.39924	2.7732	2.82e-12	7.99e-11
WBGene00013171	Y53F4B.25	-4.40637	0.290129	8.88e-06	4.4e-05
WBGene00000649	col-73	-4.40759	7.86318	3.91e-13	1.39e-11
WBGene00004232	ptr-18	-4.41631	3.89578	2.65e-16	2.18e-14
WBGene00017438	F13H8.5	-4.41743	3.5489	1.3e-12	3.98e-11
WBGene00022274	Y73E7A.8	-4.41753	1.96016	1.69e-20	4.55e-18
WBGene00021566	Y45G12C.3	-4.41753	0.365852	1.35e-12	4.11e-11
WBGene00001067	dpy-5	-4.42658	7.43191	1.45e-15	9.69e-14
WBGene00045457	F33H12.7	-4.42822	0.817393	6.27e-11	1.32e-09
WBGene00003548	nas-30	-4.45131	2.23105	5.19e-13	1.79e-11
WBGene00019148	H03E18.1	-4.4518	4.03318	2.74e-17	2.94e-15
WBGene00014188	ZK1025.8	-4.45979	1.54169	7.12e-11	1.47e-09
WBGene00008875	F15H10.8	-4.46987	0.487625	5.65e-09	7.35e-08
WBGene00013820	Y116F11B.2	-4.47244	-0.851734	1.47e-11	3.6e-10
WBGene00001933	his-59	-4.47605	1.51188	2.35e-26	1.97e-23
WBGene00220062	T08D2.11	-4.47917	-0.00650915	4.67e-12	1.26e-10
WBGene00015781	C14F11.6	-4.48249	2.89933	7.65e-16	5.51e-14
WBGene00016468	C36B7.5	-4.48788	2.59083	1.24e-11	3.08e-10
WBGene00018912	F56A4.4	-4.50179	0.467456	3e-12	8.46e-11
WBGene00022577	nstp-3	-4.50618	0.923205	6.17e-08	6.05e-07
WBGene00008277	mltn-12	-4.52027	0.964299	6.06e-13	2.05e-11
WBGene00006952	wrt-6	-4.52423	4.40704	3.98e-12	1.1e-10
WBGene00014838	cyp-13A9	-4.5406	-0.626105	2.29e-06	1.37e-05
WBGene00014182	ZK1025.2	-4.54412	1.64281	3.59e-11	8e-10
WBGene00000655	col-79	-4.54444	3.89314	1.02e-17	1.23e-15
WBGene00006950	wrt-4	-4.54498	4.48433	3.39e-14	1.61e-12
WBGene00018829	F54E7.6	-4.55267	-0.999653	0.000484963	0.00146205
WBGene00008851	F15B9.8	-4.56237	4.21618	6.97e-19	1.1e-16
WBGene00019908	R05H11.2	-4.57196	-0.249112	6.74e-07	4.73e-06
WBGene00022611	ZC449.1	-4.58116	0.844378	7.55e-12	1.95e-10
WBGene00164973	C39B10.7	-4.58221	-1.06277	0.00020973	0.000703811
WBGene00015544	C06E8.5	-4.59293	3.13773	6.27e-13	2.11e-11
WBGene00000641	col-65	-4.59782	5.68484	8.84e-14	3.66e-12
WBGene00022103	cdh-12	-4.60174	3.92717	4.54e-15	2.62e-13
WBGene00194916	F35D2.6	-4.60434	-1.88985	2.23e-05	9.84e-05
WBGene00022038	Y65B4BL.6	-4.60653	3.78555	5.95e-17	5.84e-15
WBGene00001079	dpy-20	-4.60714	1.68522	2.41e-17	2.65e-15
WBGene00015335	acdh-6	-4.60976	2.24533	4.85e-15	2.76e-13
WBGene00021213	Y18H1A.9	-4.61186	2.21771	1.74e-12	5.22e-11
WBGene00010267	lips-9	-4.61418	2.26003	7.14e-12	1.86e-10
WBGene00002282	let-4	-4.61624	2.30542	1.43e-22	6.31e-20
WBGene00001695	grd-6	-4.64202	3.99089	1.77e-14	8.78e-13
WBGene00019866	R04B3.1	-4.64487	-1.48086	3.6e-05	0.000148919
WBGene00007999	tag-297	-4.66007	5.42619	4.53e-15	2.62e-13
WBGene00020039	R12E2.14	-4.66007	4.71209	3.57e-16	2.84e-14
WBGene00001500	ftn-1	-4.66081	3.20103	5.72e-28	5.11e-25
WBGene00006171	str-120	-4.66337	-1.6034	6.71e-06	3.44e-05
WBGene00007177	oac-1	-4.67681	0.579993	9.29e-07	6.3e-06
WBGene00005833	srw-86	-4.6837	2.37869	1.08e-17	1.29e-15
WBGene00001902	his-28	-4.68386	0.125486	1.36e-18	2.02e-16
WBGene00045411	C25F9.11	-4.68703	3.4081	1.7e-15	1.1e-13
WBGene00022024	Y64H9A.2	-4.6919	1.11325	1.35e-07	1.19e-06
WBGene00007210	agmo-1	-4.69575	3.13926	1.69e-15	1.1e-13
WBGene00050939	C05G5.7	-4.69985	-1.54077	6.77e-11	1.41e-09
WBGene00016962	C56C10.4	-4.69998	1.361	1.35e-08	1.59e-07
WBGene00045412	C25F9.12	-4.70381	1.28162	4.98e-14	2.27e-12
WBGene00018737	F53B1.4	-4.70889	3.80115	3.16e-15	1.94e-13
WBGene00015718	C13A2.1	-4.71206	-1.68065	5.51e-05	0.000216246
WBGene00000928	dao-2	-4.71212	5.55797	1.1e-17	1.3e-15
WBGene00001069	dpy-7	-4.72185	4.47236	2.91e-20	7.24e-18
WBGene00008044	C40H1.9	-4.72473	-1.14666	1.32e-07	1.16e-06
WBGene00020774	T24E12.5	-4.73266	1.5799	4.16e-14	1.92e-12
WBGene00015841	skpo-2	-4.74456	2.61751	1.24e-11	3.08e-10
WBGene00018256	cutl-28	-4.75246	1.45611	2.09e-11	4.92e-10
WBGene00001924	his-50	-4.78555	0.0238933	3.27e-19	5.72e-17
WBGene00020194	T03G6.1	-4.78909	2.83625	3.75e-13	1.34e-11
WBGene00013648	Y105C5B.7	-4.79245	-1.36763	4.62e-06	2.48e-05
WBGene00016422	noah-1	-4.79276	5.35332	1.92e-17	2.12e-15
WBGene00000705	col-131	-4.79823	4.39723	8.38e-17	7.94e-15
WBGene00000639	col-63	-4.80373	6.70935	6.62e-16	4.9e-14
WBGene00000755	col-182	-4.80393	2.47514	1.38e-12	4.19e-11
WBGene00004133	abu-13	-4.80907	3.45869	2.82e-14	1.35e-12
WBGene00004398	rol-8	-4.8125	5.76043	6.99e-16	5.15e-14
WBGene00000606	col-17	-4.81322	6.22304	6.73e-17	6.53e-15
WBGene00015720	C13A2.3	-4.81934	-1.58596	2e-06	1.22e-05
WBGene00000399	cdh-7	-4.8201	2.55529	5.02e-21	1.74e-18
WBGene00012032	T26C5.2	-4.82371	2.83507	8.17e-21	2.6e-18
WBGene00220261	ZC434.10	-4.82493	0.135159	5.55e-11	1.18e-09
WBGene00017963	F31F4.17	-4.82819	-1.84374	0.000914654	0.00253292
WBGene00015876	C17B7.2	-4.83129	-0.453854	6.68e-06	3.43e-05
WBGene00018418	F44E2.4	-4.83619	4.66164	7.18e-19	1.12e-16
WBGene00022679	ZK180.5	-4.83716	7.1289	2.38e-14	1.15e-12
WBGene00044783	T26H5.10	-4.83814	1.74325	4.34e-09	5.84e-08
WBGene00018896	F55F8.8	-4.83882	-0.627846	4.87e-06	2.6e-05
WBGene00001690	grd-1	-4.85264	2.73528	1.24e-18	1.86e-16
WBGene00019146	H02F09.3	-4.86798	3.22537	1.54e-09	2.3e-08
WBGene00004224	ptr-10	-4.87598	1.71448	3.86e-14	1.81e-12
WBGene00000745	col-172	-4.88477	4.41857	8.5e-14	3.55e-12
WBGene00005188	srg-31	-4.88662	1.81798	1.7e-10	3.24e-09
WBGene00194815	Y43F8B.23	-4.88884	1.1398	5.44e-09	7.11e-08
WBGene00044623	bus-8	-4.90577	3.61748	5.17e-17	5.2e-15
WBGene00012256	lpr-5	-4.90594	3.93325	2.89e-17	3.08e-15
WBGene00007481	C09F9.4	-4.91184	0.337048	4.23e-12	1.16e-10
WBGene00077751	irld-27	-4.92392	-0.539708	0.000709824	0.00202671
WBGene00008349	CE7X_3.1	-4.92948	0.765021	1.22e-14	6.29e-13
WBGene00021389	Y38A10A.2	-4.9296	2.63956	1.17e-18	1.77e-16
WBGene00011107	R07E3.6	-4.93385	3.00461	4.63e-12	1.26e-10
WBGene00194737	Y50D7A.13	-4.93921	-1.52377	0.000208322	0.000699811
WBGene00015645	lips-7	-4.93953	2.40526	1.89e-16	1.6e-14
WBGene00001072	dpy-10	-4.94068	3.91814	3.9e-19	6.61e-17
WBGene00044109	K02E11.10	-4.94456	4.48281	3.67e-14	1.73e-12
WBGene00011548	T06G6.6	-4.9508	2.7855	2.75e-15	1.71e-13
WBGene00050875	bah-1	-4.96336	1.40012	1.19e-12	3.66e-11
WBGene00011836	mam-4	-4.97624	1.26149	9.89e-09	1.21e-07
WBGene00015199	B0454.8	-4.97809	0.467565	2.02e-06	1.23e-05
WBGene00008150	mam-2	-4.98313	2.52769	4.98e-13	1.73e-11
WBGene00002285	let-7	-4.99208	-0.629459	6.64e-10	1.1e-08
WBGene00015646	mlt-10	-5.00923	3.67535	7.13e-13	2.33e-11
WBGene00005016	sqt-1	-5.01045	5.70917	7.07e-18	8.79e-16
WBGene00020615	T20D4.9	-5.01584	0.045057	4.3e-07	3.24e-06
WBGene00000252	bli-2	-5.01652	5.52323	1.56e-15	1.03e-13
WBGene00011744	T13F2.4	-5.02082	-0.629163	1.07e-05	5.17e-05
WBGene00012921	Y46G5A.36	-5.02119	0.224219	2e-12	5.91e-11
WBGene00018572	lin-42	-5.02242	5.23199	7.5e-20	1.66e-17
WBGene00007560	C14A4.9	-5.02855	1.47386	3.17e-09	4.41e-08
WBGene00008605	mlt-9	-5.02881	4.38841	8.57e-20	1.83e-17
WBGene00014184	ZK1025.4	-5.02898	-0.67947	2.05e-05	9.16e-05
WBGene00009355	F33A8.7	-5.03094	2.59163	7.14e-15	3.96e-13
WBGene00021222	irld-53	-5.03301	3.64941	6.69e-56	2.13e-52
WBGene00000402	cdh-10	-5.03747	2.94876	7.29e-15	4.02e-13
WBGene00022552	ZC196.9	-5.04797	-1.13517	2.82e-06	1.64e-05
WBGene00000251	bli-1	-5.06049	4.59896	1.89e-12	5.61e-11
WBGene00001063	dpy-1	-5.06835	0.891896	1.45e-09	2.19e-08
WBGene00001934	his-60	-5.07272	2.93145	1.24e-32	1.64e-29
WBGene00019285	cbn-1	-5.07343	1.38637	1.44e-15	9.66e-14
WBGene00020571	lpr-7	-5.08021	1.96711	3.56e-18	4.81e-16
WBGene00011952	T23F6.5	-5.08126	1.1602	2.99e-08	3.22e-07
WBGene00013852	hhat-1	-5.08264	3.01323	4.04e-17	4.26e-15
WBGene00017020	D1014.7	-5.08291	1.69344	1.09e-14	5.83e-13
WBGene00008905	F17B5.1	-5.08546	3.01764	5.88e-17	5.81e-15
WBGene00019154	glf-1	-5.08613	3.60955	2.35e-14	1.14e-12
WBGene00008014	fbxa-172	-5.09694	-0.364419	1.03e-06	6.88e-06
WBGene00005017	sqt-2	-5.1021	5.90471	1.57e-16	1.35e-14
WBGene00017307	F09F9.2	-5.10876	2.59728	1.75e-10	3.31e-09
WBGene00000618	col-41	-5.11183	3.99547	3.21e-15	1.96e-13
WBGene00017991	clec-180	-5.11364	4.32928	3.93e-18	5.16e-16
WBGene00012791	Y43D4A.5	-5.1183	1.97345	8.89e-13	2.83e-11
WBGene00013935	ZK218.1	-5.12084	-0.608243	9.56e-05	0.000349523
WBGene00011530	T06D8.10	-5.12452	3.83915	5.62e-14	2.52e-12
WBGene00007806	clec-230	-5.13087	2.31833	5.05e-10	8.56e-09
WBGene00008448	E01G4.6	-5.13403	6.76445	2.62e-13	9.66e-12
WBGene00013891	ZC434.3	-5.13801	2.25473	1.79e-18	2.61e-16
WBGene00007530	C11H1.5	-5.14892	1.35111	1.35e-19	2.65e-17
WBGene00011328	T01D3.3	-5.14892	3.24826	9.74e-17	9.01e-15
WBGene00005018	sqt-3	-5.15328	7.35803	1.34e-16	1.2e-14
WBGene00017068	D2092.8	-5.17153	2.96244	1.01e-16	9.33e-15
WBGene00219611	linc-123	-5.18207	-1.2008	6.38e-07	4.53e-06
WBGene00195004	K08D12.8	-5.19631	-1.05082	3.59e-05	0.000148696
WBGene00010033	F54B11.10	-5.19823	-0.898089	2.02e-06	1.23e-05
WBGene00015300	C01F1.5	-5.21451	1.56854	2.48e-09	3.56e-08
WBGene00010673	K08E7.5	-5.22031	2.32032	2.04e-09	2.97e-08
WBGene00009467	F36D1.8	-5.22549	-1.58928	9.6e-07	6.47e-06
WBGene00010345	F59F5.7	-5.2268	1.82472	6.55e-10	1.08e-08
WBGene00004120	pqn-32	-5.22878	4.07777	4.44e-17	4.61e-15
WBGene00009261	F30A10.2	-5.23828	1.94139	4.02e-16	3.1e-14
WBGene00016164	C27D9.2	-5.23867	0.122173	1.77e-08	2.02e-07
WBGene00020700	T22F3.11	-5.24081	2.06237	4.84e-05	0.00019332
WBGene00020560	T19C3.2	-5.26685	4.50061	9.29e-17	8.69e-15
WBGene00000689	col-115	-5.26875	2.78638	1.58e-14	7.92e-13
WBGene00010285	F58H1.2	-5.29072	2.2849	2.25e-11	5.23e-10
WBGene00013173	Y53F4B.27	-5.29107	2.98085	2.87e-12	8.11e-11
WBGene00004127	abu-12	-5.29781	3.40772	6.1e-14	2.67e-12
WBGene00001714	grl-5	-5.30793	3.82442	8.21e-12	2.11e-10
WBGene00003057	lon-3	-5.3101	4.71046	1.12e-14	5.93e-13
WBGene00001716	grl-7	-5.31873	4.3088	3.9e-13	1.39e-11
WBGene00012261	lpr-3	-5.3258	4.19152	2.56e-13	9.48e-12
WBGene00004397	rol-6	-5.34409	5.58785	1.23e-17	1.44e-15
WBGene00012346	W08G11.1	-5.3503	1.62322	2.32e-15	1.46e-13
WBGene00009133	bed-3	-5.35299	2.51629	2.27e-18	3.29e-16
WBGene00022816	fbn-1	-5.39471	4.32515	1.39e-13	5.51e-12
WBGene00017577	F18F11.4	-5.40458	0.899498	1.03e-14	5.52e-13
WBGene00007479	C09F9.2	-5.40538	3.6385	6.2e-14	2.7e-12
WBGene00009094	F23H12.5	-5.4082	3.24121	3.98e-18	5.19e-16
WBGene00220190	Y65B4BM.2	-5.42922	-0.425132	6e-14	2.65e-12
WBGene00020016	lipl-3	-5.43302	2.56567	2.26e-22	9.74e-20
WBGene00195051	T22D1.18	-5.43353	-1.08706	9e-08	8.34e-07
WBGene00007552	C13C12.2	-5.43633	1.71541	4.66e-11	1.01e-09
WBGene00004219	ptr-4	-5.44064	3.87094	1.27e-15	8.76e-14
WBGene00022680	ZK180.6	-5.44286	5.4126	2.03e-14	9.87e-13
WBGene00006948	wrt-2	-5.45713	2.47995	2.78e-10	5.01e-09
WBGene00016132	C26B9.2	-5.486	-0.282484	6.87e-07	4.81e-06
WBGene00021873	clec-82	-5.49002	3.30433	1.17e-20	3.46e-18
WBGene00015884	C17B7.10	-5.49185	-0.0855688	1.06e-06	7.1e-06
WBGene00016670	ilys-3	-5.50754	-0.449975	1.38e-07	1.21e-06
WBGene00015602	fbxa-158	-5.50914	0.473676	4.49e-05	0.000180747
WBGene00019272	H42K12.3	-5.52327	4.04652	3.8e-12	1.05e-10
WBGene00016921	C54F6.3	-5.52827	-0.213128	1.1e-07	9.88e-07
WBGene00017186	F07B7.2	-5.53364	4.45021	4.5e-55	1.02e-51
WBGene00021107	W09B7.2	-5.53369	4.5182	2.7e-57	1.08e-53
WBGene00011671	cyp-13A4	-5.53966	-0.171838	3.98e-09	5.39e-08
WBGene00019640	dos-2	-5.54388	-1.50794	1.07e-05	5.2e-05
WBGene00019520	K08B12.1	-5.59383	2.67648	2.15e-13	8.14e-12
WBGene00020554	T19A5.3	-5.60029	3.89656	3.37e-15	2.03e-13
WBGene00011075	R07A4.4	-5.6042	0.203041	2.86e-06	1.66e-05
WBGene00006956	wrt-10	-5.60867	4.3542	6.1e-23	2.86e-20
WBGene00006534	tba-8	-5.61156	-0.747916	1.16e-05	5.56e-05
WBGene00001711	grl-2	-5.66366	-1.16083	3.71e-06	2.06e-05
WBGene00017018	D1014.5	-5.68441	2.29697	1.78e-18	2.61e-16
WBGene00012916	Y46G5A.28	-5.69758	-0.472142	0.0042237	0.00960563
WBGene00020539	T16D1.1	-5.69998	0.0926444	0.00196459	0.00494096
WBGene00022033	Y65B4BL.1	-5.74471	3.92907	3.72e-16	2.93e-14
WBGene00021723	bath-8	-5.76513	-0.587541	0.00272791	0.00658098
WBGene00007182	fbxb-119	-5.76563	-1.01167	0.00743775	0.0157724
WBGene00009438	F35G2.5	-5.78569	-0.313032	9.14e-08	8.46e-07
WBGene00018917	irld-35	-5.78965	4.20013	2.69e-80	1.43e-76
WBGene00044663	F26G1.10	-5.8018	0.427321	1.08e-07	9.75e-07
WBGene00077570	F55B12.11	-5.84573	-1.65264	0.00969639	0.0198098
WBGene00010989	R03D7.2	-5.86608	3.65495	2.75e-40	4.87e-37
WBGene00235268	Y54G2A.76	-5.90067	1.10669	2.87e-09	4.04e-08
WBGene00013508	Y71A12B.11	-5.90822	-0.351683	0.0086291	0.0179261
WBGene00014009	lips-6	-5.91348	0.469588	2.02e-09	2.94e-08
WBGene00022156	Y71G12B.18	-5.91512	2.15962	1.81e-09	2.66e-08
WBGene00012648	Y39A1A.9	-5.91738	2.62683	1.54e-19	2.96e-17
WBGene00018437	btb-8	-5.99556	-0.0847578	0.000477422	0.00144205
[truncated: 125 more rows]

## Sheet: Aβ;α-syn vs Aβ;α-syn;tofu-1 
	Aβ;α-syn(A53T) vs Aβ;α-syn(A53T);tofu-1 strain Differentally expressed genes
	WormbaseID	Gene	logFC	logCPM	PValue	FDR
	WBGene00219816	C14E2.12	9.75433	2.17435	1.79e-06	1.5e-05
	WBGene00189966	rrn-4.15	9.28738	-1.3523	0.000139047	0.000660972
	WBGene00219800	C05D9.12	8.52846	0.859868	1.74e-05	0.000109398
	WBGene00077474	rrn-4.11	7.8606	-1.2968	8.68e-05	0.000442425
	WBGene00077469	rrn-4.6	7.13562	-1.31416	0.000149774	0.000704625
	WBGene00077470	rrn-4.7	7.12953	-1.32086	0.00028124	0.00121662
	WBGene00077475	rrn-4.12	7.07948	-1.3486	0.000384915	0.00158538
	WBGene00077471	rrn-4.8	7.01905	-1.37376	0.000420772	0.00171224
	WBGene00198814	F31C3.15	6.61068	-1.18913	0.00943382	0.0240184
	WBGene00255736	C03H5.10	6.41649	0.0730431	1.58e-18	2.29e-16
	WBGene00014621	rrn-4.1	6.2838	-1.31324	0.000369104	0.00152698
	WBGene00013007	Y48E1B.8	6.2007	5.0946	5.97e-22	1.48e-19
	WBGene00077476	rrn-4.13	6.17237	-1.38811	0.000364841	0.00151249
	WBGene00019449	K06H6.1	6.11401	-1.12352	2.36e-10	6e-09
	WBGene00219876	F01G12.19	6.11053	-0.0786815	0.000250997	0.00110318
	WBGene00077473	rrn-4.10	6.08831	-1.38768	0.000627754	0.00242824
	WBGene00077472	rrn-4.9	5.92921	-1.35186	0.000644515	0.00247877
	WBGene00077477	rrn-4.14	5.84155	-1.38591	0.000767558	0.0028954
	WBGene00219725	linc-63	5.51138	1.4268	2.75e-26	1.37e-23
	WBGene00023271	F19G12.t1	5.50474	1.04923	1.19e-06	1.05e-05
	WBGene00012537	Y37A1B.4	5.5041	-1.27725	1.13e-11	4.14e-10
	WBGene00002260	lbp-8	5.30312	2.32334	2.49e-15	1.95e-13
	WBGene00044040	F54D5.16	5.30274	1.36628	2.56e-05	0.000153134
	WBGene00219912	F22H10.10	5.24849	2.61438	9.31e-07	8.46e-06
	WBGene00013949	ZK262.2	5.18599	-1.01251	3.13e-05	0.00018366
	WBGene00004451	rpl-37	5.16343	4.55375	2.26e-06	1.83e-05
	WBGene00044022	AC3.9	4.99834	0.547752	7.8e-06	5.41e-05
	WBGene00001841	hen-1	4.99075	0.343192	3.83e-16	3.52e-14
	WBGene00016885	fbxb-97	4.9146	2.82242	2.85e-25	1.23e-22
	WBGene00006557	tbx-38	4.84362	-1.08198	3.3e-05	0.000191664
	WBGene00014985	ZK384.4	4.82855	1.14986	1.54e-05	9.82e-05
	WBGene00020666	T22B2.2	4.81068	-0.0212647	1.19e-11	4.32e-10
	WBGene00017729	F22H10.5	4.79121	0.960848	1.28e-18	1.87e-16
	WBGene00002006	hsp-2	4.77758	0.133581	1.91e-14	1.29e-12
	WBGene00001773	gst-25	4.75423	-1.06911	1.86e-07	2.07e-06
	WBGene00004567	rrn-2.1	4.69173	5.48021	0.000395461	0.00162336
	WBGene00014130	ZK892.6	4.66593	0.558215	4.22e-16	3.81e-14
	WBGene00016299	C32B5.6	4.59102	1.11018	3.92e-10	9.36e-09
	WBGene00195017	R144.15	4.55386	1.72905	0.00424619	0.0123116
	WBGene00006556	tbx-37	4.55161	-1.25002	8.24e-06	5.67e-05
	WBGene00044376	Y49F6B.12	4.53172	0.505296	2.08e-07	2.28e-06
	WBGene00022163	Y71G12B.28	4.52842	0.995248	2.37e-19	3.93e-17
	WBGene00020674	T22B7.7	4.52614	7.4994	2.51e-21	5.47e-19
	WBGene00017246	F08D12.2	4.47122	1.75838	2.25e-05	0.000136964
	WBGene00010413	H25K10.4	4.4579	-0.781421	4.68e-09	8.31e-08
	WBGene00009069	F23A7.4	4.44139	6.65833	7.67e-06	5.33e-05
	WBGene00007246	nspb-10	4.42969	-0.918658	2.91e-08	4.11e-07
	WBGene00017942	fbxc-37	4.39553	-0.403583	3.17e-06	2.46e-05
	WBGene00012760	Y41C4A.17	4.3839	-0.0753596	0.00138185	0.00480283
	WBGene00044372	ZC239.21	4.3539	-1.16144	7.52e-09	1.26e-07
	WBGene00194821	dmsr-16	4.28122	-0.715264	5.13e-08	6.74e-07
	WBGene00023429	W08G11.6	4.28038	-0.256676	4.21e-05	0.000235943
	WBGene00044340	nspc-5	4.27191	3.52063	1.28e-09	2.68e-08
	WBGene00019473	cyp-35A5	4.22505	3.51199	4.3e-12	1.77e-10
	WBGene00008068	sdz-6	4.22011	1.75682	5.08e-19	7.92e-17
	WBGene00021165	Y5H2B.3	4.21851	-0.705544	4.25e-08	5.73e-07
	WBGene00019735	M02F4.1	4.20497	-0.701329	1.96e-18	2.78e-16
	WBGene00020988	W03D8.7	4.19661	1.14808	1.36e-08	2.11e-07
	WBGene00013794	dct-13	4.19144	-0.308248	5.51e-05	0.000298554
	WBGene00219849	C36C9.10	4.1618	1.34798	9.14e-05	0.000461136
	WBGene00008069	C43D7.7	4.15527	-0.756729	2.51e-09	4.78e-08
	WBGene00194674	F23D12.11	4.14727	8.49746	6.63e-15	4.84e-13
	WBGene00015758	nhr-155	4.10365	-0.0824529	1.7e-09	3.43e-08
	WBGene00017247	F08D12.3	4.06467	2.12824	1.9e-05	0.000118359
	WBGene00005195	srg-38	4.04646	-1.95195	7.31e-05	0.000380807
	WBGene00002117	ins-34	4.04236	-0.905632	6.97e-06	4.9e-05
	WBGene00007963	cyp-25A1	4.03129	3.80593	7.69e-22	1.85e-19
	WBGene00007473	chil-8	4.01943	1.02692	1.11e-21	2.59e-19
	WBGene00044083	tin-9.2	4.00805	2.29706	2.61e-05	0.000156297
	WBGene00022005	Y59H11AM.1	3.98787	-0.558281	0.00771035	0.020286
	WBGene00015449	ugt-63	3.98222	6.29465	5.99e-25	2.38e-22
	WBGene00000620	col-43	3.98156	1.4402	7.42e-20	1.36e-17
	WBGene00000660	col-85	3.95935	-0.986623	6.01e-09	1.03e-07
	WBGene00008755	sdz-13	3.94765	-1.69085	0.000483455	0.00193467
	WBGene00012851	Y44A6C.2	3.94644	0.239391	5.6e-06	4.06e-05
	WBGene00220076	T21B4.21	3.94022	0.893849	0.000126777	0.000609379
	WBGene00001693	grd-4	3.92299	2.13122	5.69e-19	8.71e-17
	WBGene00002348	myo-1	3.91654	3.1524	3.07e-06	2.39e-05
	WBGene00022546	ZC196.2	3.90525	1.9163	4.69e-24	1.7e-21
	WBGene00185077	F58D2.4	3.90207	1.41001	2.99e-17	3.32e-15
	WBGene00002017	hsp-16.11	3.82548	4.60658	3.42e-15	2.6e-13
	WBGene00194675	Y60A9A.3	3.82441	-0.0600264	1.09e-06	9.74e-06
	WBGene00013796	Y116A8C.19	3.81244	-0.361463	2.78e-07	2.93e-06
	WBGene00005643	srp-2	3.80841	5.49118	5.42e-19	8.38e-17
	WBGene00017436	F13H8.3	3.80786	5.8779	1.16e-17	1.39e-15
	WBGene00018442	sdz-18	3.79768	-1.16502	2.32e-05	0.000140119
	WBGene00012123	T28D6.3	3.79486	4.78602	5.51e-12	2.18e-10
	WBGene00045498	F56F4.8	3.76991	-0.113899	2.97e-05	0.000174778
	WBGene00011797	T16G1.3	3.76542	-1.29806	4.05e-05	0.000228266
	WBGene00012581	Y38E10A.3	3.76087	-0.298954	4.15e-06	3.13e-05
	WBGene00044371	ZC239.20	3.75028	-1.10763	9.6e-06	6.49e-05
	WBGene00021656	Y48D7A.1	3.74438	-1.84223	1.76e-06	1.48e-05
	WBGene00020354	T08B6.5	3.7414	-0.028649	0.0011593	0.00413963
	WBGene00011539	fbxa-135	3.72289	-0.321381	3.97e-09	7.17e-08
	WBGene00002015	hsp-16.1	3.71772	4.58355	1.64e-15	1.33e-13
	WBGene00189954	F40G9.18	3.71606	-1.86898	3.29e-05	0.000191542
	WBGene00020394	T10B5.8	3.70181	2.81563	1.18e-22	3.41e-20
	WBGene00019799	M151.7	3.70119	1.69084	2.06e-05	0.000127178
	WBGene00019450	K06H6.2	3.68991	0.00816282	6.14e-05	0.000327281
	WBGene00012038	T26E3.5	3.67941	-0.937016	0.000129899	0.000622321
	WBGene00021293	Y25C1A.6	3.6719	0.357149	1.11e-08	1.75e-07
	WBGene00019815	kin-34	3.66468	-0.969577	6.41e-07	6.08e-06
	WBGene00012489	Y19D2B.1	3.65893	1.17118	3.08e-07	3.21e-06
	WBGene00016660	C45B2.3	3.65339	1.77521	3.24e-13	1.7e-11
	WBGene00220089	T23G11.12	3.65163	1.44301	0.000559613	0.00219799
	WBGene00001752	gst-4	3.63646	6.86261	1.22e-21	2.8e-19
	WBGene00219905	F19F10.13	3.63451	1.31313	7e-15	5.07e-13
	WBGene00019233	ugt-14	3.6282	0.853293	1.09e-08	1.74e-07
	WBGene00020237	phat-4	3.62122	0.489217	0.000287877	0.00124161
	WBGene00013492	Y70C5C.1	3.61966	-1.2267	0.000341612	0.00143337
	WBGene00019565	cyp-35A3	3.61607	3.23618	3.16e-06	2.45e-05
	WBGene00014857	W08D2.9	3.61224	2.50434	0.000225788	0.00101052
	WBGene00044638	F23A7.8	3.60659	6.27779	0.000154899	0.00072592
	WBGene00009224	F28F8.7	3.59714	4.12274	2.87e-47	6.52e-44
	WBGene00001387	far-3	3.59668	5.48223	4.15e-22	1.06e-19
	WBGene00044436	Y47G6A.31	3.58663	1.05473	1.4e-15	1.15e-13
	WBGene00013369	Y60A9.2	3.57209	-0.370328	7.89e-08	9.83e-07
	WBGene00018601	F48C1.9	3.56033	-0.876406	0.000626603	0.00242637
	WBGene00013278	Y57A10B.6	3.55955	-0.502139	1.46e-05	9.38e-05
	WBGene00010799	chil-12	3.55386	-0.552554	3.36e-08	4.68e-07
	WBGene00012098	fbxb-86	3.55274	-1.36939	2.8e-05	0.000165938
	WBGene00012428	Y11D7A.3	3.55244	6.91962	8.76e-29	5.58e-26
	WBGene00006925	vit-1	3.54172	10.5394	3.33e-12	1.42e-10
	WBGene00021773	fbxb-42	3.53737	-1.7864	2e-05	0.000123704
	WBGene00006559	tbx-40	3.53129	-2.60169	0.000249706	0.00109902
	WBGene00219685	linc-75	3.52456	-0.923997	0.000122475	0.000592464
	WBGene00002019	hsp-16.48	3.52081	5.0835	2.31e-12	1.01e-10
	WBGene00003983	pes-10	3.4926	0.0452756	2.47e-06	1.99e-05
	WBGene00044337	nspc-2	3.48631	4.17795	2.97e-09	5.52e-08
	WBGene00014144	ZK899.6	3.4839	-0.27856	2.92e-06	2.29e-05
	WBGene00003514	myo-2	3.47725	3.3173	7.88e-06	5.46e-05
	WBGene00016898	C53C9.2	3.45736	3.73882	5.15e-06	3.77e-05
	WBGene00013254	tag-276	3.44465	0.605416	2.12e-05	0.000130064
	WBGene00023012	F22H10.t1	3.44339	0.197601	1.5e-14	1.05e-12
	WBGene00008829	cyp-35D1	3.4348	1.48122	3.7e-10	8.93e-09
	WBGene00016072	C24H12.2	3.41988	1.04838	2.16e-28	1.32e-25
	WBGene00011704	sdz-31	3.40663	-1.22178	2.12e-06	1.74e-05
	WBGene00015589	C08A9.9	3.40239	-1.24209	0.00124421	0.00438962
	WBGene00009537	ccch-2	3.40232	-0.582192	3.3e-06	2.55e-05
	WBGene00019814	R02C2.1	3.399	-0.881088	1.16e-07	1.38e-06
	WBGene00013797	Y116A8C.20	3.39853	-1.60326	0.000268127	0.00116527
	WBGene00195016	ZC155.8	3.39554	1.77329	0.00172925	0.0058037
	WBGene00000722	col-149	3.38307	8.88222	1.03e-19	1.77e-17
	WBGene00013403	fbxb-100	3.38009	-1.97495	0.00198943	0.00654982
	WBGene00219627	anr-3	3.37958	1.59394	4.33e-06	3.25e-05
	WBGene00001436	fkh-4	3.37651	0.951571	2.31e-05	0.000139699
	WBGene00077764	F59C6.16	3.37472	4.49162	1.01e-05	6.78e-05
	WBGene00011505	pzf-1	3.37349	0.896184	5.9e-05	0.000316133
	WBGene00014143	ZK899.5	3.36657	-0.769203	1.25e-05	8.12e-05
	WBGene00008611	fbxb-68	3.36642	-1.76177	0.00517501	0.0145307
	WBGene00016880	fbxb-95	3.36362	-1.95607	0.000313425	0.00133373
	WBGene00002020	hsp-16.49	3.35934	5.10049	1.71e-12	7.73e-11
	WBGene00014663	C01G6.10	3.348	1.24509	2.7e-15	2.09e-13
	WBGene00001914	his-40	3.34047	3.62211	1.54e-15	1.26e-13
	WBGene00012041	T26E3.8	3.33737	-1.71976	2.95e-05	0.000174116
	WBGene00006927	vit-3	3.33414	10.8696	3.12e-12	1.34e-10
	WBGene00007342	C05D12.5	3.33204	0.250146	4.37e-06	3.27e-05
	WBGene00219959	F52D2.14	3.33188	0.862883	5.69e-05	0.000306275
	WBGene00008539	F02H6.6	3.32942	-0.980955	0.00107608	0.00387724
	WBGene00017405	bath-31	3.32086	-0.320076	0.000765665	0.00288894
	WBGene00007947	C35A5.3	3.29411	6.20134	3.25e-25	1.36e-22
	WBGene00017485	F15E6.4	3.28956	5.59409	1.72e-10	4.58e-09
	WBGene00020451	fbxa-11	3.27783	4.20549	2.5e-39	3.32e-36
	WBGene00017253	sdz-9	3.27508	-0.936448	8.8e-05	0.000447561
	WBGene00016886	fbxb-96	3.27237	-1.51452	2.41e-07	2.58e-06
	WBGene00044273	nspa-6	3.26998	1.9837	1.79e-08	2.68e-07
	WBGene00013779	Y116A8B.1	3.26159	0.069856	6.54e-05	0.000346579
	WBGene00012535	Y37A1A.2	3.25688	3.47491	4.21e-34	4.47e-31
	WBGene00195226	ZC404.16	3.25169	0.26463	1.41e-10	3.84e-09
	WBGene00020544	fbxb-84	3.24906	-0.215838	1.99e-05	0.000123498
	WBGene00007450	C08F11.1	3.24117	1.04726	1.97e-15	1.58e-13
	WBGene00015894	acdh-2	3.24113	6.67068	1.31e-17	1.56e-15
	WBGene00019798	fbxb-32	3.22099	-1.31771	8.97e-05	0.00045399
	WBGene00022161	Y71G12B.26	3.21874	0.00259717	0.000973258	0.00354936
	WBGene00003522	nas-3	3.21401	1.80338	3.89e-09	7.03e-08
	WBGene00018746	fbxb-103	3.21391	-0.822312	0.00720776	0.0192018
	WBGene00235263	Y66H1A.8	3.20115	-1.73983	1.53e-10	4.12e-09
	WBGene00007182	fbxb-119	3.20039	-1.01167	0.000165495	0.00076744
	WBGene00012490	Y19D2B.2	3.19806	-1.72163	0.00372011	0.0110232
	WBGene00020587	ugt-9	3.19611	3.63642	6.28e-12	2.44e-10
	WBGene00044274	nspa-7	3.19171	2.19151	2.41e-07	2.59e-06
	WBGene00012844	Y43F11A.4	3.18956	-0.358008	1.07e-05	7.13e-05
	WBGene00013515	Y73F4A.2	3.17009	2.34566	1e-13	5.96e-12
	WBGene00013583	ceh-51	3.17006	0.0123544	0.000541139	0.00213544
	WBGene00018224	bath-18	3.16757	0.024455	5.08e-09	8.93e-08
	WBGene00007077	AC8.5	3.16254	-0.917485	1.07e-05	7.15e-05
	WBGene00001103	dsl-1	3.14919	-0.172905	0.00230083	0.00737963
	WBGene00020261	vet-1	3.14917	1.45548	6.26e-08	8.04e-07
	WBGene00017182	F02E11.4	3.14815	-0.863475	7.45e-07	6.94e-06
	WBGene00014946	Y70G10A.1	3.14404	0.356098	9.53e-05	0.000477846
	WBGene00012841	Y43F11A.1	3.14073	-0.336999	4.93e-06	3.64e-05
	WBGene00001789	gst-41	3.13802	0.349457	3.16e-07	3.28e-06
	WBGene00016309	sdz-4	3.13799	-1.21454	2.16e-05	0.000132552
	WBGene00006928	vit-4	3.12988	10.918	1.06e-11	3.93e-10
	WBGene00000920	daf-28	3.1119	-0.696725	1.05e-06	9.47e-06
	WBGene00012916	Y46G5A.28	3.10748	-0.472142	1.87e-05	0.000116691
	WBGene00021861	Y54F10BM.6	3.10415	-1.34387	0.00122976	0.00434827
	WBGene00019970	R08F11.7	3.09789	-0.956021	2.7e-08	3.85e-07
	WBGene00020809	T25G12.1	3.08638	-0.8314	1.92e-06	1.6e-05
	WBGene00007961	C35D6.4	3.08579	-1.89123	0.000749276	0.00283113
	WBGene00018688	F52D2.6	3.0833	-0.860438	6.61e-07	6.25e-06
	WBGene00015950	C18A11.4	3.08025	2.33843	5.78e-12	2.26e-10
	WBGene00045417	Y37H2A.13	3.07811	1.00172	7.48e-07	6.96e-06
	WBGene00021195	Y17G9A.2	3.07449	1.95359	1.9e-17	2.17e-15
	WBGene00020205	arrd-1	3.06903	-0.769537	0.000347873	0.00145656
	WBGene00009020	F21D9.6	3.06004	-0.508036	9.02e-06	6.14e-05
	WBGene00016786	cyp-35A4	3.05682	0.369709	6.02e-05	0.000321588
	WBGene00012792	Y43D4A.6	3.05433	-0.596722	0.00727755	0.0193402
	WBGene00006547	tbx-11	3.05074	-0.979157	0.00492991	0.0139261
	WBGene00021196	Y17G9A.3	3.04615	0.390972	1.27e-12	5.86e-11
	WBGene00077692	C08E8.10	3.03186	1.02341	7.84e-09	1.3e-07
	WBGene00018038	F35C8.8	3.02148	-0.021721	3.24e-08	4.54e-07
	WBGene00009104	F25C8.1	3.01389	1.90783	1.63e-13	9.14e-12
	WBGene00044357	nspc-6	3.01084	3.85133	1.25e-08	1.96e-07
	WBGene00004815	skr-9	3.00427	1.79118	7.66e-09	1.28e-07
	WBGene00011432	sdz-30	3.0024	-0.308846	2.65e-06	2.11e-05
	WBGene00009437	F35G2.3	2.99417	0.297406	2.87e-06	2.25e-05
	WBGene00004821	skr-15	2.99199	1.39063	2.14e-06	1.75e-05
	WBGene00017718	F22F4.5	2.98975	3.77387	8.31e-14	4.99e-12
	WBGene00194869	K01A6.8	2.98942	-0.763755	1.58e-06	1.35e-05
	WBGene00017135	EEED8.4	2.98762	1.26625	7.35e-10	1.64e-08
	WBGene00018643	drd-50	2.98745	3.14464	2.05e-10	5.32e-09
	WBGene00021557	Y45G5AM.5	2.98545	-1.65693	0.000364719	0.00151238
	WBGene00009861	fbxb-8	2.98151	-1.82649	0.00171878	0.00577339
	WBGene00013500	Y71A12B.2	2.97794	-0.79923	0.000303295	0.00129686
	WBGene00077773	F25H5.10	2.97558	1.65888	2.4e-06	1.94e-05
	WBGene00013699	Y106G6D.2	2.96779	1.06722	0.00166676	0.0056224
	WBGene00010554	mlc-6	2.96643	2.28806	8.64e-14	5.17e-12
	WBGene00013501	Y71A12B.3	2.96344	-0.797384	0.000242251	0.00107393
	WBGene00023259	C52D10.10	2.95497	-0.651568	0.000396055	0.00162538
	WBGene00017336	ugt-41	2.94392	6.09522	1.66e-31	1.4e-28
	WBGene00019415	K05F6.4	2.93944	-0.263837	0.000192067	0.000874982
	WBGene00000444	ceh-21	2.93853	3.17653	1.14e-17	1.38e-15
	WBGene00017083	kin-33	2.9384	-0.582544	0.00408937	0.011933
	WBGene00006589	tnt-4	2.93799	3.00609	1.68e-07	1.9e-06
	WBGene00007472	chil-7	2.93792	-0.434311	7.37e-11	2.16e-09
	WBGene00008944	F19B2.5	2.93761	7.48931	2.22e-14	1.47e-12
	WBGene00011475	T05D4.2	2.92714	-0.383148	7.19e-06	5.04e-05
	WBGene00009539	F38C2.7	2.92171	-0.94013	0.00200249	0.00657375
	WBGene00010377	nspa-1	2.9179	4.631	1.11e-05	7.38e-05
	WBGene00004818	skr-12	2.91707	1.48347	1.71e-08	2.58e-07
	WBGene00021726	bath-10	2.91155	0.634937	1.2e-08	1.89e-07
	WBGene00008337	C55A6.8	2.911	-1.25993	3.66e-06	2.8e-05
	WBGene00206484	C31H2.14	2.91004	4.20871	1.77e-08	2.66e-07
	WBGene00019042	fbxc-21	2.9092	-2.18429	5.22e-06	3.81e-05
	WBGene00011113	R07E5.5	2.90762	0.26672	2.31e-09	4.43e-08
	WBGene00011190	swt-6	2.9033	3.80107	4.42e-16	3.93e-14
	WBGene00012021	T25E12.6	2.90277	0.902296	8.53e-05	0.000435522
	WBGene00004173	pqn-94	2.881	1.73601	0.000157888	0.000736889
	WBGene00008575	scl-24	2.88005	0.380787	5.55e-05	0.000300034
	WBGene00001912	his-38	2.87115	4.88825	2.38e-20	4.61e-18
	WBGene00021966	Y57G7A.2	2.87025	0.75954	1.52e-07	1.73e-06
	WBGene00016781	C49G7.3	2.86912	2.67827	0.00184957	0.00614144
	WBGene00019690	set-13	2.86891	-1.76579	0.000680235	0.00259926
	WBGene00013888	nspa-3	2.8646	5.0081	1.86e-05	0.000116243
	WBGene00219700	linc-6	2.86319	2.30784	0.000124693	0.000601725
	WBGene00019413	fbxb-50	2.85764	-1.61699	2.76e-05	0.000163964
	WBGene00013060	Y51A2A.4	2.85326	-0.947429	0.00032641	0.00137867
	WBGene00013986	ZK512.7	2.85055	8.35334	6.79e-12	2.61e-10
	WBGene00044154	Y7A5A.10	2.84572	-1.10464	2.27e-06	1.84e-05
	WBGene00019208	lips-14	2.84504	2.71929	1.52e-14	1.05e-12
	WBGene00021731	Y49G5A.1	2.84303	4.22437	6.11e-08	7.88e-07
	WBGene00010142	F56A8.8	2.84043	0.252559	5.28e-05	0.000287377
	WBGene00017022	D1022.3	2.8357	2.44953	1.99e-18	2.8e-16
	WBGene00008782	sdz-14	2.8347	-0.0926297	3.35e-05	0.000194501
	WBGene00019418	fbxb-54	2.8318	-0.599534	0.000525298	0.00208119
	WBGene00009787	F46F2.3	2.83039	8.38574	2.14e-14	1.42e-12
	WBGene00019234	ugt-8	2.83006	2.55493	3.34e-06	2.58e-05
	WBGene00015899	C17E7.4	2.82953	3.84889	1.62e-05	0.000102652
	WBGene00020073	sdz-28	2.82871	0.834273	8.89e-08	1.1e-06
	WBGene00002107	ins-24	2.82624	-0.791894	0.000116606	0.000568559
	WBGene00013086	arrd-2	2.82456	-0.627379	0.00208485	0.00679369
	WBGene00007362	cyp-35C1	2.82051	5.77974	3.18e-06	2.47e-05
	WBGene00045305	ZC250.4	2.82003	4.48274	7.93e-29	5.26e-26
	WBGene00010705	cyp-14A1	2.81851	1.99948	3.43e-18	4.55e-16
	WBGene00002211	kin-30	2.81343	-1.02742	7.62e-05	0.00039459
	WBGene00012405	ztf-25	2.81241	1.23947	6.74e-05	0.00035561
	WBGene00013230	fbxb-22	2.81068	-1.24514	0.000158991	0.000740951
	WBGene00022512	dot-1.5	2.80919	-0.801231	3.85e-05	0.000218805
	WBGene00004814	skr-8	2.80833	2.14237	5.97e-06	4.28e-05
	WBGene00044338	nspc-3	2.80487	3.35077	0.00012839	0.000616201
	WBGene00004750	sea-1	2.80377	2.23744	0.000268103	0.00116527
	WBGene00022508	ZC53.1	2.8007	1.36166	0.00846688	0.0219249
	WBGene00077784	F35C8.9	2.80025	-1.05213	1.28e-05	8.31e-05
	WBGene00004157	pqn-75	2.79884	0.250244	5.81e-05	0.000311779
	WBGene00000535	cpi-1	2.7977	8.4591	1.72e-14	1.18e-12
	WBGene00015079	B0244.4	2.79527	0.628325	8.47e-08	1.05e-06
	WBGene00012898	Y46G5A.6	2.79274	3.25151	6.14e-21	1.27e-18
	WBGene00023477	nspc-1	2.7865	5.08914	5.95e-06	4.28e-05
	WBGene00010689	K08H2.2	2.78482	-1.12304	0.00157807	0.00536644
	WBGene00014093	ZK829.1	2.77202	0.211082	1.24e-11	4.46e-10
	WBGene00009425	scl-16	2.76711	-1.2464	0.00228163	0.0073284
	WBGene00019412	fbxb-49	2.76669	-1.64428	0.000455646	0.00183724
	WBGene00014030	glb-1	2.7645	6.09829	2.92e-14	1.89e-12
	WBGene00235310	R02D1.2	2.76103	2.3224	5.88e-17	6.26e-15
	WBGene00009834	lsy-27	2.75664	1.89642	3.55e-07	3.61e-06
	WBGene00015896	C17C3.15	2.7561	4.69851	6.94e-26	3.35e-23
	WBGene00019703	fbxb-41	2.75275	-1.13383	8.06e-05	0.000414548
	WBGene00007873	dod-21	2.75146	0.135834	0.00422541	0.0122647
	WBGene00219688	linc-21	2.75031	4.86228	1.65e-08	2.5e-07
	WBGene00022395	ceh-76	2.74704	-1.74775	0.000429827	0.00174285
	WBGene00235094	K08D9.9	2.74449	3.55354	0.000196218	0.000891467
	WBGene00010808	sepa-1	2.73624	0.549436	0.000328336	0.0013857
	WBGene00004008	pgp-14	2.73583	0.629018	1.72e-06	1.45e-05
	WBGene00008390	D1086.3	2.73182	6.08057	9.56e-20	1.67e-17
	WBGene00044197	fbxb-63	2.72906	-1.96227	2.37e-05	0.000143167
	WBGene00019037	fbxb-17	2.72088	-0.470578	0.000697934	0.00266051
	WBGene00008838	F15A4.2	2.7199	1.17642	1.92e-06	1.6e-05
	WBGene00020543	fbxb-83	2.71481	-0.825689	0.00740237	0.0196119
	WBGene00015392	nspc-7	2.71024	5.28916	7.49e-06	5.23e-05
	WBGene00077762	Y57G11C.499	2.70917	1.26778	6.45e-12	2.49e-10
	WBGene00012592	Y38E10A.14	2.70493	6.80261	4.83e-25	1.97e-22
	WBGene00003595	ngn-1	2.70355	-0.724922	0.000914566	0.00336105
	WBGene00009091	F23D12.7	2.70309	3.49865	1.94e-07	2.15e-06
	WBGene00022728	ZK402.1	2.69596	1.28891	1.02e-10	2.87e-09
	WBGene00002199	kin-15	2.69572	4.66437	8.19e-24	2.77e-21
	WBGene00011791	T15H9.6	2.67745	-0.0631029	7.23e-05	0.00037725
	WBGene00077663	F55C9.14	2.67635	-2.65546	0.00238681	0.00760633
	WBGene00219711	anr-49	2.67426	0.3748	0.00224382	0.00722495
	WBGene00001435	fkh-3	2.67016	1.22413	4.04e-05	0.000228081
	WBGene00017730	F22H10.6	2.66549	3.43483	1.4e-17	1.65e-15
	WBGene00021263	Y22D7AR.10	2.66535	6.27288	0.000260972	0.00114041
	WBGene00006902	vet-6	2.66147	0.716641	0.00428438	0.0123997
	WBGene00013889	ZC412.8	2.65978	0.296095	8.98e-08	1.1e-06
	WBGene00018050	clec-139	2.65968	2.04069	2.39e-10	6.04e-09
	WBGene00003754	nlp-16	2.65715	1.97647	9.32e-19	1.39e-16
	WBGene00017500	pud-2.2	2.65573	10.3634	2.3e-07	2.49e-06
	WBGene00010365	H04D03.4	2.65523	1.36082	1.22e-14	8.59e-13
	WBGene00022497	Y119D3B.21	2.65201	8.49685	1.88e-22	5.33e-20
	WBGene00014040	ZK662.5	2.65014	-1.31778	0.00478581	0.0135865
	WBGene00020541	fbxb-81	2.64388	-1.12186	0.00412384	0.0120071
	WBGene00013698	Y106G6D.1	2.63487	2.39697	2.23e-09	4.33e-08
	WBGene00013370	Y60A9.3	2.62913	-1.18419	0.000108184	0.000532556
	WBGene00023401	ZK380.t2	2.62752	2.68551	0.000310482	0.00132298
	WBGene00002116	ins-33	2.61996	2.08345	7.98e-12	3.02e-10
	WBGene00016931	C54G6.2	2.61832	-0.309725	1.55e-08	2.37e-07
	WBGene00022230	Y73B6A.3	2.61626	1.12924	5.52e-07	5.3e-06
	WBGene00196315	Y24D9A.11	2.6148	1.749	1.1e-13	6.46e-12
	WBGene00023245	C33E10.3	2.61304	-0.020171	5.87e-06	4.23e-05
	WBGene00019818	R02C2.7	2.61212	0.636989	0.000798698	0.00299582
	WBGene00043987	AC8.9	2.61134	0.306288	4.22e-05	0.000236615
	WBGene00044339	nspc-4	2.61063	5.09721	2e-07	2.2e-06
	WBGene00013234	fbxb-24	2.61059	0.452013	2.3e-11	7.81e-10
	WBGene00019797	fbxb-31	2.60654	-2.01503	0.00471418	0.0134215
	WBGene00020594	ugt-10	2.60309	-0.197575	0.00307781	0.00940902
	WBGene00021500	Y40C7B.4	2.60182	-0.0809178	6.27e-08	8.05e-07
	WBGene00018708	oac-32	2.59881	1.54979	0.000136339	0.000649261
	WBGene00022505	ZC21.3	2.5988	1.18285	0.000219488	0.000984304
	WBGene00007872	C32H11.9	2.59756	0.125665	0.00491601	0.0138967
	WBGene00021576	fbxc-51	2.59679	-0.556688	5.32e-05	0.000289345
	WBGene00003473	mtl-1	2.59272	3.92532	4.7e-07	4.61e-06
	WBGene00017490	pud-2.1	2.59078	10.3597	3.6e-07	3.66e-06
	WBGene00077787	T05E12.10	2.59072	1.96836	1.21e-09	2.55e-08
	WBGene00016779	sdz-7	2.58772	-1.2781	0.00701394	0.0187686
	WBGene00017140	EEED8.12	2.58771	1.42911	2.23e-11	7.61e-10
	WBGene00010087	F55B11.5	2.58613	3.77102	3.77e-06	2.87e-05
	WBGene00012899	Y46G5A.7	2.58335	0.350935	4.24e-07	4.22e-06
	WBGene00009964	fip-6	2.57965	3.1962	1.13e-10	3.15e-09
	WBGene00009659	F43G6.7	2.57807	2.05552	6.53e-05	0.000346188
	WBGene00045399	Y47G6A.33	2.56807	7.82062	7.05e-17	7.43e-15
	WBGene00010379	H12D21.3	2.56376	0.229241	2.6e-07	2.76e-06
	WBGene00006404	tag-10	2.56251	4.06897	1.3e-06	1.14e-05
	WBGene00019232	ugt-13	2.56173	4.71475	4.64e-13	2.36e-11
	WBGene00045043	Y116A8C.48	2.55253	0.642393	2.03e-09	3.97e-08
	WBGene00044697	poml-4	2.5509	1.08468	6.38e-08	8.16e-07
	WBGene00021136	W10G11.3	2.55083	4.07028	3.28e-17	3.6e-15
	WBGene00018828	sdz-21	2.54769	-1.09353	0.00703398	0.0188049
	WBGene00019551	K09C4.6	2.54703	-1.23225	0.00518145	0.0145437
	WBGene00020445	T12B3.2	2.54668	5.66483	3.99e-22	1.04e-19
	WBGene00006552	tbx-33	2.54036	0.434264	0.000120655	0.000585077
	WBGene00008378	D1054.11	2.5245	9.65927	1.12e-06	9.99e-06
	WBGene00017376	F11C7.2	2.52291	1.46716	3.69e-08	5.07e-07
	WBGene00021774	fbxb-43	2.52212	-1.68862	0.00117714	0.00419579
	WBGene00011267	fbxb-85	2.52079	-0.914806	0.000386796	0.00159231
	WBGene00219342	Y57G11C.1143	2.51445	1.07949	5.15e-06	3.77e-05
	WBGene00016658	C45B2.1	2.51169	9.29763	2.62e-14	1.72e-12
	WBGene00011049	sdz-26	2.50972	-0.567681	0.000336219	0.00141372
	WBGene00022265	Y73C8C.8	2.50927	-0.927022	0.00128073	0.0045005
	WBGene00000460	ceh-39	2.50916	3.06286	2.52e-16	2.44e-14
	WBGene00000751	col-178	2.50513	11.7382	1.33e-16	1.33e-14
	WBGene00017587	F19B10.5	2.5044	-0.717327	0.00126894	0.00446599
	WBGene00015610	C08F1.6	2.50433	0.0905265	0.000475684	0.00190645
	WBGene00077636	Y46G5A.43	2.50414	3.74437	4.15e-16	3.77e-14
	WBGene00017498	pud-4	2.50391	7.63425	0.000212949	0.000959267
	WBGene00003977	pes-2.1	2.50022	2.10433	1.03e-07	1.25e-06
	WBGene00045275	F18E3.12	2.49378	4.82219	3.51e-20	6.66e-18
	WBGene00008843	arrd-9	2.48845	0.163438	5.6e-05	0.000301939
	WBGene00044922	Y43C5A.7	2.48612	3.4444	2.61e-11	8.68e-10
	WBGene00235277	T04C4.3	2.48585	0.539787	4.62e-06	3.44e-05
	WBGene00011694	T10G3.3	2.48301	5.10565	1.6e-19	2.73e-17
	WBGene00219755	linc-17	2.4771	2.25083	1.76e-14	1.2e-12
	WBGene00014206	nit-1	2.47624	2.9956	1.06e-17	1.31e-15
	WBGene00011558	T07A5.5	2.47412	5.38782	8.94e-05	0.00045291
	WBGene00018646	mul-1	2.4681	0.470427	3.15e-06	2.45e-05
	WBGene00015692	ugt-25	2.46572	4.42983	9.62e-18	1.2e-15
	WBGene00009622	F41E7.6	2.46501	0.734474	9.98e-09	1.6e-07
	WBGene00011753	T13F3.6	2.46338	9.04959	8.3e-20	1.48e-17
	WBGene00008904	F17A2.13	2.4608	0.911824	0.000193819	0.000881825
	WBGene00021458	Y39G10AL.1	2.45994	0.519762	2e-09	3.93e-08
	WBGene00013722	Y106G6H.10	2.45923	-0.723756	0.00207468	0.00676728
	WBGene00017390	F12A10.1	2.45783	3.14735	1.02e-08	1.63e-07
	WBGene00014199	ZK1053.4	2.45365	0.681014	1.82e-06	1.52e-05
	WBGene00005061	sra-35	2.45007	-0.941717	1.32e-05	8.56e-05
	WBGene00008707	F11E6.3	2.44459	11.2944	5.3e-14	3.27e-12
	WBGene00013508	Y71A12B.11	2.44181	-0.351683	0.00919418	0.0234699
	WBGene00023263	D1005.t1	2.44164	1.40087	0.000234335	0.00104379
	WBGene00010706	cyp-14A2	2.44101	1.9224	7.97e-11	2.31e-09
	WBGene00009658	F43G6.5	2.43798	0.00740682	0.00251556	0.00793559
	WBGene00018250	F40H3.2	2.43488	5.78661	6.4e-19	9.71e-17
	WBGene00009662	F43G6.10	2.43082	1.45695	4.72e-05	0.00026001
	WBGene00018712	F52G3.4	2.42856	-1.81427	0.00327327	0.00989253
	WBGene00009721	F45D3.1	2.42786	-0.756342	0.0031492	0.00959411
	WBGene00017501	pud-3	2.42748	8.62276	2.25e-06	1.83e-05
	WBGene00001104	dsl-2	2.42737	1.16798	0.000843265	0.00313199
	WBGene00020129	R193.3	2.42439	0.406353	0.000400726	0.00164201
	WBGene00044976	T26H2.10	2.41211	-0.574319	0.000484303	0.00193758
	WBGene00002111	ins-28	2.4112	-0.19669	4.88e-06	3.6e-05
	WBGene00016535	C39D10.8	2.40918	5.46542	1.27e-24	4.81e-22
	WBGene00006870	vab-3	2.40877	0.384082	1.14e-05	7.53e-05
	WBGene00002112	ins-29	2.40748	0.778995	4.17e-05	0.000234148
	WBGene00004820	skr-14	2.39874	2.20575	9.4e-05	0.000471887
	WBGene00012096	T27E9.6	2.39799	-2.07092	0.00483951	0.013717
	WBGene00018436	fbxb-11	2.39147	-0.00847767	0.000135525	0.000645967
	WBGene00013083	Y51A2D.18	2.38993	5.58029	2.16e-24	8e-22
	WBGene00019416	fbxb-44	2.38613	-1.64001	0.000353866	0.00147583
	WBGene00008953	F19C6.4	2.37722	4.16478	4.53e-12	1.85e-10
	WBGene00007890	C33A12.19	2.37622	5.44278	2.41e-09	4.61e-08
	WBGene00010495	K02B12.2	2.36813	1.25959	0.000332057	0.00139806
	WBGene00010158	pes-2.2	2.36425	2.13208	3.66e-07	3.71e-06
	WBGene00013233	sdz-33	2.3559	-0.33421	1.78e-07	2e-06
	WBGene00000698	col-124	2.35427	12.4146	9.17e-16	7.72e-14
	WBGene00017365	F10G2.4	2.35119	0.586677	3.82e-06	2.91e-05
	WBGene00022204	Y73B3A.2	2.34749	1.55358	9.26e-06	6.28e-05
	WBGene00012457	acbp-6	2.34446	4.80849	1.57e-09	3.2e-08
	WBGene00077728	T23G11.11	2.34265	2.73051	0.00355472	0.0105982
	WBGene00002018	hsp-16.41	2.33991	2.04952	2.39e-08	3.44e-07
	WBGene00019550	K09C4.5	2.33956	2.27018	9.27e-08	1.13e-06
	WBGene00019795	M151.3	2.33041	-0.261907	0.00295588	0.00907462
	WBGene00044514	R09E12.9	2.32801	2.32034	0.000133616	0.000638011
	WBGene00009382	F34H10.5	2.32792	0.317019	6.85e-06	4.83e-05
	WBGene00000461	ceh-40	2.324	0.566467	0.00574079	0.0158619
	WBGene00195183	R04A9.9	2.32069	5.00516	1.52e-09	3.11e-08
	WBGene00016636	perm-2	2.3199	8.98466	4.64e-07	4.57e-06
	WBGene00018037	chtl-1	2.31704	3.20882	4.01e-13	2.08e-11
	WBGene00009202	aptf-4	2.31359	0.29027	0.00189333	0.00626973
	WBGene00016695	C45H4.14	2.31288	0.157397	0.00267432	0.00834708
	WBGene00023458	M02E1.3	2.31125	2.77932	8.2e-05	0.000420161
	WBGene00019041	fbxc-22	2.30779	-2.56799	0.00466907	0.0133241
	WBGene00021183	Y9C9A.16	2.30403	0.608271	5.71e-06	4.13e-05
	WBGene00010149	F56D5.5	2.30288	1.46731	0.000101021	0.000503368
	WBGene00018701	pccb-1	2.30136	8.02228	3.02e-13	1.6e-11
	WBGene00018446	ceh-83	2.29576	1.95557	1.63e-06	1.38e-05
	WBGene00045239	Y49E10.29	2.29481	4.35408	1.94e-10	5.05e-09
	WBGene00185005	T03F6.10	2.29453	3.57405	3.37e-08	4.68e-07
	WBGene00000713	col-140	2.29409	12.1868	5.42e-11	1.66e-09
	WBGene00018543	ugt-32	2.29313	3.1464	2.08e-14	1.39e-12
	WBGene00019963	R08E5.3	2.29241	6.52094	3.59e-16	3.36e-14
	WBGene00016667	C45E5.4	2.29023	1.70142	1.52e-11	5.41e-10
	WBGene00017930	F29G9.1	2.28802	-1.70776	0.00178609	0.00596192
	WBGene00016453	vet-2	2.28576	2.27222	7.68e-07	7.13e-06
	WBGene00001399	fat-7	2.28487	4.60921	8.3e-05	0.000424361
	WBGene00009696	F44F1.4	2.28454	1.13546	2.78e-06	2.19e-05
	WBGene00002128	inx-6	2.28379	-0.148691	0.00120514	0.00427834
	WBGene00021412	cyp-29A3	2.28367	3.48723	2.51e-10	6.31e-09
	WBGene00219772	anr-53	2.27912	-1.27947	0.000227925	0.00101866
	WBGene00206386	K10C2.12	2.27851	3.57346	1.55e-09	3.16e-08
	WBGene00005644	srp-3	2.2782	0.419058	2.17e-06	1.77e-05
	WBGene00021540	Y42H9AR.5	2.27178	2.63269	9.91e-09	1.59e-07
	WBGene00012325	W07A12.8	2.26937	3.19996	4.33e-06	3.25e-05
	WBGene00002016	hsp-16.2	2.26809	1.56034	7.74e-09	1.29e-07
	WBGene00012300	W06D11.2	2.26517	-0.390221	1.39e-07	1.6e-06
	WBGene00022432	math-43	2.26505	1.48066	1.79e-10	4.74e-09
	WBGene00012240	W04A8.5	2.2572	0.295175	3.29e-05	0.000191542
	WBGene00220189	Y65B4A.11	2.2571	1.71472	6.66e-08	8.47e-07
	WBGene00219660	linc-19	2.25568	1.05557	7.88e-08	9.82e-07
	WBGene00016307	fbxc-18	2.24324	-0.789565	0.00204749	0.00669387
	WBGene00000465	cpg-1	2.24215	7.35325	0.000517319	0.00205315
	WBGene00005002	spp-17	2.24188	7.94621	4.9e-14	3.03e-12
	WBGene00009522	F38A1.9	2.2416	-0.138555	3.73e-06	2.84e-05
	WBGene00010005	cnc-7	2.23768	-0.870345	0.00815265	0.0212599
	WBGene00010833	M03B6.1	2.23709	3.72157	7.56e-17	7.86e-15
	WBGene00019922	fbxc-28	2.23681	-0.05796	0.000193234	0.000879417
	WBGene00007282	clec-223	2.23441	4.92938	1.93e-06	1.61e-05
	WBGene00021979	Y58A7A.5	2.2315	3.30412	2.65e-05	0.000157924
	WBGene00019160	H05L03.3	2.23084	2.85	4.7e-09	8.34e-08
	WBGene00019611	K10B3.5	2.2296	3.46596	6.78e-21	1.38e-18
	WBGene00014294	C53C7.5	2.22932	4.8006	4.96e-11	1.52e-09
	WBGene00008028	scl-6	2.22788	-0.0364184	0.00371257	0.0110049
	WBGene00015059	B0228.1	2.22239	2.64863	2.53e-11	8.46e-10
	WBGene00012588	lips-16	2.21816	3.20009	1.83e-09	3.64e-08
	WBGene00011009	cyp-14A4	2.21636	-0.686079	0.000829844	0.00309224
	WBGene00000213	asm-3	2.21367	4.76321	0.00118826	0.00422975
	WBGene00016349	C33E10.8	2.21326	-0.448027	3.4e-09	6.28e-08
	WBGene00021037	fbxa-203	2.21177	4.61567	1.56e-17	1.8e-15
	WBGene00011981	T24C2.2	2.21133	0.549033	0.00337099	0.0101302
	WBGene00000693	col-119	2.20926	11.7343	1.18e-12	5.56e-11
	WBGene00017426	F13C5.5	2.20907	1.35089	3.87e-05	0.000219301
	WBGene00206389	C29F7.10	2.2081	1.18823	0.00014359	0.000680063
	WBGene00023284	F41B5.1	2.20723	2.49056	3.19e-15	2.45e-13
	WBGene00019601	K09H11.4	2.20698	1.5997	7.58e-06	5.27e-05
	WBGene00017499	pud-1.1	2.20445	9.46589	2.33e-06	1.89e-05
	WBGene00013721	Y106G6H.9	2.2026	0.199908	0.00189375	0.00626983
	WBGene00003844	odc-1	2.20235	6.77629	1.5e-17	1.74e-15
	WBGene00013589	Y80D3A.11	2.2	-0.962761	2.33e-06	1.89e-05
	WBGene00012713	Y39E4A.3	2.19923	7.10639	2.27e-10	5.8e-09
	WBGene00011000	R03G8.6	2.19881	5.93261	2.05e-16	2e-14
	WBGene00017848	F27B3.6	2.19757	-0.434287	0.000280347	0.00121341
	WBGene00015802	flu-2	2.19524	8.14254	6.67e-22	1.63e-19
	WBGene00021516	Y41D4B.14	2.19288	1.3954	4.86e-08	6.41e-07
	WBGene00220258	C50C3.19	2.19178	0.800112	3.93e-07	3.94e-06
	WBGene00013169	Y53F4B.23	2.18877	3.61552	2.09e-12	9.23e-11
	WBGene00016635	C44B11.6	2.18804	5.21135	3.45e-07	3.53e-06
	WBGene00018021	F34D6.1	2.18796	-1.80884	0.00081739	0.00305155
	WBGene00020438	T12A2.3	2.18592	-0.367566	0.0034968	0.0104589
	WBGene00021723	bath-8	2.1795	-0.587541	0.000447024	0.0018066
	WBGene00050946	M162.12	2.17892	1.58506	3.54e-11	1.13e-09
	WBGene00016457	C35E7.5	2.17769	1.47724	5.74e-05	0.000308435
	WBGene00019796	M151.4	2.17421	-1.14739	0.00780104	0.0204908
	WBGene00021971	Y57G7A.8	2.17375	0.321764	9.12e-09	1.48e-07
	WBGene00001569	meg-3	2.1714	3.1338	8.7e-06	5.96e-05
	WBGene00008976	plp-2	2.16993	1.14547	0.00011755	0.000572637
	WBGene00009692	F44E5.5	2.16908	3.00565	0.000363351	0.00150749
	WBGene00016659	C45B2.2	2.16738	6.03275	4.7e-09	8.34e-08
	WBGene00015521	fipr-16	2.16667	-1.5791	0.000493876	0.00196998
	WBGene00010782	K11H3.5	2.16594	0.977336	1.81e-07	2.03e-06
	WBGene00022741	ZK430.5	2.16547	-0.714581	0.00137455	0.00478164
	WBGene00007485	C09G1.3	2.16526	-1.29434	0.00911646	0.0233074
	WBGene00009089	jmjd-3.2	2.16484	-0.665644	0.000144269	0.0006824
	WBGene00013074	hmit-1.2	2.16391	2.17739	1.84e-10	4.84e-09
	WBGene00019476	K07C11.3	2.15677	4.42707	1.97e-14	1.33e-12
	WBGene00020247	T05B11.4	2.15357	5.98624	1.4e-13	8.02e-12
	WBGene00012294	nspa-8	2.15336	3.9111	0.000625304	0.00242311
	WBGene00000696	col-122	2.15024	11.8489	4.82e-15	3.62e-13
	WBGene00011583	T07D10.3	2.14778	3.06695	9.52e-17	9.65e-15
	WBGene00017331	ugt-40	2.14428	0.375569	0.000317056	0.00134631
	WBGene00020889	T28C12.2	2.14414	1.09845	2.75e-09	5.18e-08
	WBGene00020311	T07D3.9	2.14254	5.59201	1.15e-11	4.18e-10
	WBGene00044271	nspa-2	2.14193	0.678577	0.00086074	0.00318871
	WBGene00017986	F32D1.7	2.14109	5.18555	7.38e-05	0.000383794
	WBGene00016345	C33E10.1	2.1399	-1.18413	0.000344844	0.00144616
	WBGene00013644	Y105C5A.25	2.13899	3.59939	3.04e-22	8.19e-20
	WBGene00011285	ttr-28	2.13695	-0.70584	0.00173847	0.00582969
	WBGene00018109	fbxb-12	2.1361	-1.83398	0.00535003	0.0149378
	WBGene00020758	T24C4.2	2.13376	-0.0742914	0.00127629	0.00448886
	WBGene00007455	ugt-22	2.13282	7.72657	4.42e-12	1.81e-10
	WBGene00010904	ugt-62	2.13259	7.98073	5.47e-16	4.81e-14
	WBGene00010401	H16D19.3	2.13178	0.938191	5.03e-05	0.00027542
	WBGene00004816	skr-10	2.12857	2.36487	2e-05	0.000124135
	WBGene00022683	ZK185.3	2.12825	4.049	9.16e-16	7.72e-14
	WBGene00013901	ugt-16	2.12777	4.31351	7.21e-08	9.09e-07
	WBGene00010007	F53H4.2	2.1266	8.812	3.7e-09	6.76e-08
	WBGene00001750	gst-2	2.12606	0.640318	1.23e-05	8.03e-05
	WBGene00195164	K12B6.11	2.12571	4.07176	6.91e-08	8.76e-07
	WBGene00000057	acr-18	2.12563	3.12289	2.18e-15	1.74e-13
	WBGene00001397	fat-5	2.12137	3.81539	1.36e-07	1.57e-06
	WBGene00000757	col-184	2.11672	10.929	4.99e-15	3.73e-13
	WBGene00017748	F23F1.7	2.11549	3.69288	1.44e-17	1.69e-15
	WBGene00011231	R11A5.3	2.11523	0.261597	5.76e-06	4.16e-05
	WBGene00000013	abf-2	2.11418	1.9683	4.42e-06	3.3e-05
	WBGene00012671	Y39B6A.9	2.11177	3.0213	1.09e-08	1.74e-07
	WBGene00020593	ugt-11	2.11119	3.01367	2.93e-13	1.56e-11
	WBGene00020778	T24E12.11	2.1098	0.418298	0.000243722	0.00107925
	WBGene00003395	mom-2	2.10954	4.59365	2.46e-06	1.98e-05
	WBGene00007072	ugt-1	2.10868	3.62537	7.65e-16	6.62e-14
	WBGene00007642	C17E4.2	2.10748	0.293719	0.000397919	0.00163261
	WBGene00015623	C09B8.4	2.10501	3.94626	2.72e-08	3.87e-07
	WBGene00018704	ztf-13	2.1047	3.87038	3.69e-16	3.42e-14
	WBGene00022484	fbxa-77	2.09756	3.69895	3.72e-12	1.56e-10
	WBGene00017439	F13H8.6	2.09628	0.299657	1.23e-07	1.45e-06
	WBGene00019090	F59A7.2	2.09557	4.02946	5.6e-10	1.29e-08
	WBGene00011362	T02B5.1	2.09217	1.07381	0.00438771	0.0126413
	WBGene00004243	puf-7	2.09209	4.7075	0.000119126	0.000578542
	WBGene00010351	cbd-1	2.09153	8.12173	0.000603195	0.00234385
	WBGene00012198	W02B8.2	2.08899	3.94559	1.1e-12	5.2e-11
	WBGene00019885	R05D8.7	2.08709	0.276472	9.77e-08	1.19e-06
	WBGene00018203	F39F10.3	2.08637	1.54043	2.21e-06	1.8e-05
	WBGene00015465	C05C8.8	2.08593	0.947955	2.71e-06	2.15e-05
	WBGene00017431	F13H6.3	2.0858	5.48489	5.94e-12	2.32e-10
	WBGene00000115	alh-9	2.08565	8.63669	7.37e-17	7.72e-15
	WBGene00001684	gpd-2	2.08563	9.43854	2.25e-12	9.91e-11
	WBGene00013887	nspa-5	2.08535	4.43448	0.000348242	0.00145746
	WBGene00000752	col-179	2.08443	10.3771	4.36e-11	1.37e-09
	WBGene00010568	K04G2.10	2.08204	4.01925	0.000583689	0.00228017
	WBGene00015751	C14A11.6	2.07843	3.17838	1.73e-10	4.58e-09
	WBGene00019687	K12H6.7	2.07841	-1.54398	0.0016829	0.00566965
	WBGene00004813	skr-7	2.07683	3.00972	0.000402695	0.00164795
	WBGene00007410	C07B5.6	2.07396	0.273387	2.85e-05	0.000168469
	WBGene00010064	F54F7.2	2.0728	4.44254	2.01e-12	8.94e-11
	WBGene00010084	F55B11.2	2.07108	8.58204	9.5e-10	2.05e-08
	WBGene00018452	F45D11.5	2.07049	-2.19111	0.000866431	0.00320531
	WBGene00021835	Y54E10A.17	2.07018	6.88662	3.41e-18	4.55e-16
	WBGene00007765	C27B7.9	2.06977	4.86322	1.52e-07	1.74e-06
	WBGene00017263	F08F3.6	2.06791	3.53525	5.48e-06	3.99e-05
	WBGene00010901	M28.10	2.06746	6.40648	4.49e-19	7.14e-17
	WBGene00022820	ZK813.1	2.06663	8.19889	0.000104388	0.000518034
	WBGene00009691	F44E5.4	2.06635	3.07544	0.000645467	0.00248131
	WBGene00020457	fbxa-67	2.06635	4.48299	3.03e-16	2.87e-14
	WBGene00000646	H17B01.2	2.06357	3.06916	1.32e-07	1.53e-06
	WBGene00018104	fbxb-53	2.0625	-1.52303	0.00986893	0.0249348
	WBGene00007199	B0513.7	2.06022	-0.0233339	0.00127932	0.00449655
	WBGene00000165	aps-3	2.05903	6.87401	8.27e-05	0.000423195
	WBGene00017873	F28A10.5	2.0581	-0.34572	0.000143755	0.000680508
	WBGene00017089	poml-2	2.05775	3.83446	5.58e-12	2.2e-10
	WBGene00021236	pud-1.2	2.05694	9.49898	4.09e-06	3.09e-05
	WBGene00015010	ptps-1	2.05567	4.75731	8.09e-08	1.01e-06
	WBGene00012159	VY10G11R.1	2.05479	0.60281	2.96e-05	0.000174644
	WBGene00020080	math-37	2.05237	0.750339	6.45e-06	4.57e-05
	WBGene00045414	T19H5.7	2.0513	1.57317	0.000227634	0.00101781
	WBGene00022641	ZK6.6	2.04729	1.26653	6.69e-11	1.99e-09
	WBGene00007196	B0513.4	2.04498	5.45851	2.13e-06	1.75e-05
	WBGene00006622	try-4	2.04349	0.962347	4.12e-08	5.58e-07
	WBGene00022418	igcm-4	2.03816	0.0360233	1.54e-05	9.85e-05
	WBGene00001772	gst-24	2.0372	3.2833	1.91e-08	2.83e-07
	WBGene00011706	T11B7.1	2.03546	2.52692	2.88e-05	0.000170319
	WBGene00007517	gpx-3	2.0345	1.17668	0.00202251	0.00662993
	WBGene00001736	grl-27	2.03415	1.15306	0.001302	0.00456921
	WBGene00185076	Y7A9A.79	2.03248	3.3533	3.06e-08	4.31e-07
	WBGene00012104	sygl-1	2.03167	4.44467	4.87e-09	8.58e-08
	WBGene00018112	F36H9.4	2.02805	5.792	2.59e-06	2.07e-05
	WBGene00002125	inx-3	2.02778	3.12115	0.000111579	0.000546732
	WBGene00044150	VB0395L.1	2.02693	1.99993	1.95e-13	1.08e-11
	WBGene00004512	rrn-1.1	2.02468	10.3571	0.00591243	0.0162375
	WBGene00021779	Y51H7C.1	2.02157	6.70749	1.04e-07	1.25e-06
	WBGene00011112	R07E5.4	2.02074	5.30813	5.33e-15	3.97e-13
	WBGene00019788	M116.1	2.01807	-0.996226	0.00308029	0.00941299
	WBGene00008086	C44C10.5	2.01524	-0.562172	0.00438978	0.0126449
	WBGene00000176	aqp-8	2.01404	6.63338	8.32e-17	8.55e-15
	WBGene00021743	Y50D4B.4	2.01153	6.77116	5.54e-12	2.19e-10
	WBGene00022431	set-33	2.01057	0.883756	1.73e-09	3.48e-08
	WBGene00022482	fbxa-208	2.01005	1.97682	7.32e-10	1.64e-08
	WBGene00020592	ugt-12	2.00678	6.5774	1.7e-21	3.87e-19
	WBGene00020338	T08A9.6	2.00404	0.401224	0.000556314	0.00218773
	WBGene00220250	C09B9.85	-2.00083	-0.277326	7.54e-05	0.000390818
	WBGene00044393	ZK1248.20	-2.002	2.02205	9.35e-09	1.51e-07
	WBGene00018360	irld-8	-2.00223	4.21604	5.2e-13	2.64e-11
	WBGene00021156	Y4C6B.2	-2.00361	4.26561	2.62e-07	2.77e-06
	WBGene00195072	C16C8.22	-2.00373	1.88464	2.91e-09	5.44e-08
	WBGene00017679	F21F8.5	-2.00444	2.04347	9.55e-08	1.17e-06
	WBGene00044295	C09E7.10	-2.0049	-0.703633	0.000607885	0.00236021
	WBGene00001894	his-20	-2.0069	0.149267	5.91e-06	4.25e-05
	WBGene00019506	K07H8.5	-2.00738	3.8362	2.29e-09	4.4e-08
	WBGene00009528	F38A6.4	-2.00815	1.84478	7.2e-08	9.09e-07
	WBGene00044392	C25H3.16	-2.00885	2.14909	1.44e-10	3.9e-09
	WBGene00018148	F37C4.8	-2.01012	1.1712	1.4e-06	1.22e-05
	WBGene00019024	F58A6.5	-2.0107	4.69326	6.71e-16	5.84e-14
	WBGene00019084	F59A6.2	-2.01089	3.2439	9.27e-10	2.01e-08
	WBGene00014155	ZK930.5	-2.01125	2.71716	1.18e-10	3.28e-09
	WBGene00020302	T07D1.3	-2.01147	1.01537	4.77e-07	4.67e-06
	WBGene00021309	Y32G9B.1	-2.01176	2.20797	4.58e-07	4.51e-06
	WBGene00012627	Y38H6C.15	-2.01473	2.91339	3.56e-13	1.86e-11
	WBGene00010528	K03D3.2	-2.01608	0.416495	0.00191513	0.00633533
	WBGene00013221	Y54G11A.14	-2.01608	1.69577	1.52e-09	3.12e-08
	WBGene00045494	ZK662.6	-2.01629	-0.396308	0.00390242	0.0114694
	WBGene00007448	C08F8.6	-2.01981	5.13749	3.22e-19	5.17e-17
	WBGene00017596	F19C7.6	-2.02002	1.51311	2.31e-05	0.000139655
	WBGene00014777	F58A4.12	-2.02003	2.46536	2.26e-10	5.78e-09
	WBGene00021671	Y48G1BM.6	-2.02209	2.81343	1.13e-06	1e-05
	WBGene00003437	msp-42	-2.02211	4.55527	1.47e-06	1.26e-05
	WBGene00005657	srr-6	-2.02318	0.253997	0.000736105	0.00279064
	WBGene00045367	F17C11.15	-2.02352	-1.52609	0.000386601	0.00159191
	WBGene00044205	T13F3.8	-2.02366	4.07925	2.55e-11	8.49e-10
	WBGene00004218	ptr-3	-2.02367	2.35511	0.000213901	0.000962735
	WBGene00009592	F40F12.3	-2.02376	4.45839	1.15e-13	6.73e-12
	WBGene00012332	W07G1.5	-2.0248	-0.806015	0.000542695	0.00213999
	WBGene00003542	nas-23	-2.02712	0.429079	0.000403415	0.00164963
	WBGene00007420	C07E3.10	-2.02751	1.22155	0.000161375	0.000750739
	WBGene00000636	col-60	-2.02771	5.53473	3.71e-05	0.000211877
	WBGene00006665	twk-10	-2.02773	1.60158	0.000601642	0.00233996
	WBGene00010752	K10G4.3	-2.02779	0.442051	0.00255538	0.00804369
	WBGene00022591	cuti-1	-2.02811	2.71956	4.49e-09	8.01e-08
	WBGene00008001	C38C10.3	-2.02926	3.8538	3.1e-14	2e-12
	WBGene00023395	Y82E9BL.9	-2.02937	0.000225044	0.000462961	0.0018639
	WBGene00010768	K11D2.1	-2.02941	1.1093	2.88e-09	5.4e-08
	WBGene00000616	col-39	-2.03209	8.92328	6.35e-06	4.51e-05
	WBGene00021121	W09G12.7	-2.03217	1.2893	0.000183894	0.000841591
	WBGene00016587	C42C1.9	-2.03307	4.55706	1.66e-17	1.9e-15
	WBGene00020260	T05E7.4	-2.03318	1.45729	3.29e-08	4.59e-07
	WBGene00194682	F40D4.17	-2.03322	2.79621	1.73e-07	1.95e-06
	WBGene00004773	sem-4	-2.03401	4.73615	6.18e-07	5.88e-06
	WBGene00021382	Y37F4.1	-2.03475	2.38043	2.64e-10	6.63e-09
	WBGene00004394	rol-1	-2.036	6.16754	7.2e-05	0.000375827
	WBGene00018098	F36F12.7	-2.03783	1.85879	1.4e-10	3.82e-09
	WBGene00014641	B0285.11	-2.03871	-0.0414179	3.49e-06	2.68e-05
	WBGene00022888	rnh-1.1	-2.03886	4.51847	4.15e-20	7.68e-18
	WBGene00006955	wrt-9	-2.03939	1.7703	1.34e-05	8.69e-05
	WBGene00021489	Y40B10A.4	-2.04174	1.4387	4.67e-06	3.47e-05
	WBGene00018394	F43E2.6	-2.04263	2.75032	3.78e-07	3.8e-06
	WBGene00000664	col-89	-2.043	2.94038	0.000210522	0.000949406
	WBGene00017438	F13H8.5	-2.0446	3.5489	0.000269563	0.0011712
	WBGene00021907	Y55B1AR.3	-2.04578	0.90358	1.51e-05	9.66e-05
	WBGene00017628	F20B6.4	-2.04587	-0.236066	9.94e-06	6.67e-05
	WBGene00012926	Y47D3A.13	-2.04893	6.20268	5.45e-15	4.03e-13
	WBGene00017798	slc-17.8	-2.05217	0.640628	0.000116726	0.000568972
	WBGene00006627	tsp-1	-2.05481	1.07696	0.000217194	0.000975353
	WBGene00009178	uggt-2	-2.05632	2.69596	2.27e-07	2.46e-06
	WBGene00012689	Y39B6A.30	-2.05647	3.79936	1.01e-13	5.98e-12
	WBGene00009755	F46A9.2	-2.05661	3.76665	3.6e-14	2.27e-12
	WBGene00018087	F36D4.1	-2.05715	2.89273	1.81e-12	8.1e-11
	WBGene00045269	F46G11.6	-2.06213	1.23503	0.000130974	0.000626712
	WBGene00001906	his-32	-2.06404	-0.537446	1.97e-05	0.000122644
	WBGene00009643	F42G4.6	-2.06558	4.65683	1.02e-15	8.58e-14
	WBGene00009791	F46F3.3	-2.06632	-0.849111	0.00353753	0.0105628
	WBGene00017551	F18A12.2	-2.06685	-0.597662	0.00250933	0.00792381
	WBGene00006807	unc-75	-2.06769	0.0285586	0.00182153	0.00606096
	WBGene00009879	F49C12.10	-2.06775	0.551305	8.71e-06	5.96e-05
	WBGene00012008	T25B9.2	-2.07366	1.97369	2.59e-08	3.71e-07
	WBGene00000699	col-125	-2.07407	8.44475	2.99e-07	3.13e-06
	WBGene00021220	Y19D10A.5	-2.07754	1.80431	3.93e-10	9.38e-09
	WBGene00013052	scrm-7	-2.0808	2.77101	9.53e-13	4.56e-11
	WBGene00015688	C10G11.8	-2.08091	6.4718	4.24e-08	5.72e-07
	WBGene00011895	T21C9.9	-2.0817	3.09946	2.23e-06	1.82e-05
	WBGene00013705	Y106G6E.1	-2.08232	0.0060654	1.03e-07	1.24e-06
	WBGene00004300	ram-2	-2.08291	8.20012	2.53e-09	4.81e-08
	WBGene00017560	F18C5.5	-2.08374	1.52165	4.54e-08	6.05e-07
	WBGene00008500	F01D5.10	-2.0842	1.32124	2.99e-05	0.000175781
	WBGene00019699	math-34	-2.08443	-0.413294	0.00183529	0.00610038
	WBGene00001174	egl-5	-2.08473	2.29999	1.6e-06	1.36e-05
	WBGene00009681	gipc-2	-2.08534	8.41353	1.95e-18	2.78e-16
	WBGene00001925	his-51	-2.08661	1.73369	9.03e-07	8.23e-06
	WBGene00023407	cex-1	-2.08673	4.91996	3.75e-21	7.95e-19
	WBGene00020855	hpo-36	-2.08681	1.49976	2.4e-07	2.58e-06
	WBGene00012728	Y39G8B.9	-2.08703	2.45363	8.65e-05	0.000441007
	WBGene00017366	F10G2.7	-2.08809	1.28593	7.88e-09	1.3e-07
	WBGene00008111	C46C2.3	-2.0889	0.884303	1.41e-07	1.62e-06
	WBGene00009217	oig-7	-2.09092	1.73859	6.68e-09	1.13e-07
	WBGene00018706	F52F10.2	-2.09105	0.951363	3.18e-05	0.000185732
	WBGene00000039	acn-1	-2.09206	4.71918	1.07e-09	2.28e-08
	WBGene00012144	T28H10.3	-2.09213	6.10494	1.11e-05	7.37e-05
	WBGene00017633	F20D6.1	-2.09326	2.49432	1.96e-07	2.17e-06
	WBGene00007977	gska-3	-2.09383	5.34047	3.11e-18	4.19e-16
	WBGene00017803	F26A1.4	-2.09434	2.01414	1.03e-07	1.24e-06
	WBGene00001938	his-64	-2.09528	0.123844	6.01e-07	5.73e-06
	WBGene00015004	B0034.4	-2.09809	1.15253	1.71e-07	1.93e-06
	WBGene00016133	C26B9.3	-2.09909	3.88927	3.88e-09	7.03e-08
	WBGene00015987	C18G1.9	-2.10021	3.75591	1.7e-15	1.37e-13
	WBGene00016637	C44B12.3	-2.10064	-0.668838	2.89e-05	0.00017081
	WBGene00001895	his-21	-2.10206	1.80142	7e-07	6.57e-06
	WBGene00016196	C28H8.5	-2.1024	1.31446	0.00244589	0.00775883
	WBGene00008652	F10D11.6	-2.10579	5.74719	3e-07	3.14e-06
	WBGene00044068	syd-9	-2.10582	2.54551	5.35e-07	5.15e-06
	WBGene00016389	C34B2.4	-2.10649	2.05542	7.19e-08	9.08e-07
	WBGene00015135	cyp-23A1	-2.10868	0.47686	3.62e-06	2.77e-05
	WBGene00001900	his-26	-2.10902	1.14332	2.49e-06	2e-05
	WBGene00009413	oac-19	-2.10907	1.74884	3.59e-12	1.51e-10
	WBGene00016336	C33C12.4	-2.10918	2.9145	1.05e-10	2.95e-09
	WBGene00011665	T09F5.1	-2.11038	1.19613	0.00354419	0.0105748
	WBGene00001475	fmi-1	-2.11174	2.26158	0.000352864	0.00147243
	WBGene00015272	C01B4.8	-2.11359	1.81766	2.21e-10	5.69e-09
	WBGene00045484	F34D10.9	-2.11423	4.41493	1.6e-13	9.01e-12
	WBGene00007301	C04F12.7	-2.11704	8.15026	1.49e-16	1.46e-14
	WBGene00000610	col-33	-2.11911	-0.0819349	0.00602256	0.0164916
	WBGene00045036	K08E4.7	-2.11945	2.82479	8.44e-11	2.42e-09
	WBGene00000759	col-186	-2.12008	2.37724	0.000107117	0.000529129
	WBGene00018840	F54H5.3	-2.12045	2.48178	7.33e-10	1.64e-08
	WBGene00009985	F53F4.1	-2.12349	-0.273014	2.16e-05	0.000132258
	WBGene00010949	M195.4	-2.12467	0.128641	4.9e-05	0.000268818
	WBGene00019374	K04A8.2	-2.12513	-1.2364	0.00701449	0.0187686
	WBGene00010651	K08C9.2	-2.12685	6.30991	5.16e-21	1.08e-18
	WBGene00018165	F38A5.8	-2.12995	1.10015	3.08e-09	5.71e-08
	WBGene00219764	anr-47	-2.13012	1.71644	2.27e-09	4.38e-08
	WBGene00019216	H20J04.1	-2.13212	2.54523	1.35e-08	2.1e-07
	WBGene00009205	F28C6.5	-2.13275	1.04048	6.31e-05	0.000335579
	WBGene00022517	ZC123.1	-2.1335	2.7511	7.57e-06	5.27e-05
	WBGene00008874	F15H10.7	-2.13415	2.28701	5.75e-13	2.87e-11
	WBGene00008141	C47E8.1	-2.1343	2.72412	1.99e-13	1.09e-11
	WBGene00014175	ZK971.1	-2.13627	0.645101	4.92e-07	4.78e-06
	WBGene00015260	B0554.7	-2.13738	-0.908611	0.000413658	0.00168804
	WBGene00010442	bus-12	-2.13773	1.388	1.58e-06	1.35e-05
	WBGene00015408	C03H5.6	-2.13823	0.57643	9.32e-07	8.46e-06
	WBGene00013613	Y102A5C.4	-2.14011	-0.742918	0.00116684	0.00416374
	WBGene00013951	ZK262.4	-2.14112	1.65551	1.24e-09	2.6e-08
	WBGene00019300	swt-1	-2.14394	3.0967	9.04e-09	1.47e-07
	WBGene00194701	Y23H5B.12	-2.14402	1.02044	1.02e-07	1.23e-06
	WBGene00044810	Y37E3.19	-2.14516	2.604	5.26e-12	2.11e-10
	WBGene00012433	Y11D7A.9	-2.14554	3.55294	7.87e-11	2.29e-09
	WBGene00006873	vab-7	-2.14617	1.35846	1.18e-07	1.4e-06
	WBGene00007262	jud-4	-2.14672	0.168853	0.0008101	0.0030329
	WBGene00206368	Y39F10C.3	-2.14944	2.09218	1.98e-09	3.9e-08
	WBGene00016684	C45G9.13	-2.15281	3.572	9.38e-09	1.51e-07
	WBGene00008801	acp-3	-2.15409	3.06029	1.18e-12	5.56e-11
	WBGene00015192	B0432.11	-2.1553	1.98341	3.53e-09	6.5e-08
	WBGene00011290	R102.3	-2.15705	1.90629	2.91e-11	9.54e-10
	WBGene00010468	K01D12.9	-2.15714	1.26698	8.88e-06	6.06e-05
	WBGene00235354	ZK250.14	-2.15774	1.83286	1.77e-07	2e-06
	WBGene00009496	F36H1.11	-2.15887	1.11053	3.21e-05	0.000187751
	WBGene00010683	K08F8.7	-2.15919	0.112923	0.00084208	0.00312905
	WBGene00016949	C55C2.3	-2.16105	1.45499	4.1e-10	9.74e-09
	WBGene00021583	clec-72	-2.16279	1.80616	6.43e-09	1.1e-07
	WBGene00019236	H23N18.5	-2.16561	3.72731	1.98e-06	1.65e-05
	WBGene00044552	Y97E10AR.8	-2.16596	1.93076	6.58e-07	6.23e-06
	WBGene00009304	eva-1	-2.16606	2.39279	2.55e-06	2.04e-05
	WBGene00206372	B0454.26	-2.16824	1.16695	7.67e-07	7.13e-06
	WBGene00004123	pqn-36	-2.16878	-0.456215	0.000503052	0.00200252
	WBGene00189947	C06B3.16	-2.16977	0.648311	1.81e-07	2.02e-06
	WBGene00020864	oac-50	-2.16989	2.17332	8.38e-12	3.14e-10
	WBGene00044586	Y61A9LA.12	-2.17006	-0.0986197	0.00470604	0.0134079
	WBGene00189951	linc-29	-2.17059	1.94403	1.04e-10	2.93e-09
	WBGene00019912	R06B10.1	-2.17102	3.2975	1.81e-08	2.71e-07
	WBGene00014241	ZK1251.3	-2.17175	2.16273	1.02e-10	2.88e-09
	WBGene00000647	col-71	-2.17408	7.0397	2.97e-05	0.000175007
	WBGene00019840	R02F11.2	-2.17422	0.348597	2.61e-07	2.77e-06
	WBGene00006970	zag-1	-2.17645	1.90144	2.08e-07	2.28e-06
	WBGene00011203	R10E4.7	-2.17795	4.71099	3.31e-22	8.77e-20
	WBGene00045208	F13E9.15	-2.17848	-0.480344	1.07e-06	9.58e-06
	WBGene00001941	his-67	-2.17866	-0.0856486	0.00028833	0.00124256
	WBGene00206508	ZK262.19	-2.18197	0.938823	7.26e-07	6.78e-06
	WBGene00077503	AC3.12	-2.1842	2.79579	1.23e-09	2.59e-08
	WBGene00000431	ceh-6	-2.185	1.28453	3.37e-07	3.46e-06
	WBGene00006651	tts-2	-2.18568	4.07681	7.68e-10	1.7e-08
	WBGene00009449	F35H8.4	-2.18585	4.20153	2.61e-16	2.5e-14
	WBGene00020539	T16D1.1	-2.18666	0.0926444	0.000134656	0.000642209
	WBGene00021265	Y22D7AR.12	-2.18895	2.77769	2.25e-07	2.44e-06
	WBGene00044744	F10G7.12	-2.1891	2.30734	3.87e-09	7.01e-08
	WBGene00015646	mlt-10	-2.18973	3.67535	0.000361601	0.0015018
	WBGene00019425	K06A1.2	-2.19045	2.39416	1.18e-10	3.28e-09
	WBGene00010327	F59C6.8	-2.19066	1.06493	5.36e-09	9.37e-08
	WBGene00000739	col-166	-2.1928	8.43201	4.46e-09	7.98e-08
	WBGene00019761	M03F8.1	-2.19585	1.37479	0.0001129	0.000552183
	WBGene00235359	F56D6.22	-2.19669	2.83245	3.23e-13	1.7e-11
	WBGene00018993	nhr-266	-2.19721	0.766989	1.35e-08	2.1e-07
	WBGene00009331	F32D8.7	-2.19746	2.60793	5.09e-07	4.93e-06
	WBGene00044303	hst-3.2	-2.19764	1.02439	1.2e-06	1.06e-05
	WBGene00022706	ZK354.3	-2.20037	5.31058	8.63e-10	1.89e-08
	WBGene00000653	col-77	-2.20154	7.54651	4.34e-06	3.26e-05
	WBGene00044536	F14F9.8	-2.20579	2.36435	6.05e-09	1.04e-07
	WBGene00219436	C49H3.16	-2.20698	1.6958	4.88e-07	4.76e-06
	WBGene00002181	kal-1	-2.20928	2.78832	2.36e-11	7.95e-10
	WBGene00004393	rnt-1	-2.21062	0.614575	5.13e-07	4.96e-06
	WBGene00235106	F08H9.15	-2.21195	3.46278	6.89e-14	4.19e-12
	WBGene00010746	K10D11.2	-2.21241	-0.38596	0.0075195	0.0198528
	WBGene00016752	C48E7.7	-2.21266	7.16834	9.88e-24	3.24e-21
	WBGene00022236	Y73B6BL.12	-2.21335	0.105479	4.85e-07	4.73e-06
	WBGene00011838	T19C4.1	-2.21456	1.79293	1.51e-09	3.1e-08
	WBGene00001570	gei-13	-2.21536	3.27251	2.12e-08	3.12e-07
	WBGene00000930	dao-4	-2.21612	3.24552	6.16e-06	4.4e-05
	WBGene00000711	col-138	-2.2189	6.71325	1.39e-05	8.98e-05
	WBGene00010516	K02E11.7	-2.22008	4.23674	5.2e-12	2.09e-10
	WBGene00000735	col-162	-2.22045	6.58857	3.77e-05	0.000215222
	WBGene00022383	Y95B8A.2	-2.22111	4.11558	3.72e-08	5.11e-07
	WBGene00015992	C18H2.5	-2.22226	3.0854	5.71e-11	1.74e-09
	WBGene00019335	K02F6.1	-2.22264	-0.799758	3.8e-05	0.000216363
	WBGene00008487	F01D4.3	-2.2228	2.26504	2.17e-08	3.19e-07
	WBGene00018081	F36A4.2	-2.2245	3.59272	1.25e-12	5.83e-11
	WBGene00219330	F18E2.15	-2.22798	0.0322882	0.00119051	0.00423584
	WBGene00003689	nhr-99	-2.2296	2.80981	2.3e-07	2.49e-06
	WBGene00011619	T08G3.7	-2.2303	2.33298	2.64e-07	2.79e-06
	WBGene00020016	lipl-3	-2.23142	2.56567	2.75e-06	2.17e-05
	WBGene00000729	col-156	-2.2319	3.69043	2.48e-05	0.000148918
	WBGene00009811	F47B8.10	-2.23194	3.84698	1.49e-12	6.82e-11
	WBGene00018749	F53C3.5	-2.2323	0.518708	0.0021861	0.00706575
	WBGene00195257	W01A8.10	-2.23338	1.83472	4.58e-05	0.000253627
	WBGene00022889	ZK1290.7	-2.23601	0.826047	1.39e-09	2.9e-08
	WBGene00044719	clec-172	-2.2376	0.382692	5.68e-06	4.11e-05
	WBGene00018295	oac-29	-2.24056	0.544117	4.23e-05	0.000236775
	WBGene00044463	W09G12.10	-2.24342	1.79583	8.96e-07	8.18e-06
	WBGene00021884	Y54G2A.19	-2.24493	2.26361	5.58e-13	2.79e-11
	WBGene00011326	T01D3.1	-2.24516	2.15901	2.42e-06	1.95e-05
	WBGene00044477	F49F1.14	-2.25343	-0.520867	0.000315287	0.00133915
	WBGene00019783	M70.1	-2.25354	3.36804	1.08e-12	5.1e-11
	WBGene00013637	Y105C5A.13	-2.25504	2.47424	7.38e-07	6.89e-06
	WBGene00001663	gpa-1	-2.25558	2.68842	4.43e-11	1.39e-09
	WBGene00016357	C33F10.11	-2.2557	5.43753	3.76e-18	4.91e-16
	WBGene00018645	F49F1.5	-2.25628	1.56892	2.65e-08	3.79e-07
	WBGene00003968	peb-1	-2.25656	1.73601	7.83e-08	9.78e-07
	WBGene00015601	fbxa-166	-2.25659	1.77836	5.06e-06	3.72e-05
	WBGene00009864	F49B2.4	-2.25975	0.330358	0.000256041	0.00112318
	WBGene00007584	C14C10.1	-2.26021	5.75377	1.44e-16	1.42e-14
	WBGene00016596	C42D4.3	-2.26202	5.09596	1.46e-05	9.37e-05
	WBGene00021408	trpl-4	-2.26351	-1.61612	0.00334549	0.0100687
	WBGene00044530	F32D1.11	-2.26941	1.94779	4.01e-08	5.46e-07
	WBGene00008658	clec-152	-2.26946	2.918	1.49e-08	2.29e-07
	WBGene00020551	T17H7.7	-2.27321	3.6765	4.48e-08	5.98e-07
	WBGene00016598	C42D4.13	-2.2738	1.08665	9.62e-10	2.07e-08
	WBGene00000719	col-146	-2.27418	7.67606	2.29e-06	1.86e-05
	WBGene00007618	C15H11.10	-2.2749	-0.284297	0.000164753	0.000764221
	WBGene00009693	F44F1.1	-2.27528	0.919416	2.94e-07	3.09e-06
	WBGene00022628	ZC513.3	-2.27576	1.71698	4.23e-10	9.99e-09
	WBGene00011227	R11.2	-2.27657	1.23227	0.000125852	0.000605851
	WBGene00044395	R12C12.10	-2.27754	1.21888	1.23e-07	1.45e-06
	WBGene00006643	tsp-17	-2.27958	-0.46237	0.000106857	0.000528311
	WBGene00009775	F46B6.10	-2.28023	-0.554009	8.77e-06	6e-05
	WBGene00021016	W03G9.5	-2.28159	2.95949	2.57e-14	1.69e-12
	WBGene00008243	C50H2.7	-2.28363	0.928914	3.93e-05	0.0002225
	WBGene00013636	Y105C5A.12	-2.28954	1.96251	1.61e-06	1.37e-05
	WBGene00000490	che-11	-2.29027	0.117664	0.0016328	0.0055313
	WBGene00007998	C38C6.5	-2.29109	1.8052	1.14e-06	1.01e-05
	WBGene00020656	T21E12.5	-2.29237	2.29989	2.75e-11	9.07e-10
	WBGene00020350	T08B2.12	-2.29245	7.21243	9.34e-25	3.63e-22
	WBGene00015735	pdfr-1	-2.29255	3.93223	3.77e-10	9.06e-09
	WBGene00013785	nep-23	-2.29348	2.35253	1.72e-06	1.45e-05
	WBGene00013070	Y51A2B.6	-2.29697	1.48712	3.13e-09	5.81e-08
	WBGene00021931	Y55F3AM.14	-2.29716	0.839145	0.000171199	0.000790727
	WBGene00007866	C32H11.3	-2.2991	1.10506	2.28e-05	0.000138234
	WBGene00010245	F58D5.6	-2.30146	1.77977	2.13e-09	4.16e-08
	WBGene00011671	cyp-13A4	-2.30324	-0.171838	0.00292752	0.00900665
	WBGene00001730	grl-21	-2.3056	3.62538	6.11e-05	0.000325941
	WBGene00014238	ZK1225.4	-2.30878	4.3207	1.1e-16	1.11e-14
	WBGene00000678	col-104	-2.30944	6.36717	5.03e-06	3.7e-05
	WBGene00000626	col-49	-2.31263	5.78016	4.99e-06	3.67e-05
	WBGene00011382	dop-5	-2.31418	1.18108	6.51e-06	4.61e-05
	WBGene00194705	Y39F10C.2	-2.315	0.619011	1.02e-08	1.63e-07
	WBGene00010679	K08F4.5	-2.31529	4.64123	5.9e-17	6.26e-15
	WBGene00013775	Y116A8A.4	-2.31574	0.350263	3.87e-08	5.3e-07
	WBGene00010594	swt-5	-2.31609	1.84016	7.38e-07	6.89e-06
	WBGene00020130	igcm-2	-2.3174	-0.0327621	0.000157594	0.000736165
	WBGene00009609	oac-27	-2.31836	0.0453324	0.000153299	0.000719267
	WBGene00003106	mab-9	-2.31899	1.84353	8.91e-08	1.1e-06
	WBGene00023416	spi-1	-2.3194	1.91808	1.61e-08	2.45e-07
	WBGene00016468	C36B7.5	-2.32136	2.59083	0.000118837	0.00057767
	WBGene00020741	dlhd-1	-2.32203	1.6027	7.1e-05	0.000371698
	WBGene00016212	C29F5.3	-2.32257	2.12363	1.22e-12	5.68e-11
	WBGene00001936	his-62	-2.32468	0.944853	2.8e-06	2.2e-05
	WBGene00017663	F21D12.3	-2.32515	3.42346	7.99e-09	1.32e-07
	WBGene00009867	F49C5.4	-2.32541	0.670178	2.44e-05	0.000146835
	WBGene00017808	nspd-9	-2.32658	4.25148	9.91e-13	4.72e-11
	WBGene00008102	C44H9.7	-2.32683	-0.716762	0.00262998	0.00823453
	WBGene00008754	F13E9.5	-2.32912	3.84784	4.89e-19	7.71e-17
	WBGene00018000	F33D11.1	-2.33196	1.50198	1.9e-08	2.82e-07
	WBGene00012519	Y32B12A.4	-2.33247	-0.256547	4.35e-08	5.83e-07
	WBGene00016288	C31H1.5	-2.33256	4.66529	1.78e-21	3.98e-19
	WBGene00009571	F40D4.12	-2.33405	-0.925378	0.00963336	0.024456
	WBGene00020846	T27A10.6	-2.33735	4.01074	2.05e-08	3.01e-07
	WBGene00007793	C28D4.5	-2.33791	4.87885	5.56e-24	1.97e-21
	WBGene00045412	C25F9.12	-2.33979	1.28162	1.87e-05	0.000117057
	WBGene00003553	nas-37	-2.33979	5.42711	3.69e-09	6.76e-08
	WBGene00008497	F01D5.7	-2.34123	-0.207675	8.5e-05	0.000434187
	WBGene00011545	T06G6.3	-2.34143	-1.29885	0.00520275	0.0145958
	WBGene00012596	nhr-234	-2.34173	1.41782	9.2e-07	8.36e-06
	WBGene00017535	atf-8	-2.34207	1.5307	7.75e-11	2.26e-09
	WBGene00013954	ZK262.9	-2.34774	-0.845195	0.000520223	0.00206313
	WBGene00194703	F26B1.8	-2.35232	6.70823	9.99e-24	3.24e-21
	WBGene00000611	col-34	-2.35317	6.38283	6.1e-08	7.88e-07
	WBGene00017851	F27C1.1	-2.35513	7.87635	6.83e-21	1.38e-18
	WBGene00010294	fbxa-129	-2.35703	2.03613	2.13e-11	7.28e-10
	WBGene00020356	T08B6.9	-2.35908	2.71665	2.64e-09	4.99e-08
	WBGene00001066	dpy-4	-2.35942	7.07055	3.76e-06	2.86e-05
	WBGene00044634	C29E4.14	-2.36223	3.80878	2.57e-12	1.12e-10
	WBGene00022017	Y61A9LA.5	-2.36224	0.617306	6.68e-05	0.000353137
	WBGene00077697	F58E6.13	-2.36259	3.46078	1.78e-07	2e-06
	WBGene00019146	H02F09.3	-2.36377	3.22537	0.000961436	0.00351027
	WBGene00010835	M03B6.3	-2.36479	1.96976	9.38e-09	1.51e-07
	WBGene00006628	tsp-2	-2.36683	1.42213	1.98e-05	0.000122774
	WBGene00022577	nstp-3	-2.36841	0.923205	0.00164933	0.00557424
	WBGene00044256	Y45F10C.6	-2.37128	1.0306	5.11e-07	4.94e-06
	WBGene00009257	F29G6.1	-2.37293	1.66853	5.12e-06	3.75e-05
	WBGene00019070	F58H7.5	-2.3734	0.188506	1.58e-05	0.000100292
	WBGene00018851	F55A3.6	-2.37616	-0.954529	0.00523566	0.0146674
	WBGene00007404	best-5	-2.37762	2.60021	1.14e-07	1.35e-06
	WBGene00022274	Y73E7A.8	-2.38854	1.96016	2.78e-08	3.95e-07
	WBGene00000666	col-91	-2.38878	6.14084	4.72e-06	3.5e-05
	WBGene00018841	F54H5.5	-2.38941	3.58397	6.5e-15	4.77e-13
	WBGene00001947	his-73	-2.39345	1.87895	1.69e-11	5.91e-10
	WBGene00007758	C27A7.8	-2.39689	0.037242	0.0052799	0.0147732
	WBGene00000734	col-161	-2.39751	7.42759	1.13e-05	7.48e-05
	WBGene00008013	C38D9.5	-2.39781	1.18509	9.91e-08	1.2e-06
	WBGene00014116	ZK858.2	-2.39831	5.68349	1.99e-25	8.81e-23
	WBGene00002067	ifp-1	-2.40418	5.17937	1.37e-09	2.85e-08
	WBGene00008875	F15H10.8	-2.40806	0.487625	0.0005622	0.00220706
	WBGene00015991	C18H2.4	-2.4191	2.12664	7.4e-08	9.31e-07
	WBGene00009727	lips-1	-2.42059	0.387365	2.03e-06	1.68e-05
	WBGene00015516	C06A8.6	-2.4209	5.892	4.18e-22	1.06e-19
	WBGene00015864	C16D9.9	-2.42234	-0.26362	2.83e-06	2.22e-05
	WBGene00011235	suro-1	-2.4272	4.84229	4.83e-07	4.71e-06
	WBGene00014100	ZK849.1	-2.43343	1.84761	1.82e-07	2.03e-06
	WBGene00008734	F13B12.7	-2.43378	0.304412	4.2e-06	3.16e-05
	WBGene00018731	F53A9.8	-2.43449	6.61427	1.29e-12	5.95e-11
	WBGene00015366	C03A7.2	-2.43593	-0.141034	0.00195004	0.00643477
	WBGene00001483	fog-3	-2.43629	1.54642	1.2e-11	4.35e-10
	WBGene00206497	Y52B11A.18	-2.44173	-0.886974	0.000129216	0.000619233
	WBGene00001725	grl-16	-2.44363	6.82065	7.03e-06	4.94e-05
	WBGene00018031	F35B3.4	-2.44591	4.25565	1.95e-06	1.62e-05
	WBGene00020571	lpr-7	-2.44618	1.96711	1.75e-06	1.47e-05
	WBGene00008640	F10B5.3	-2.44824	-1.20352	0.00837563	0.0217417
	WBGene00019598	K09H9.7	-2.4493	4.95765	2.05e-22	5.73e-20
	WBGene00194912	ZK856.18	-2.45171	3.86119	1.09e-17	1.33e-15
	WBGene00015193	clec-117	-2.4599	2.91088	1.88e-08	2.8e-07
	WBGene00021454	Y39F10A.3	-2.45997	0.0515615	1.12e-06	9.92e-06
	WBGene00045024	C43F9.11	-2.46046	-0.6247	0.002057	0.00671807
	WBGene00001944	his-70	-2.46432	3.89886	1.86e-14	1.26e-12
	WBGene00021673	Y48G1BM.8	-2.4653	1.05905	8.26e-10	1.81e-08
	WBGene00044332	clec-36	-2.46627	-0.120909	6.25e-05	0.000332842
	WBGene00194894	T05B4.14	-2.46674	2.92518	2.03e-18	2.84e-16
	WBGene00020380	T09B4.6	-2.4689	2.85129	1.39e-11	4.98e-10
	WBGene00195169	Y50D4A.6	-2.47025	1.67014	8.99e-11	2.57e-09
	WBGene00015084	B0244.9	-2.47046	4.29469	3.66e-20	6.86e-18
	WBGene00009509	F37D6.3	-2.47324	-0.266514	2.43e-07	2.6e-06
	WBGene00001937	his-63	-2.4734	-0.188251	2.06e-05	0.000127157
	WBGene00015335	acdh-6	-2.47484	2.24533	3.26e-06	2.52e-05
	WBGene00000082	adt-1	-2.48106	3.54446	6.69e-05	0.000353486
	WBGene00014703	C47A4.4	-2.48129	1.91399	4.07e-11	1.28e-09
	WBGene00007512	C10C6.3	-2.48286	3.01348	3.44e-14	2.2e-12
	WBGene00001878	his-4	-2.48351	-0.0913061	0.0001574	0.000735474
	WBGene00003104	mab-7	-2.48355	2.91061	1.56e-07	1.77e-06
	WBGene00022654	ZK105.3	-2.48425	1.33908	1.77e-09	3.54e-08
	WBGene00012322	W07A12.4	-2.49321	2.56132	4.07e-14	2.54e-12
	WBGene00013452	Y67A10A.3	-2.49396	2.80715	1.04e-11	3.85e-10
	WBGene00009926	noah-2	-2.49635	4.9155	1.82e-13	1.01e-11
	WBGene00010966	nduo-3	-2.49815	9.36042	1.95e-05	0.000121518
	WBGene00011472	T05C12.9	-2.49903	1.88096	1.93e-10	5.03e-09
	WBGene00010714	mam-3	-2.49961	1.4439	1.3e-06	1.14e-05
	WBGene00022630	fbxa-223	-2.49968	2.37862	5.6e-07	5.36e-06
	WBGene00017869	F28A10.1	-2.5047	1.36883	2.29e-07	2.49e-06
	WBGene00009271	glna-3	-2.5049	5.06273	2.13e-18	2.93e-16
	WBGene00009983	cut-2	-2.51103	5.74925	1.28e-05	8.34e-05
	WBGene00005012	F26F4.2	-2.51235	5.24351	3.67e-16	3.41e-14
	WBGene00044640	B0432.14	-2.51943	2.29973	3.22e-15	2.46e-13
	WBGene00001930	his-56	-2.52223	0.777462	7.44e-10	1.66e-08
	WBGene00012249	W04E12.4	-2.52297	3.24663	3.18e-13	1.68e-11
	WBGene00044158	Y53C12A.8	-2.52483	1.85324	1.36e-10	3.72e-09
	WBGene00018428	fbxa-183	-2.52533	2.50419	2.9e-11	9.52e-10
	WBGene00006950	wrt-4	-2.52565	4.48433	3.87e-06	2.94e-05
	WBGene00006650	tts-1	-2.52833	6.56957	2.48e-09	4.75e-08
	WBGene00008681	scrm-4	-2.52892	4.59765	1.63e-27	8.93e-25
	WBGene00011777	T14G10.8	-2.52939	3.74561	9.07e-09	1.47e-07
	WBGene00000603	col-14	-2.53451	6.40146	1.56e-06	1.34e-05
	WBGene00015545	C06G1.1	-2.53713	3.98136	1.65e-09	3.35e-08
	WBGene00022415	Y102A11A.5	-2.53751	2.49227	1.11e-06	9.85e-06
	WBGene00015597	fbxa-162	-2.5438	0.629588	1.94e-07	2.15e-06
	WBGene00044620	bus-4	-2.54469	2.52483	1.54e-07	1.76e-06
	WBGene00022725	ZK381.2	-2.54572	-1.44145	0.00603629	0.016515
	WBGene00001858	hil-7	-2.54837	-0.301194	7.57e-06	5.27e-05
	WBGene00011590	bus-19	-2.55491	3.01628	9.97e-09	1.6e-07
	WBGene00021587	clec-76	-2.55626	-0.300789	0.00380531	0.0112437
	WBGene00044724	R02E4.3	-2.5591	3.62441	6.64e-07	6.27e-06
	WBGene00001464	flp-21	-2.56014	2.23251	1.75e-08	2.63e-07
	WBGene00006464	bath-47	-2.56021	1.32365	0.0001977	0.000897434
	WBGene00010573	K04H4.2	-2.56356	-0.590718	0.00626767	0.0170717
	WBGene00001695	grd-6	-2.56777	3.99089	3.31e-06	2.55e-05
	WBGene00000625	col-48	-2.56803	5.42659	1.28e-06	1.12e-05
	WBGene00007632	C16C10.13	-2.56806	2.0358	6.6e-14	4.03e-12
	WBGene00008598	spin-3	-2.57129	3.77343	3.04e-06	2.37e-05
	WBGene00016304	fbxc-41	-2.58165	-1.1507	2.04e-05	0.000126297
	WBGene00000717	col-144	-2.58354	8.22992	1.75e-11	6.1e-10
	WBGene00008277	mltn-12	-2.58579	0.964299	6.39e-06	4.54e-05
	WBGene00007903	lgc-21	-2.5859	3.59327	2.96e-06	2.32e-05
	WBGene00012174	W01B6.8	-2.58675	1.56315	4.3e-12	1.77e-10
	WBGene00001670	gpa-8	-2.58711	-0.681923	6.5e-05	0.00034483
	WBGene00011079	R07B1.7	-2.58945	-1.12581	0.000854468	0.00316768
	WBGene00018591	npax-2	-2.59056	-0.593478	0.000770241	0.00290414
	WBGene00018502	F46F5.11	-2.59285	0.092508	9.75e-07	8.82e-06
	WBGene00235113	ZK105.12	-2.59392	-0.18587	2.95e-08	4.16e-07
	WBGene00015243	B0524.4	-2.59531	-0.0764096	0.00105519	0.00381147
	WBGene00008659	clec-151	-2.60144	4.5155	2.64e-23	8.07e-21
	WBGene00015997	C18H7.7	-2.60459	3.52385	5.71e-17	6.15e-15
	WBGene00022103	cdh-12	-2.60537	3.92717	1.16e-06	1.03e-05
	WBGene00022156	Y71G12B.18	-2.60551	2.15962	0.00178135	0.00594967
	WBGene00019191	H12I13.2	-2.60745	-0.7358	0.000596762	0.00232269
	WBGene00005446	srh-239	-2.61272	-2.08065	0.0041705	0.0121275
	WBGene00015012	bath-20	-2.61319	0.727439	1.71e-09	3.45e-08
	WBGene00014161	arrd-5	-2.61542	-1.05985	0.00791285	0.0207365
	WBGene00001071	dpy-9	-2.61953	4.34295	8.44e-20	1.49e-17
	WBGene00010543	K03H1.8	-2.61964	1.4896	1.1e-07	1.31e-06
	WBGene00023186	Y67D8B.3	-2.62073	0.019914	5.23e-07	5.04e-06
	WBGene00000748	col-175	-2.62363	6.22753	5.76e-07	5.5e-06
	WBGene00013648	Y105C5B.7	-2.62419	-1.36763	0.00104484	0.00378094
	WBGene00012070	T26H5.8	-2.62425	1.28943	1.54e-05	9.82e-05
	WBGene00009716	F44G4.7	-2.62626	-1.07023	0.00708838	0.0189313
	WBGene00000683	col-109	-2.6274	5.4531	1.66e-06	1.41e-05
	WBGene00015544	C06E8.5	-2.62998	3.13773	5.6e-06	4.06e-05
	WBGene00016780	C49G7.1	-2.63184	1.37556	4.25e-10	1e-08
	WBGene00005188	srg-31	-2.63503	1.81798	9.95e-05	0.000496201
	WBGene00015990	C18H2.3	-2.63551	1.46375	2.34e-07	2.52e-06
	WBGene00014245	ZK1307.2	-2.64082	0.874315	2.57e-05	0.000154116
	WBGene00018973	srz-20	-2.64406	-0.653757	0.00254713	0.00801992
	WBGene00001923	his-49	-2.64408	-0.198282	4.2e-08	5.67e-07
	WBGene00195051	T22D1.18	-2.64517	-1.08706	0.00150606	0.00515794
	WBGene00021266	Y22D7AR.14	-2.64538	-1.7197	0.00786632	0.0206316
	WBGene00016806	C50D2.2	-2.6456	0.753096	2.79e-07	2.94e-06
	WBGene00018134	F37A4.4	-2.65029	4.35403	8.97e-26	4.2e-23
	WBGene00016440	gipc-1	-2.65211	8.07926	1.68e-31	1.4e-28
	WBGene00044533	F41F3.8	-2.65274	0.738783	7.18e-07	6.73e-06
	WBGene00007210	agmo-1	-2.65314	3.13926	7.8e-07	7.23e-06
	WBGene00001605	gln-4	-2.65329	3.51233	1.01e-09	2.15e-08
	WBGene00138711	R07B1.13	-2.65395	2.62829	5.43e-07	5.21e-06
	WBGene00018468	tag-80	-2.65521	1.82517	4.97e-06	3.66e-05
	WBGene00002393	lpr-1	-2.66012	1.60088	1e-10	2.83e-09
	WBGene00013826	Y116F11B.10	-2.66168	2.21192	3.42e-08	4.73e-07
	WBGene00000615	col-38	-2.66168	6.98485	2.58e-07	2.74e-06
	WBGene00010345	F59F5.7	-2.66426	1.82472	0.000402276	0.00164708
	WBGene00012609	Y38F1A.7	-2.66594	2.22837	2.82e-09	5.3e-08
	WBGene00018730	F53A9.7	-2.66826	4.02874	4.81e-11	1.48e-09
	WBGene00001901	his-27	-2.67025	-0.233145	3.91e-08	5.34e-07
	WBGene00000684	col-110	-2.67075	4.49258	8.47e-10	1.85e-08
	WBGene00007174	mboa-1	-2.67248	1.461	2.14e-10	5.53e-09
	WBGene00077782	T26H10.2	-2.67629	0.187527	2.2e-09	4.28e-08
	WBGene00001884	his-10	-2.67804	2.29186	2.61e-09	4.94e-08
	WBGene00021389	Y38A10A.2	-2.67929	2.63956	8.84e-08	1.09e-06
	WBGene00021873	clec-82	-2.68	3.30433	1.79e-07	2e-06
	WBGene00011294	R102.7	-2.68818	0.933875	3.22e-10	7.91e-09
	WBGene00008994	F21A3.4	-2.68923	2.11193	6.32e-14	3.87e-12
	WBGene00001892	his-18	-2.69401	0.75969	6.18e-11	1.86e-09
	WBGene00015014	bath-24	-2.69467	2.50714	9.12e-19	1.37e-16
	WBGene00000062	acr-23	-2.69528	0.332226	0.000223456	0.00100093
	WBGene00021850	Y54F10AM.6	-2.69927	3.21012	5.91e-11	1.78e-09
	WBGene00007999	tag-297	-2.70046	5.42619	6.91e-07	6.51e-06
	WBGene00006614	trp-1	-2.70234	1.55775	8.38e-08	1.04e-06
	WBGene00019568	K09D9.11	-2.70242	1.96696	6.16e-09	1.06e-07
	WBGene00000649	col-73	-2.7027	7.86318	1.54e-06	1.33e-05
	WBGene00019995	R10F2.4	-2.70942	-1.22273	0.00821171	0.0213894
	WBGene00014094	ZK829.3	-2.70995	0.237291	5.87e-07	5.6e-06
	WBGene00001888	his-14	-2.71001	2.30477	6.95e-09	1.17e-07
	WBGene00016351	C33F10.1	-2.71289	6.67067	5.91e-24	2.04e-21
	WBGene00001919	his-45	-2.71861	0.257141	7.08e-11	2.09e-09
	WBGene00044250	F56G4.7	-2.72318	1.1485	5.14e-07	4.96e-06
	WBGene00005703	sru-40	-2.72937	-0.858145	0.00113071	0.00404659
	WBGene00008905	F17B5.1	-2.73014	3.01764	5.4e-07	5.19e-06
	WBGene00004133	abu-13	-2.73057	3.45869	1.99e-06	1.65e-05
	WBGene00006952	wrt-6	-2.73347	4.40704	5.51e-06	4e-05
	WBGene00018297	F41F3.3	-2.73609	7.77847	1.17e-08	1.85e-07
	WBGene00019184	H10E21.4	-2.7384	4.58368	1.55e-07	1.77e-06
	WBGene00015199	B0454.8	-2.73861	0.467565	0.00365363	0.0108626
	WBGene00014728	E03A3.1	-2.7387	0.591746	2.16e-06	1.77e-05
	WBGene00007823	C30H6.5	-2.73916	2.7732	2.74e-06	2.17e-05
	WBGene00020989	W03D8.8	-2.7406	2.9964	8.42e-12	3.15e-10
	WBGene00014184	ZK1025.4	-2.74563	-0.67947	0.00820542	0.0213835
	WBGene00003884	osm-3	-2.74627	0.794557	8.71e-07	7.98e-06
	WBGene00017035	D1065.3	-2.75995	0.997547	2.58e-09	4.9e-08
	WBGene00016429	C35A11.2	-2.76022	1.25752	7.99e-16	6.87e-14
	WBGene00001458	flp-15	-2.76119	4.36864	2.71e-20	5.19e-18
	WBGene00000749	col-176	-2.76503	3.53943	1.7e-08	2.57e-07
	WBGene00001119	dyf-3	-2.76617	1.72557	2.26e-14	1.49e-12
	WBGene00001391	far-7	-2.76666	2.71091	8.28e-15	5.96e-13
	WBGene00008448	E01G4.6	-2.76975	6.76445	1.11e-05	7.35e-05
	WBGene00020642	T20H9.6	-2.77266	0.714859	0.000106651	0.000527453
	WBGene00009108	F25D1.3	-2.77358	0.317766	4.64e-05	0.00025634
	WBGene00015645	lips-7	-2.7753	2.40526	2.6e-07	2.76e-06
	WBGene00044247	F36H2.4	-2.77614	0.468553	3.1e-07	3.23e-06
	WBGene00011836	mam-4	-2.77742	1.26149	0.000392128	0.00161134
	WBGene00007320	C05B5.2	-2.78014	5.37015	2.84e-19	4.66e-17
	WBGene00004998	spp-13	-2.78247	2.62735	6.46e-09	1.1e-07
	WBGene00001929	his-55	-2.78585	0.290657	4.62e-10	1.09e-08
	WBGene00000704	col-130	-2.78594	6.26104	1.19e-07	1.4e-06
	WBGene00018572	lin-42	-2.78926	5.23199	1.86e-08	2.77e-07
	WBGene00012939	Y47D3B.1	-2.79182	1.33634	0.00724747	0.0192844
	WBGene00018487	F46C8.8	-2.79302	3.36681	8.19e-08	1.02e-06
	WBGene00011018	R05A10.1	-2.79309	-1.32773	0.000416515	0.00169709
	WBGene00000645	col-69	-2.79893	-1.27895	0.00394415	0.0115674
	WBGene00003750	nlp-12	-2.79915	4.72969	3.71e-18	4.88e-16
	WBGene00013496	Y70D2A.1	-2.80512	1.27853	1.91e-05	0.000119389
	WBGene00000663	col-88	-2.8067	6.72535	1.59e-06	1.35e-05
	WBGene00008092	gmeb-3	-2.80931	0.132265	4.21e-06	3.17e-05
	WBGene00009471	F36D3.5	-2.81307	2.92294	7.99e-22	1.9e-19
	WBGene00002282	let-4	-2.81333	2.30542	8.06e-11	2.34e-09
	WBGene00011973	T23G11.10	-2.82155	1.14435	2.52e-13	1.36e-11
	WBGene00012679	Y39B6A.18	-2.82195	2.34252	1.54e-08	2.36e-07
	WBGene00000639	col-63	-2.82498	6.70935	2e-07	2.2e-06
	WBGene00020881	T28A11.19	-2.82574	0.815203	2e-06	1.66e-05
	WBGene00045122	F22B3.10	-2.82679	-1.4323	0.000118554	0.000576822
	WBGene00001074	dpy-13	-2.82811	7.33404	2.21e-07	2.41e-06
	WBGene00001920	his-46	-2.82952	0.805542	1.15e-11	4.18e-10
	WBGene00019908	R05H11.2	-2.83031	-0.249112	0.000960727	0.00350889
	WBGene00019148	H03E18.1	-2.83285	4.03318	6.9e-09	1.16e-07
	WBGene00021875	Y54G2A.10	-2.83425	2.60223	5.61e-15	4.13e-13
	WBGene00050880	F32H2.12	-2.83765	-0.306073	4.06e-07	4.06e-06
	WBGene00008383	D1081.5	-2.83859	3.87431	2.09e-17	2.36e-15
	WBGene00015765	C14C11.1	-2.83861	4.99404	3.3e-28	1.95e-25
	WBGene00022589	ZC317.6	-2.83891	4.58141	5.64e-28	3.21e-25
	WBGene00013069	Y51A2B.5	-2.83897	2.15673	6.25e-16	5.46e-14
	WBGene00004041	plg-1	-2.84229	-0.262694	2.42e-06	1.95e-05
	WBGene00001500	ftn-1	-2.84405	3.20103	1.6e-13	9.02e-12
	WBGene00018505	F46F5.14	-2.85332	-0.255394	0.000309201	0.00131822
	WBGene00019855	R03H10.2	-2.85549	1.73298	7.63e-10	1.69e-08
	WBGene00012196	bath-35	-2.85583	1.43062	4.13e-12	1.72e-10
	WBGene00020325	bath-46	-2.85797	-0.326022	3.38e-06	2.6e-05
	WBGene00016064	acd-1	-2.86196	2.30523	2.66e-08	3.8e-07
	WBGene00011530	T06D8.10	-2.86234	3.83915	3.15e-06	2.45e-05
	WBGene00006366	sym-1	-2.86618	4.81994	1.49e-13	8.45e-12
	WBGene00000599	col-10	-2.86839	8.22898	4.35e-12	1.79e-10
	WBGene00008496	F01D5.6	-2.86866	2.36566	4.21e-06	3.17e-05
	WBGene00008556	F07D3.3	-2.87562	1.45521	1.12e-08	1.77e-07
	WBGene00044783	T26H5.10	-2.88476	1.74325	0.000117906	0.000574022
	WBGene00018969	F56D3.1	-2.88581	4.36997	1.56e-08	2.39e-07
	WBGene00006057	sss-2	-2.88598	5.68739	1.08e-22	3.18e-20
	WBGene00009724	F45D3.4	-2.88711	6.17914	4.11e-13	2.12e-11
	WBGene00013673	Y105E8A.13	-2.8963	1.87228	1.2e-13	7.01e-12
	WBGene00018737	F53B1.4	-2.89792	3.80115	1.25e-07	1.47e-06
	WBGene00021095	mlt-8	-2.89957	4.93462	5.89e-09	1.02e-07
	WBGene00015593	C08E3.1	-2.9004	1.42879	9.06e-07	8.25e-06
	WBGene00017577	F18F11.4	-2.9005	0.899498	1.7e-06	1.44e-05
	WBGene00001877	his-3	-2.90293	1.7194	7.73e-10	1.71e-08
	WBGene00013089	Y51B9A.7	-2.90538	0.253254	6.04e-13	3.01e-11
	WBGene00001070	dpy-8	-2.90819	4.5175	6.93e-18	8.76e-16
	WBGene00021886	Y54G2A.21	-2.91096	2.85197	3.4e-10	8.28e-09
	WBGene00001710	grl-1	-2.91518	0.669748	0.000430248	0.00174411
	WBGene00016805	C50D2.1	-2.91647	2.18857	4.59e-11	1.43e-09
	WBGene00021447	Y39A3CR.8	-2.92268	-0.412562	3.14e-06	2.44e-05
	WBGene00045411	C25F9.11	-2.9251	3.4081	5.5e-08	7.17e-07
	WBGene00015988	C18H2.1	-2.92607	3.16886	2.85e-18	3.87e-16
	WBGene00004232	ptr-18	-2.92838	3.89578	6e-09	1.03e-07
	WBGene00012379	Y1A5A.1	-2.9284	3.87951	2.7e-13	1.46e-11
	WBGene00007804	C29F3.3	-2.93005	0.603596	3.36e-06	2.59e-05
	WBGene00011023	R05A10.6	-2.93376	0.241856	3.81e-05	0.000216753
	WBGene00018803	fbxa-24	-2.93788	2.83038	5e-18	6.42e-16
	WBGene00018537	F47B7.6	-2.93823	0.183855	3.24e-08	4.54e-07
	WBGene00011796	T16G1.2	-2.93981	1.93467	2.18e-08	3.19e-07
	WBGene00007481	C09F9.4	-2.94327	0.337048	4.5e-06	3.36e-05
	WBGene00021885	Y54G2A.20	-2.94632	-1.20491	0.000154281	0.000723447
	WBGene00044109	K02E11.10	-2.94678	4.48281	6.94e-07	6.53e-06
	WBGene00011585	clec-16	-2.95357	-1.88822	0.00133077	0.00465272
	WBGene00004120	pqn-32	-2.9542	4.07777	1.3e-07	1.51e-06
	WBGene00000655	col-79	-2.96153	3.89314	1.75e-09	3.51e-08
	WBGene00009133	bed-3	-2.96206	2.51629	5e-08	6.58e-07
	WBGene00008732	F13B12.4	-2.96831	0.0644123	4.3e-05	0.000239884
	WBGene00011075	R07A4.4	-2.97024	0.203041	0.00487959	0.0138134
	WBGene00003548	nas-30	-2.97032	2.23105	2.43e-07	2.6e-06
	WBGene00008128	srab-12	-2.97512	-1.47011	0.00081832	0.00305431
	WBGene00013180	cutl-10	-2.97731	1.70621	1.65e-11	5.82e-10
	WBGene00014814	R03D7.3	-2.98078	-1.36244	8.13e-06	5.61e-05
	WBGene00001891	his-17	-2.98203	-0.0340876	3.95e-07	3.95e-06
	WBGene00000402	cdh-10	-2.98788	2.94876	3.68e-07	3.72e-06
	WBGene00008150	mam-2	-2.99347	2.52769	1.8e-06	1.51e-05
	WBGene00008477	clec-17	-2.99443	-0.419449	6.12e-05	0.000326286
	WBGene00008605	mlt-9	-2.99809	4.38841	2.18e-09	4.24e-08
	WBGene00022845	ZK1055.4	-3.00867	-0.0685596	4.65e-05	0.000256701
	WBGene00008851	F15B9.8	-3.00985	4.21618	3.1e-10	7.66e-09
	WBGene00020326	math-38	-3.00989	1.97321	2.77e-09	5.21e-08
	WBGene00022680	ZK180.6	-3.01461	5.4126	2.09e-06	1.72e-05
	WBGene00006620	svh-1	-3.01995	1.64026	7.78e-11	2.27e-09
	WBGene00016259	C30F8.3	-3.02087	2.42274	1.31e-05	8.51e-05
	WBGene00014160	ZK938.3	-3.02125	-0.88827	0.000355783	0.00148231
	WBGene00022665	ZK154.1	-3.02614	3.52342	1.59e-13	9.01e-12
	WBGene00002142	inx-20	-3.03154	-0.0729289	3.49e-05	0.000201247
	WBGene00012429	Y11D7A.5	-3.03484	2.53709	6.98e-11	2.06e-09
	WBGene00050875	bah-1	-3.03821	1.40012	1.74e-06	1.46e-05
	WBGene00009782	F46C5.7	-3.04533	1.54964	1.64e-14	1.13e-12
	WBGene00007916	C34C6.3	-3.05537	2.16005	1.84e-07	2.05e-06
	WBGene00020040	R12E2.15	-3.05681	5.01611	6.07e-10	1.38e-08
	WBGene00018418	F44E2.4	-3.06073	4.66164	1.04e-09	2.23e-08
	WBGene00001690	grd-1	-3.06363	2.73528	1.42e-09	2.94e-08
	WBGene00020033	R12E2.7	-3.06403	5.6125	4.49e-09	8.01e-08
	WBGene00021213	Y18H1A.9	-3.06417	2.21771	4.24e-07	4.22e-06
	WBGene00020728	T23E1.1	-3.06491	-0.0281794	0.00108963	0.00391818
	WBGene00000755	col-182	-3.06496	2.47514	8.09e-07	7.47e-06
	WBGene00012791	Y43D4A.5	-3.06531	1.97345	2.43e-06	1.96e-05
	WBGene00045068	C08F11.16	-3.0673	-1.60651	0.00968139	0.0245584
	WBGene00004224	ptr-10	-3.0766	1.71448	1.57e-07	1.79e-06
	WBGene00044476	F56D6.14	-3.08289	1.41472	5.15e-12	2.08e-10
	WBGene00012255	lpr-6	-3.08399	3.22235	3.93e-12	1.64e-10
	WBGene00000702	col-128	-3.08745	1.50869	1.45e-10	3.93e-09
	WBGene00022040	Y65B4BR.1	-3.09093	2.34844	9.27e-05	0.000466687
	WBGene00021574	Y45G12C.11	-3.09424	-1.66681	0.00272503	0.00847545
	WBGene00014902	Y49E10.5	-3.09613	-0.864321	0.00223023	0.00718504
	WBGene00013116	Y51H4A.22	-3.10052	1.12011	4.03e-13	2.08e-11
	WBGene00016639	C44B12.6	-3.10053	0.639225	2.43e-10	6.14e-09
	WBGene00014183	ZK1025.3	-3.10059	3.23321	6.24e-09	1.07e-07
	WBGene00015019	B0205.4	-3.10101	-0.388141	0.00443355	0.0127526
	WBGene00004127	abu-12	-3.10428	3.40772	1.06e-06	9.5e-06
	WBGene00016761	tkr-2	-3.10701	-0.508527	7.93e-09	1.31e-07
	WBGene00001935	his-61	-3.10995	1.43911	6.31e-13	3.13e-11
	WBGene00001924	his-50	-3.11114	0.0238933	9.87e-11	2.8e-09
	WBGene00011744	T13F2.4	-3.11405	-0.629163	0.00165697	0.00559328
	WBGene00014185	ZK1025.5	-3.11492	-2.27088	0.00458323	0.013112
	WBGene00006947	wrt-1	-3.11656	3.65797	8.42e-15	6.03e-13
	WBGene00017716	F22F4.1	-3.11801	2.86544	1.87e-11	6.47e-10
	WBGene00008712	F11E6.9	-3.12321	0.553149	3.01e-07	3.15e-06
	WBGene00021023	W04B5.6	-3.13406	-1.55682	1.26e-05	8.18e-05
	WBGene00255594	Y48G1BL.8	-3.13443	1.22221	2.96e-19	4.8e-17
	WBGene00022679	ZK180.5	-3.13505	7.1289	8.81e-08	1.09e-06
	WBGene00021606	Y46H3C.6	-3.13581	0.825499	3.15e-06	2.45e-05
	WBGene00007552	C13C12.2	-3.13748	1.71541	2.22e-05	0.00013552
	WBGene00012564	fbxa-107	-3.1395	3.93244	5.72e-23	1.72e-20
	WBGene00000689	col-115	-3.14283	2.78638	3.72e-07	3.76e-06
	WBGene00000681	col-107	-3.14299	7.72097	7.55e-09	1.26e-07
	WBGene00011107	R07E3.6	-3.14474	3.00461	1.62e-06	1.38e-05
	WBGene00021625	Y47D7A.13	-3.14513	7.57749	1.29e-07	1.5e-06
	WBGene00000746	col-173	-3.15069	3.36511	9.71e-10	2.08e-08
	WBGene00022038	Y65B4BL.6	-3.15698	3.78555	7.87e-10	1.73e-08
	WBGene00001902	his-28	-3.1589	0.125486	7e-11	2.07e-09
	WBGene00018256	cutl-28	-3.15903	1.45611	1.62e-06	1.37e-05
	WBGene00011078	R07B1.6	-3.16061	-1.10859	0.00986528	0.0249334
	WBGene00014805	K08H10.5	-3.16086	1.18239	2.54e-16	2.45e-14
	WBGene00019190	H12I13.1	-3.16647	-0.0630778	2.49e-06	2e-05
	WBGene00001724	grl-15	-3.18436	3.03147	8.79e-12	3.28e-10
	WBGene00010125	dod-22	-3.18625	4.65462	9.99e-21	1.99e-18
	WBGene00022243	Y73B6BL.22	-3.19002	-0.167252	6.93e-11	2.05e-09
	WBGene00044220	Y102A5C.35	-3.19122	0.321586	2.8e-08	3.98e-07
	WBGene00011077	R07B1.5	-3.19312	-0.0308434	0.00587763	0.016167
	WBGene00016962	C56C10.4	-3.19342	1.361	3.56e-05	0.000204321
	WBGene00001067	dpy-5	-3.19515	7.43191	1.07e-09	2.28e-08
	WBGene00045050	ZC15.10	-3.19695	0.58891	7.74e-11	2.26e-09
	WBGene00012195	bath-34	-3.19909	1.89557	4.59e-18	5.94e-16
	WBGene00012032	T26C5.2	-3.20057	2.83507	1.7e-11	5.93e-10
	WBGene00006616	trp-4	-3.20542	0.750474	0.000351742	0.00146851
	WBGene00016063	delm-2	-3.20597	-0.0290648	0.000505803	0.00201296
	WBGene00016329	osr-1	-3.20902	1.61146	1.08e-06	9.7e-06
	WBGene00011594	T07G12.3	-3.22382	1.79326	0.00028213	0.00122014
	WBGene00219611	linc-123	-3.22668	-1.2008	0.000216515	0.000973124
	WBGene00007264	C02F4.4	-3.22842	1.99807	4.18e-12	1.73e-10
	WBGene00044462	C44B12.9	-3.23535	-1.88933	0.000207578	0.000937992
	WBGene00019290	K02A2.5	-3.23936	-0.832853	4.97e-06	3.66e-05
	WBGene00020560	T19C3.2	-3.24909	4.50061	1.69e-08	2.55e-07
	WBGene00009355	F33A8.7	-3.25001	2.59163	4.21e-08	5.69e-07
	WBGene00022816	fbn-1	-3.25165	4.32515	8.26e-07	7.61e-06
	WBGene00020194	T03G6.1	-3.25412	2.83625	1.14e-07	1.36e-06
	WBGene00019154	glf-1	-3.26034	3.60955	9.64e-08	1.18e-06
	WBGene00005832	srw-85	-3.26591	-1.10925	0.00495786	0.0139976
	WBGene00010760	K10H10.4	-3.26784	2.84904	1.41e-08	2.17e-07
	WBGene00015605	C08E3.13	-3.27608	3.51482	1.72e-10	4.57e-09
	WBGene00021700	Y48G9A.6	-3.27932	-0.619057	2.61e-08	3.73e-07
	WBGene00013450	oac-56	-3.28676	0.592366	4.68e-11	1.45e-09
	WBGene00010033	F54B11.10	-3.29544	-0.898089	0.000939666	0.00344069
	WBGene00011130	zip-6	-3.29702	-1.72601	0.00664405	0.0179403
	WBGene00020039	R12E2.14	-3.30455	4.71209	6.88e-10	1.55e-08
	WBGene00007376	C06C3.5	-3.30861	2.55257	3.55e-21	7.63e-19
	WBGene00044623	bus-8	-3.31921	3.61748	8.64e-10	1.89e-08
	WBGene00001079	dpy-20	-3.32315	1.68522	3.71e-11	1.18e-09
	WBGene00012921	Y46G5A.36	-3.33919	0.224219	6.44e-08	8.23e-07
	WBGene00012635	Y38H8A.1	-3.33942	1.50427	2.81e-10	6.98e-09
	WBGene00016185	C28F5.4	-3.34309	0.352381	2.1e-10	5.45e-09
	WBGene00001064	dpy-2	-3.34614	4.03575	7.35e-18	9.22e-16
	WBGene00009230	oac-18	-3.34696	-1.28827	1.62e-06	1.38e-05
	WBGene00021072	W07B8.4	-3.3578	-1.72026	0.000331073	0.00139429
	WBGene00017545	F18A1.1	-3.3592	1.25828	6.06e-08	7.84e-07
	WBGene00001879	his-5	-3.36307	1.4545	1.18e-10	3.28e-09
	WBGene00005833	srw-86	-3.36665	2.37869	2.33e-11	7.88e-10
	WBGene00000685	col-111	-3.37202	4.80013	7.61e-17	7.86e-15
	WBGene00022688	math-47	-3.37655	1.03293	1.65e-10	4.42e-09
	WBGene00007530	C11H1.5	-3.37883	1.35111	3.62e-11	1.16e-09
	WBGene00014672	C08F11.6	-3.38322	4.09588	9.21e-31	6.98e-28
	WBGene00000252	bli-2	-3.38548	5.52323	6.42e-09	1.1e-07
	WBGene00010673	K08E7.5	-3.39165	2.32032	2.26e-05	0.000137212
	WBGene00012648	Y39A1A.9	-3.39508	2.62683	3.77e-09	6.85e-08
	WBGene00044662	F26G1.9	-3.40841	-0.146839	1.36e-05	8.81e-05
	WBGene00018573	oac-30	-3.4086	1.3291	0.00339348	0.010192
	WBGene00010092	F55C5.2	-3.40956	5.24147	2.11e-21	4.66e-19
	WBGene00000745	col-172	-3.41221	4.41857	2.31e-08	3.35e-07
	WBGene00001714	grl-5	-3.42141	3.82442	1.43e-06	1.23e-05
	WBGene00009908	F49H6.5	-3.42187	1.98423	2.26e-05	0.000137506
	WBGene00002285	let-7	-3.42477	-0.629459	1.71e-06	1.45e-05
	WBGene00219592	linc-84	-3.42624	0.206642	0.000458204	0.00184662
	WBGene00000665	col-90	-3.43552	4.70669	2.75e-12	1.19e-10
	WBGene00012346	W08G11.1	-3.44097	1.62322	2.25e-08	3.28e-07
	WBGene00000251	bli-1	-3.44501	4.59896	2.37e-07	2.55e-06
	WBGene00015841	skpo-2	-3.45496	2.61751	1.63e-07	1.85e-06
	WBGene00015781	C14F11.6	-3.45547	2.89933	6.65e-11	1.99e-09
	WBGene00001933	his-59	-3.45846	1.51188	2.07e-18	2.86e-16
	WBGene00016422	noah-1	-3.46009	5.35332	6.63e-11	1.98e-09
	WBGene00013031	Y49E10.7	-3.4689	-0.126767	2.61e-06	2.09e-05
	WBGene00004398	rol-8	-3.474	5.76043	5.53e-10	1.27e-08
	WBGene00020554	T19A5.3	-3.48877	3.89656	5.7e-08	7.43e-07
	WBGene00021581	clec-70	-3.49027	0.402494	0.00217262	0.00702789
	WBGene00013852	hhat-1	-3.49666	3.01323	3.91e-10	9.36e-09
	WBGene00021566	Y45G12C.3	-3.49912	0.365852	3.97e-10	9.46e-09
	WBGene00009345	F32H2.8	-3.50554	-1.022	0.000652201	0.00250477
	WBGene00015300	C01F1.5	-3.50809	1.56854	1.17e-05	7.66e-05
	WBGene00006948	wrt-2	-3.50941	2.47995	8e-06	5.54e-05
	WBGene00007479	C09F9.2	-3.51165	3.6385	9.84e-08	1.2e-06
	WBGene00000641	col-65	-3.51491	5.68484	2.01e-09	3.94e-08
	WBGene00011952	T23F6.5	-3.5151	1.1602	3.5e-05	0.000201714
	WBGene00013173	Y53F4B.27	-3.51986	2.98085	4.32e-07	4.28e-06
	WBGene00000606	col-17	-3.52916	6.22304	7.73e-11	2.26e-09
	WBGene00016132	C26B9.2	-3.53295	-0.282484	0.000455103	0.00183552
	WBGene00010267	lips-9	-3.53502	2.26003	3.52e-08	4.85e-07
	WBGene00015523	ztf-30	-3.5374	-0.364774	5.56e-05	0.000300282
	WBGene00005016	sqt-1	-3.53751	5.70917	7.1e-11	2.09e-09
	WBGene00020774	T24E12.5	-3.54629	1.5799	1.8e-09	3.58e-08
	WBGene00009371	F33H2.8	-3.54671	-0.0402839	0.000310788	0.00132357
	WBGene00007177	oac-1	-3.55182	0.579993	7.57e-05	0.000391767
	WBGene00220261	ZC434.10	-3.55374	0.135159	2.34e-07	2.52e-06
	WBGene00005616	srj-29	-3.55813	-1.5701	0.00206309	0.00673518
	WBGene00005018	sqt-3	-3.55911	7.35803	7.44e-10	1.66e-08
	WBGene00009261	F30A10.2	-3.56704	1.94139	1.68e-09	3.4e-08
	WBGene00004219	ptr-4	-3.56907	3.87094	9.1e-09	1.47e-07
	WBGene00012256	lpr-5	-3.58366	3.93325	4.8e-11	1.48e-09
	WBGene00018914	F56A4.6	-3.60419	-1.57093	0.00102805	0.00373206
	WBGene00001127	dyf-11	-3.60886	-0.505882	3.79e-05	0.00021578
	WBGene00018912	F56A4.4	-3.62363	0.467456	4.71e-10	1.1e-08
	WBGene00009806	F47B8.5	-3.62699	0.813605	2.28e-08	3.32e-07
	WBGene00000705	col-131	-3.64258	4.39723	2.34e-11	7.9e-10
	WBGene00003525	nas-6	-3.65773	-1.80654	0.000121624	0.000589238
	WBGene00001942	his-68	-3.66139	2.20463	2.59e-22	7.1e-20
	WBGene00012261	lpr-3	-3.66188	4.19152	5.14e-08	6.74e-07
	WBGene00007996	C38C6.3	-3.66432	0.167839	2.3e-08	3.34e-07
	WBGene00001723	grl-14	-3.66491	-0.800281	1.35e-07	1.56e-06
	WBGene00000399	cdh-7	-3.68354	2.55529	3.08e-14	1.99e-12
	WBGene00044059	T27C5.12	-3.69181	-2.20289	0.00158153	0.00537707
	WBGene00017307	F09F9.2	-3.69334	2.59728	7.48e-07	6.96e-06
	WBGene00000623	col-46	-3.71392	0.275034	9.35e-07	8.49e-06
	WBGene00019545	K09B3.1	-3.71709	-0.088229	3.95e-05	0.000223349
	WBGene00016017	C23G10.11	-3.72105	-0.0799701	9.49e-11	2.7e-09
	WBGene00019931	R07C12.1	-3.73516	-0.796645	5.55e-07	5.31e-06
	WBGene00022033	Y65B4BL.1	-3.74623	3.92907	4.84e-09	8.53e-08
	WBGene00013891	ZC434.3	-3.75695	2.25473	5.59e-12	2.2e-10
	WBGene00000928	dao-2	-3.76388	5.55797	8.29e-13	4.04e-11
	WBGene00007560	C14A4.9	-3.76979	1.47386	2.18e-06	1.78e-05
	WBGene00010584	K05C4.8	-3.77978	-0.970748	4.01e-06	3.04e-05
	WBGene00008433	44257	-3.78314	2.88606	1.51e-12	6.9e-11
	WBGene00017068	D2092.8	-3.78964	2.96244	8.07e-11	2.34e-09
	WBGene00014188	ZK1025.8	-3.79642	1.54169	1.32e-08	2.06e-07
	WBGene00022024	Y64H9A.2	-3.79905	1.11325	7.51e-06	5.24e-05
	WBGene00011024	R05A10.7	-3.80848	-0.576842	3.2e-10	7.88e-09
	WBGene00019866	R04B3.1	-3.81906	-1.48086	0.000579299	0.00226524
	WBGene00044258	Y57G11C.51	-3.83465	2.90366	1.98e-25	8.81e-23
	WBGene00017998	F33D4.6	-3.83689	4.64846	1.92e-07	2.13e-06
	WBGene00017991	clec-180	-3.85253	4.32928	3.94e-12	1.64e-10
	WBGene00001716	grl-7	-3.85653	4.3088	1.65e-08	2.5e-07
	WBGene00043068	F32E10.9	-3.86044	3.08418	7.02e-42	1.12e-38
	WBGene00235090	C38D9.13	-3.86276	1.88079	2e-13	1.09e-11
	WBGene00044617	bus-1	-3.86728	2.11991	1.76e-05	0.000110699
	WBGene00014182	ZK1025.2	-3.8716	1.64281	7.75e-09	1.29e-07
	WBGene00005017	sqt-2	-3.87287	5.90471	3.18e-11	1.03e-09
	WBGene00019285	cbn-1	-3.87423	1.38637	8.39e-11	2.41e-09
	WBGene00001072	dpy-10	-3.8851	3.91814	1.34e-13	7.75e-12
	WBGene00009615	oac-25	-3.89496	-1.87465	0.00851824	0.0220364
	WBGene00017018	D1014.5	-3.89895	2.29697	6.03e-11	1.82e-09
	WBGene00010209	fbxa-191	-3.90405	1.83702	1.03e-14	7.31e-13
	WBGene00004397	rol-6	-3.90597	5.58785	2.05e-11	7.06e-10
	WBGene00003909	pag-3	-3.91722	-0.810454	4.91e-08	6.47e-07
	WBGene00000631	col-54	-3.91906	1.3653	3.09e-12	1.33e-10
	WBGene00010127	F55G11.7	-3.92997	-1.10416	0.000526882	0.00208642
	WBGene00009094	F23H12.5	-3.93941	3.24121	1.18e-11	4.3e-10
	WBGene00050939	C05G5.7	-3.94607	-1.54077	1.35e-08	2.1e-07
	WBGene00022627	ZC513.2	-3.95867	-0.504218	2.17e-05	0.000132868
	WBGene00019306	K02E7.1	-3.95903	-0.9847	0.00471637	0.0134253
	WBGene00015993	C18H7.1	-3.9683	-0.293181	0.000356768	0.00148482
	WBGene00015720	C13A2.3	-3.97055	-1.58596	9.71e-05	0.00048528
	WBGene00019272	H42K12.3	-3.97166	4.04652	7.51e-08	9.44e-07
	WBGene00022854	cin-4	-3.97512	3.33003	2.79e-27	1.48e-24
	WBGene00001934	his-60	-3.98063	2.93145	2.42e-23	7.55e-21
	WBGene00009836	fbxa-185	-4.00057	-0.51499	2.19e-08	3.21e-07
	WBGene00010212	fbxa-192	-4.00976	3.09707	6.24e-31	4.97e-28
	WBGene00011548	T06G6.6	-4.01399	2.7855	2.52e-11	8.46e-10
	WBGene00003057	lon-3	-4.02488	4.71046	4.79e-10	1.12e-08
	WBGene00017020	D1014.7	-4.04113	1.69344	1.39e-10	3.8e-09
	WBGene00011677	cyp-13A1	-4.04626	-1.48263	0.000162214	0.000754204
	WBGene00044382	Y14H12A.2	-4.07317	-0.523542	1.25e-07	1.47e-06
	WBGene00003888	osm-8	-4.08371	0.736751	0.00147977	0.00508651
	WBGene00007656	C17H1.3	-4.10627	-1.39209	0.000315276	0.00133915
	WBGene00011328	T01D3.3	-4.14327	3.24826	2.05e-12	9.1e-11
	WBGene00019520	K08B12.1	-4.14687	2.67648	5.19e-09	9.1e-08
	WBGene00010285	F58H1.2	-4.15104	2.2849	2.87e-08	4.06e-07
	WBGene00022838	ZK993.2	-4.15992	-1.96068	0.000142727	0.000676443
	WBGene00019189	H11L12.1	-4.1619	2.69713	1.18e-17	1.41e-15
	WBGene00007454	C08F11.7	-4.16398	3.54436	1.81e-23	5.76e-21
	WBGene00004264	qua-1	-4.17487	5.50155	1.27e-08	1.98e-07
	WBGene00020882	T28A11.20	-4.17826	-2.05551	1.09e-06	9.72e-06
	WBGene00021222	irld-53	-4.20461	3.64941	2e-43	3.98e-40
	WBGene00016551	C40A11.8	-4.20619	1.2617	4.39e-14	2.73e-12
	WBGene00012186	mlt-11	-4.2107	5.50014	4.96e-07	4.82e-06
	WBGene00220190	Y65B4BM.2	-4.22964	-0.425132	5.32e-10	1.23e-08
	WBGene00006956	wrt-10	-4.28052	4.3542	8.61e-16	7.37e-14
	WBGene00011933	oac-47	-4.29098	-1.36351	0.000938893	0.00343901
	WBGene00015257	B0554.4	-4.31077	-0.347983	0.000760609	0.00287123
	WBGene00194916	F35D2.6	-4.3166	-1.88985	4.37e-05	0.000243303
	WBGene00235268	Y54G2A.76	-4.32715	1.10669	2.72e-06	2.16e-05
	WBGene00021496	Y40C5A.3	-4.33885	-0.980375	0.00842541	0.0218388
	WBGene00000618	col-41	-4.36283	3.99547	2.67e-12	1.16e-10
	WBGene00010295	fbxa-193	-4.37639	2.00002	9.75e-19	1.44e-16
	WBGene00010399	clec-13	-4.40183	-0.694492	7.9e-05	0.000407596
	WBGene00014046	clec-60	-4.4315	5.08704	2.07e-07	2.28e-06
	WBGene00006954	wrt-8	-4.44528	2.83888	3.63e-10	8.78e-09
	WBGene00016545	C40A11.2	-4.47415	0.498538	3.51e-12	1.49e-10
	WBGene00045415	Y43F8B.15	-4.47605	-0.871537	3.48e-07	3.56e-06
	WBGene00013820	Y116F11B.2	-4.50551	-0.851734	1.1e-11	4.05e-10
	WBGene00017069	D2096.1	-4.51892	4.66288	1.8e-33	1.79e-30
	WBGene00000624	col-47	-4.5276	-0.99344	0.00074471	0.00281789
	WBGene00000272	bro-1	-4.56801	-1.6285	7.42e-05	0.000385292
	WBGene00011584	clec-15	-4.57023	-0.547229	1.65e-05	0.000104573
	WBGene00007806	clec-230	-4.57171	2.31833	1.4e-08	2.16e-07
	WBGene00012456	Y17D7C.2	-4.57286	-0.624556	2.13e-06	1.75e-05
	WBGene00001069	dpy-7	-4.58422	4.47236	2.02e-19	3.39e-17
	WBGene00017469	F14F9.6	-4.61429	-1.64316	0.000862421	0.00319386
	WBGene00001691	grd-2	-4.64223	2.03316	3.75e-06	2.86e-05
	WBGene00018039	F35D2.1	-4.73157	-0.135436	0.000112772	0.000551789
	WBGene00012257	lpr-4	-4.7866	4.14334	2.21e-10	5.69e-09
	WBGene00008010	C38D9.2	-4.86124	4.24882	5.7e-33	5.34e-30
	WBGene00044754	Y119C1B.12	-5.00144	-2.00814	9.63e-05	0.000482042
	WBGene00021002	W03F9.4	-5.01833	1.34509	6.19e-06	4.42e-05
	WBGene00001065	dpy-3	-5.04008	3.37971	1.07e-10	3.01e-09
	WBGene00012540	Y37A1B.7	-5.07168	2.67975	5.5e-05	0.000298316
	WBGene00009778	F46C5.1	-5.15006	1.29666	9.03e-07	8.23e-06
	WBGene00220084	T23B12.14	-5.1657	-0.367363	4.34e-16	3.9e-14
	WBGene00008014	fbxa-172	-5.17055	-0.364419	5.54e-07	5.31e-06
	WBGene00010118	F55F3.4	-5.21478	0.19108	1.77e-08	2.66e-07
	WBGene00044043	Y46G5A.38	-5.22689	0.292233	1.28e-08	2.01e-07
	WBGene00018809	F54D10.8	-5.37404	0.276837	2.54e-07	2.7e-06
	WBGene00018917	irld-35	-5.3944	4.20013	1.17e-73	6.18e-70
	WBGene00044213	Y102A5C.36	-5.45336	3.0469	2.06e-38	2.52e-35
	WBGene00015456	C04G6.6	-5.48337	2.8544	2.36e-34	2.69e-31
	WBGene00008673	F11A5.5	-5.52025	-0.573024	9.89e-08	1.2e-06
	WBGene00165356	21ur-15630	-5.5936	-1.68585	4.4e-16	3.93e-14
	WBGene00010157	oac-34	-5.64	-1.00785	2.44e-05	0.000146835
	WBGene00007766	C27C7.1	-5.64514	5.61895	2.32e-42	4.1e-39
	WBGene00017496	srbc-15	-5.75133	1.97188	9.64e-42	1.39e-38
	WBGene00017205	F07C4.12	-5.75876	-1.39147	1.42e-06	1.23e-05
	WBGene00017019	D1014.6	-5.81396	2.14365	2.74e-06	2.17e-05
	WBGene00011435	T04D3.8	-6.05742	2.85438	3.53e-27	1.81e-24
	WBGene00011197	srw-145	-6.15233	-0.877669	3.18e-07	3.3e-06
	WBGene00013471	clec-242	-6.19278	-0.780808	4.94e-11	1.51e-09
	WBGene00219413	Y38F2AL.12	-6.2117	0.48068	5.05e-30	3.65e-27
	WBGene00044074	mltn-5	-6.25224	0.366902	1.95e-06	1.62e-05
	WBGene00009467	F36D1.8	-6.65958	-1.58928	0.000317926	0.00134928
	WBGene00015573	C07G1.7	-6.99518	3.41979	1.43e-29	9.89e-27
	WBGene00010989	R03D7.2	-7.15727	3.65495	2.69e-55	7.15e-52
	WBGene00010172	oac-36	-7.16027	-1.76939	1e-06	9.04e-06
	WBGene00050975	K02E11.11	-7.24512	-1.89843	0.000365473	0.00151432
	WBGene00008472	E03H4.4	-7.25339	-1.62297	0.000909059	0.00334435
	WBGene00044430	T23F4.5	-7.30489	-2.23401	5.11e-06	3.75e-05
	WBGene00009395	clec-64	-7.48124	-1.60376	5.11e-07	4.94e-06
	WBGene00015718	C13A2.1	-7.5777	-1.68065	5.86e-05	0.000314007
	WBGene00010168	F56H6.7	-7.76086	-2.45697	0.00109003	0.00391863
	WBGene00020700	T22F3.11	-7.82996	2.06237	3.52e-08	4.85e-07
	WBGene00009914	F49H6.13	-7.9429	-1.51587	2.37e-07	2.55e-06
	WBGene00017185	F07B7.1	-8.06236	2.07778	1.78e-61	5.67e-58
	WBGene00017186	F07B7.2	-8.16722	4.45021	1.36e-92	1.08e-88
	WBGene00021106	W09B7.1	-8.1793	2.1977	1.47e-62	5.84e-59
	WBGene00021107	W09B7.2	-8.25226	4.5182	1.52e-96	2.43e-92
	WBGene00007494	C09G9.3	-8.26725	-1.87337	3.29e-07	3.4e-06
	WBGene00005032	sra-6	-8.30653	-1.91196	3.52e-07	3.59e-06
	WBGene00021438	Y39A3B.3	-8.47844	-0.826095	0.00174257	0.00584223
	WBGene00018648	F49F1.8	-8.65256	-1.03707	2.91e-06	2.28e-05
	WBGene00013953	ZK262.8	-8.67644	-0.691639	3.56e-12	1.51e-10
	WBGene00000651	col-75	-8.70281	-1.41501	3.38e-05	0.000195838
	WBGene00011515	oac-42	-8.72687	-1.39599	1.11e-07	1.32e-06
	WBGene00017819	F26D11.2	-8.76442	-0.870776	1.01e-10	2.86e-09
	WBGene00001096	dsc-1	-8.76779	-1.46477	3.56e-09	6.55e-08
	WBGene00006171	str-120	-8.7986	-1.6034	6.7e-08	8.52e-07
	WBGene00015798	C15H9.2	-8.86425	-0.762588	8.42e-13	4.08e-11
	WBGene00008292	C54C8.4	-9.08845	-1.50038	2.88e-09	5.4e-08
	WBGene00044960	fbxa-173	-9.19816	-2.094	2.03e-07	2.23e-06
	WBGene00021176	Y9C9A.1	-9.23833	-1.52992	8.5e-09	1.39e-07
	WBGene00008044	C40H1.9	-9.51529	-1.14666	1.3e-10	3.56e-09
	WBGene00022843	ZK1055.2	-9.99255	-0.444108	1.88e-19	3.18e-17
	WBGene00006534	tba-8	-10.2679	-0.747916	1.89e-08	2.81e-07
	WBGene00013058	clec-247	-10.6233	-0.584139	5.73e-08	7.46e-07
	WBGene00014977	ZC15.4	-10.8421	0.173331	1.52e-20	2.98e-18
	WBGene00014009	lips-6	-12.0145	0.469588	8.76e-17	8.94e-15
