# Supplementary material for: PIWI-interacting RNA expression regulates pathogenesis in a Caenorhabditis elegans model of Lewy body disease
Source: Nat Commun. 2023 Oct 2;14:6137. doi: 10.1038/s41467-023-41881-8 (PMC10545829; doi:10.1038/s41467-023-41881-8)
Supplement: Supplementary file 8 — Supplementary Data 6 [file 41467_2023_41881_MOESM8_ESM.xlsx]

## Sheet: Early-premotor stages
Early/Premotor stages of PD
piRNA	logFC	logCPM	PValue	FDR
piR-hsa-8210351	2.15124	0.915585	8.11559e-05	0.0350807
piR-hsa-1699963	2.06568	0.961361	7.70785e-05	0.0350807
piR-hsa-7121172	2.06107	0.966277	7.43066e-05	0.0350807
piR-hsa-75963	2.0486	0.975856	7.11184e-05	0.0350807
piR-hsa-317788	1.94181	1.048	7.49605e-05	0.0350807
piR-hsa-635703	1.65986	3.05634	0.000136831	0.0350807
piR-hsa-144922	1.65984	3.05636	0.000136772	0.0350807
piR-hsa-338995	1.65984	3.05636	0.000136766	0.0350807
piR-hsa-773525	1.65984	3.05636	0.000136761	0.0350807
piR-hsa-782607	1.65984	3.05636	0.000136756	0.0350807
piR-hsa-787821	1.65984	3.05636	0.00013674	0.0350807
piR-hsa-1248612	1.65984	3.05636	0.000136724	0.0350807
piR-hsa-1263418	1.65984	3.05636	0.000136719	0.0350807
piR-hsa-1267608	1.65984	3.05636	0.000136714	0.0350807
piR-hsa-1273949	1.65984	3.05636	0.000136709	0.0350807
piR-hsa-1289892	1.65984	3.05636	0.000136704	0.0350807
piR-hsa-2491293	1.65984	3.05636	0.000136699	0.0350807
piR-hsa-2492249	1.65984	3.05636	0.000136683	0.0350807
piR-hsa-2494763	1.65984	3.05636	0.000136667	0.0350807
piR-hsa-2496188	1.65984	3.05636	0.000136662	0.0350807
piR-hsa-2514084	1.65984	3.05636	0.000136657	0.0350807
piR-hsa-2530030	1.65984	3.05636	0.000136652	0.0350807
piR-hsa-2546066	1.65984	3.05636	0.000136647	0.0350807
piR-hsa-2833651	1.65984	3.05636	0.000136642	0.0350807
piR-hsa-2837127	1.65984	3.05636	0.000136637	0.0350807
piR-hsa-3649938	1.65984	3.05636	0.000136631	0.0350807
piR-hsa-3733415	1.65984	3.05636	0.000136626	0.0350807
piR-hsa-4382582	1.65984	3.05636	0.000136621	0.0350807
piR-hsa-4394043	1.65984	3.05636	0.000136616	0.0350807
piR-hsa-4443756	1.65984	3.05636	0.000136611	0.0350807
piR-hsa-7610234	1.65984	3.05636	0.000136606	0.0350807
piR-hsa-7639263	1.65984	3.05636	0.000136601	0.0350807
piR-hsa-7776866	1.65984	3.05636	0.000136595	0.0350807
piR-hsa-7780619	1.65984	3.05636	0.00013659	0.0350807
piR-hsa-729969	1.65983	3.05635	0.000136864	0.0350807
piR-hsa-1235390	1.65983	3.05635	0.000136848	0.0350807
piR-hsa-2829010	1.65983	3.05635	0.000136832	0.0350807
piR-hsa-3618796	1.65983	3.05635	0.000136816	0.0350807
piR-hsa-3687052	1.65983	3.05635	0.000136801	0.0350807
piR-hsa-4417321	1.65983	3.05635	0.000136795	0.0350807
piR-hsa-135571	1.65981	3.05638	0.000136613	0.0350807
piR-hsa-3662794	1.65981	3.05638	0.000136608	0.0350807
piR-hsa-3742660	1.65981	3.05638	0.000136603	0.0350807
piR-hsa-28875	1.65974	3.05639	0.000136673	0.0350807
piR-hsa-148188	1.65974	3.05639	0.000136668	0.0350807
piR-hsa-163852	1.65974	3.05639	0.000136663	0.0350807
piR-hsa-342300	1.65974	3.05639	0.000136658	0.0350807
piR-hsa-347729	1.65974	3.05639	0.000136653	0.0350807
piR-hsa-730040	1.65974	3.05639	0.000136648	0.0350807
piR-hsa-737286	1.65974	3.05639	0.000136643	0.0350807
piR-hsa-755548	1.65974	3.05639	0.000136638	0.0350807
piR-hsa-1238889	1.65974	3.05639	0.000136632	0.0350807
piR-hsa-1252450	1.65974	3.05639	0.000136627	0.0350807
piR-hsa-1257212	1.65974	3.05639	0.000136622	0.0350807
piR-hsa-1299420	1.65974	3.05639	0.000136617	0.0350807
piR-hsa-2512673	1.65974	3.05639	0.000136612	0.0350807
piR-hsa-2538659	1.65974	3.05639	0.000136607	0.0350807
piR-hsa-3701326	1.65974	3.05639	0.000136602	0.0350807
piR-hsa-3703456	1.65974	3.05639	0.000136596	0.0350807
piR-hsa-4389179	1.65974	3.05639	0.000136591	0.0350807
piR-hsa-4407381	1.65974	3.05639	0.000136586	0.0350807
piR-hsa-4456509	1.65974	3.05639	0.000136581	0.0350807
piR-hsa-7643936	1.65974	3.05639	0.000136576	0.0350807
piR-hsa-7812171	1.65974	3.05639	0.000136571	0.0350807
piR-hsa-8412972	1.65974	3.05639	0.000136566	0.0350807
piR-hsa-146094	1.63836	4.94007	0.000532944	0.0350807
piR-hsa-164849	1.63836	4.94007	0.000532927	0.0350807
piR-hsa-363667	1.63836	4.94007	0.000532911	0.0350807
piR-hsa-2493348	1.63836	4.94007	0.000532894	0.0350807
piR-hsa-2523918	1.63836	4.94007	0.000532878	0.0350807
piR-hsa-2847006	1.63836	4.94007	0.000532861	0.0350807
piR-hsa-3733887	1.63836	4.94007	0.000532845	0.0350807
piR-hsa-7855331	1.63836	4.94007	0.000532829	0.0350807
piR-hsa-736694	1.63796	4.94036	0.000533529	0.0350807
piR-hsa-787796	1.63796	4.94036	0.000533513	0.0350807
piR-hsa-1275791	1.63796	4.94036	0.000533496	0.0350807
piR-hsa-1290634	1.63796	4.94036	0.00053348	0.0350807
piR-hsa-1887876	1.63796	4.94036	0.000533463	0.0350807
piR-hsa-1918247	1.63796	4.94036	0.000533447	0.0350807
piR-hsa-1926997	1.63796	4.94036	0.00053343	0.0350807
piR-hsa-8392947	1.63796	4.94036	0.000533414	0.0350807
piR-hsa-1302670	1.63602	4.94184	0.000534794	0.0350807
piR-hsa-753729	1.63543	4.94222	0.000534818	0.0350807
piR-hsa-770427	1.63543	4.94222	0.000534802	0.0350807
piR-hsa-1250921	1.63543	4.94222	0.000534785	0.0350807
piR-hsa-4393924	1.63469	4.87849	0.000527882	0.0350807
piR-hsa-4135114	1.63426	3.07541	0.000150641	0.0350807
piR-hsa-3724699	1.63426	3.07541	0.000150598	0.0350807
piR-hsa-3679413	1.63426	3.07541	0.000150555	0.0350807
piR-hsa-3661068	1.63426	3.07541	0.000150513	0.0350807
piR-hsa-3540802	1.63426	3.07541	0.00015047	0.0350807
piR-hsa-3399082	1.63426	3.07541	0.000150428	0.0350807
piR-hsa-2262851	1.63426	3.07541	0.000150385	0.0350807
piR-hsa-1941351	1.63426	3.07541	0.000150343	0.0350807
piR-hsa-1920755	1.63426	3.07541	0.0001503	0.0350807
piR-hsa-1284510	1.63426	3.07541	0.000150257	0.0350807
piR-hsa-1269841	1.63426	3.07541	0.000150215	0.0350807
piR-hsa-843055	1.63426	3.07541	0.000150172	0.0350807
piR-hsa-729515	1.63426	3.07541	0.00015013	0.0350807
piR-hsa-372368	1.63426	3.07541	0.000150087	0.0350807
piR-hsa-367002	1.63426	3.07541	0.000150045	0.0350807
piR-hsa-363236	1.63426	3.07541	0.000150002	0.0350807
piR-hsa-334762	1.63426	3.07541	0.00014996	0.0350807
piR-hsa-311411	1.63426	3.07541	0.000149918	0.0350807
piR-hsa-170471	1.63426	3.07541	0.000149875	0.0350807
piR-hsa-168369	1.63426	3.07541	0.000149833	0.0350807
piR-hsa-154039	1.63426	3.07541	0.00014979	0.0350807
piR-hsa-148135	1.63426	3.07541	0.000149748	0.0350807
piR-hsa-59696	1.63426	3.07541	0.000149705	0.0350807
piR-hsa-131383	1.63242	4.94504	0.00053682	0.0350807
piR-hsa-150256	1.63242	4.94504	0.000536804	0.0350807
piR-hsa-726670	1.63242	4.94504	0.000536787	0.0350807
piR-hsa-748449	1.63242	4.94504	0.00053677	0.0350807
piR-hsa-764916	1.63242	4.94504	0.000536754	0.0350807
piR-hsa-1299301	1.63217	4.94542	0.000536008	0.0350807
piR-hsa-1234656	1.6321	4.94567	0.000535017	0.0350807
piR-hsa-1285423	1.6321	4.94567	0.000535	0.0350807
piR-hsa-1286260	1.6321	4.94567	0.000534983	0.0350807
piR-hsa-1297318	1.6321	4.94567	0.000534967	0.0350807
piR-hsa-3624220	1.63148	4.94632	0.000534045	0.0350807
piR-hsa-1872977	1.63108	4.94688	0.000533223	0.0350807
piR-hsa-3702051	1.62968	4.9483	0.000534003	0.0350807
piR-hsa-162616	1.62947	4.82804	0.000546451	0.0350807
piR-hsa-3913318	1.62947	4.82804	0.000546433	0.0350807
piR-hsa-2845030	1.62829	4.95023	0.000541117	0.0350807
piR-hsa-140331	1.62825	4.82926	0.000548474	0.0350807
piR-hsa-725536	1.62825	4.82926	0.000548456	0.0350807
piR-hsa-1279714	1.62825	4.82926	0.000548438	0.0350807
piR-hsa-1645688	1.62825	4.82926	0.000548419	0.0350807
piR-hsa-1908614	1.62825	4.82926	0.000548401	0.0350807
piR-hsa-2844492	1.62825	4.82926	0.000548383	0.0350807
piR-hsa-3728943	1.62825	4.82926	0.000548365	0.0350807
piR-hsa-4444972	1.62764	4.95091	0.00054423	0.0350807
piR-hsa-1883599	1.62764	4.95091	0.000544152	0.0350807
piR-hsa-1302986	1.62736	4.95129	0.000544631	0.0350807
piR-hsa-158443	1.62736	4.95129	0.000544553	0.0350807
piR-hsa-2836820	1.62704	4.95191	0.000547793	0.0350807
piR-hsa-1289625	1.62704	4.95191	0.000547714	0.0350807
piR-hsa-146495	1.60954	4.84757	0.000595121	0.0350807
piR-hsa-1277922	1.60954	4.84757	0.000595101	0.0350807
piR-hsa-1298346	1.60954	4.84757	0.000595081	0.0350807
piR-hsa-2848416	1.60954	4.84757	0.000595061	0.0350807
piR-hsa-2855309	1.60954	4.84757	0.000595042	0.0350807
piR-hsa-3695538	1.60954	4.84757	0.000595022	0.0350807
piR-hsa-3851125	1.60954	4.84757	0.000595002	0.0350807
piR-hsa-4368977	1.60954	4.84757	0.000594982	0.0350807
piR-hsa-4465065	1.60954	4.84757	0.000594962	0.0350807
piR-hsa-8418136	1.60954	4.84757	0.000594942	0.0350807
piR-hsa-162120	1.60909	4.84791	0.000595756	0.0350807
piR-hsa-164266	1.60909	4.84791	0.000595736	0.0350807
piR-hsa-781892	1.60909	4.84791	0.000595716	0.0350807
piR-hsa-3619190	1.60909	4.84791	0.000595696	0.0350807
piR-hsa-156471	1.60901	4.84799	0.000595657	0.0350807
piR-hsa-365177	1.60901	4.84799	0.000595637	0.0350807
piR-hsa-373489	1.60901	4.84799	0.000595617	0.0350807
piR-hsa-723215	1.60901	4.84799	0.000595597	0.0350807
piR-hsa-755172	1.60901	4.84799	0.000595577	0.0350807
piR-hsa-1895415	1.60901	4.84799	0.000595557	0.0350807
piR-hsa-1931285	1.60901	4.84799	0.000595537	0.0350807
piR-hsa-2827519	1.60901	4.84799	0.000595517	0.0350807
piR-hsa-20266	1.60901	4.84806	0.000594938	0.0350807
piR-hsa-143422	1.60901	4.84806	0.000594918	0.0350807
piR-hsa-352399	1.60901	4.84806	0.000594898	0.0350807
piR-hsa-365436	1.60901	4.84806	0.000594878	0.0350807
piR-hsa-1219558	1.60901	4.84806	0.000594858	0.0350807
piR-hsa-1236528	1.60901	4.84806	0.000594838	0.0350807
piR-hsa-1293788	1.60901	4.84806	0.000594818	0.0350807
piR-hsa-1871908	1.60901	4.84806	0.000594798	0.0350807
piR-hsa-1910360	1.60901	4.84806	0.000594778	0.0350807
piR-hsa-1931145	1.60901	4.84806	0.000594758	0.0350807
piR-hsa-1942976	1.60901	4.84806	0.000594738	0.0350807
piR-hsa-2833215	1.60901	4.84806	0.000594718	0.0350807
piR-hsa-2856888	1.60901	4.84806	0.000594698	0.0350807
piR-hsa-4455094	1.60901	4.84806	0.000594678	0.0350807
piR-hsa-4460048	1.60901	4.84806	0.000594658	0.0350807
piR-hsa-7970440	1.60901	4.84806	0.000594638	0.0350807
piR-hsa-8417315	1.60901	4.84806	0.000594618	0.0350807
piR-hsa-171579	1.60898	4.84802	0.000595477	0.0350807
piR-hsa-721543	1.60898	4.84802	0.000595457	0.0350807
piR-hsa-775993	1.60898	4.84802	0.000595437	0.0350807
piR-hsa-1256363	1.60898	4.84802	0.000595417	0.0350807
piR-hsa-1931363	1.60898	4.84802	0.000595397	0.0350807
piR-hsa-2834176	1.60898	4.84802	0.000595377	0.0350807
piR-hsa-4380665	1.60898	4.84802	0.000595357	0.0350807
piR-hsa-148159	1.60868	4.84823	0.000595443	0.0350807
piR-hsa-165027	1.60868	4.84823	0.000595423	0.0350807
piR-hsa-169447	1.60868	4.84823	0.000595403	0.0350807
piR-hsa-339045	1.60868	4.84823	0.000595383	0.0350807
piR-hsa-341775	1.60868	4.84823	0.000595363	0.0350807
piR-hsa-356431	1.60868	4.84823	0.000595343	0.0350807
piR-hsa-363046	1.60868	4.84823	0.000595323	0.0350807
piR-hsa-363206	1.60868	4.84823	0.000595303	0.0350807
piR-hsa-368181	1.60868	4.84823	0.000595283	0.0350807
piR-hsa-374442	1.60868	4.84823	0.000595263	0.0350807
piR-hsa-727524	1.60868	4.84823	0.000595243	0.0350807
piR-hsa-738488	1.60868	4.84823	0.000595223	0.0350807
piR-hsa-749684	1.60868	4.84823	0.000595203	0.0350807
piR-hsa-778007	1.60868	4.84823	0.000595183	0.0350807
piR-hsa-1235949	1.60868	4.84823	0.000595163	0.0350807
piR-hsa-1239233	1.60868	4.84823	0.000595143	0.0350807
piR-hsa-1251210	1.60868	4.84823	0.000595122	0.0350807
piR-hsa-1259402	1.60868	4.84823	0.000595102	0.0350807
piR-hsa-1284134	1.60868	4.84823	0.000595082	0.0350807
piR-hsa-1297333	1.60868	4.84823	0.000595062	0.0350807
piR-hsa-1303887	1.60868	4.84823	0.000595042	0.0350807
piR-hsa-1872983	1.60868	4.84823	0.000595022	0.0350807
piR-hsa-1875201	1.60868	4.84823	0.000595002	0.0350807
piR-hsa-1877744	1.60868	4.84823	0.000594982	0.0350807
piR-hsa-1881760	1.60868	4.84823	0.000594962	0.0350807
piR-hsa-1883681	1.60868	4.84823	0.000594942	0.0350807
piR-hsa-1887724	1.60868	4.84823	0.000594922	0.0350807
piR-hsa-1888082	1.60868	4.84823	0.000594902	0.0350807
piR-hsa-1891440	1.60868	4.84823	0.000594882	0.0350807
piR-hsa-1895047	1.60868	4.84823	0.000594862	0.0350807
piR-hsa-1899094	1.60868	4.84823	0.000594841	0.0350807
piR-hsa-1905308	1.60868	4.84823	0.000594821	0.0350807
piR-hsa-1906210	1.60868	4.84823	0.000594801	0.0350807
piR-hsa-1911753	1.60868	4.84823	0.000594781	0.0350807
piR-hsa-1912041	1.60868	4.84823	0.000594761	0.0350807
piR-hsa-1914508	1.60868	4.84823	0.000594741	0.0350807
piR-hsa-1918211	1.60868	4.84823	0.000594721	0.0350807
piR-hsa-1930318	1.60868	4.84823	0.000594701	0.0350807
piR-hsa-1941128	1.60868	4.84823	0.000594681	0.0350807
piR-hsa-1942135	1.60868	4.84823	0.000594661	0.0350807
piR-hsa-1943372	1.60868	4.84823	0.00059464	0.0350807
piR-hsa-1945765	1.60868	4.84823	0.00059462	0.0350807
piR-hsa-1947180	1.60868	4.84823	0.0005946	0.0350807
piR-hsa-2534915	1.60868	4.84823	0.00059458	0.0350807
piR-hsa-2828008	1.60868	4.84823	0.00059456	0.0350807
piR-hsa-2839405	1.60868	4.84823	0.00059454	0.0350807
piR-hsa-2840091	1.60868	4.84823	0.00059452	0.0350807
piR-hsa-2850368	1.60868	4.84823	0.0005945	0.0350807
piR-hsa-3324820	1.60868	4.84823	0.000594479	0.0350807
piR-hsa-3669008	1.60868	4.84823	0.000594459	0.0350807
piR-hsa-3672117	1.60868	4.84823	0.000594439	0.0350807
piR-hsa-3744017	1.60868	4.84823	0.000594419	0.0350807
piR-hsa-4466367	1.60868	4.84823	0.000594399	0.0350807
piR-hsa-7549205	1.60868	4.84823	0.000594379	0.0350807
piR-hsa-7990985	1.60868	4.84823	0.000594359	0.0350807
piR-hsa-131886	1.60847	4.84838	0.000594767	0.0350807
piR-hsa-133874	1.60847	4.84838	0.000594746	0.0350807
piR-hsa-136401	1.60847	4.84838	0.000594726	0.0350807
piR-hsa-136484	1.60847	4.84838	0.000594706	0.0350807
piR-hsa-145219	1.60847	4.84838	0.000594686	0.0350807
piR-hsa-145644	1.60847	4.84838	0.000594666	0.0350807
piR-hsa-146197	1.60847	4.84838	0.000594645	0.0350807
piR-hsa-151648	1.60847	4.84838	0.000594625	0.0350807
piR-hsa-152946	1.60847	4.84838	0.000594605	0.0350807
piR-hsa-157184	1.60847	4.84838	0.000594585	0.0350807
piR-hsa-158162	1.60847	4.84838	0.000594565	0.0350807
piR-hsa-163862	1.60847	4.84838	0.000594544	0.0350807
piR-hsa-165622	1.60847	4.84838	0.000594524	0.0350807
piR-hsa-354802	1.60847	4.84838	0.000594504	0.0350807
piR-hsa-357110	1.60847	4.84838	0.000594484	0.0350807
piR-hsa-359050	1.60847	4.84838	0.000594464	0.0350807
piR-hsa-361643	1.60847	4.84838	0.000594443	0.0350807
piR-hsa-364675	1.60847	4.84838	0.000594423	0.0350807
piR-hsa-370485	1.60847	4.84838	0.000594403	0.0350807
piR-hsa-375905	1.60847	4.84838	0.000594383	0.0350807
piR-hsa-679068	1.60847	4.84838	0.000594363	0.0350807
piR-hsa-721568	1.60847	4.84838	0.000594342	0.0350807
piR-hsa-722070	1.60847	4.84838	0.000594322	0.0350807
piR-hsa-725333	1.60847	4.84838	0.000594302	0.0350807
piR-hsa-725370	1.60847	4.84838	0.000594282	0.0350807
piR-hsa-734748	1.60847	4.84838	0.000594261	0.0350807
piR-hsa-735426	1.60847	4.84838	0.000594241	0.0350807
piR-hsa-738070	1.60847	4.84838	0.000594221	0.0350807
piR-hsa-739259	1.60847	4.84838	0.000594201	0.0350807
piR-hsa-745103	1.60847	4.84838	0.00059418	0.0350807
piR-hsa-749738	1.60847	4.84838	0.00059416	0.0350807
piR-hsa-750082	1.60847	4.84838	0.00059414	0.0350807
piR-hsa-751110	1.60847	4.84838	0.00059412	0.0350807
piR-hsa-751978	1.60847	4.84838	0.000594099	0.0350807
piR-hsa-755072	1.60847	4.84838	0.000594079	0.0350807
piR-hsa-757575	1.60847	4.84838	0.000594059	0.0350807
piR-hsa-759702	1.60847	4.84838	0.000594039	0.0350807
piR-hsa-759922	1.60847	4.84838	0.000594018	0.0350807
piR-hsa-760062	1.60847	4.84838	0.000593998	0.0350807
piR-hsa-760226	1.60847	4.84838	0.000593978	0.0350807
piR-hsa-760817	1.60847	4.84838	0.000593957	0.0350807
piR-hsa-764689	1.60847	4.84838	0.000593937	0.0350807
piR-hsa-768834	1.60847	4.84838	0.000593917	0.0350807
piR-hsa-771956	1.60847	4.84838	0.000593897	0.0350807
piR-hsa-776485	1.60847	4.84838	0.000593876	0.0350807
piR-hsa-780912	1.60847	4.84838	0.000593856	0.0350807
piR-hsa-783274	1.60847	4.84838	0.000593836	0.0350807
piR-hsa-784452	1.60847	4.84838	0.000593815	0.0350807
piR-hsa-788315	1.60847	4.84838	0.000593795	0.0350807
piR-hsa-1236152	1.60847	4.84838	0.000593775	0.0350807
piR-hsa-1236557	1.60847	4.84838	0.000593755	0.0350807
piR-hsa-1240646	1.60847	4.84838	0.000593734	0.0350807
piR-hsa-1246775	1.60847	4.84838	0.000593714	0.0350807
piR-hsa-1249226	1.60847	4.84838	0.000593694	0.0350807
piR-hsa-1256863	1.60847	4.84838	0.000593673	0.0350807
piR-hsa-1260889	1.60847	4.84838	0.000593653	0.0350807
piR-hsa-1265625	1.60847	4.84838	0.000593633	0.0350807
piR-hsa-1269974	1.60847	4.84838	0.000593613	0.0350807
piR-hsa-1271141	1.60847	4.84838	0.000593592	0.0350807
piR-hsa-1280036	1.60847	4.84838	0.000593572	0.0350807
piR-hsa-1283731	1.60847	4.84838	0.000593552	0.0350807
piR-hsa-1298208	1.60847	4.84838	0.000593531	0.0350807
piR-hsa-1298352	1.60847	4.84838	0.000593511	0.0350807
piR-hsa-1300251	1.60847	4.84838	0.000593491	0.0350807
piR-hsa-1313185	1.60847	4.84838	0.00059347	0.0350807
piR-hsa-1882656	1.60847	4.84838	0.00059345	0.0350807
piR-hsa-1890551	1.60847	4.84838	0.00059343	0.0350807
piR-hsa-1901736	1.60847	4.84838	0.000593409	0.0350807
piR-hsa-1911453	1.60847	4.84838	0.000593389	0.0350807
piR-hsa-1922026	1.60847	4.84838	0.000593369	0.0350807
piR-hsa-1924627	1.60847	4.84838	0.000593348	0.0350807
piR-hsa-1931681	1.60847	4.84838	0.000593328	0.0350807
piR-hsa-1942069	1.60847	4.84838	0.000593308	0.0350807
piR-hsa-1945824	1.60847	4.84838	0.000593287	0.0350807
piR-hsa-2832776	1.60847	4.84838	0.000593267	0.0350807
piR-hsa-2833316	1.60847	4.84838	0.000593247	0.0350807
piR-hsa-2833707	1.60847	4.84838	0.000593226	0.0350807
piR-hsa-2834530	1.60847	4.84838	0.000593206	0.0350807
piR-hsa-2848281	1.60847	4.84838	0.000593186	0.0350807
piR-hsa-2848467	1.60847	4.84838	0.000593165	0.0350807
piR-hsa-2852449	1.60847	4.84838	0.000593145	0.0350807
piR-hsa-2852877	1.60847	4.84838	0.000593125	0.0350807
piR-hsa-2853910	1.60847	4.84838	0.000593104	0.0350807
piR-hsa-2854690	1.60847	4.84838	0.000593084	0.0350807
piR-hsa-2854944	1.60847	4.84838	0.000593064	0.0350807
piR-hsa-2855550	1.60847	4.84838	0.000593043	0.0350807
piR-hsa-3201436	1.60847	4.84838	0.000593023	0.0350807
piR-hsa-4376013	1.60847	4.84838	0.000593002	0.0350807
piR-hsa-4382234	1.60847	4.84838	0.000592982	0.0350807
piR-hsa-4384011	1.60847	4.84838	0.000592962	0.0350807
piR-hsa-7733991	1.60847	4.84838	0.000592941	0.0350807
piR-hsa-156615	1.60746	4.84917	0.000593765	0.0350807
piR-hsa-761430	1.60746	4.84917	0.000593745	0.0350807
piR-hsa-761955	1.60746	4.84917	0.000593725	0.0350807
piR-hsa-1234443	1.60746	4.84917	0.000593704	0.0350807
piR-hsa-1257920	1.60746	4.84917	0.000593684	0.0350807
piR-hsa-1282342	1.60746	4.84917	0.000593663	0.0350807
piR-hsa-1286853	1.60746	4.84917	0.000593643	0.0350807
piR-hsa-1291027	1.60746	4.84917	0.000593622	0.0350807
piR-hsa-1299381	1.60746	4.84917	0.000593602	0.0350807
piR-hsa-1895538	1.60746	4.84917	0.000593581	0.0350807
piR-hsa-1895694	1.60746	4.84917	0.000593561	0.0350807
piR-hsa-1909423	1.60746	4.84917	0.000593541	0.0350807
piR-hsa-1916312	1.60746	4.84917	0.00059352	0.0350807
piR-hsa-1941714	1.60746	4.84917	0.0005935	0.0350807
piR-hsa-2423173	1.60746	4.84917	0.000593479	0.0350807
piR-hsa-2846767	1.60746	4.84917	0.000593459	0.0350807
piR-hsa-2853532	1.60746	4.84917	0.000593438	0.0350807
piR-hsa-3622785	1.60746	4.84917	0.000593418	0.0350807
piR-hsa-3713103	1.60746	4.84917	0.000593397	0.0350807
piR-hsa-3719288	1.60746	4.84917	0.000593377	0.0350807
piR-hsa-4411081	1.60746	4.84917	0.000593356	0.0350807
piR-hsa-7725307	1.60746	4.84917	0.000593336	0.0350807
piR-hsa-360052	1.60715	4.84937	0.000593349	0.0350807
piR-hsa-721136	1.60715	4.84937	0.000593329	0.0350807
piR-hsa-746384	1.60715	4.84937	0.000593308	0.0350807
piR-hsa-762847	1.60715	4.84937	0.000593288	0.0350807
piR-hsa-771674	1.60715	4.84937	0.000593267	0.0350807
piR-hsa-1264425	1.60715	4.84937	0.000593247	0.0350807
piR-hsa-1266009	1.60715	4.84937	0.000593226	0.0350807
piR-hsa-1279790	1.60715	4.84937	0.000593206	0.0350807
piR-hsa-1285261	1.60715	4.84937	0.000593185	0.0350807
piR-hsa-1297959	1.60715	4.84937	0.000593165	0.0350807
piR-hsa-1927316	1.60715	4.84937	0.000593144	0.0350807
piR-hsa-2500089	1.60715	4.84937	0.000593124	0.0350807
piR-hsa-2518580	1.60715	4.84937	0.000593103	0.0350807
piR-hsa-2829198	1.60715	4.84937	0.000593082	0.0350807
piR-hsa-2838065	1.60715	4.84937	0.000593062	0.0350807
piR-hsa-2841268	1.60715	4.84937	0.000593041	0.0350807
piR-hsa-2846074	1.60715	4.84937	0.000593021	0.0350807
piR-hsa-2856472	1.60715	4.84937	0.000593	0.0350807
piR-hsa-3643001	1.60715	4.84937	0.00059298	0.0350807
piR-hsa-3647790	1.60715	4.84937	0.000592959	0.0350807
piR-hsa-7545514	1.60715	4.84937	0.000592939	0.0350807
piR-hsa-151820	1.60608	4.85031	0.000594772	0.0350807
piR-hsa-169189	1.60608	4.85031	0.000594751	0.0350807
piR-hsa-371338	1.60608	4.85031	0.000594731	0.0350807
piR-hsa-742931	1.60608	4.85031	0.00059471	0.0350807
piR-hsa-755051	1.60608	4.85031	0.00059469	0.0350807
piR-hsa-762013	1.60608	4.85031	0.000594669	0.0350807
piR-hsa-1248401	1.60608	4.85031	0.000594648	0.0350807
piR-hsa-1269645	1.60608	4.85031	0.000594628	0.0350807
piR-hsa-1272211	1.60608	4.85031	0.000594607	0.0350807
piR-hsa-1286874	1.60608	4.85031	0.000594586	0.0350807
piR-hsa-1287959	1.60608	4.85031	0.000594566	0.0350807
piR-hsa-1881632	1.60608	4.85031	0.000594545	0.0350807
piR-hsa-1883719	1.60608	4.85031	0.000594524	0.0350807
piR-hsa-1934043	1.60608	4.85031	0.000594504	0.0350807
piR-hsa-3715281	1.60608	4.85031	0.000594483	0.0350807
piR-hsa-4447323	1.60608	4.85031	0.000594462	0.0350807
piR-hsa-7911807	1.60608	4.85031	0.000594442	0.0350807
piR-hsa-143103	1.60574	4.85067	0.000594145	0.0350807
piR-hsa-344923	1.60574	4.85067	0.000594124	0.0350807
piR-hsa-358875	1.60574	4.85067	0.000594104	0.0350807
piR-hsa-364895	1.60574	4.85067	0.000594083	0.0350807
piR-hsa-377812	1.60574	4.85067	0.000594062	0.0350807
piR-hsa-379326	1.60574	4.85067	0.000594042	0.0350807
piR-hsa-732006	1.60574	4.85067	0.000594021	0.0350807
piR-hsa-738047	1.60574	4.85067	0.000594	0.0350807
piR-hsa-743595	1.60574	4.85067	0.000593979	0.0350807
piR-hsa-783634	1.60574	4.85067	0.000593958	0.0350807
piR-hsa-1253204	1.60574	4.85067	0.000593938	0.0350807
piR-hsa-1260804	1.60574	4.85067	0.000593917	0.0350807
piR-hsa-1262222	1.60574	4.85067	0.000593896	0.0350807
piR-hsa-1267493	1.60574	4.85067	0.000593875	0.0350807
piR-hsa-1271379	1.60574	4.85067	0.000593854	0.0350807
piR-hsa-1271793	1.60574	4.85067	0.000593833	0.0350807
piR-hsa-1276657	1.60574	4.85067	0.000593813	0.0350807
piR-hsa-1283236	1.60574	4.85067	0.000593792	0.0350807
piR-hsa-1284132	1.60574	4.85067	0.000593771	0.0350807
piR-hsa-1285297	1.60574	4.85067	0.00059375	0.0350807
piR-hsa-1297542	1.60574	4.85067	0.000593729	0.0350807
piR-hsa-1875505	1.60574	4.85067	0.000593709	0.0350807
piR-hsa-1880038	1.60574	4.85067	0.000593688	0.0350807
piR-hsa-1881758	1.60574	4.85067	0.000593667	0.0350807
piR-hsa-1891027	1.60574	4.85067	0.000593646	0.0350807
piR-hsa-1891500	1.60574	4.85067	0.000593625	0.0350807
piR-hsa-1893140	1.60574	4.85067	0.000593605	0.0350807
piR-hsa-1909507	1.60574	4.85067	0.000593584	0.0350807
piR-hsa-1923765	1.60574	4.85067	0.000593564	0.0350807
piR-hsa-1930965	1.60574	4.85067	0.000593544	0.0350807
piR-hsa-2484215	1.60574	4.85067	0.000593523	0.0350807
piR-hsa-2832169	1.60574	4.85067	0.000593503	0.0350807
piR-hsa-3626003	1.60574	4.85067	0.000593483	0.0350807
piR-hsa-3665885	1.60574	4.85067	0.000593462	0.0350807
piR-hsa-3683792	1.60574	4.85067	0.000593442	0.0350807
piR-hsa-4416081	1.60574	4.85067	0.000593421	0.0350807
piR-hsa-7578931	1.60574	4.85067	0.000593401	0.0350807
piR-hsa-7780549	1.60574	4.85067	0.000593381	0.0350807
piR-hsa-137670	1.60559	4.85088	0.000593001	0.0350807
piR-hsa-140744	1.60559	4.85088	0.00059298	0.0350807
piR-hsa-151542	1.60559	4.85088	0.00059296	0.0350807
piR-hsa-163277	1.60559	4.85088	0.00059294	0.0350807
piR-hsa-336224	1.60559	4.85088	0.000592919	0.0350807
piR-hsa-352286	1.60559	4.85088	0.000592899	0.0350807
piR-hsa-353787	1.60559	4.85088	0.000592878	0.0350807
piR-hsa-355251	1.60559	4.85088	0.000592858	0.0350807
piR-hsa-355973	1.60559	4.85088	0.000592838	0.0350807
piR-hsa-357249	1.60559	4.85088	0.000592817	0.0350807
piR-hsa-361169	1.60559	4.85088	0.000592797	0.0350807
piR-hsa-720958	1.60559	4.85088	0.000592776	0.0350807
piR-hsa-721975	1.60559	4.85088	0.000592755	0.0350807
piR-hsa-729004	1.60559	4.85088	0.000592733	0.0350807
piR-hsa-735797	1.60559	4.85088	0.000592712	0.0350807
piR-hsa-736055	1.60559	4.85088	0.000592691	0.0350807
piR-hsa-736194	1.60559	4.85088	0.00059267	0.0350807
piR-hsa-736839	1.60559	4.85088	0.000592649	0.0350807
piR-hsa-741248	1.60559	4.85088	0.000592627	0.0350807
piR-hsa-746900	1.60559	4.85088	0.000592606	0.0350807
piR-hsa-757222	1.60559	4.85088	0.000592585	0.0350807
piR-hsa-758719	1.60559	4.85088	0.000592564	0.0350807
piR-hsa-770760	1.60559	4.85088	0.000592543	0.0350807
piR-hsa-774940	1.60559	4.85088	0.000592522	0.0350807
piR-hsa-777554	1.60559	4.85088	0.0005925	0.0350807
piR-hsa-777579	1.60559	4.85088	0.000592479	0.0350807
piR-hsa-778741	1.60559	4.85088	0.000592458	0.0350807
piR-hsa-784195	1.60559	4.85088	0.000592437	0.0350807
piR-hsa-784621	1.60559	4.85088	0.000592416	0.0350807
piR-hsa-785359	1.60559	4.85088	0.000592395	0.0350807
piR-hsa-1235619	1.60559	4.85088	0.000592373	0.0350807
piR-hsa-1236753	1.60559	4.85088	0.000592352	0.0350807
piR-hsa-1239132	1.60559	4.85088	0.000592331	0.0350807
piR-hsa-1251009	1.60559	4.85088	0.000592311	0.0350807
piR-hsa-1251172	1.60559	4.85088	0.00059229	0.0350807
piR-hsa-1252676	1.60559	4.85088	0.000592269	0.0350807
piR-hsa-1256054	1.60559	4.85088	0.000592248	0.0350807
piR-hsa-1264449	1.60559	4.85088	0.000592228	0.0350807
piR-hsa-1268093	1.60559	4.85088	0.000592207	0.0350807
piR-hsa-1268284	1.60559	4.85088	0.000592186	0.0350807
piR-hsa-1275305	1.60559	4.85088	0.000592165	0.0350807
piR-hsa-1282077	1.60559	4.85088	0.000592144	0.0350807
piR-hsa-1285097	1.60559	4.85088	0.000592124	0.0350807
piR-hsa-1285462	1.60559	4.85088	0.000592103	0.0350807
piR-hsa-1287182	1.60559	4.85088	0.000592082	0.0350807
piR-hsa-1292778	1.60559	4.85088	0.000592061	0.0350807
piR-hsa-1294692	1.60559	4.85088	0.00059204	0.0350807
piR-hsa-1869249	1.60559	4.85088	0.00059202	0.0350807
piR-hsa-1874167	1.60559	4.85088	0.000591999	0.0350807
piR-hsa-1893365	1.60559	4.85088	0.000591978	0.0350807
piR-hsa-1896379	1.60559	4.85088	0.000591957	0.0350807
piR-hsa-1898326	1.60559	4.85088	0.000591936	0.0350807
piR-hsa-1913731	1.60559	4.85088	0.000591916	0.0350807
piR-hsa-1914836	1.60559	4.85088	0.000591895	0.0350807
piR-hsa-1937832	1.60559	4.85088	0.000591874	0.0350807
piR-hsa-1944903	1.60559	4.85088	0.000591853	0.0350807
piR-hsa-2485886	1.60559	4.85088	0.000591832	0.0350807
piR-hsa-2542840	1.60559	4.85088	0.000591812	0.0350807
piR-hsa-2826447	1.60559	4.85088	0.000591791	0.0350807
piR-hsa-2833421	1.60559	4.85088	0.00059177	0.0350807
piR-hsa-2838444	1.60559	4.85088	0.000591749	0.0350807
piR-hsa-2850168	1.60559	4.85088	0.000591728	0.0350807
piR-hsa-3619714	1.60559	4.85088	0.000591708	0.0350807
piR-hsa-3626841	1.60559	4.85088	0.000591687	0.0350807
piR-hsa-3645870	1.60559	4.85088	0.000591666	0.0350807
piR-hsa-3651296	1.60559	4.85088	0.000591645	0.0350807
piR-hsa-3681818	1.60559	4.85088	0.000591624	0.0350807
piR-hsa-3726223	1.60559	4.85088	0.000591604	0.0350807
piR-hsa-4402621	1.60559	4.85088	0.000591583	0.0350807
piR-hsa-4431680	1.60559	4.85088	0.000591562	0.0350807
piR-hsa-4442834	1.60559	4.85088	0.000591541	0.0350807
piR-hsa-7766885	1.60559	4.85088	0.00059152	0.0350807
piR-hsa-7945212	1.60559	4.85088	0.0005915	0.0350807
piR-hsa-731889	1.60546	4.85108	0.000591052	0.0350807
piR-hsa-758436	1.60546	4.85108	0.000591031	0.0350807
piR-hsa-783983	1.60546	4.85108	0.000591011	0.0350807
piR-hsa-1243910	1.60546	4.85108	0.00059099	0.0350807
piR-hsa-1258363	1.60546	4.85108	0.00059097	0.0350807
piR-hsa-1291333	1.60546	4.85108	0.000590949	0.0350807
piR-hsa-1297573	1.60546	4.85108	0.000590929	0.0350807
piR-hsa-1870629	1.60546	4.85108	0.000590908	0.0350807
piR-hsa-1880521	1.60546	4.85108	0.000590888	0.0350807
piR-hsa-1888997	1.60546	4.85108	0.000590867	0.0350807
piR-hsa-1896308	1.60546	4.85108	0.000590847	0.0350807
piR-hsa-1913427	1.60546	4.85108	0.000590826	0.0350807
piR-hsa-1939146	1.60546	4.85108	0.000590805	0.0350807
piR-hsa-3701610	1.60546	4.85108	0.000590785	0.0350807
piR-hsa-722180	1.60543	4.85121	0.000590192	0.0350807
piR-hsa-746718	1.60543	4.85121	0.000590171	0.0350807
piR-hsa-768891	1.60543	4.85121	0.000590151	0.0350807
piR-hsa-774623	1.60543	4.85121	0.00059013	0.0350807
piR-hsa-775749	1.60543	4.85121	0.000590109	0.0350807
piR-hsa-779046	1.60543	4.85121	0.000590089	0.0350807
piR-hsa-1232234	1.60543	4.85121	0.000590068	0.0350807
piR-hsa-1232241	1.60543	4.85121	0.000590048	0.0350807
piR-hsa-1233688	1.60543	4.85121	0.000590027	0.0350807
piR-hsa-1236591	1.60543	4.85121	0.000590007	0.0350807
piR-hsa-1237073	1.60543	4.85121	0.000589986	0.0350807
piR-hsa-1237352	1.60543	4.85121	0.000589965	0.0350807
piR-hsa-1237525	1.60543	4.85121	0.000589945	0.0350807
piR-hsa-1238473	1.60543	4.85121	0.000589924	0.0350807
piR-hsa-1239597	1.60543	4.85121	0.000589904	0.0350807
piR-hsa-1241995	1.60543	4.85121	0.000589883	0.0350807
piR-hsa-1246963	1.60543	4.85121	0.000589862	0.0350807
piR-hsa-1247220	1.60543	4.85121	0.000589842	0.0350807
piR-hsa-1263599	1.60543	4.85121	0.000589821	0.0350807
piR-hsa-1267456	1.60543	4.85121	0.000589801	0.0350807
piR-hsa-1271827	1.60543	4.85121	0.000589779	0.0350807
piR-hsa-1272635	1.60543	4.85121	0.000589758	0.0350807
piR-hsa-1273447	1.60543	4.85121	0.000589736	0.0350807
piR-hsa-1274577	1.60543	4.85121	0.000589715	0.0350807
piR-hsa-1275353	1.60543	4.85121	0.000589694	0.0350807
piR-hsa-1276511	1.60543	4.85121	0.000589674	0.0350807
piR-hsa-1278216	1.60543	4.85121	0.000589653	0.0350807
piR-hsa-1279320	1.60543	4.85121	0.000589632	0.0350807
piR-hsa-1283026	1.60543	4.85121	0.000589611	0.0350807
piR-hsa-1284606	1.60543	4.85121	0.000589589	0.0350807
piR-hsa-1286748	1.60543	4.85121	0.000589568	0.0350807
piR-hsa-1287867	1.60543	4.85121	0.000589547	0.0350807
piR-hsa-1289474	1.60543	4.85121	0.000589525	0.0350807
piR-hsa-1292768	1.60543	4.85121	0.000589504	0.0350807
piR-hsa-1294738	1.60543	4.85121	0.000589482	0.0350807
piR-hsa-1296187	1.60543	4.85121	0.000589462	0.0350807
piR-hsa-1297623	1.60543	4.85121	0.000589441	0.0350807
piR-hsa-1302027	1.60543	4.85121	0.00058942	0.0350807
piR-hsa-1303469	1.60543	4.85121	0.0005894	0.0350807
piR-hsa-1303531	1.60543	4.85121	0.000589378	0.0350807
piR-hsa-2499833	1.60543	4.85121	0.000589357	0.0350807
piR-hsa-2545829	1.60543	4.85121	0.000589336	0.0350807
piR-hsa-3735706	1.60543	4.85121	0.000589315	0.0350807
piR-hsa-7557893	1.60543	4.85121	0.000589294	0.0350807
piR-hsa-7694444	1.60543	4.85121	0.000589272	0.0350807
piR-hsa-150738	1.60533	4.85129	0.000589157	0.0350807
piR-hsa-745859	1.60533	4.85129	0.000589136	0.0350807
piR-hsa-1270047	1.60533	4.85129	0.000589116	0.0350807
piR-hsa-1310853	1.60533	4.85129	0.000589095	0.0350807
piR-hsa-4486227	1.60533	4.85129	0.000589074	0.0350807
piR-hsa-1950032	1.60531	4.85134	0.00058888	0.0350807
piR-hsa-162702	1.60511	4.85156	0.000588595	0.0350807
piR-hsa-2491156	1.60511	4.85156	0.000588575	0.0350807
piR-hsa-7785943	1.60511	4.85156	0.000588554	0.0350807
piR-hsa-337775	1.6049	4.85186	0.00058806	0.0350807
piR-hsa-353773	1.6049	4.85186	0.000588039	0.0350807
piR-hsa-1936300	1.6049	4.85186	0.000588019	0.0350807
piR-hsa-3698802	1.6049	4.85186	0.000587997	0.0350807
piR-hsa-730258	1.60417	4.85262	0.000588422	0.0350807
piR-hsa-1880789	1.60417	4.85262	0.0005884	0.0350807
piR-hsa-3692636	1.60417	4.85262	0.000588379	0.0350807
piR-hsa-4420731	1.60417	4.85262	0.000588359	0.0350807
piR-hsa-165588	1.6041	4.85271	0.000588112	0.0350807
piR-hsa-1240639	1.60037	4.85754	0.000594197	0.0350807
piR-hsa-3722289	1.60037	4.85754	0.000594176	0.0350807
piR-hsa-141994	1.60024	4.85774	0.000593737	0.0350807
piR-hsa-753771	1.60011	4.85795	0.000593055	0.0350807
piR-hsa-1884769	1.59588	4.86134	0.000607545	0.0357305
piR-hsa-1899076	1.56936	5.01388	0.000818801	0.0476222
piR-hsa-4454128	1.56926	5.18671	0.000845589	0.0484579
piR-hsa-366896	1.56534	4.45642	0.00088652	0.0491091
piR-hsa-2825972	1.56524	5.07724	0.000839622	0.0484579
piR-hsa-1929603	1.56476	5.07751	0.000842462	0.0484579
piR-hsa-1909216	1.56475	5.07751	0.000842796	0.0484579
piR-hsa-769951	1.56475	5.07751	0.000842675	0.0484579
piR-hsa-1946578	1.56441	5.07774	0.000844192	0.0484579
piR-hsa-781872	1.56441	5.07774	0.000844071	0.0484579
piR-hsa-8013609	1.5644	5.07774	0.000844526	0.0484579
piR-hsa-2850529	1.5644	5.07774	0.000844405	0.0484579
piR-hsa-1871957	1.56291	5.07899	0.000846537	0.0484579
piR-hsa-1911350	1.5629	5.07899	0.000846752	0.0484579
piR-hsa-2847152	1.56258	5.07924	0.00084678	0.0484579
piR-hsa-3688006	1.56083	5.08076	0.000851712	0.0484579
piR-hsa-739122	1.56023	5.0813	0.000852401	0.0484579
piR-hsa-3744060	1.56022	5.0813	0.000852617	0.0484579
piR-hsa-735627	1.56004	5.0816	0.00085184	0.0484579
piR-hsa-755618	1.55979	5.08203	0.000850641	0.0484579
piR-hsa-1890020	1.5596	5.08221	0.000850365	0.0484579
piR-hsa-1929239	1.55393	5.09636	0.000881026	0.0491091
piR-hsa-1299678	1.55282	5.0975	0.000882662	0.0491091
piR-hsa-1292961	1.55282	5.0975	0.000882534	0.0491091
piR-hsa-1291053	1.55261	5.09805	0.000880154	0.0491091
piR-hsa-1915164	1.54851	5.10237	0.000884516	0.0491091
piR-hsa-3631217	1.5485	5.1024	0.000885173	0.0491091
piR-hsa-1895548	1.5485	5.1024	0.000885044	0.0491091
piR-hsa-745125	1.5485	5.1024	0.000884915	0.0491091
piR-hsa-4456110	1.54849	5.10239	0.000884798	0.0491091
piR-hsa-1881775	1.54849	5.10239	0.000884669	0.0491091
piR-hsa-4467687	1.54849	5.1024	0.000885472	0.0491091
piR-hsa-1895230	1.54849	5.1024	0.000885343	0.0491091
piR-hsa-3723319	1.54828	5.10198	0.000886632	0.0491091
piR-hsa-3699222	1.54824	5.10263	0.00088656	0.0491091
piR-hsa-1900430	1.54824	5.10263	0.000886431	0.0491091
piR-hsa-342920	1.54824	5.10263	0.000886303	0.0491091
piR-hsa-359925	1.54809	5.10225	0.000887089	0.0491091
piR-hsa-4383437	1.54805	5.1029	0.000887276	0.0491091
piR-hsa-3670730	1.54805	5.1029	0.000887147	0.0491091
piR-hsa-3647033	1.54805	5.1029	0.000887018	0.0491091
piR-hsa-4452043	1.54786	5.08499	0.000892409	0.0491091
piR-hsa-144728	1.54786	5.08499	0.00089228	0.0491091
piR-hsa-4466282	1.54784	5.08501	0.000892693	0.0491091
piR-hsa-379254	1.54784	5.08501	0.000892564	0.0491091
piR-hsa-1901518	1.54758	5.08526	0.000893564	0.0491091
piR-hsa-3737158	1.54739	5.08553	0.000894025	0.0491091
piR-hsa-3638306	1.5469	5.08601	0.000895194	0.0491091
piR-hsa-1886995	1.5469	5.08601	0.000895065	0.0491091
piR-hsa-138345	1.5469	5.08601	0.000894935	0.0491091
piR-hsa-736092	1.54643	5.0918	0.000900215	0.0493196
piR-hsa-4385152	1.54615	5.09206	0.000901115	0.0493196
piR-hsa-4402558	1.54462	5.06389	0.000903581	0.0493975
piR-hsa-2839595	1.54426	5.06138	0.000915142	0.0496853
piR-hsa-1933070	1.54341	5.06553	0.000907078	0.0494161
piR-hsa-138698	1.54341	5.06553	0.000906948	0.0494161
piR-hsa-4372025	1.54315	5.06577	0.000908097	0.0494161
piR-hsa-1903607	1.54315	5.06577	0.000907967	0.0494161
piR-hsa-7586125	1.54247	5.06654	0.000909358	0.0494279
piR-hsa-744586	1.53879	5.10036	0.000926539	0.05024
piR-hsa-1268207	1.53831	5.10084	0.000927481	0.05024
piR-hsa-1919200	1.53729	5.06917	0.000940235	0.0508726
piR-hsa-771806	1.52067	5.29447	0.00115285	0.0582492
piR-hsa-786826	1.52067	5.29447	0.00115283	0.0582492
piR-hsa-729342	1.52049	5.29493	0.00115036	0.0582492
piR-hsa-757134	1.52049	5.29493	0.00115034	0.0582492
piR-hsa-1275770	1.52049	5.29493	0.00115032	0.0582492
piR-hsa-1301725	1.52049	5.29493	0.0011503	0.0582492
piR-hsa-1889860	1.52049	5.29493	0.00115028	0.0582492
piR-hsa-1940237	1.52037	5.29502	0.00115016	0.0582492
piR-hsa-152266	1.52034	5.29509	0.00114969	0.0582492
piR-hsa-1917147	1.52034	5.29509	0.00114967	0.0582492
piR-hsa-374873	1.52008	5.29539	0.00114921	0.0582492
piR-hsa-3740342	1.51981	5.29583	0.00114796	0.0582492
piR-hsa-1281388	1.51981	5.29583	0.00114799	0.0582492
piR-hsa-786629	1.51884	5.29635	0.00115151	0.0582492
piR-hsa-160169	1.51882	5.29692	0.00114964	0.0582492
piR-hsa-1889025	1.51882	5.29692	0.00114962	0.0582492
piR-hsa-1917247	1.51873	5.29707	0.00114916	0.0582492
piR-hsa-3624323	1.51872	5.29707	0.00114919	0.0582492
piR-hsa-1289073	1.51785	5.28189	0.00116356	0.0585402
piR-hsa-772283	1.51704	5.29983	0.0011557	0.0583181
piR-hsa-727270	1.51528	5.30197	0.00115676	0.0583181
piR-hsa-3723549	1.5145	5.3018	0.00115791	0.0583181
piR-hsa-4462380	1.45332	3.23024	0.000277662	0.0350807
piR-hsa-4420521	1.45332	3.23024	0.000277608	0.0350807
piR-hsa-4395076	1.45332	3.23024	0.000277553	0.0350807
piR-hsa-4378206	1.45332	3.23024	0.000277499	0.0350807
piR-hsa-4370366	1.45332	3.23024	0.000277444	0.0350807
piR-hsa-4113567	1.45332	3.23024	0.00027739	0.0350807
piR-hsa-4088449	1.45332	3.23024	0.000277335	0.0350807
piR-hsa-4048173	1.45332	3.23024	0.000277281	0.0350807
piR-hsa-3740008	1.45332	3.23024	0.000277226	0.0350807
piR-hsa-3720201	1.45332	3.23024	0.000277172	0.0350807
piR-hsa-3718616	1.45332	3.23024	0.000277117	0.0350807
piR-hsa-3711616	1.45332	3.23024	0.000277063	0.0350807
piR-hsa-3684878	1.45332	3.23024	0.000277008	0.0350807
piR-hsa-3654707	1.45332	3.23024	0.000276954	0.0350807
piR-hsa-3634479	1.45332	3.23024	0.000276899	0.0350807
piR-hsa-3584888	1.45332	3.23024	0.000276845	0.0350807
piR-hsa-3378724	1.45332	3.23024	0.000276791	0.0350807
piR-hsa-2833542	1.45332	3.23024	0.000276736	0.0350807
piR-hsa-2530354	1.45332	3.23024	0.000276682	0.0350807
piR-hsa-1915550	1.45332	3.23024	0.000276627	0.0350807
piR-hsa-1882556	1.45332	3.23024	0.000276573	0.0350807
piR-hsa-1300612	1.45332	3.23024	0.000276519	0.0350807
piR-hsa-370500	1.45332	3.23024	0.000276464	0.0350807
piR-hsa-348883	1.45332	3.23024	0.00027641	0.0350807
piR-hsa-348226	1.45332	3.23024	0.000276355	0.0350807
piR-hsa-156221	1.45332	3.23024	0.000276301	0.0350807
piR-hsa-145648	1.45332	3.23024	0.000276247	0.0350807
piR-hsa-131710	1.45332	3.23024	0.000276192	0.0350807
piR-hsa-4436844	1.45312	3.23044	0.000278021	0.0350807
piR-hsa-4430871	1.45312	3.23044	0.000277966	0.0350807
piR-hsa-4374024	1.45312	3.23044	0.000277912	0.0350807
piR-hsa-338493	1.45312	3.23044	0.000277857	0.0350807
piR-hsa-3643058	1.45305	3.23049	0.000278117	0.0350807
piR-hsa-3482566	1.45201	3.23116	0.000279692	0.0350807
piR-hsa-3552909	1.45191	3.23161	0.00027949	0.0350807
piR-hsa-3363895	1.4143	3.22875	0.000409098	0.0350807
piR-hsa-1881851	1.41356	3.22966	0.000410462	0.0350807
piR-hsa-169132	1.36698	3.14691	0.00052911	0.0350807
piR-hsa-725678	1.36698	3.14691	0.000529064	0.0350807
piR-hsa-3674545	1.36673	3.14704	0.000530141	0.0350807
piR-hsa-4374777	1.36673	3.14704	0.000530138	0.0350807
piR-hsa-771929	1.36647	3.14717	0.000531019	0.0350807
piR-hsa-1241406	1.36647	3.14717	0.000531016	0.0350807
piR-hsa-3656130	1.36647	3.14717	0.000531013	0.0350807
piR-hsa-131889	1.3664	3.14725	0.000531047	0.0350807
piR-hsa-140159	1.3664	3.14725	0.000531002	0.0350807
piR-hsa-165015	1.3664	3.14725	0.000530999	0.0350807
piR-hsa-338782	1.3664	3.14725	0.000530997	0.0350807
piR-hsa-344979	1.3664	3.14725	0.000530994	0.0350807
piR-hsa-348544	1.3664	3.14725	0.000530978	0.0350807
piR-hsa-359624	1.3664	3.14725	0.000530966	0.0350807
piR-hsa-360698	1.3664	3.14725	0.000530953	0.0350807
piR-hsa-364261	1.3664	3.14725	0.000530941	0.0350807
piR-hsa-379795	1.3664	3.14725	0.000530928	0.0350807
piR-hsa-2479945	1.3664	3.14725	0.000530916	0.0350807
piR-hsa-2543093	1.3664	3.14725	0.000530903	0.0350807
piR-hsa-3715278	1.3664	3.14725	0.000530891	0.0350807
piR-hsa-4442908	1.3664	3.14725	0.000530878	0.0350807
piR-hsa-1294500	1.36627	3.14784	0.000530283	0.0350807
piR-hsa-1237353	1.36623	3.14788	0.000530223	0.0350807
piR-hsa-147672	1.366	3.14753	0.000531888	0.0350807
piR-hsa-344761	1.366	3.14753	0.000531875	0.0350807
piR-hsa-1248690	1.366	3.14753	0.000531863	0.0350807
piR-hsa-1236374	1.36598	3.14801	0.000531334	0.0350807
piR-hsa-1933774	1.36573	3.14814	0.000532207	0.0350807
piR-hsa-1932256	1.36565	3.14822	0.000532232	0.0350807
piR-hsa-1883153	1.36522	3.14851	0.000533273	0.0350807
piR-hsa-7550344	1.3632	3.12926	0.000527988	0.0350807
piR-hsa-3707650	1.3632	3.12926	0.000527832	0.0350807
piR-hsa-1276702	1.3632	3.12926	0.000527677	0.0350807
piR-hsa-783256	1.3632	3.12926	0.000527521	0.0350807
piR-hsa-764657	1.3632	3.12926	0.000527366	0.0350807
piR-hsa-724570	1.3632	3.12926	0.00052721	0.0350807
piR-hsa-144582	1.3632	3.12926	0.000527055	0.0350807
piR-hsa-1287404	1.36295	3.1294	0.000531178	0.0350807
piR-hsa-1263405	1.36295	3.1294	0.000531021	0.0350807
piR-hsa-1255435	1.36295	3.1294	0.000530865	0.0350807
piR-hsa-1232600	1.36295	3.1294	0.000530709	0.0350807
piR-hsa-780604	1.36295	3.1294	0.000530553	0.0350807
piR-hsa-775986	1.36295	3.1294	0.000530397	0.0350807
piR-hsa-763471	1.36295	3.1294	0.00053024	0.0350807
piR-hsa-736690	1.36295	3.1294	0.000530084	0.0350807
piR-hsa-724564	1.36295	3.1294	0.000529928	0.0350807
piR-hsa-720878	1.36295	3.1294	0.000529772	0.0350807
piR-hsa-358645	1.36295	3.1294	0.000529616	0.0350807
piR-hsa-343850	1.36295	3.1294	0.00052946	0.0350807
piR-hsa-156587	1.36295	3.1294	0.000529347	0.0350807
piR-hsa-155520	1.36295	3.1294	0.000529234	0.0350807
piR-hsa-4410273	1.36269	3.12953	0.000534118	0.0350807
piR-hsa-3696459	1.36269	3.12953	0.000533961	0.0350807
piR-hsa-3624009	1.36269	3.12953	0.000533804	0.0350807
piR-hsa-2839632	1.36269	3.12953	0.000533647	0.0350807
piR-hsa-2487766	1.36269	3.12953	0.00053349	0.0350807
piR-hsa-1290714	1.36269	3.12953	0.000533332	0.0350807
piR-hsa-1258640	1.36269	3.12953	0.000533175	0.0350807
piR-hsa-1235875	1.36269	3.12953	0.000533018	0.0350807
piR-hsa-753455	1.36269	3.12953	0.000532861	0.0350807
piR-hsa-745252	1.36269	3.12953	0.000532704	0.0350807
piR-hsa-355262	1.36269	3.12953	0.000532547	0.0350807
piR-hsa-160923	1.36269	3.12953	0.00053239	0.0350807
piR-hsa-139550	1.36269	3.12953	0.000532233	0.0350807
piR-hsa-360301	1.36262	3.12964	0.000539082	0.0350807
piR-hsa-3712664	1.36262	3.12961	0.00053914	0.0350807
piR-hsa-4447191	1.36262	3.12961	0.000539138	0.0350807
piR-hsa-2512560	1.36262	3.12961	0.00053898	0.0350807
piR-hsa-2489199	1.36262	3.12961	0.00053882	0.0350807
piR-hsa-2487545	1.36262	3.12961	0.00053866	0.0350807
piR-hsa-2485006	1.36262	3.12961	0.0005385	0.0350807
piR-hsa-2480253	1.36262	3.12961	0.000538342	0.0350807
piR-hsa-770941	1.36262	3.12961	0.000538184	0.0350807
piR-hsa-757807	1.36262	3.12961	0.000538026	0.0350807
piR-hsa-379600	1.36262	3.12961	0.000537869	0.0350807
piR-hsa-374186	1.36262	3.12961	0.00053771	0.0350807
piR-hsa-369265	1.36262	3.12961	0.000537552	0.0350807
piR-hsa-365942	1.36262	3.12961	0.000537393	0.0350807
piR-hsa-360093	1.36262	3.12961	0.000537235	0.0350807
piR-hsa-358974	1.36262	3.12961	0.000537077	0.0350807
piR-hsa-355427	1.36262	3.12961	0.000536919	0.0350807
piR-hsa-351243	1.36262	3.12961	0.000536762	0.0350807
piR-hsa-349978	1.36262	3.12961	0.000536604	0.0350807
piR-hsa-342568	1.36262	3.12961	0.000536446	0.0350807
piR-hsa-336754	1.36262	3.12961	0.000536288	0.0350807
piR-hsa-170912	1.36262	3.12961	0.00053613	0.0350807
piR-hsa-166008	1.36262	3.12961	0.000535972	0.0350807
piR-hsa-165356	1.36262	3.12961	0.000535815	0.0350807
piR-hsa-165278	1.36262	3.12961	0.000535657	0.0350807
piR-hsa-164805	1.36262	3.12961	0.000535543	0.0350807
piR-hsa-163033	1.36262	3.12961	0.000535428	0.0350807
piR-hsa-157966	1.36262	3.12961	0.000535314	0.0350807
piR-hsa-149772	1.36262	3.12961	0.0005352	0.0350807
piR-hsa-148639	1.36262	3.12961	0.000535085	0.0350807
piR-hsa-146309	1.36262	3.12961	0.000534971	0.0350807
piR-hsa-145115	1.36262	3.12961	0.000534857	0.0350807
piR-hsa-140787	1.36262	3.12961	0.000534743	0.0350807
piR-hsa-138865	1.36262	3.12961	0.000534628	0.0350807
piR-hsa-138270	1.36262	3.12961	0.000534471	0.0350807
piR-hsa-1849	1.36262	3.12961	0.000534314	0.0350807
piR-hsa-1927194	1.36249	3.13021	0.000538474	0.0350807
piR-hsa-1243244	1.36246	3.13025	0.000538457	0.0350807
piR-hsa-132157	1.36221	3.1299	0.000540194	0.0350807
piR-hsa-133406	1.36221	3.1299	0.000540178	0.0350807
piR-hsa-140994	1.36221	3.1299	0.000540161	0.0350807
piR-hsa-164517	1.36221	3.1299	0.000540145	0.0350807
piR-hsa-339083	1.36221	3.1299	0.000540128	0.0350807
piR-hsa-362546	1.36221	3.1299	0.000540112	0.0350807
piR-hsa-743761	1.36221	3.1299	0.000540095	0.0350807
piR-hsa-756062	1.36221	3.1299	0.000540079	0.0350807
piR-hsa-775352	1.36221	3.1299	0.000540062	0.0350807
piR-hsa-781408	1.36221	3.1299	0.000540046	0.0350807
piR-hsa-788604	1.36221	3.1299	0.000540029	0.0350807
piR-hsa-1300058	1.36221	3.1299	0.000540013	0.0350807
piR-hsa-3664304	1.36221	3.1299	0.000539996	0.0350807
piR-hsa-3691010	1.36221	3.1299	0.00053998	0.0350807
piR-hsa-4434981	1.36221	3.1299	0.000539963	0.0350807
piR-hsa-1870578	1.3622	3.13039	0.000539642	0.0350807
piR-hsa-3691843	1.36211	3.13	0.000540404	0.0350807
piR-hsa-3674762	1.36211	3.13	0.000540372	0.0350807
piR-hsa-1297762	1.36211	3.13	0.00054034	0.0350807
piR-hsa-1297505	1.36211	3.13	0.000540308	0.0350807
piR-hsa-166540	1.36211	3.13	0.000540296	0.0350807
piR-hsa-343209	1.36211	3.13	0.000540279	0.0350807
piR-hsa-1237792	1.36211	3.13	0.000540276	0.0350807
piR-hsa-767238	1.36211	3.13	0.000540263	0.0350807
piR-hsa-1233319	1.36211	3.13	0.000540246	0.0350807
piR-hsa-1891781	1.36194	3.13052	0.000540585	0.0350807
piR-hsa-142803	1.36187	3.13059	0.000540657	0.0350807
piR-hsa-142694	1.36143	3.13089	0.000541768	0.0350807
piR-hsa-763691	1.36133	3.13099	0.00054215	0.0350807
piR-hsa-1269818	1.35784	2.77923	0.000529478	0.0350807
piR-hsa-1275401	1.35784	2.77923	0.000529588	0.0350807
piR-hsa-2853835	1.35784	2.77923	0.000529698	0.0350807
piR-hsa-7639907	1.35784	2.77923	0.000529807	0.0350807
piR-hsa-7738905	1.35784	2.77923	0.000529917	0.0350807
piR-hsa-7966518	1.35784	2.77923	0.000530027	0.0350807
piR-hsa-7969621	1.35784	2.77923	0.000530137	0.0350807
piR-hsa-1235021	1.35774	2.77928	0.000530137	0.0350807
piR-hsa-1236259	1.35774	2.77928	0.000530247	0.0350807
piR-hsa-1287301	1.35774	2.77928	0.000530357	0.0350807
piR-hsa-7709221	1.35774	2.77928	0.000530467	0.0350807
piR-hsa-7715338	1.35774	2.77928	0.000530577	0.0350807
piR-hsa-7839986	1.35774	2.77928	0.000530687	0.0350807
piR-hsa-1140965	1.35773	2.77934	0.000533479	0.0350807
piR-hsa-600554	1.35771	2.77932	0.000531686	0.0350807
piR-hsa-1031277	1.35771	2.77932	0.000531796	0.0350807
piR-hsa-1085388	1.35771	2.77932	0.000531906	0.0350807
piR-hsa-1144124	1.35771	2.77932	0.000532016	0.0350807
piR-hsa-1168977	1.35771	2.77932	0.000532127	0.0350807
piR-hsa-1246281	1.35771	2.77932	0.000532237	0.0350807
piR-hsa-1275293	1.35771	2.77932	0.000532347	0.0350807
piR-hsa-3741290	1.35771	2.77932	0.000532457	0.0350807
piR-hsa-7026922	1.35771	2.77932	0.000532567	0.0350807
piR-hsa-7549051	1.35771	2.77932	0.000532666	0.0350807
piR-hsa-7587497	1.35771	2.77932	0.000532765	0.0350807
piR-hsa-7596770	1.35771	2.77932	0.000532864	0.0350807
piR-hsa-7610273	1.35771	2.77932	0.000532963	0.0350807
piR-hsa-7626440	1.35771	2.77932	0.000533062	0.0350807
piR-hsa-7863408	1.35771	2.77932	0.000533161	0.0350807
piR-hsa-7901145	1.35771	2.77932	0.00053326	0.0350807
piR-hsa-7912012	1.35771	2.77932	0.000533359	0.0350807
piR-hsa-7930331	1.35771	2.77932	0.000533458	0.0350807
piR-hsa-7958821	1.35771	2.77932	0.000533557	0.0350807
piR-hsa-866429	1.35767	2.7793	0.00053084	0.0350807
piR-hsa-1278132	1.35767	2.7793	0.00053095	0.0350807
piR-hsa-1288934	1.35767	2.7793	0.00053106	0.0350807
piR-hsa-3625066	1.35767	2.7793	0.00053117	0.0350807
piR-hsa-3645679	1.35767	2.7793	0.00053128	0.0350807
piR-hsa-7622026	1.35767	2.7793	0.00053139	0.0350807
piR-hsa-7873228	1.35767	2.7793	0.0005315	0.0350807
piR-hsa-7930464	1.35767	2.7793	0.00053161	0.0350807
piR-hsa-7999149	1.35767	2.7793	0.00053172	0.0350807
piR-hsa-3041561	1.32153	2.31111	0.00253462	0.078072
piR-hsa-241679	1.30144	3.37108	0.00324839	0.0968442
piR-hsa-2397288	1.30022	3.38308	0.000609036	0.0357737
piR-hsa-4537570	1.2965	3.37661	0.00328015	0.09724
piR-hsa-893866	1.2965	3.37661	0.00327985	0.09724
piR-hsa-945146	1.29638	3.37704	0.00327439	0.0971908
piR-hsa-52620	1.29638	3.37704	0.00327409	0.0971908
piR-hsa-1128995	1.29626	3.37755	0.00326783	0.0971181
piR-hsa-1278776	1.29622	3.37783	0.00326227	0.0970135
piR-hsa-1089349	1.29622	3.37783	0.00326197	0.0970135
piR-hsa-856786	1.29622	3.37783	0.00326167	0.0970135
piR-hsa-3410434	1.29371	3.38174	0.00325369	0.0969411
piR-hsa-2481406	1.28553	2.4262	0.00278856	0.0853876
piR-hsa-864770	1.28403	2.42947	0.00276312	0.0850547
piR-hsa-1345044	1.28382	2.42816	0.00279738	0.0853876
piR-hsa-1186163	1.28381	2.42829	0.0027967	0.0853876
piR-hsa-562855	1.28381	2.42829	0.00279665	0.0853876
piR-hsa-98762	1.28381	2.42829	0.0027966	0.0853876
piR-hsa-1180140	1.28379	2.42896	0.00278027	0.0853876
piR-hsa-950039	1.28379	2.42896	0.00278022	0.0853876
piR-hsa-1007709	1.28377	2.42889	0.00278156	0.0853876
piR-hsa-2831593	1.28364	2.42862	0.00279308	0.0853876
piR-hsa-2830594	1.28364	2.42858	0.00279501	0.0853876
piR-hsa-887929	1.28364	2.42858	0.00279496	0.0853876
piR-hsa-1620373	1.28353	2.42868	0.00279595	0.0853876
piR-hsa-838742	1.28353	2.42868	0.0027959	0.0853876
piR-hsa-8418687	1.27008	2.93214	0.000816833	0.0475662
piR-hsa-2468614	1.22983	3.44142	0.00100767	0.0540275
piR-hsa-1273023	1.22786	3.29764	0.0010099	0.0540857
piR-hsa-4461873	1.22739	3.29795	0.00101451	0.0542097
piR-hsa-4372884	1.22739	3.29795	0.00101431	0.0542097
piR-hsa-769442	1.22706	3.2982	0.00101804	0.054337
piR-hsa-1270880	1.22312	3.28173	0.00102587	0.0546622
piR-hsa-737790	1.22309	3.28176	0.00102644	0.0546622
piR-hsa-153253	1.22267	3.282	0.0010301	0.0546976
piR-hsa-1274304	1.22261	3.28207	0.00103057	0.0546976
piR-hsa-167821	1.22261	3.28207	0.00103037	0.0546976
piR-hsa-781016	1.22229	3.28233	0.0010326	0.0547287
piR-hsa-772516	1.22221	3.28242	0.00103347	0.0547287
piR-hsa-376527	1.22153	3.30421	0.0010584	0.0554516
piR-hsa-131205	1.22152	3.30418	0.00105812	0.0554516
piR-hsa-734570	1.22151	3.3042	0.00105854	0.0554516
piR-hsa-145817	1.2215	3.30424	0.00105858	0.0554516
piR-hsa-1942772	1.22105	3.305	0.00106102	0.0554516
piR-hsa-2478230	1.22099	3.30502	0.001062	0.0554516
piR-hsa-1937657	1.22096	3.30505	0.00106207	0.0554516
piR-hsa-368130	1.21678	3.28832	0.00106852	0.0554516
piR-hsa-7766332	1.21673	3.28834	0.00106926	0.0554516
piR-hsa-1287855	1.21671	3.28837	0.00107036	0.0554516
piR-hsa-1277694	1.21671	3.28837	0.00107015	0.0554516
piR-hsa-1268439	1.21671	3.28837	0.00106995	0.0554516
piR-hsa-1252276	1.21671	3.28837	0.00106974	0.0554516
piR-hsa-780182	1.21671	3.28837	0.00106954	0.0554516
piR-hsa-1848	1.21671	3.28837	0.00106934	0.0554516
piR-hsa-1282284	1.2167	3.28839	0.00107079	0.0554516
piR-hsa-3686620	1.21669	3.28843	0.00107063	0.0554516
piR-hsa-725307	1.21649	3.28856	0.00107282	0.0554516
piR-hsa-1937802	1.21623	3.28923	0.00107385	0.0554516
piR-hsa-163479	1.21622	3.28874	0.00107491	0.0554516
piR-hsa-145028	1.21622	3.28874	0.0010747	0.0554516
piR-hsa-1236630	1.21618	3.28924	0.00107459	0.0554516
piR-hsa-1876218	1.21615	3.28925	0.00107479	0.0554516
piR-hsa-1906138	1.21614	3.28927	0.00107523	0.0554516
piR-hsa-2488141	1.20069	3.69125	0.00515543	0.147933
piR-hsa-1906032	1.20068	3.69123	0.00515575	0.147933
piR-hsa-1887339	1.06229	2.05395	0.00896173	0.185398
piR-hsa-2853050	1.05912	1.87387	0.00789438	0.185398
piR-hsa-782683	1.05539	1.99395	0.00872173	0.185398
piR-hsa-789415	1.05539	1.99395	0.00872117	0.185398
piR-hsa-786660	-1.10369	1.17718	0.00886942	0.185398
piR-hsa-1239013	-1.10372	1.17706	0.00886196	0.185398
piR-hsa-3688059	-1.13653	3.74771	0.00954213	0.185398
piR-hsa-1893340	-1.13664	3.74741	0.00954328	0.185398
piR-hsa-1878889	-1.13674	3.74936	0.00952034	0.185398
piR-hsa-2527494	-1.13681	3.74933	0.00951778	0.185398
piR-hsa-2483719	-1.13898	3.74605	0.00944579	0.185398
piR-hsa-2525557	-1.13905	3.74601	0.00944128	0.185398
piR-hsa-2513955	-1.13916	3.74796	0.00941726	0.185398
piR-hsa-3496695	-1.1396	3.75357	0.00936192	0.185398
piR-hsa-2478924	-1.14108	3.74503	0.00936982	0.185398
piR-hsa-3060525	-1.14108	3.74503	0.00937047	0.185398
piR-hsa-1869448	-1.14115	3.74499	0.00936338	0.185398
piR-hsa-2526786	-1.14115	3.74499	0.00936403	0.185398
piR-hsa-3715813	-1.14115	3.74499	0.00936468	0.185398
piR-hsa-2315568	-1.14125	3.74695	0.00934279	0.185398
piR-hsa-347379	-1.14139	3.74492	0.00935286	0.185398
piR-hsa-2534008	-1.14139	3.74492	0.00935351	0.185398
piR-hsa-3631221	-1.14155	3.74506	0.00934637	0.185398
piR-hsa-7890506	-1.14158	3.7448	0.00934615	0.185398
piR-hsa-2487512	-1.14162	3.74478	0.00934438	0.185398
piR-hsa-367558	-1.14165	3.74476	0.00934102	0.185398
piR-hsa-145336	-1.14169	3.74474	0.00933926	0.185398
piR-hsa-3685840	-1.14175	3.74671	0.00932244	0.185398
piR-hsa-5407685	-1.14175	3.74671	0.00932309	0.185398
piR-hsa-1302137	-1.14179	3.7467	0.00932002	0.185398
piR-hsa-2921474	-1.14179	3.7467	0.00932067	0.185398
piR-hsa-2526350	-1.14299	3.74867	0.00922508	0.185398
piR-hsa-3638069	-1.14325	3.74852	0.00921337	0.185398
piR-hsa-5137084	-1.14325	3.74852	0.00921402	0.185398
piR-hsa-7868258	-1.14325	3.74852	0.00921466	0.185398
piR-hsa-267369	-1.14328	3.7485	0.00920968	0.185398
piR-hsa-765981	-1.14328	3.7485	0.00921033	0.185398
piR-hsa-1242591	-1.14328	3.7485	0.00921097	0.185398
piR-hsa-7802124	-1.14328	3.7485	0.00921162	0.185398
piR-hsa-1116534	-1.14404	3.75119	0.00917127	0.185398
piR-hsa-751318	-1.14406	3.75132	0.00917022	0.185398
piR-hsa-2491269	-1.1443	3.75124	0.00916041	0.185398
piR-hsa-1244338	-1.14454	3.75096	0.00906209	0.185398
piR-hsa-661754	-1.14456	3.75109	0.00914591	0.185398
piR-hsa-771323	-1.14456	3.75109	0.0091467	0.185398
piR-hsa-2871170	-1.14456	3.75109	0.0091475	0.185398
piR-hsa-3641884	-1.14456	3.75109	0.00914829	0.185398
piR-hsa-4633023	-1.14456	3.75109	0.00914909	0.185398
piR-hsa-833103	-1.14458	3.75094	0.00905908	0.185398
piR-hsa-1889179	-1.14458	3.75094	0.00905972	0.185398
piR-hsa-731340	-1.14458	3.75094	0.00905993	0.185398
piR-hsa-4548795	-1.14458	3.75094	0.00906036	0.185398
piR-hsa-416747	-1.14458	3.75094	0.00906079	0.185398
piR-hsa-49277	-1.14459	3.75107	0.00909424	0.185398
piR-hsa-65456	-1.14459	3.75107	0.00909494	0.185398
piR-hsa-88900	-1.14459	3.75107	0.00909565	0.185398
piR-hsa-137631	-1.14459	3.75107	0.00909635	0.185398
piR-hsa-137722	-1.14459	3.75107	0.00909705	0.185398
piR-hsa-138086	-1.14459	3.75107	0.00909776	0.185398
piR-hsa-143077	-1.14459	3.75107	0.00909846	0.185398
piR-hsa-145820	-1.14459	3.75107	0.00909916	0.185398
piR-hsa-160059	-1.14459	3.75107	0.00909987	0.185398
piR-hsa-163802	-1.14459	3.75107	0.00910057	0.185398
piR-hsa-166006	-1.14459	3.75107	0.00910127	0.185398
piR-hsa-166110	-1.14459	3.75107	0.00910197	0.185398
piR-hsa-166509	-1.14459	3.75107	0.00910268	0.185398
piR-hsa-170192	-1.14459	3.75107	0.00910338	0.185398
piR-hsa-210179	-1.14459	3.75107	0.00910408	0.185398
piR-hsa-244859	-1.14459	3.75107	0.00910479	0.185398
piR-hsa-278500	-1.14459	3.75107	0.00910549	0.185398
piR-hsa-279506	-1.14459	3.75107	0.00910619	0.185398
piR-hsa-337562	-1.14459	3.75107	0.0091069	0.185398
piR-hsa-338918	-1.14459	3.75107	0.0091076	0.185398
piR-hsa-350694	-1.14459	3.75107	0.0091083	0.185398
piR-hsa-350761	-1.14459	3.75107	0.00910901	0.185398
piR-hsa-355830	-1.14459	3.75107	0.00910971	0.185398
piR-hsa-370505	-1.14459	3.75107	0.00911041	0.185398
piR-hsa-417119	-1.14459	3.75107	0.00911112	0.185398
piR-hsa-436726	-1.14459	3.75107	0.00911182	0.185398
piR-hsa-505969	-1.14459	3.75107	0.00911252	0.185398
piR-hsa-540317	-1.14459	3.75107	0.00911323	0.185398
piR-hsa-542058	-1.14459	3.75107	0.00911393	0.185398
piR-hsa-611132	-1.14459	3.75107	0.00911463	0.185398
piR-hsa-617331	-1.14459	3.75107	0.00911534	0.185398
piR-hsa-646800	-1.14459	3.75107	0.00911604	0.185398
piR-hsa-649740	-1.14459	3.75107	0.00911674	0.185398
piR-hsa-720488	-1.14459	3.75107	0.00911745	0.185398
piR-hsa-728448	-1.14459	3.75107	0.00911815	0.185398
piR-hsa-728816	-1.14459	3.75107	0.00911886	0.185398
piR-hsa-730474	-1.14459	3.75107	0.00911956	0.185398
piR-hsa-730936	-1.14459	3.75107	0.00912028	0.185398
piR-hsa-732651	-1.14459	3.75107	0.00912099	0.185398
piR-hsa-741817	-1.14459	3.75107	0.00912171	0.185398
piR-hsa-751106	-1.14459	3.75107	0.00912243	0.185398
piR-hsa-754658	-1.14459	3.75107	0.00912315	0.185398
piR-hsa-755852	-1.14459	3.75107	0.00912386	0.185398
piR-hsa-762388	-1.14459	3.75107	0.00912458	0.185398
piR-hsa-764064	-1.14459	3.75107	0.00912548	0.185398
piR-hsa-765007	-1.14459	3.75107	0.00912641	0.185398
piR-hsa-765496	-1.14459	3.75107	0.00912732	0.185398
piR-hsa-779405	-1.14459	3.75107	0.00912824	0.185398
piR-hsa-779777	-1.14459	3.75107	0.00912916	0.185398
piR-hsa-884007	-1.14459	3.75107	0.00912997	0.185398
piR-hsa-783432	-1.14459	3.75107	0.00913008	0.185398
piR-hsa-1218653	-1.14459	3.75107	0.00913072	0.185398
piR-hsa-1227421	-1.14459	3.75107	0.00913097	0.185398
piR-hsa-1242886	-1.14459	3.75107	0.00913168	0.185398
piR-hsa-1252852	-1.14459	3.75107	0.00913239	0.185398
piR-hsa-1264993	-1.14459	3.75107	0.0091331	0.185398
piR-hsa-1265844	-1.14459	3.75107	0.00913381	0.185398
piR-hsa-1279491	-1.14459	3.75107	0.00913452	0.185398
piR-hsa-1295784	-1.14459	3.75107	0.00913523	0.185398
piR-hsa-1298742	-1.14459	3.75107	0.00913594	0.185398
piR-hsa-1302068	-1.14459	3.75107	0.00913665	0.185398
piR-hsa-2529996	-1.14459	3.75107	0.00913736	0.185398
piR-hsa-2832868	-1.14459	3.75107	0.00913807	0.185398
piR-hsa-2895753	-1.14459	3.75107	0.00913878	0.185398
piR-hsa-3280704	-1.14459	3.75107	0.00913949	0.185398
piR-hsa-3610307	-1.14459	3.75107	0.0091402	0.185398
piR-hsa-3638380	-1.14459	3.75107	0.00914091	0.185398
piR-hsa-3660223	-1.14459	3.75107	0.00914162	0.185398
piR-hsa-3699332	-1.14459	3.75107	0.00914242	0.185398
piR-hsa-3707568	-1.14459	3.75107	0.00914321	0.185398
piR-hsa-7513376	-1.14459	3.75107	0.00914401	0.185398
piR-hsa-49953	-1.1446	3.75105	0.0090809	0.185398
piR-hsa-467457	-1.1446	3.75105	0.00908142	0.185398
piR-hsa-115966	-1.1446	3.75105	0.00908142	0.185398
piR-hsa-138373	-1.1446	3.75105	0.00908194	0.185398
piR-hsa-541268	-1.1446	3.75105	0.0090822	0.185398
piR-hsa-443423	-1.1446	3.75105	0.0090822	0.185398
piR-hsa-140635	-1.1446	3.75105	0.00908246	0.185398
piR-hsa-566841	-1.1446	3.75105	0.00908298	0.185398
piR-hsa-336751	-1.1446	3.75105	0.00908299	0.185398
piR-hsa-572603	-1.1446	3.75105	0.00908376	0.185398
piR-hsa-586051	-1.1446	3.75105	0.00908454	0.185398
piR-hsa-588671	-1.1446	3.75105	0.00908525	0.185398
piR-hsa-606256	-1.1446	3.75105	0.00908596	0.185398
piR-hsa-613532	-1.1446	3.75105	0.00908666	0.185398
piR-hsa-675087	-1.1446	3.75105	0.00908736	0.185398
piR-hsa-725440	-1.1446	3.75105	0.00908806	0.185398
piR-hsa-729488	-1.1446	3.75105	0.00908877	0.185398
piR-hsa-773807	-1.1446	3.75105	0.00908947	0.185398
piR-hsa-1053077	-1.1446	3.75105	0.00909017	0.185398
piR-hsa-1185593	-1.1446	3.75105	0.00909087	0.185398
piR-hsa-1945647	-1.1446	3.75105	0.00909158	0.185398
piR-hsa-2322023	-1.1446	3.75105	0.00909228	0.185398
piR-hsa-3169830	-1.1446	3.75105	0.00909298	0.185398
piR-hsa-4398457	-1.1446	3.75105	0.00909369	0.185398
piR-hsa-4457031	-1.1446	3.75105	0.00909439	0.185398
piR-hsa-122856	-1.14462	3.75104	0.00905962	0.185398
piR-hsa-132437	-1.14462	3.75104	0.00906028	0.185398
piR-hsa-100746	-1.14462	3.75104	0.00906045	0.185398
piR-hsa-153402	-1.14462	3.75104	0.00906094	0.185398
piR-hsa-87349	-1.14462	3.75104	0.00906128	0.185398
piR-hsa-251710	-1.14462	3.75104	0.0090616	0.185398
piR-hsa-62500	-1.14462	3.75104	0.00906214	0.185398
piR-hsa-259640	-1.14462	3.75104	0.00906226	0.185398
piR-hsa-23671	-1.14462	3.75104	0.00906257	0.185398
piR-hsa-323651	-1.14462	3.75104	0.00906292	0.185398
piR-hsa-36160	-1.14462	3.75104	0.00906299	0.185398
piR-hsa-23672	-1.14462	3.75104	0.00906321	0.185398
piR-hsa-419198	-1.14462	3.75104	0.00906358	0.185398
piR-hsa-32492	-1.14462	3.75104	0.00906385	0.185398
piR-hsa-432369	-1.14462	3.75104	0.00906424	0.185398
piR-hsa-476401	-1.14462	3.75104	0.00906491	0.185398
piR-hsa-493472	-1.14462	3.75104	0.00906557	0.185398
piR-hsa-505675	-1.14462	3.75104	0.00906623	0.185398
piR-hsa-633261	-1.14462	3.75104	0.00906689	0.185398
piR-hsa-695664	-1.14462	3.75104	0.00906755	0.185398
piR-hsa-979999	-1.14462	3.75104	0.00906821	0.185398
piR-hsa-1555533	-1.14462	3.75104	0.00906888	0.185398
piR-hsa-1873589	-1.14462	3.75104	0.00906954	0.185398
piR-hsa-1920612	-1.14462	3.75104	0.0090702	0.185398
piR-hsa-1930904	-1.14462	3.75104	0.00907086	0.185398
piR-hsa-1931931	-1.14462	3.75104	0.00907152	0.185398
piR-hsa-2135137	-1.14462	3.75104	0.00907218	0.185398
piR-hsa-2511555	-1.14462	3.75104	0.00907285	0.185398
piR-hsa-2591722	-1.14462	3.75104	0.00907351	0.185398
piR-hsa-2707695	-1.14462	3.75104	0.00907417	0.185398
piR-hsa-2758707	-1.14462	3.75104	0.00907483	0.185398
piR-hsa-2826011	-1.14462	3.75104	0.00907549	0.185398
piR-hsa-3160705	-1.14462	3.75104	0.00907615	0.185398
piR-hsa-3216796	-1.14462	3.75104	0.00907682	0.185398
piR-hsa-3549772	-1.14462	3.75104	0.00907748	0.185398
piR-hsa-3570770	-1.14462	3.75104	0.00907814	0.185398
piR-hsa-3634540	-1.14462	3.75104	0.0090788	0.185398
piR-hsa-4019576	-1.14462	3.75104	0.00907946	0.185398
piR-hsa-92901	-1.14469	3.75097	0.00905791	0.185398
piR-hsa-131415	-1.14469	3.75097	0.00905855	0.185398
piR-hsa-165640	-1.14469	3.75097	0.00905919	0.185398
piR-hsa-525737	-1.14469	3.75097	0.00905946	0.185398
piR-hsa-550912	-1.14469	3.75097	0.0090601	0.185398
piR-hsa-1818014	-1.14469	3.75097	0.00906074	0.185398
piR-hsa-1469524	-1.14485	3.75068	0.00906647	0.185398
piR-hsa-2164507	-1.14494	3.75049	0.00906179	0.185398
piR-hsa-3022448	-1.14513	3.74566	0.00909112	0.185398
piR-hsa-1581637	-1.14532	3.74613	0.00907684	0.185398
piR-hsa-2535092	-1.1455	3.74503	0.00910637	0.185398
piR-hsa-337242	-1.14631	0.493871	0.000141636	0.0350807
piR-hsa-164321	-1.14638	0.494103	0.000141069	0.0350807
piR-hsa-2527093	-1.14757	0.491103	0.000139726	0.0350807
piR-hsa-1880978	-1.14765	0.490968	0.000140452	0.0350807
piR-hsa-355389	-1.14766	0.491162	0.00013949	0.0350807
piR-hsa-349387	-1.16497	0.421867	0.000179935	0.0350807
piR-hsa-1930355	-1.20024	0.370276	0.000173702	0.0350807
piR-hsa-737914	-1.21044	0.952273	0.00892666	0.185398
piR-hsa-167274	-1.21061	0.951617	0.00895733	0.185398
piR-hsa-347473	-1.21061	0.951617	0.00895707	0.185398
piR-hsa-168458	-1.21206	0.913615	0.00772239	0.185004
piR-hsa-171125	-1.21206	0.913615	0.00772137	0.185004
piR-hsa-164271	-1.23171	0.770041	0.00750284	0.180675
piR-hsa-166182	-1.23225	0.770418	0.00747299	0.180048
piR-hsa-160431	-1.236	0.752358	0.00754921	0.181423
piR-hsa-3640941	-1.236	0.752358	0.00754924	0.181423
piR-hsa-165889	-1.23627	0.752549	0.00753393	0.18124
piR-hsa-2536472	-1.23627	0.752549	0.00753396	0.18124
piR-hsa-4467980	-1.24237	0.78836	0.0063065	0.177558
piR-hsa-1295056	-1.24237	0.78836	0.00630691	0.177558
piR-hsa-4459327	-1.24283	0.788681	0.00628306	0.177558
piR-hsa-159721	-1.24283	0.788681	0.00628347	0.177558
piR-hsa-131338	-1.24445	0.787087	0.0072198	0.177558
piR-hsa-161488	-1.24445	0.787087	0.00721986	0.177558
piR-hsa-738015	-1.24445	0.787087	0.00721992	0.177558
piR-hsa-722382	-1.2445	0.787504	0.00720339	0.177558
piR-hsa-132947	-1.24462	0.787414	0.00720774	0.177558
piR-hsa-136648	-1.24462	0.787414	0.00720781	0.177558
piR-hsa-140745	-1.24462	0.787414	0.00720787	0.177558
piR-hsa-142070	-1.24462	0.787414	0.00720794	0.177558
piR-hsa-142580	-1.24462	0.787414	0.007208	0.177558
piR-hsa-144857	-1.24462	0.787414	0.00720806	0.177558
piR-hsa-144901	-1.24462	0.787414	0.00720813	0.177558
piR-hsa-149986	-1.24462	0.787414	0.00720819	0.177558
piR-hsa-155838	-1.24462	0.787414	0.00720826	0.177558
piR-hsa-157200	-1.24462	0.787414	0.00720832	0.177558
piR-hsa-163231	-1.24462	0.787414	0.00720838	0.177558
piR-hsa-167103	-1.24462	0.787414	0.00720845	0.177558
piR-hsa-167970	-1.24462	0.787414	0.00720851	0.177558
piR-hsa-170807	-1.24462	0.787414	0.00720858	0.177558
piR-hsa-342654	-1.24462	0.787414	0.00720864	0.177558
piR-hsa-346824	-1.24462	0.787414	0.00720871	0.177558
piR-hsa-359144	-1.24462	0.787414	0.00720877	0.177558
piR-hsa-8398500	-1.24462	0.787414	0.0072088	0.177558
piR-hsa-363735	-1.24462	0.787414	0.00720883	0.177558
piR-hsa-364046	-1.24462	0.787414	0.0072089	0.177558
piR-hsa-8392958	-1.24462	0.787414	0.0072089	0.177558
piR-hsa-365278	-1.24462	0.787414	0.00720896	0.177558
piR-hsa-4428735	-1.24462	0.787414	0.00720897	0.177558
piR-hsa-4434489	-1.24462	0.787414	0.007209	0.177558
piR-hsa-3726919	-1.24462	0.787414	0.00720901	0.177558
piR-hsa-720379	-1.24462	0.787414	0.00720903	0.177558
piR-hsa-3721597	-1.24462	0.787414	0.00720905	0.177558
piR-hsa-723176	-1.24462	0.787414	0.00720909	0.177558
piR-hsa-2847450	-1.24462	0.787414	0.0072091	0.177558
piR-hsa-1981995	-1.24462	0.787414	0.00720914	0.177558
piR-hsa-728555	-1.24462	0.787414	0.00720915	0.177558
piR-hsa-1964545	-1.24462	0.787414	0.00720918	0.177558
piR-hsa-731806	-1.24462	0.787414	0.00720922	0.177558
piR-hsa-1936807	-1.24462	0.787414	0.00720923	0.177558
piR-hsa-1910748	-1.24462	0.787414	0.00720927	0.177558
piR-hsa-732665	-1.24462	0.787414	0.00720928	0.177558
piR-hsa-734535	-1.24462	0.787414	0.00720935	0.177558
piR-hsa-735200	-1.24462	0.787414	0.00720941	0.177558
piR-hsa-739300	-1.24462	0.787414	0.00720948	0.177558
piR-hsa-1290409	-1.24462	0.787414	0.00720948	0.177558
piR-hsa-740323	-1.24462	0.787414	0.00720954	0.177558
piR-hsa-741930	-1.24462	0.787414	0.0072096	0.177558
piR-hsa-743846	-1.24462	0.787414	0.00720967	0.177558
piR-hsa-1277039	-1.24462	0.787414	0.0072097	0.177558
piR-hsa-745514	-1.24462	0.787414	0.00720973	0.177558
piR-hsa-1261904	-1.24462	0.787414	0.00720974	0.177558
piR-hsa-1235433	-1.24462	0.787414	0.00720979	0.177558
piR-hsa-745595	-1.24462	0.787414	0.0072098	0.177558
piR-hsa-749030	-1.24462	0.787414	0.00720986	0.177558
piR-hsa-756682	-1.24462	0.787414	0.00720992	0.177558
piR-hsa-757680	-1.24462	0.787414	0.00720999	0.177558
piR-hsa-760787	-1.24462	0.787414	0.00721005	0.177558
piR-hsa-762269	-1.24462	0.787414	0.00721012	0.177558
piR-hsa-762973	-1.24462	0.787414	0.00721018	0.177558
piR-hsa-765166	-1.24462	0.787414	0.00721025	0.177558
piR-hsa-765987	-1.24462	0.787414	0.00721031	0.177558
piR-hsa-767050	-1.24462	0.787414	0.00721037	0.177558
piR-hsa-783787	-1.24462	0.787414	0.00721044	0.177558
piR-hsa-785715	-1.24462	0.787414	0.0072105	0.177558
piR-hsa-788224	-1.24462	0.787414	0.00721057	0.177558
piR-hsa-135573	-1.24476	0.78769	0.00718807	0.177558
piR-hsa-788610	-1.24935	0.772613	0.00641035	0.177558
piR-hsa-1919167	-1.24935	0.772613	0.00641063	0.177558
piR-hsa-146596	-1.24961	0.772801	0.00639791	0.177558
piR-hsa-2508108	-1.24961	0.772801	0.00639819	0.177558
piR-hsa-1930064	-1.25092	0.774009	0.00817725	0.185398
piR-hsa-171300	-1.25114	0.773268	0.00820667	0.185398
piR-hsa-162163	-1.25114	0.773268	0.00820636	0.185398
piR-hsa-343833	-1.25445	0.724462	0.00678893	0.177558
piR-hsa-2518387	-1.25445	0.724462	0.00678894	0.177558
piR-hsa-146699	-1.25468	0.723694	0.00681425	0.177558
piR-hsa-169584	-1.25468	0.723694	0.00681432	0.177558
piR-hsa-2501690	-1.25468	0.723694	0.00681434	0.177558
piR-hsa-3650454	-1.25468	0.723694	0.00681435	0.177558
piR-hsa-130814	-1.25514	0.722998	0.00681411	0.177558
piR-hsa-134936	-1.25514	0.722998	0.00681415	0.177558
piR-hsa-135587	-1.25514	0.722998	0.00681419	0.177558
piR-hsa-137565	-1.25514	0.722998	0.00681424	0.177558
piR-hsa-138205	-1.25514	0.722998	0.00681428	0.177558
piR-hsa-138233	-1.25514	0.722998	0.00681432	0.177558
piR-hsa-141966	-1.25514	0.722998	0.00681436	0.177558
piR-hsa-143288	-1.25514	0.722998	0.00681441	0.177558
piR-hsa-146240	-1.25514	0.722998	0.00681442	0.177558
piR-hsa-146610	-1.25514	0.722998	0.00681444	0.177558
piR-hsa-152210	-1.25514	0.722998	0.00681445	0.177558
piR-hsa-153562	-1.25514	0.722998	0.0068145	0.177558
piR-hsa-160451	-1.25514	0.722998	0.00681485	0.177558
piR-hsa-167387	-1.25514	0.722998	0.00681514	0.177558
piR-hsa-366206	-1.25514	0.722998	0.00681518	0.177558
piR-hsa-368832	-1.25514	0.722998	0.00681519	0.177558
piR-hsa-375843	-1.25514	0.722998	0.00681521	0.177558
piR-hsa-161150	-1.25514	0.722998	0.00681521	0.177558
piR-hsa-729597	-1.25514	0.722998	0.00681522	0.177558
piR-hsa-741532	-1.25514	0.722998	0.00681523	0.177558
piR-hsa-760568	-1.25514	0.722998	0.00681525	0.177558
piR-hsa-1269657	-1.25514	0.722998	0.00681526	0.177558
piR-hsa-1887372	-1.25514	0.722998	0.00681528	0.177558
piR-hsa-2538914	-1.25514	0.722998	0.00681529	0.177558
piR-hsa-3669849	-1.25514	0.722998	0.00681531	0.177558
piR-hsa-3713519	-1.25514	0.722998	0.00681532	0.177558
piR-hsa-4388937	-1.25514	0.722998	0.00681539	0.177558
piR-hsa-4416010	-1.25514	0.722998	0.00681542	0.177558
piR-hsa-4424801	-1.25514	0.722998	0.00681543	0.177558
piR-hsa-4425675	-1.25514	0.722998	0.00681544	0.177558
piR-hsa-149954	-1.25541	0.723192	0.00680073	0.177558
piR-hsa-151972	-1.25541	0.723192	0.00680079	0.177558
piR-hsa-147634	-1.25541	0.723192	0.0068008	0.177558
piR-hsa-154560	-1.25541	0.723192	0.00680085	0.177558
piR-hsa-155637	-1.25541	0.723192	0.00680091	0.177558
piR-hsa-144084	-1.25541	0.723192	0.00680092	0.177558
piR-hsa-157696	-1.25541	0.723192	0.00680097	0.177558
piR-hsa-160300	-1.25541	0.723192	0.00680103	0.177558
piR-hsa-143928	-1.25541	0.723192	0.00680103	0.177558
piR-hsa-160447	-1.25541	0.723192	0.00680109	0.177558
piR-hsa-161629	-1.25541	0.723192	0.00680115	0.177558
piR-hsa-143496	-1.25541	0.723192	0.00680115	0.177558
piR-hsa-133784	-1.25541	0.723192	0.0068012	0.177558
piR-hsa-164727	-1.25541	0.723192	0.00680121	0.177558
piR-hsa-136853	-1.25541	0.723192	0.00680121	0.177558
piR-hsa-139269	-1.25541	0.723192	0.00680122	0.177558
piR-hsa-140041	-1.25541	0.723192	0.00680124	0.177558
piR-hsa-140594	-1.25541	0.723192	0.00680125	0.177558
piR-hsa-143400	-1.25541	0.723192	0.00680127	0.177558
piR-hsa-167916	-1.25541	0.723192	0.00680127	0.177558
piR-hsa-168708	-1.25541	0.723192	0.00680133	0.177558
piR-hsa-334268	-1.25541	0.723192	0.00680139	0.177558
piR-hsa-351352	-1.25541	0.723192	0.00680145	0.177558
piR-hsa-358529	-1.25541	0.723192	0.0068015	0.177558
piR-hsa-365513	-1.25541	0.723192	0.00680156	0.177558
piR-hsa-366177	-1.25541	0.723192	0.00680158	0.177558
piR-hsa-1909371	-1.25541	0.723192	0.0068016	0.177558
piR-hsa-1921707	-1.25541	0.723192	0.00680161	0.177558
piR-hsa-2494356	-1.25541	0.723192	0.00680163	0.177558
piR-hsa-4385866	-1.25541	0.723192	0.00680164	0.177558
piR-hsa-4424668	-1.25541	0.723192	0.00680166	0.177558
piR-hsa-4447957	-1.25541	0.723192	0.00680173	0.177558
piR-hsa-758708	-1.25578	0.743904	0.00695953	0.177558
piR-hsa-759445	-1.25578	0.743904	0.00695956	0.177558
piR-hsa-768294	-1.25596	0.72358	0.00677743	0.177558
piR-hsa-142860	-1.25605	0.744096	0.0069453	0.177558
piR-hsa-349223	-1.25605	0.744096	0.00694534	0.177558
piR-hsa-786408	-1.27717	0.616803	0.00766362	0.183985
piR-hsa-3682487	-1.27768	0.615149	0.00772541	0.185004
piR-hsa-133066	-1.27768	0.615149	0.00772558	0.185004
piR-hsa-336206	-1.27959	0.604497	0.00764234	0.183567
piR-hsa-144421	-1.27985	0.603664	0.00767361	0.184132
piR-hsa-2495420	-1.28342	0.595525	0.00781988	0.185398
piR-hsa-347647	-1.28369	0.594686	0.00785271	0.185398
piR-hsa-163390	-1.28369	0.594686	0.00785295	0.185398
piR-hsa-3642127	-1.28914	0.63608	0.0063326	0.177558
piR-hsa-149390	-1.28953	0.635156	0.00636385	0.177558
piR-hsa-153086	-1.28953	0.635156	0.00636426	0.177558
piR-hsa-135526	-1.29198	0.633836	0.00740472	0.178494
piR-hsa-3707244	-1.29774	0.618089	0.00647363	0.177558
piR-hsa-154407	-1.29801	0.617263	0.00650146	0.177558
piR-hsa-146151	-1.29801	0.617263	0.00650161	0.177558
piR-hsa-338016	-1.30611	0.586097	0.00714018	0.177558
piR-hsa-4454785	-1.30621	0.562755	0.00701783	0.177558
piR-hsa-4423192	-1.30621	0.562755	0.00701791	0.177558
piR-hsa-4412672	-1.30621	0.562755	0.00701809	0.177558
piR-hsa-3717916	-1.30621	0.562755	0.00701827	0.177558
piR-hsa-2481900	-1.30621	0.562755	0.00701839	0.177558
piR-hsa-3626383	-1.30621	0.562755	0.00701845	0.177558
piR-hsa-2482471	-1.30621	0.562755	0.00701856	0.177558
piR-hsa-1931980	-1.30621	0.562755	0.00701857	0.177558
piR-hsa-2844297	-1.30621	0.562755	0.00701864	0.177558
piR-hsa-2519570	-1.30621	0.562755	0.00701866	0.177558
piR-hsa-2494610	-1.30621	0.562755	0.00701873	0.177558
piR-hsa-1921144	-1.30621	0.562755	0.00701875	0.177558
piR-hsa-2543648	-1.30621	0.562755	0.00701882	0.177558
piR-hsa-2531113	-1.30621	0.562755	0.00701883	0.177558
piR-hsa-1280817	-1.30621	0.562755	0.00701894	0.177558
piR-hsa-2542956	-1.30621	0.562755	0.007019	0.177558
piR-hsa-1236055	-1.30621	0.562755	0.00701912	0.177558
piR-hsa-748820	-1.30621	0.562755	0.0070193	0.177558
piR-hsa-364633	-1.30621	0.562755	0.00701948	0.177558
piR-hsa-361724	-1.30621	0.562755	0.00701966	0.177558
piR-hsa-338588	-1.30621	0.562755	0.00701984	0.177558
piR-hsa-334682	-1.30621	0.562755	0.00702002	0.177558
piR-hsa-162706	-1.30621	0.562755	0.0070202	0.177558
piR-hsa-157223	-1.30621	0.562755	0.00702038	0.177558
piR-hsa-139476	-1.30621	0.562755	0.00702056	0.177558
piR-hsa-140522	-1.30639	0.585252	0.00716794	0.177558
piR-hsa-157510	-1.30639	0.585252	0.0071681	0.177558
piR-hsa-4414745	-1.30639	0.585252	0.00716827	0.177558
piR-hsa-4464673	-1.3065	0.561896	0.00705126	0.177558
piR-hsa-4419244	-1.3065	0.561896	0.00705145	0.177558
piR-hsa-4404178	-1.3065	0.561896	0.00705163	0.177558
piR-hsa-4378625	-1.3065	0.561896	0.00705181	0.177558
piR-hsa-3741657	-1.3065	0.561896	0.00705199	0.177558
piR-hsa-3731383	-1.3065	0.561896	0.00705217	0.177558
piR-hsa-3724676	-1.3065	0.561896	0.00705235	0.177558
piR-hsa-3656375	-1.3065	0.561896	0.00705253	0.177558
piR-hsa-361521	-1.3065	0.561896	0.00705271	0.177558
piR-hsa-339682	-1.3065	0.561896	0.00705289	0.177558
piR-hsa-171447	-1.3065	0.561896	0.00705308	0.177558
piR-hsa-170608	-1.3065	0.561896	0.00705326	0.177558
piR-hsa-169289	-1.3065	0.561896	0.00705344	0.177558
piR-hsa-168640	-1.3065	0.561896	0.00705362	0.177558
piR-hsa-167321	-1.3065	0.561896	0.0070538	0.177558
piR-hsa-166269	-1.3065	0.561896	0.00705398	0.177558
piR-hsa-166040	-1.3065	0.561896	0.00705416	0.177558
piR-hsa-165942	-1.3065	0.561896	0.00705435	0.177558
piR-hsa-161435	-1.3065	0.561896	0.00705453	0.177558
piR-hsa-161225	-1.3065	0.561896	0.00705471	0.177558
piR-hsa-153269	-1.3065	0.561896	0.00705489	0.177558
piR-hsa-152283	-1.3065	0.561896	0.00705507	0.177558
piR-hsa-150123	-1.3065	0.561896	0.00705525	0.177558
piR-hsa-148739	-1.3065	0.561896	0.00705543	0.177558
piR-hsa-145214	-1.3065	0.561896	0.00705562	0.177558
piR-hsa-145007	-1.3065	0.561896	0.0070558	0.177558
piR-hsa-144162	-1.3065	0.561896	0.00705598	0.177558
piR-hsa-140488	-1.3065	0.561896	0.00705616	0.177558
piR-hsa-140216	-1.3065	0.561896	0.00705634	0.177558
piR-hsa-138952	-1.3065	0.561896	0.00705653	0.177558
piR-hsa-138201	-1.3065	0.561896	0.00705671	0.177558
piR-hsa-134562	-1.3065	0.561896	0.00705689	0.177558
piR-hsa-133443	-1.3065	0.561896	0.00705707	0.177558
piR-hsa-132296	-1.3065	0.561896	0.00705715	0.177558
piR-hsa-130691	-1.3065	0.561896	0.00705722	0.177558
piR-hsa-376269	-1.30711	0.56233	0.00702369	0.177558
piR-hsa-165122	-1.41668	0.881446	0.00176137	0.0661372
piR-hsa-2532545	-1.49598	1.79549	0.00947425	0.185398
piR-hsa-3642754	-1.49598	1.79549	0.00947408	0.185398
piR-hsa-169523	-1.49603	1.79545	0.00947831	0.185398
piR-hsa-376000	-1.49603	1.79545	0.00947814	0.185398
piR-hsa-728968	-1.49603	1.79545	0.00947796	0.185398
piR-hsa-750406	-1.49603	1.79545	0.00947779	0.185398
piR-hsa-767215	-1.49603	1.79545	0.00947762	0.185398
piR-hsa-786810	-1.49603	1.79545	0.00947744	0.185398
piR-hsa-1272286	-1.49603	1.79545	0.00947727	0.185398
piR-hsa-3620236	-1.49618	0.798389	0.000823853	0.0478573
piR-hsa-1267627	-1.49782	1.79397	0.00948965	0.185398
piR-hsa-3676503	-1.49782	1.79397	0.00948948	0.185398
piR-hsa-4389176	-1.49931	1.78647	0.00956529	0.185398
piR-hsa-3681649	-1.49954	1.78614	0.00955118	0.185398
piR-hsa-4455116	-1.49954	1.7831	0.00962018	0.185398
piR-hsa-4392655	-1.49994	1.78938	0.00957593	0.185398
piR-hsa-3620651	-1.50014	1.78594	0.00954731	0.185398
piR-hsa-2528898	-1.50026	1.79022	0.00957621	0.185398
piR-hsa-4395074	-1.50042	1.78686	0.00956745	0.185398
piR-hsa-730016	-1.50047	1.78958	0.0096038	0.185398
piR-hsa-724912	-1.50049	1.78966	0.00959338	0.185398
piR-hsa-141908	-1.50055	1.78956	0.00960475	0.185398
piR-hsa-3670837	-1.50066	1.78842	0.00956586	0.185398
piR-hsa-4387086	-1.50066	1.78842	0.00956568	0.185398
piR-hsa-1302503	-1.50071	1.78922	0.00959271	0.185398
piR-hsa-136511	-1.5008	1.78928	0.0095792	0.185398
piR-hsa-355295	-1.50092	1.78562	0.00957809	0.185398
piR-hsa-89702	-1.50475	1.78777	0.00976446	0.185398
piR-hsa-142629	-1.50475	1.78777	0.00976428	0.185398
piR-hsa-144374	-1.50475	1.78777	0.00976411	0.185398
piR-hsa-155727	-1.50475	1.78777	0.00976394	0.185398
piR-hsa-335366	-1.50475	1.78777	0.00976376	0.185398
piR-hsa-336483	-1.50475	1.78777	0.00976359	0.185398
piR-hsa-343677	-1.50475	1.78777	0.00976342	0.185398
piR-hsa-345853	-1.50475	1.78777	0.00976325	0.185398
piR-hsa-364491	-1.50475	1.78777	0.00976307	0.185398
piR-hsa-750561	-1.50475	1.78777	0.0097629	0.185398
piR-hsa-750778	-1.50475	1.78777	0.00976273	0.185398
piR-hsa-1248038	-1.50475	1.78777	0.00976255	0.185398
piR-hsa-1261151	-1.50475	1.78777	0.00976238	0.185398
piR-hsa-2503557	-1.50475	1.78777	0.00976221	0.185398
piR-hsa-3634558	-1.50475	1.78777	0.00976203	0.185398
piR-hsa-3657514	-1.50475	1.78777	0.00976186	0.185398
piR-hsa-3684103	-1.50475	1.78777	0.00976169	0.185398
piR-hsa-3706392	-1.50475	1.78777	0.00976152	0.185398
piR-hsa-4414865	-1.50475	1.78777	0.00976134	0.185398
piR-hsa-4461785	-1.50475	1.78777	0.00976117	0.185398
piR-hsa-7648262	-1.50475	1.78777	0.009761	0.185398
piR-hsa-7741473	-1.50475	1.78777	0.00976082	0.185398
piR-hsa-72952	-1.5049	1.78759	0.00979166	0.185398
piR-hsa-79365	-1.5049	1.78759	0.00979149	0.185398
piR-hsa-133302	-1.5049	1.78759	0.00979132	0.185398
piR-hsa-137150	-1.5049	1.78759	0.00979114	0.185398
piR-hsa-147536	-1.5049	1.78759	0.00979097	0.185398
piR-hsa-147921	-1.5049	1.78759	0.0097908	0.185398
piR-hsa-157758	-1.5049	1.78759	0.00979062	0.185398
piR-hsa-164933	-1.5049	1.78759	0.00979045	0.185398
piR-hsa-336199	-1.5049	1.78759	0.00979028	0.185398
piR-hsa-339895	-1.5049	1.78759	0.00979011	0.185398
piR-hsa-343370	-1.5049	1.78759	0.00978993	0.185398
piR-hsa-358688	-1.5049	1.78759	0.00978976	0.185398
piR-hsa-359388	-1.5049	1.78759	0.00978959	0.185398
piR-hsa-360762	-1.5049	1.78759	0.00978941	0.185398
piR-hsa-360945	-1.5049	1.78759	0.00978924	0.185398
piR-hsa-365196	-1.5049	1.78759	0.00978907	0.185398
piR-hsa-370311	-1.5049	1.78759	0.00978889	0.185398
piR-hsa-370910	-1.5049	1.78759	0.00978872	0.185398
piR-hsa-377794	-1.5049	1.78759	0.00978855	0.185398
piR-hsa-379076	-1.5049	1.78759	0.00978837	0.185398
piR-hsa-1245095	-1.5049	1.78759	0.0097882	0.185398
piR-hsa-1253335	-1.5049	1.78759	0.00978803	0.185398
piR-hsa-1277549	-1.5049	1.78759	0.00978785	0.185398
piR-hsa-1289515	-1.5049	1.78759	0.00978768	0.185398
piR-hsa-1870482	-1.5049	1.78759	0.00978751	0.185398
piR-hsa-1876215	-1.5049	1.78759	0.00978733	0.185398
piR-hsa-1903574	-1.5049	1.78759	0.00978716	0.185398
piR-hsa-1922833	-1.5049	1.78759	0.00978699	0.185398
piR-hsa-1936951	-1.5049	1.78759	0.00978682	0.185398
piR-hsa-1946531	-1.5049	1.78759	0.00978664	0.185398
piR-hsa-2483445	-1.5049	1.78759	0.00978647	0.185398
piR-hsa-2488293	-1.5049	1.78759	0.0097863	0.185398
piR-hsa-2504519	-1.5049	1.78759	0.00978612	0.185398
piR-hsa-2511116	-1.5049	1.78759	0.00978595	0.185398
piR-hsa-2513877	-1.5049	1.78759	0.00978578	0.185398
piR-hsa-2538184	-1.5049	1.78759	0.0097856	0.185398
piR-hsa-3637508	-1.5049	1.78759	0.00978543	0.185398
piR-hsa-3640211	-1.5049	1.78759	0.00978526	0.185398
piR-hsa-3647510	-1.5049	1.78759	0.00978508	0.185398
piR-hsa-3676666	-1.5049	1.78759	0.00978491	0.185398
piR-hsa-3727274	-1.5049	1.78759	0.00978474	0.185398
piR-hsa-3737201	-1.5049	1.78759	0.00978456	0.185398
piR-hsa-4374675	-1.5049	1.78759	0.00978439	0.185398
piR-hsa-4375514	-1.5049	1.78759	0.00978422	0.185398
piR-hsa-4380013	-1.5049	1.78759	0.00978405	0.185398
piR-hsa-4384203	-1.5049	1.78759	0.00978387	0.185398
piR-hsa-4386449	-1.5049	1.78759	0.0097837	0.185398
piR-hsa-4393801	-1.5049	1.78759	0.00978353	0.185398
piR-hsa-4398642	-1.5049	1.78759	0.00978335	0.185398
piR-hsa-4400218	-1.5049	1.78759	0.00978318	0.185398
piR-hsa-4425050	-1.5049	1.78759	0.00978301	0.185398
piR-hsa-4426756	-1.5049	1.78759	0.00978283	0.185398
piR-hsa-4427333	-1.5049	1.78759	0.00978266	0.185398
piR-hsa-4429440	-1.5049	1.78759	0.00978249	0.185398
piR-hsa-4440731	-1.5049	1.78759	0.00978231	0.185398
piR-hsa-4453624	-1.5049	1.78759	0.00978214	0.185398
piR-hsa-4469505	-1.5049	1.78759	0.00978197	0.185398
piR-hsa-3701166	-1.50564	1.08999	0.000999678	0.0537205
piR-hsa-343629	-1.50564	1.08999	0.000999638	0.0537205
piR-hsa-168786	-1.50564	1.08999	0.000999597	0.0537205
piR-hsa-133030	-1.50564	1.08999	0.000999506	0.0537205
piR-hsa-131740	-1.50564	1.08999	0.000999414	0.0537205
piR-hsa-130920	-1.50564	1.08999	0.000999323	0.0537205
piR-hsa-369360	-1.50569	1.78688	0.00982468	0.185398
piR-hsa-368322	-1.50569	1.78688	0.00982467	0.185398
piR-hsa-364204	-1.50569	1.78688	0.00982465	0.185398
piR-hsa-346286	-1.50569	1.78688	0.00982463	0.185398
piR-hsa-346051	-1.50569	1.78688	0.00982453	0.185398
piR-hsa-343901	-1.50569	1.78688	0.00982443	0.185398
piR-hsa-68886	-1.50569	1.78688	0.00982438	0.185398
piR-hsa-1870611	-1.50569	1.78688	0.00982437	0.185398
piR-hsa-343164	-1.50569	1.78688	0.00982433	0.185398
piR-hsa-1873316	-1.50569	1.78688	0.00982432	0.185398
piR-hsa-1900693	-1.50569	1.78688	0.00982428	0.185398
piR-hsa-1295033	-1.50569	1.78688	0.00982427	0.185398
piR-hsa-342764	-1.50569	1.78688	0.00982423	0.185398
piR-hsa-1907668	-1.50569	1.78688	0.00982423	0.185398
piR-hsa-88662	-1.50569	1.78688	0.00982421	0.185398
piR-hsa-1909037	-1.50569	1.78688	0.00982418	0.185398
piR-hsa-744580	-1.50569	1.78688	0.00982418	0.185398
piR-hsa-1294450	-1.50569	1.78688	0.00982417	0.185398
piR-hsa-1924020	-1.50569	1.78688	0.00982413	0.185398
piR-hsa-146429	-1.50569	1.78688	0.00982413	0.185398
piR-hsa-1248567	-1.50569	1.78688	0.0098241	0.185398
piR-hsa-372938	-1.50569	1.78688	0.0098241	0.185398
piR-hsa-1925633	-1.50569	1.78688	0.00982409	0.185398
piR-hsa-369784	-1.50569	1.78688	0.00982409	0.185398
piR-hsa-1290769	-1.50569	1.78688	0.00982407	0.185398
piR-hsa-145265	-1.50569	1.78688	0.00982403	0.185398
piR-hsa-761641	-1.50569	1.78688	0.009824	0.185398
piR-hsa-1250725	-1.50569	1.78688	0.00982398	0.185398
piR-hsa-1282566	-1.50569	1.78688	0.00982397	0.185398
piR-hsa-1926763	-1.50569	1.78688	0.00982391	0.185398
piR-hsa-1270899	-1.50569	1.78688	0.00982387	0.185398
piR-hsa-2478692	-1.50569	1.78688	0.00982374	0.185398
piR-hsa-2487604	-1.50569	1.78688	0.00982357	0.185398
piR-hsa-2489671	-1.50569	1.78688	0.00982352	0.185398
piR-hsa-2500962	-1.50569	1.78688	0.00982308	0.185398
piR-hsa-2525288	-1.50569	1.78688	0.00982263	0.185398
piR-hsa-2534850	-1.50569	1.78688	0.00982219	0.185398
piR-hsa-2536303	-1.50569	1.78688	0.00982174	0.185398
piR-hsa-2545534	-1.50569	1.78688	0.0098213	0.185398
piR-hsa-2832909	-1.50569	1.78688	0.00982085	0.185398
piR-hsa-2841227	-1.50569	1.78688	0.00982041	0.185398
piR-hsa-3630577	-1.50569	1.78688	0.00981996	0.185398
piR-hsa-3649585	-1.50569	1.78688	0.00981952	0.185398
piR-hsa-3651955	-1.50569	1.78688	0.00981907	0.185398
piR-hsa-4411488	-1.50569	1.78688	0.00981866	0.185398
piR-hsa-3656763	-1.50569	1.78688	0.00981863	0.185398
piR-hsa-4417554	-1.50569	1.78688	0.00981848	0.185398
piR-hsa-4402826	-1.50569	1.78688	0.00981847	0.185398
piR-hsa-4420096	-1.50569	1.78688	0.00981831	0.185398
piR-hsa-4388010	-1.50569	1.78688	0.00981828	0.185398
piR-hsa-3657711	-1.50569	1.78688	0.00981818	0.185398
piR-hsa-4427817	-1.50569	1.78688	0.00981814	0.185398
piR-hsa-4381985	-1.50569	1.78688	0.00981809	0.185398
piR-hsa-4434811	-1.50569	1.78688	0.00981796	0.185398
piR-hsa-4374115	-1.50569	1.78688	0.00981791	0.185398
piR-hsa-4448347	-1.50569	1.78688	0.00981779	0.185398
piR-hsa-3668715	-1.50569	1.78688	0.00981774	0.185398
piR-hsa-4371632	-1.50569	1.78688	0.00981772	0.185398
piR-hsa-4462066	-1.50569	1.78688	0.00981762	0.185398
piR-hsa-3738555	-1.50569	1.78688	0.00981753	0.185398
piR-hsa-4468931	-1.50569	1.78688	0.00981745	0.185398
piR-hsa-3736917	-1.50569	1.78688	0.00981734	0.185398
piR-hsa-3684864	-1.50569	1.78688	0.00981729	0.185398
piR-hsa-3727378	-1.50569	1.78688	0.00981716	0.185398
piR-hsa-3714273	-1.50569	1.78688	0.00981697	0.185398
piR-hsa-3692363	-1.50569	1.78688	0.00981685	0.185398
piR-hsa-3704182	-1.50569	1.78688	0.00981678	0.185398
piR-hsa-3703646	-1.50569	1.78688	0.00981659	0.185398
piR-hsa-3697397	-1.50569	1.78688	0.0098164	0.185398
piR-hsa-179722	-1.50593	1.0894	0.00100171	0.0537684
piR-hsa-4466243	-1.50658	1.78626	0.00986929	0.185398
piR-hsa-4464537	-1.50658	1.78626	0.00986919	0.185398
piR-hsa-4456793	-1.50658	1.78626	0.0098691	0.185398
piR-hsa-4447002	-1.50658	1.78626	0.009869	0.185398
piR-hsa-4446822	-1.50658	1.78626	0.0098689	0.185398
piR-hsa-4446331	-1.50658	1.78626	0.0098688	0.185398
piR-hsa-4440615	-1.50658	1.78626	0.0098687	0.185398
piR-hsa-4437234	-1.50658	1.78626	0.0098686	0.185398
piR-hsa-4434755	-1.50658	1.78626	0.00986851	0.185398
piR-hsa-4426443	-1.50658	1.78626	0.00986841	0.185398
piR-hsa-4426435	-1.50658	1.78626	0.00986831	0.185398
piR-hsa-4422045	-1.50658	1.78626	0.00986821	0.185398
piR-hsa-4416400	-1.50658	1.78626	0.00986811	0.185398
piR-hsa-4411317	-1.50658	1.78626	0.00986801	0.185398
piR-hsa-4394092	-1.50658	1.78626	0.00986792	0.185398
piR-hsa-4386444	-1.50658	1.78626	0.00986782	0.185398
piR-hsa-4378779	-1.50658	1.78626	0.00986772	0.185398
piR-hsa-4378551	-1.50658	1.78626	0.00986762	0.185398
piR-hsa-4375942	-1.50658	1.78626	0.00986752	0.185398
piR-hsa-4375019	-1.50658	1.78626	0.00986742	0.185398
piR-hsa-3741562	-1.50658	1.78626	0.00986733	0.185398
piR-hsa-3734138	-1.50658	1.78626	0.00986723	0.185398
piR-hsa-3731389	-1.50658	1.78626	0.00986713	0.185398
piR-hsa-3731293	-1.50658	1.78626	0.00986703	0.185398
piR-hsa-3724808	-1.50658	1.78626	0.00986693	0.185398
piR-hsa-3705803	-1.50658	1.78626	0.00986684	0.185398
piR-hsa-3703955	-1.50658	1.78626	0.00986674	0.185398
piR-hsa-3695853	-1.50658	1.78626	0.00986664	0.185398
piR-hsa-3693913	-1.50658	1.78626	0.00986654	0.185398
piR-hsa-3692104	-1.50658	1.78626	0.00986644	0.185398
piR-hsa-3679431	-1.50658	1.78626	0.00986635	0.185398
piR-hsa-3666394	-1.50658	1.78626	0.00986625	0.185398
piR-hsa-3658355	-1.50658	1.78626	0.00986615	0.185398
piR-hsa-3640002	-1.50658	1.78626	0.00986605	0.185398
piR-hsa-3631147	-1.50658	1.78626	0.00986595	0.185398
piR-hsa-3629856	-1.50658	1.78626	0.00986585	0.185398
piR-hsa-3629213	-1.50658	1.78626	0.00986576	0.185398
piR-hsa-3618936	-1.50658	1.78626	0.00986566	0.185398
piR-hsa-2847499	-1.50658	1.78626	0.00986556	0.185398
piR-hsa-2547389	-1.50658	1.78626	0.00986546	0.185398
piR-hsa-2540086	-1.50658	1.78626	0.00986536	0.185398
piR-hsa-2527528	-1.50658	1.78626	0.00986527	0.185398
piR-hsa-2524073	-1.50658	1.78626	0.00986517	0.185398
piR-hsa-2522773	-1.50658	1.78626	0.00986507	0.185398
piR-hsa-2520790	-1.50658	1.78626	0.00986497	0.185398
piR-hsa-2520186	-1.50658	1.78626	0.00986487	0.185398
piR-hsa-2512661	-1.50658	1.78626	0.00986477	0.185398
piR-hsa-2510097	-1.50658	1.78626	0.00986476	0.185398
piR-hsa-2503069	-1.50658	1.78626	0.00986474	0.185398
piR-hsa-2502942	-1.50658	1.78626	0.00986464	0.185398
piR-hsa-2498963	-1.50658	1.78626	0.00986455	0.185398
piR-hsa-2498724	-1.50658	1.78626	0.00986445	0.185398
piR-hsa-2494546	-1.50658	1.78626	0.00986435	0.185398
piR-hsa-2491786	-1.50658	1.78626	0.00986425	0.185398
piR-hsa-2481016	-1.50658	1.78626	0.00986415	0.185398
piR-hsa-2090989	-1.50658	1.78626	0.00986406	0.185398
piR-hsa-1934241	-1.50658	1.78626	0.00986396	0.185398
piR-hsa-1927678	-1.50658	1.78626	0.00986386	0.185398
piR-hsa-1920265	-1.50658	1.78626	0.00986376	0.185398
piR-hsa-1919853	-1.50658	1.78626	0.00986366	0.185398
piR-hsa-1911369	-1.50658	1.78626	0.00986356	0.185398
piR-hsa-1910515	-1.50658	1.78626	0.00986347	0.185398
piR-hsa-1908950	-1.50658	1.78626	0.00986337	0.185398
piR-hsa-1906511	-1.50658	1.78626	0.00986327	0.185398
piR-hsa-1897428	-1.50658	1.78626	0.00986317	0.185398
piR-hsa-1892413	-1.50658	1.78626	0.00986307	0.185398
piR-hsa-1887191	-1.50658	1.78626	0.00986298	0.185398
piR-hsa-1886116	-1.50658	1.78626	0.00986288	0.185398
piR-hsa-1287571	-1.50658	1.78626	0.00986285	0.185398
piR-hsa-1871613	-1.50658	1.78626	0.00986278	0.185398
piR-hsa-1253961	-1.50658	1.78626	0.00986276	0.185398
piR-hsa-1290052	-1.50658	1.78626	0.00986268	0.185398
piR-hsa-1241050	-1.50658	1.78626	0.00986266	0.185398
piR-hsa-740774	-1.50658	1.78626	0.00986256	0.185398
piR-hsa-378441	-1.50658	1.78626	0.00986246	0.185398
piR-hsa-373488	-1.50658	1.78626	0.00986236	0.185398
piR-hsa-373370	-1.50658	1.78626	0.00986227	0.185398
piR-hsa-368446	-1.50658	1.78626	0.00986217	0.185398
piR-hsa-365599	-1.50658	1.78626	0.00986207	0.185398
piR-hsa-364275	-1.50658	1.78626	0.00986197	0.185398
piR-hsa-359310	-1.50658	1.78626	0.00986188	0.185398
piR-hsa-359120	-1.50658	1.78626	0.00986178	0.185398
piR-hsa-355126	-1.50658	1.78626	0.00986168	0.185398
piR-hsa-89453	-1.50658	1.78626	0.00986165	0.185398
piR-hsa-346799	-1.50658	1.78626	0.00986158	0.185398
piR-hsa-88768	-1.50658	1.78626	0.00986155	0.185398
piR-hsa-346475	-1.50658	1.78626	0.00986148	0.185398
piR-hsa-338644	-1.50658	1.78626	0.00986139	0.185398
piR-hsa-337279	-1.50658	1.78626	0.00986129	0.185398
piR-hsa-157800	-1.50658	1.78626	0.00986119	0.185398
piR-hsa-4452781	-1.50677	1.78587	0.00988205	0.185398
piR-hsa-4448830	-1.50677	1.78587	0.00988195	0.185398
piR-hsa-4447031	-1.50677	1.78587	0.00988185	0.185398
piR-hsa-4422255	-1.50677	1.78587	0.00988175	0.185398
piR-hsa-4395102	-1.50677	1.78587	0.00988166	0.185398
piR-hsa-3698227	-1.50677	1.78587	0.00988156	0.185398
piR-hsa-3640546	-1.50677	1.78587	0.00988146	0.185398
piR-hsa-2853016	-1.50677	1.78587	0.00988137	0.185398
piR-hsa-2843776	-1.50677	1.78587	0.00988127	0.185398
piR-hsa-2830794	-1.50677	1.78587	0.00988118	0.185398
piR-hsa-2537913	-1.50677	1.78587	0.00988108	0.185398
piR-hsa-2528590	-1.50677	1.78587	0.00988099	0.185398
piR-hsa-2521923	-1.50677	1.78587	0.00988095	0.185398
piR-hsa-2491969	-1.50677	1.78587	0.00988091	0.185398
piR-hsa-1926768	-1.50677	1.78587	0.00988088	0.185398
piR-hsa-1282017	-1.50677	1.78587	0.00988084	0.185398
piR-hsa-1262223	-1.50677	1.78587	0.0098808	0.185398
piR-hsa-1246965	-1.50677	1.78587	0.00988077	0.185398
piR-hsa-781293	-1.50677	1.78587	0.00988066	0.185398
piR-hsa-780742	-1.50677	1.78587	0.00988053	0.185398
piR-hsa-753256	-1.50677	1.78587	0.0098804	0.185398
piR-hsa-734996	-1.50677	1.78587	0.00988028	0.185398
piR-hsa-342379	-1.50677	1.78587	0.00988015	0.185398
piR-hsa-143845	-1.50677	1.78587	0.00987999	0.185398
piR-hsa-135410	-1.50677	1.78587	0.00987983	0.185398
piR-hsa-63343	-1.50677	1.78587	0.00987967	0.185398
piR-hsa-51726	-1.50677	1.78587	0.00987951	0.185398
piR-hsa-7854636	-1.50761	1.78519	0.00990426	0.185398
piR-hsa-2853125	-1.50761	1.78519	0.0099041	0.185398
piR-hsa-2839404	-1.50761	1.78519	0.00990394	0.185398
piR-hsa-2834791	-1.50761	1.78519	0.00990378	0.185398
piR-hsa-2830888	-1.50761	1.78519	0.00990362	0.185398
piR-hsa-2826511	-1.50761	1.78519	0.00990346	0.185398
piR-hsa-2514248	-1.50761	1.78519	0.0099033	0.185398
piR-hsa-2513258	-1.50761	1.78519	0.00990314	0.185398
piR-hsa-1940808	-1.50761	1.78519	0.00990298	0.185398
piR-hsa-1932730	-1.50761	1.78519	0.00990282	0.185398
piR-hsa-1904647	-1.50761	1.78519	0.00990266	0.185398
piR-hsa-1285411	-1.50761	1.78519	0.00990249	0.185398
piR-hsa-1232614	-1.50761	1.78519	0.00990238	0.185398
piR-hsa-1238977	-1.50761	1.78519	0.00990237	0.185398
piR-hsa-1251241	-1.50761	1.78519	0.00990235	0.185398
piR-hsa-1270803	-1.50761	1.78519	0.00990233	0.185398
piR-hsa-776858	-1.50761	1.78519	0.00990222	0.185398
piR-hsa-765649	-1.50761	1.78519	0.00990206	0.185398
piR-hsa-760251	-1.50761	1.78519	0.0099019	0.185398
piR-hsa-721473	-1.50761	1.78519	0.00990174	0.185398
piR-hsa-340103	-1.50761	1.78519	0.0099016	0.185398
piR-hsa-160611	-1.50761	1.78519	0.00990146	0.185398
piR-hsa-64159	-1.50761	1.78519	0.00990132	0.185398
piR-hsa-46138	-1.50761	1.78519	0.00990118	0.185398
piR-hsa-3666741	-1.50771	1.78432	0.00991938	0.185398
piR-hsa-1273857	-1.50771	1.78432	0.00991924	0.185398
piR-hsa-1270344	-1.50771	1.78432	0.00991909	0.185398
piR-hsa-341371	-1.50771	1.78432	0.00991895	0.185398
piR-hsa-253826	-1.50771	1.78432	0.00991881	0.185398
piR-hsa-114839	-1.50771	1.78432	0.00991867	0.185398
piR-hsa-2853479	-1.50777	1.78496	0.00990998	0.185398
piR-hsa-2836841	-1.50777	1.78496	0.00990984	0.185398
piR-hsa-2523806	-1.50777	1.78496	0.0099097	0.185398
piR-hsa-1934662	-1.50777	1.78496	0.00990956	0.185398
piR-hsa-1898647	-1.50777	1.78496	0.00990942	0.185398
piR-hsa-1252649	-1.50777	1.78496	0.00990928	0.185398
piR-hsa-760664	-1.50777	1.78496	0.00990914	0.185398
piR-hsa-727371	-1.50777	1.78496	0.00990899	0.185398
piR-hsa-121220	-1.50777	1.78496	0.00990885	0.185398
piR-hsa-114382	-1.50777	1.78496	0.00990871	0.185398
piR-hsa-8408735	-1.50844	1.78336	0.00989819	0.185398
piR-hsa-2829419	-1.50844	1.78336	0.00989805	0.185398
piR-hsa-774181	-1.50844	1.78336	0.00989791	0.185398
piR-hsa-69202	-1.50844	1.78336	0.00989777	0.185398
piR-hsa-32833	-1.50844	1.78336	0.00989762	0.185398
piR-hsa-1294418	-1.50866	1.78206	0.0099064	0.185398
piR-hsa-221076	-1.50866	1.78206	0.0099063	0.185398
piR-hsa-116211	-1.50866	1.78206	0.00990621	0.185398
piR-hsa-7031738	-1.50866	1.78206	0.00990514	0.185398
piR-hsa-65049	-1.50956	1.78054	0.009895	0.185398
piR-hsa-67732	-1.50956	1.78054	0.00989374	0.185398
piR-hsa-1288889	-1.50956	1.78054	0.00989247	0.185398
piR-hsa-3677806	-1.50956	1.78054	0.00989121	0.185398
piR-hsa-3714986	-1.50956	1.78054	0.00988995	0.185398
piR-hsa-4369606	-1.50956	1.78054	0.00988869	0.185398
piR-hsa-4396691	-1.50956	1.78054	0.00988743	0.185398
piR-hsa-4775093	-1.50956	1.78054	0.00988617	0.185398
piR-hsa-7814279	-1.50956	1.78054	0.00988491	0.185398
piR-hsa-2843618	-1.52185	0.737185	0.000815847	0.0475662
piR-hsa-4374314	-1.52413	0.735294	0.000815795	0.0475662
piR-hsa-1944390	-1.52413	0.735294	0.000815789	0.0475662
piR-hsa-357003	-1.52413	0.735294	0.000815782	0.0475662
piR-hsa-168825	-1.52413	0.735294	0.000815776	0.0475662
piR-hsa-135706	-1.52413	0.735294	0.00081577	0.0475662
piR-hsa-1888769	-1.64174	0.95785	0.000304761	0.0350807
piR-hsa-153827	-1.64255	0.956544	0.000308889	0.0350807
piR-hsa-168711	-1.66833	0.906686	0.000303008	0.0350807
piR-hsa-171926	-1.66833	0.906686	0.000302938	0.0350807
piR-hsa-1245243	-1.7476	0.496462	0.000128561	0.0350807

## Sheet: Late-motor stages
Late/motor stages of PD
piRNA	logFC	logCPM	PValue	FDR
piR-hsa-1237564	2.30672	2.28003	0.00289358	0.135736
piR-hsa-348755	2.30657	2.2801	0.00288581	0.135736
piR-hsa-367352	2.30591	2.28033	0.00288638	0.135736
piR-hsa-1300287	2.30591	2.28033	0.00288639	0.135736
piR-hsa-166750	2.30148	2.28273	0.00287655	0.135736
piR-hsa-1260684	2.29939	2.43382	0.00250022	0.135736
piR-hsa-147728	2.29461	3.63584	0.00321991	0.141769
piR-hsa-1932611	2.18183	3.11319	0.00338164	0.147989
piR-hsa-1898319	2.18183	3.11319	0.00338167	0.147989
piR-hsa-379211	2.18183	3.11319	0.0033817	0.147989
piR-hsa-341468	2.16052	2.33224	0.00293295	0.135736
piR-hsa-4143841	2.06694	1.58063	0.000356912	0.0587675
piR-hsa-6529771	2.06432	1.58035	0.000364024	0.0587675
piR-hsa-3467840	2.06432	1.58035	0.00036397	0.0587675
piR-hsa-3703450	2.06029	1.58424	0.000363947	0.0587675
piR-hsa-337045	2.05707	1.58409	0.00037188	0.0587675
piR-hsa-133048	2.05124	1.60423	0.000370078	0.0587675
piR-hsa-734214	2.05124	1.60423	0.000370076	0.0587675
piR-hsa-3009426	2.05124	1.60423	0.000370074	0.0587675
piR-hsa-3210764	2.05124	1.60423	0.000370071	0.0587675
piR-hsa-3298195	2.05124	1.60423	0.000370069	0.0587675
piR-hsa-3592438	2.05124	1.60423	0.000370067	0.0587675
piR-hsa-3627747	2.05124	1.60423	0.000370064	0.0587675
piR-hsa-3630388	2.05124	1.60423	0.000370062	0.0587675
piR-hsa-3641648	2.05124	1.60423	0.00037006	0.0587675
piR-hsa-3649259	2.05124	1.60423	0.000370057	0.0587675
piR-hsa-3670947	2.05124	1.60423	0.000370055	0.0587675
piR-hsa-3723458	2.05124	1.60423	0.000370053	0.0587675
piR-hsa-3733227	2.05124	1.60423	0.00037005	0.0587675
piR-hsa-3802177	2.05124	1.60423	0.000370048	0.0587675
piR-hsa-4384861	2.05124	1.60423	0.000370046	0.0587675
piR-hsa-1904649	2.05102	1.60626	0.000365972	0.0587675
piR-hsa-1921109	2.05102	1.60626	0.00036597	0.0587675
piR-hsa-2825162	2.05102	1.60626	0.000365967	0.0587675
piR-hsa-3694844	2.05102	1.60626	0.000365965	0.0587675
piR-hsa-3710575	2.05102	1.60626	0.000365963	0.0587675
piR-hsa-7578126	2.05102	1.60626	0.00036596	0.0587675
piR-hsa-3729699	2.04505	1.60773	0.000378216	0.0587675
piR-hsa-3681900	2.04478	1.60779	0.000379158	0.0587675
piR-hsa-3726201	2.04478	1.60779	0.000379156	0.0587675
piR-hsa-2832035	2.03012	1.67771	0.000388786	0.0587675
piR-hsa-3715077	2.02586	3.17539	0.00358679	0.156154
piR-hsa-3653479	2.02586	3.17539	0.00358682	0.156154
piR-hsa-3633257	2.02488	1.67904	0.000400843	0.0587675
piR-hsa-3715242	2.02488	1.67904	0.000400833	0.0587675
piR-hsa-8416871	2.02488	1.67904	0.000400696	0.0587675
piR-hsa-3683130	1.8178	3.33139	0.00346281	0.151016
piR-hsa-1871295	1.8178	3.33139	0.00346283	0.151016
piR-hsa-753068	1.67373	3.25099	0.00391994	0.169342
piR-hsa-1908198	1.49327	1.73605	0.00303941	0.135736
piR-hsa-154082	1.49327	1.73605	0.00303943	0.135736
piR-hsa-2853050	1.46482	4.4742	0.000459073	0.0587675
piR-hsa-4379239	1.45346	1.78287	0.00279901	0.135736
piR-hsa-3621767	1.4528	1.78223	0.00281723	0.135736
piR-hsa-347725	1.44974	1.78566	0.002836	0.135736
piR-hsa-160590	1.44974	1.78566	0.00283616	0.135736
piR-hsa-789415	1.44432	4.55145	0.000474633	0.0587675
piR-hsa-782683	1.44432	4.55145	0.000474424	0.0587675
piR-hsa-355766	1.44047	0.861883	0.00783996	0.205143
piR-hsa-1262115	1.43232	3.9629	0.00060519	0.0587675
piR-hsa-1887339	1.42045	4.59489	0.000543752	0.0587675
piR-hsa-7710417	1.41215	2.35746	0.00124262	0.0885097
piR-hsa-3629722	1.41215	2.35746	0.0012425	0.0885097
piR-hsa-3738287	1.40909	2.30583	0.00130692	0.0917953
piR-hsa-3536586	1.40909	2.30583	0.00130684	0.0917953
piR-hsa-2843429	1.40909	2.30583	0.00130676	0.0917953
piR-hsa-1881531	1.40909	2.30583	0.00130668	0.0917953
piR-hsa-1280924	1.40909	2.30583	0.00130653	0.0917953
piR-hsa-372834	1.40909	2.30583	0.00130641	0.0917953
piR-hsa-348943	1.40909	2.30583	0.00130626	0.0917953
piR-hsa-136359	1.40909	2.30583	0.00130612	0.0917953
piR-hsa-3661332	1.40612	2.3613	0.00127325	0.0904363
piR-hsa-1916697	1.40612	2.3613	0.00127313	0.0904363
piR-hsa-145057	1.40513	1.41847	0.00668559	0.178503
piR-hsa-3640453	1.40327	2.30955	0.00134208	0.093787
piR-hsa-3660255	1.40327	2.30955	0.00134194	0.093787
piR-hsa-2500638	1.40277	1.31137	0.00164853	0.111748
piR-hsa-3714881	1.40275	2.31011	0.00134271	0.093787
piR-hsa-3712135	1.39029	2.32613	0.00139428	0.0970605
piR-hsa-2530831	1.39009	2.32568	0.0014011	0.0970605
piR-hsa-3713958	1.39001	2.32632	0.00139591	0.0970605
piR-hsa-3737337	1.38956	2.32654	0.00140012	0.0970605
piR-hsa-3634379	1.38571	0.913821	0.00897278	0.226864
piR-hsa-7933460	1.37912	2.3435	0.00142893	0.0977816
piR-hsa-4462973	1.37761	2.34803	0.00143628	0.0977816
piR-hsa-3716504	1.37761	2.34803	0.00143615	0.0977816
piR-hsa-3677373	1.37761	2.34803	0.00143602	0.0977816
piR-hsa-177886	1.37761	2.34803	0.00143588	0.0977816
piR-hsa-7724945	1.37745	2.34817	0.00143595	0.0977816
piR-hsa-7685428	1.37745	2.34817	0.00143581	0.0977816
piR-hsa-7628263	1.37745	2.34817	0.00143568	0.0977816
piR-hsa-7568789	1.37745	2.34817	0.00143555	0.0977816
piR-hsa-3664600	1.37745	2.34817	0.00143542	0.0977816
piR-hsa-7717783	1.37717	2.3483	0.00144056	0.0977816
piR-hsa-4427800	1.37717	2.3483	0.00144042	0.0977816
piR-hsa-3716851	1.37717	2.3483	0.00144029	0.0977816
piR-hsa-1878114	1.37717	2.3483	0.00144016	0.0977816
piR-hsa-8020705	1.37701	2.34956	0.00143987	0.0977816
piR-hsa-7855181	1.36939	2.39004	0.00133607	0.093712
piR-hsa-362788	1.36105	1.96743	0.00220257	0.135736
piR-hsa-4401880	1.33288	1.42282	0.00933017	0.235356
piR-hsa-3625797	1.33228	1.42386	0.00936486	0.235995
piR-hsa-379114	1.31008	2.09783	0.00531168	0.178503
piR-hsa-3041561	1.2623	4.64235	0.000670899	0.0587675
piR-hsa-7757105	1.25959	2.56349	0.00201052	0.135018
piR-hsa-4393924	1.25316	5.05242	0.000667609	0.0587675
piR-hsa-3913318	1.24876	4.99184	0.000679872	0.0587675
piR-hsa-162616	1.24876	4.99184	0.000680098	0.0587675
piR-hsa-2825972	1.24856	5.84408	0.000652867	0.0587675
piR-hsa-769951	1.24853	5.84418	0.000652985	0.0587675
piR-hsa-1909216	1.24853	5.84418	0.000653107	0.0587675
piR-hsa-1929603	1.24853	5.84418	0.00065323	0.0587675
piR-hsa-781872	1.24853	5.84422	0.000653476	0.0587675
piR-hsa-1946578	1.24853	5.84422	0.000653598	0.0587675
piR-hsa-2850529	1.24853	5.84422	0.000653721	0.0587675
piR-hsa-8013609	1.24853	5.84422	0.000653797	0.0587675
piR-hsa-1871957	1.24848	5.84428	0.000654051	0.0587675
piR-hsa-1911350	1.24848	5.84428	0.000654127	0.0587675
piR-hsa-2847152	1.24846	5.84432	0.000654283	0.0587675
piR-hsa-3728943	1.24824	4.99537	0.000674503	0.0587675
piR-hsa-2844492	1.24824	4.99537	0.000674729	0.0587675
piR-hsa-1908614	1.24824	4.99537	0.000674954	0.0587675
piR-hsa-1645688	1.24824	4.99537	0.00067518	0.0587675
piR-hsa-1279714	1.24824	4.99537	0.000675405	0.0587675
piR-hsa-725536	1.24824	4.99537	0.000675631	0.0587675
piR-hsa-140331	1.24824	4.99537	0.000675857	0.0587675
piR-hsa-3688006	1.24702	5.88215	0.0006425	0.0587675
piR-hsa-755618	1.24688	5.88238	0.000643591	0.0587675
piR-hsa-1890020	1.24687	5.8824	0.000643826	0.0587675
piR-hsa-739122	1.24685	5.88231	0.000643661	0.0587675
piR-hsa-3744060	1.24685	5.88231	0.000643783	0.0587675
piR-hsa-735627	1.24682	5.88232	0.000644089	0.0587675
piR-hsa-3667991	1.24185	2.59543	0.00192346	0.130036
piR-hsa-3713561	1.24144	2.59591	0.00192715	0.130111
piR-hsa-8418136	1.23804	5.01991	0.000640622	0.0587675
piR-hsa-4465065	1.23804	5.01991	0.000640826	0.0587675
piR-hsa-4368977	1.23804	5.01991	0.00064103	0.0587675
piR-hsa-3851125	1.23804	5.01991	0.000641234	0.0587675
piR-hsa-3695538	1.23804	5.01991	0.000641438	0.0587675
piR-hsa-2855309	1.23804	5.01991	0.000641642	0.0587675
piR-hsa-2848416	1.23804	5.01991	0.000641847	0.0587675
piR-hsa-1298346	1.23804	5.01991	0.000642051	0.0587675
piR-hsa-1277922	1.23804	5.01991	0.000642255	0.0587675
piR-hsa-146495	1.23804	5.01991	0.00064246	0.0587675
piR-hsa-8417315	1.23802	5.02121	0.000632449	0.0587675
piR-hsa-7970440	1.23802	5.02121	0.000632643	0.0587675
piR-hsa-4460048	1.23802	5.02121	0.000632836	0.0587675
piR-hsa-4455094	1.23802	5.02121	0.00063303	0.0587675
piR-hsa-2856888	1.23802	5.02121	0.000633224	0.0587675
piR-hsa-2833215	1.23802	5.02121	0.000633418	0.0587675
piR-hsa-1942976	1.23802	5.02121	0.000633612	0.0587675
piR-hsa-1931145	1.23802	5.02121	0.000633802	0.0587675
piR-hsa-1910360	1.23802	5.02121	0.000633993	0.0587675
piR-hsa-1871908	1.23802	5.02121	0.000634188	0.0587675
piR-hsa-1293788	1.23802	5.02121	0.000634383	0.0587675
piR-hsa-1236528	1.23802	5.02121	0.000634577	0.0587675
piR-hsa-1219558	1.23802	5.02121	0.000634771	0.0587675
piR-hsa-365436	1.23802	5.02121	0.000634973	0.0587675
piR-hsa-352399	1.23802	5.02121	0.000635175	0.0587675
piR-hsa-143422	1.23802	5.02121	0.000635378	0.0587675
piR-hsa-20266	1.23802	5.02121	0.000635573	0.0587675
piR-hsa-4380665	1.23797	5.02107	0.000636554	0.0587675
piR-hsa-2834176	1.23797	5.02107	0.000636756	0.0587675
piR-hsa-1931363	1.23797	5.02107	0.000636959	0.0587675
piR-hsa-1256363	1.23797	5.02107	0.000637162	0.0587675
piR-hsa-775993	1.23797	5.02107	0.000637361	0.0587675
piR-hsa-721543	1.23797	5.02107	0.000637564	0.0587675
piR-hsa-171579	1.23797	5.02107	0.000637768	0.0587675
piR-hsa-1947180	1.23797	5.02139	0.000624191	0.0587675
piR-hsa-1945765	1.23797	5.02139	0.000624379	0.0587675
piR-hsa-2534915	1.23797	5.02139	0.000624407	0.0587675
piR-hsa-2850368	1.23797	5.02139	0.000624502	0.0587675
piR-hsa-1943372	1.23797	5.02139	0.000624558	0.0587675
piR-hsa-2828008	1.23797	5.02139	0.000624624	0.0587675
piR-hsa-2840091	1.23797	5.02139	0.000624672	0.0587675
piR-hsa-3324820	1.23797	5.02139	0.00062472	0.0587675
piR-hsa-1942135	1.23797	5.02139	0.000624747	0.0587675
piR-hsa-2839405	1.23797	5.02139	0.000624841	0.0587675
piR-hsa-1941128	1.23797	5.02139	0.000624935	0.0587675
piR-hsa-3669008	1.23797	5.02139	0.000624937	0.0587675
piR-hsa-1930318	1.23797	5.02139	0.000625124	0.0587675
piR-hsa-3672117	1.23797	5.02139	0.000625155	0.0587675
piR-hsa-1918211	1.23797	5.02139	0.000625305	0.0587675
piR-hsa-3744017	1.23797	5.02139	0.000625372	0.0587675
piR-hsa-1914508	1.23797	5.02139	0.000625485	0.0587675
piR-hsa-4466367	1.23797	5.02139	0.00062559	0.0587675
piR-hsa-1912041	1.23797	5.02139	0.000625681	0.0587675
piR-hsa-7549205	1.23797	5.02139	0.000625807	0.0587675
piR-hsa-1911753	1.23797	5.02139	0.000625877	0.0587675
piR-hsa-7990985	1.23797	5.02139	0.000626025	0.0587675
piR-hsa-1906210	1.23797	5.02139	0.000626073	0.0587675
piR-hsa-1905308	1.23797	5.02139	0.000626269	0.0587675
piR-hsa-1899094	1.23797	5.02139	0.000626464	0.0587675
piR-hsa-1895047	1.23797	5.02139	0.00062666	0.0587675
piR-hsa-1891440	1.23797	5.02139	0.000626856	0.0587675
piR-hsa-1888082	1.23797	5.02139	0.000627052	0.0587675
piR-hsa-1887724	1.23797	5.02139	0.000627248	0.0587675
piR-hsa-1883681	1.23797	5.02139	0.000627444	0.0587675
piR-hsa-1881760	1.23797	5.02139	0.00062764	0.0587675
piR-hsa-1877744	1.23797	5.02139	0.000627836	0.0587675
piR-hsa-1875201	1.23797	5.02139	0.000628032	0.0587675
piR-hsa-1872983	1.23797	5.02139	0.000628229	0.0587675
piR-hsa-1303887	1.23797	5.02139	0.000628427	0.0587675
piR-hsa-1297333	1.23797	5.02139	0.000628624	0.0587675
piR-hsa-1284134	1.23797	5.02139	0.000628822	0.0587675
piR-hsa-1259402	1.23797	5.02139	0.000629019	0.0587675
piR-hsa-1251210	1.23797	5.02139	0.000629217	0.0587675
piR-hsa-1239233	1.23797	5.02139	0.000629414	0.0587675
piR-hsa-1235949	1.23797	5.02139	0.000629613	0.0587675
piR-hsa-778007	1.23797	5.02139	0.000629812	0.0587675
piR-hsa-749684	1.23797	5.02139	0.00063001	0.0587675
piR-hsa-738488	1.23797	5.02139	0.000630197	0.0587675
piR-hsa-727524	1.23797	5.02139	0.000630383	0.0587675
piR-hsa-374442	1.23797	5.02139	0.000630569	0.0587675
piR-hsa-368181	1.23797	5.02139	0.000630755	0.0587675
piR-hsa-363206	1.23797	5.02139	0.000630941	0.0587675
piR-hsa-363046	1.23797	5.02139	0.000631127	0.0587675
piR-hsa-356431	1.23797	5.02139	0.000631321	0.0587675
piR-hsa-341775	1.23797	5.02139	0.000631514	0.0587675
piR-hsa-339045	1.23797	5.02139	0.000631708	0.0587675
piR-hsa-169447	1.23797	5.02139	0.000631902	0.0587675
piR-hsa-165027	1.23797	5.02139	0.000632095	0.0587675
piR-hsa-148159	1.23797	5.02139	0.000632289	0.0587675
piR-hsa-131886	1.23796	5.02143	0.000626423	0.0587675
piR-hsa-133874	1.23796	5.02143	0.000626641	0.0587675
piR-hsa-136401	1.23796	5.02143	0.000626859	0.0587675
piR-hsa-136484	1.23796	5.02143	0.000627077	0.0587675
piR-hsa-145219	1.23796	5.02143	0.000627295	0.0587675
piR-hsa-145644	1.23796	5.02143	0.000627513	0.0587675
piR-hsa-146197	1.23796	5.02143	0.000627731	0.0587675
piR-hsa-151648	1.23796	5.02143	0.000627949	0.0587675
piR-hsa-157184	1.23796	5.02143	0.000628004	0.0587675
piR-hsa-158162	1.23796	5.02143	0.000628012	0.0587675
piR-hsa-163862	1.23796	5.02143	0.000628104	0.0587675
piR-hsa-152946	1.23796	5.02143	0.000628168	0.0587675
piR-hsa-165622	1.23796	5.02143	0.000628196	0.0587675
piR-hsa-354802	1.23796	5.02143	0.000628288	0.0587675
piR-hsa-357110	1.23796	5.02143	0.00062838	0.0587675
piR-hsa-359050	1.23796	5.02143	0.000628472	0.0587675
piR-hsa-361643	1.23796	5.02143	0.000628564	0.0587675
piR-hsa-364675	1.23796	5.02143	0.000628565	0.0587675
piR-hsa-370485	1.23796	5.02143	0.000628565	0.0587675
piR-hsa-375905	1.23796	5.02143	0.000628565	0.0587675
piR-hsa-679068	1.23796	5.02143	0.000628565	0.0587675
piR-hsa-721568	1.23796	5.02143	0.000628565	0.0587675
piR-hsa-722070	1.23796	5.02143	0.000628565	0.0587675
piR-hsa-725333	1.23796	5.02143	0.000628565	0.0587675
piR-hsa-725370	1.23796	5.02143	0.000628566	0.0587675
piR-hsa-734748	1.23796	5.02143	0.000628566	0.0587675
piR-hsa-735426	1.23796	5.02143	0.000628566	0.0587675
piR-hsa-738070	1.23796	5.02143	0.000628566	0.0587675
piR-hsa-739259	1.23796	5.02143	0.000628566	0.0587675
piR-hsa-745103	1.23796	5.02143	0.000628566	0.0587675
piR-hsa-749738	1.23796	5.02143	0.000628566	0.0587675
piR-hsa-750082	1.23796	5.02143	0.000628566	0.0587675
piR-hsa-751110	1.23796	5.02143	0.000628567	0.0587675
piR-hsa-751978	1.23796	5.02143	0.000628567	0.0587675
piR-hsa-755072	1.23796	5.02143	0.000628567	0.0587675
piR-hsa-757575	1.23796	5.02143	0.000628567	0.0587675
piR-hsa-759702	1.23796	5.02143	0.000628567	0.0587675
piR-hsa-759922	1.23796	5.02143	0.000628567	0.0587675
piR-hsa-760062	1.23796	5.02143	0.000628567	0.0587675
piR-hsa-760226	1.23796	5.02143	0.000628568	0.0587675
piR-hsa-760817	1.23796	5.02143	0.000628568	0.0587675
piR-hsa-764689	1.23796	5.02143	0.000628568	0.0587675
piR-hsa-768834	1.23796	5.02143	0.000628568	0.0587675
piR-hsa-771956	1.23796	5.02143	0.000628568	0.0587675
piR-hsa-776485	1.23796	5.02143	0.000628568	0.0587675
piR-hsa-780912	1.23796	5.02143	0.000628568	0.0587675
piR-hsa-783274	1.23796	5.02143	0.000628568	0.0587675
piR-hsa-784452	1.23796	5.02143	0.000628569	0.0587675
piR-hsa-788315	1.23796	5.02143	0.000628569	0.0587675
piR-hsa-1236152	1.23796	5.02143	0.000628569	0.0587675
piR-hsa-1236557	1.23796	5.02143	0.000628569	0.0587675
piR-hsa-1240646	1.23796	5.02143	0.000628569	0.0587675
piR-hsa-1246775	1.23796	5.02143	0.000628569	0.0587675
piR-hsa-1249226	1.23796	5.02143	0.000628569	0.0587675
piR-hsa-1256863	1.23796	5.02143	0.000628569	0.0587675
piR-hsa-1260889	1.23796	5.02143	0.000628569	0.0587675
piR-hsa-1265625	1.23796	5.02143	0.000628569	0.0587675
piR-hsa-1269974	1.23796	5.02143	0.000628569	0.0587675
piR-hsa-1271141	1.23796	5.02143	0.000628569	0.0587675
piR-hsa-1280036	1.23796	5.02143	0.000628569	0.0587675
piR-hsa-1283731	1.23796	5.02143	0.000628569	0.0587675
piR-hsa-1298208	1.23796	5.02143	0.000628569	0.0587675
piR-hsa-1298352	1.23796	5.02143	0.000628569	0.0587675
piR-hsa-1300251	1.23796	5.02143	0.000628569	0.0587675
piR-hsa-1313185	1.23796	5.02143	0.000628569	0.0587675
piR-hsa-1882656	1.23796	5.02143	0.000628569	0.0587675
piR-hsa-1890551	1.23796	5.02143	0.000628569	0.0587675
piR-hsa-1901736	1.23796	5.02143	0.000628569	0.0587675
piR-hsa-1911453	1.23796	5.02143	0.000628569	0.0587675
piR-hsa-1922026	1.23796	5.02143	0.000628569	0.0587675
piR-hsa-1924627	1.23796	5.02143	0.000628569	0.0587675
piR-hsa-1931681	1.23796	5.02143	0.000628569	0.0587675
piR-hsa-1942069	1.23796	5.02143	0.000628569	0.0587675
piR-hsa-1945824	1.23796	5.02143	0.000628569	0.0587675
piR-hsa-2832776	1.23796	5.02143	0.000628569	0.0587675
piR-hsa-2833316	1.23796	5.02143	0.000628569	0.0587675
piR-hsa-2833707	1.23796	5.02143	0.000628569	0.0587675
piR-hsa-2834530	1.23796	5.02143	0.000628569	0.0587675
piR-hsa-2848281	1.23796	5.02143	0.000628569	0.0587675
piR-hsa-2848467	1.23796	5.02143	0.000628569	0.0587675
piR-hsa-2852449	1.23796	5.02143	0.000628569	0.0587675
piR-hsa-2852877	1.23796	5.02143	0.000628569	0.0587675
piR-hsa-2853910	1.23796	5.02143	0.000628569	0.0587675
piR-hsa-2854690	1.23796	5.02143	0.000628569	0.0587675
piR-hsa-2854944	1.23796	5.02143	0.000628569	0.0587675
piR-hsa-2855550	1.23796	5.02143	0.000628569	0.0587675
piR-hsa-3201436	1.23796	5.02143	0.000628569	0.0587675
piR-hsa-4376013	1.23796	5.02143	0.000628569	0.0587675
piR-hsa-4382234	1.23796	5.02143	0.000628569	0.0587675
piR-hsa-4384011	1.23796	5.02143	0.000628569	0.0587675
piR-hsa-7733991	1.23796	5.02143	0.000628569	0.0587675
piR-hsa-156615	1.23791	5.02149	0.000628751	0.0587675
piR-hsa-761430	1.23791	5.02149	0.000628751	0.0587675
piR-hsa-761955	1.23791	5.02149	0.000628751	0.0587675
piR-hsa-1234443	1.23791	5.02149	0.000628751	0.0587675
piR-hsa-1257920	1.23791	5.02149	0.000628751	0.0587675
piR-hsa-1282342	1.23791	5.02149	0.000628751	0.0587675
piR-hsa-1286853	1.23791	5.02149	0.000628751	0.0587675
piR-hsa-1291027	1.23791	5.02149	0.000628751	0.0587675
piR-hsa-1299381	1.23791	5.02149	0.000628751	0.0587675
piR-hsa-1895538	1.23791	5.02149	0.000628751	0.0587675
piR-hsa-1895694	1.23791	5.02149	0.000628751	0.0587675
piR-hsa-1909423	1.23791	5.02149	0.000628751	0.0587675
piR-hsa-1916312	1.23791	5.02149	0.000628751	0.0587675
piR-hsa-1941714	1.23791	5.02149	0.000628751	0.0587675
piR-hsa-2423173	1.23791	5.02149	0.000628751	0.0587675
piR-hsa-2846767	1.23791	5.02149	0.000628751	0.0587675
piR-hsa-2853532	1.23791	5.02149	0.000628751	0.0587675
piR-hsa-3622785	1.23791	5.02149	0.000628751	0.0587675
piR-hsa-3713103	1.23791	5.02149	0.000628751	0.0587675
piR-hsa-3719288	1.23791	5.02149	0.000628751	0.0587675
piR-hsa-4411081	1.23791	5.02149	0.000628751	0.0587675
piR-hsa-7725307	1.23791	5.02149	0.000628751	0.0587675
piR-hsa-2827519	1.23791	5.02093	0.000638669	0.0587675
piR-hsa-1931285	1.23791	5.02093	0.000638872	0.0587675
piR-hsa-1895415	1.23791	5.02093	0.000639076	0.0587675
piR-hsa-755172	1.23791	5.02093	0.00063928	0.0587675
piR-hsa-723215	1.23791	5.02093	0.000639483	0.0587675
piR-hsa-373489	1.23791	5.02093	0.000639687	0.0587675
piR-hsa-365177	1.23791	5.02093	0.000639891	0.0587675
piR-hsa-156471	1.23791	5.02093	0.000640095	0.0587675
piR-hsa-3619190	1.2379	5.0206	0.000640186	0.0587675
piR-hsa-781892	1.2379	5.0206	0.00064039	0.0587675
piR-hsa-164266	1.2379	5.0206	0.000640594	0.0587675
piR-hsa-162120	1.2379	5.0206	0.000640798	0.0587675
piR-hsa-7545514	1.23789	5.02155	0.000628724	0.0587675
piR-hsa-3647790	1.23789	5.02155	0.000628724	0.0587675
piR-hsa-3643001	1.23789	5.02155	0.000628724	0.0587675
piR-hsa-2856472	1.23789	5.02155	0.000628725	0.0587675
piR-hsa-360052	1.23789	5.02155	0.000628725	0.0587675
piR-hsa-721136	1.23789	5.02155	0.000628725	0.0587675
piR-hsa-746384	1.23789	5.02155	0.000628725	0.0587675
piR-hsa-2846074	1.23789	5.02155	0.000628725	0.0587675
piR-hsa-762847	1.23789	5.02155	0.000628725	0.0587675
piR-hsa-771674	1.23789	5.02155	0.000628725	0.0587675
piR-hsa-1264425	1.23789	5.02155	0.000628725	0.0587675
piR-hsa-1266009	1.23789	5.02155	0.000628725	0.0587675
piR-hsa-1279790	1.23789	5.02155	0.000628725	0.0587675
piR-hsa-1285261	1.23789	5.02155	0.000628725	0.0587675
piR-hsa-1297959	1.23789	5.02155	0.000628725	0.0587675
piR-hsa-1927316	1.23789	5.02155	0.000628725	0.0587675
piR-hsa-2500089	1.23789	5.02155	0.000628725	0.0587675
piR-hsa-2518580	1.23789	5.02155	0.000628725	0.0587675
piR-hsa-2829198	1.23789	5.02155	0.000628725	0.0587675
piR-hsa-2838065	1.23789	5.02155	0.000628725	0.0587675
piR-hsa-2841268	1.23789	5.02155	0.000628725	0.0587675
piR-hsa-7911807	1.23652	5.05533	0.00061714	0.0587675
piR-hsa-4447323	1.23652	5.05533	0.00061714	0.0587675
piR-hsa-3715281	1.23652	5.05533	0.000617141	0.0587675
piR-hsa-1934043	1.23652	5.05533	0.000617141	0.0587675
piR-hsa-1883719	1.23652	5.05533	0.000617141	0.0587675
piR-hsa-1881632	1.23652	5.05533	0.000617141	0.0587675
piR-hsa-1287959	1.23652	5.05533	0.000617142	0.0587675
piR-hsa-1286874	1.23652	5.05533	0.000617142	0.0587675
piR-hsa-1272211	1.23652	5.05533	0.000617142	0.0587675
piR-hsa-1269645	1.23652	5.05533	0.000617142	0.0587675
piR-hsa-1248401	1.23652	5.05533	0.000617142	0.0587675
piR-hsa-762013	1.23652	5.05533	0.000617143	0.0587675
piR-hsa-755051	1.23652	5.05533	0.000617143	0.0587675
piR-hsa-742931	1.23652	5.05533	0.000617143	0.0587675
piR-hsa-371338	1.23652	5.05533	0.000617143	0.0587675
piR-hsa-169189	1.23652	5.05533	0.000617144	0.0587675
piR-hsa-151820	1.23652	5.05533	0.000617144	0.0587675
piR-hsa-7694444	1.2364	5.0556	0.000616866	0.0587675
piR-hsa-7557893	1.2364	5.0556	0.000616885	0.0587675
piR-hsa-3735706	1.2364	5.0556	0.000616904	0.0587675
piR-hsa-2545829	1.2364	5.0556	0.000616923	0.0587675
piR-hsa-2499833	1.2364	5.0556	0.000616942	0.0587675
piR-hsa-1303531	1.2364	5.0556	0.000616961	0.0587675
piR-hsa-1303469	1.2364	5.0556	0.000616979	0.0587675
piR-hsa-1302027	1.2364	5.0556	0.000616998	0.0587675
piR-hsa-1297623	1.2364	5.0556	0.000617017	0.0587675
piR-hsa-1296187	1.2364	5.0556	0.000617036	0.0587675
piR-hsa-1294738	1.2364	5.0556	0.000617055	0.0587675
piR-hsa-1292768	1.2364	5.0556	0.000617074	0.0587675
piR-hsa-1289474	1.2364	5.0556	0.000617093	0.0587675
piR-hsa-1287867	1.2364	5.0556	0.000617112	0.0587675
piR-hsa-1286748	1.2364	5.0556	0.000617131	0.0587675
piR-hsa-1284606	1.2364	5.0556	0.00061715	0.0587675
piR-hsa-1283026	1.2364	5.0556	0.000617168	0.0587675
piR-hsa-1279320	1.2364	5.0556	0.000617187	0.0587675
piR-hsa-1278216	1.2364	5.0556	0.000617206	0.0587675
piR-hsa-1276511	1.2364	5.0556	0.000617208	0.0587675
piR-hsa-1275353	1.2364	5.0556	0.00061721	0.0587675
piR-hsa-1274577	1.2364	5.0556	0.000617211	0.0587675
piR-hsa-1273447	1.2364	5.0556	0.000617213	0.0587675
piR-hsa-1272635	1.2364	5.0556	0.000617215	0.0587675
piR-hsa-1271827	1.2364	5.0556	0.000617217	0.0587675
piR-hsa-1267456	1.2364	5.0556	0.000617219	0.0587675
piR-hsa-1263599	1.2364	5.0556	0.00061722	0.0587675
piR-hsa-1247220	1.2364	5.0556	0.000617222	0.0587675
piR-hsa-1246963	1.2364	5.0556	0.000617224	0.0587675
piR-hsa-1241995	1.2364	5.0556	0.000617226	0.0587675
piR-hsa-1239597	1.2364	5.0556	0.000617227	0.0587675
piR-hsa-1238473	1.2364	5.0556	0.000617229	0.0587675
piR-hsa-1237525	1.2364	5.0556	0.000617231	0.0587675
piR-hsa-1237352	1.2364	5.0556	0.000617233	0.0587675
piR-hsa-1237073	1.2364	5.0556	0.000617234	0.0587675
piR-hsa-1236591	1.2364	5.0556	0.000617236	0.0587675
piR-hsa-1233688	1.2364	5.0556	0.000617238	0.0587675
piR-hsa-1232241	1.2364	5.0556	0.00061724	0.0587675
piR-hsa-1232234	1.2364	5.0556	0.000617241	0.0587675
piR-hsa-779046	1.2364	5.0556	0.000617243	0.0587675
piR-hsa-775749	1.2364	5.0556	0.000617245	0.0587675
piR-hsa-774623	1.2364	5.0556	0.000617247	0.0587675
piR-hsa-768891	1.2364	5.0556	0.000617249	0.0587675
piR-hsa-746718	1.2364	5.0556	0.00061725	0.0587675
piR-hsa-722180	1.2364	5.0556	0.000617252	0.0587675
piR-hsa-3701610	1.23639	5.05558	0.000617537	0.0587675
piR-hsa-1939146	1.23639	5.05558	0.000617539	0.0587675
piR-hsa-1913427	1.23639	5.05558	0.000617541	0.0587675
piR-hsa-1896308	1.23639	5.05558	0.000617542	0.0587675
piR-hsa-1888997	1.23639	5.05558	0.000617544	0.0587675
piR-hsa-1880521	1.23639	5.05558	0.000617563	0.0587675
piR-hsa-1870629	1.23639	5.05558	0.000617583	0.0587675
piR-hsa-1297573	1.23639	5.05558	0.000617602	0.0587675
piR-hsa-1291333	1.23639	5.05558	0.000617621	0.0587675
piR-hsa-1258363	1.23639	5.05558	0.00061764	0.0587675
piR-hsa-1243910	1.23639	5.05558	0.000617659	0.0587675
piR-hsa-783983	1.23639	5.05558	0.000617679	0.0587675
piR-hsa-758436	1.23639	5.05558	0.000617698	0.0587675
piR-hsa-731889	1.23639	5.05558	0.000617717	0.0587675
piR-hsa-4486227	1.23639	5.05561	0.00061686	0.0587675
piR-hsa-1310853	1.23639	5.05561	0.000616878	0.0587675
piR-hsa-1270047	1.23639	5.05561	0.000616897	0.0587675
piR-hsa-745859	1.23639	5.05561	0.000616916	0.0587675
piR-hsa-150738	1.23639	5.05561	0.000616935	0.0587675
piR-hsa-1950032	1.23639	5.05563	0.000616896	0.0587675
piR-hsa-7785943	1.23635	5.05565	0.000617082	0.0587675
piR-hsa-2491156	1.23635	5.05565	0.000617101	0.0587675
piR-hsa-162702	1.23635	5.05565	0.00061712	0.0587675
piR-hsa-7780549	1.23635	5.0555	0.000618064	0.0587675
piR-hsa-7578931	1.23635	5.0555	0.000618064	0.0587675
piR-hsa-4416081	1.23635	5.0555	0.000618064	0.0587675
piR-hsa-3683792	1.23635	5.0555	0.000618064	0.0587675
piR-hsa-3665885	1.23635	5.0555	0.000618064	0.0587675
piR-hsa-3626003	1.23635	5.0555	0.000618064	0.0587675
piR-hsa-2832169	1.23635	5.0555	0.000618064	0.0587675
piR-hsa-2484215	1.23635	5.0555	0.000618064	0.0587675
piR-hsa-1930965	1.23635	5.0555	0.000618064	0.0587675
piR-hsa-1923765	1.23635	5.0555	0.000618064	0.0587675
piR-hsa-1909507	1.23635	5.0555	0.000618064	0.0587675
piR-hsa-1893140	1.23635	5.0555	0.000618064	0.0587675
piR-hsa-1891500	1.23635	5.0555	0.000618065	0.0587675
piR-hsa-1891027	1.23635	5.0555	0.000618065	0.0587675
piR-hsa-1881758	1.23635	5.0555	0.000618065	0.0587675
piR-hsa-1880038	1.23635	5.0555	0.000618065	0.0587675
piR-hsa-1875505	1.23635	5.0555	0.000618065	0.0587675
piR-hsa-1297542	1.23635	5.0555	0.000618065	0.0587675
piR-hsa-1285297	1.23635	5.0555	0.000618065	0.0587675
piR-hsa-1284132	1.23635	5.0555	0.000618065	0.0587675
piR-hsa-1283236	1.23635	5.0555	0.000618065	0.0587675
piR-hsa-1276657	1.23635	5.0555	0.000618065	0.0587675
piR-hsa-1271793	1.23635	5.0555	0.000618065	0.0587675
piR-hsa-1271379	1.23635	5.0555	0.000618065	0.0587675
piR-hsa-1267493	1.23635	5.0555	0.000618065	0.0587675
piR-hsa-1262222	1.23635	5.0555	0.000618065	0.0587675
piR-hsa-1260804	1.23635	5.0555	0.000618065	0.0587675
piR-hsa-1253204	1.23635	5.0555	0.000618065	0.0587675
piR-hsa-783634	1.23635	5.0555	0.000618065	0.0587675
piR-hsa-743595	1.23635	5.0555	0.000618065	0.0587675
piR-hsa-738047	1.23635	5.0555	0.000618066	0.0587675
piR-hsa-732006	1.23635	5.0555	0.000618066	0.0587675
piR-hsa-379326	1.23635	5.0555	0.000618066	0.0587675
piR-hsa-377812	1.23635	5.0555	0.000618066	0.0587675
piR-hsa-364895	1.23635	5.0555	0.000618066	0.0587675
piR-hsa-358875	1.23635	5.0555	0.000618066	0.0587675
piR-hsa-344923	1.23635	5.0555	0.000618066	0.0587675
piR-hsa-143103	1.23635	5.0555	0.000618066	0.0587675
piR-hsa-7945212	1.23632	5.05552	0.000618207	0.0587675
piR-hsa-7766885	1.23632	5.05552	0.000618207	0.0587675
piR-hsa-4442834	1.23632	5.05552	0.000618207	0.0587675
piR-hsa-4431680	1.23632	5.05552	0.000618208	0.0587675
piR-hsa-4402621	1.23632	5.05552	0.000618208	0.0587675
piR-hsa-3726223	1.23632	5.05552	0.000618208	0.0587675
piR-hsa-3681818	1.23632	5.05552	0.000618209	0.0587675
piR-hsa-3651296	1.23632	5.05552	0.000618209	0.0587675
piR-hsa-3645870	1.23632	5.05552	0.000618209	0.0587675
piR-hsa-3626841	1.23632	5.05552	0.00061821	0.0587675
piR-hsa-3619714	1.23632	5.05552	0.00061821	0.0587675
piR-hsa-2850168	1.23632	5.05552	0.00061821	0.0587675
piR-hsa-2838444	1.23632	5.05552	0.000618211	0.0587675
piR-hsa-2833421	1.23632	5.05552	0.000618211	0.0587675
piR-hsa-2826447	1.23632	5.05552	0.000618211	0.0587675
piR-hsa-2542840	1.23632	5.05552	0.000618212	0.0587675
piR-hsa-2485886	1.23632	5.05552	0.000618212	0.0587675
piR-hsa-1944903	1.23632	5.05552	0.000618212	0.0587675
piR-hsa-1937832	1.23632	5.05552	0.000618213	0.0587675
piR-hsa-1914836	1.23632	5.05552	0.000618213	0.0587675
piR-hsa-1913731	1.23632	5.05552	0.000618213	0.0587675
piR-hsa-1898326	1.23632	5.05552	0.000618214	0.0587675
piR-hsa-1896379	1.23632	5.05552	0.000618214	0.0587675
piR-hsa-1893365	1.23632	5.05552	0.000618214	0.0587675
piR-hsa-1874167	1.23632	5.05552	0.000618215	0.0587675
piR-hsa-1869249	1.23632	5.05552	0.000618215	0.0587675
piR-hsa-1294692	1.23632	5.05552	0.000618215	0.0587675
piR-hsa-1292778	1.23632	5.05552	0.000618216	0.0587675
piR-hsa-1287182	1.23632	5.05552	0.000618216	0.0587675
piR-hsa-1285462	1.23632	5.05552	0.000618216	0.0587675
piR-hsa-1285097	1.23632	5.05552	0.000618217	0.0587675
piR-hsa-1282077	1.23632	5.05552	0.000618217	0.0587675
piR-hsa-1275305	1.23632	5.05552	0.000618217	0.0587675
piR-hsa-1268284	1.23632	5.05552	0.000618218	0.0587675
piR-hsa-1268093	1.23632	5.05552	0.000618218	0.0587675
piR-hsa-1264449	1.23632	5.05552	0.000618218	0.0587675
piR-hsa-1256054	1.23632	5.05552	0.000618219	0.0587675
piR-hsa-1252676	1.23632	5.05552	0.000618219	0.0587675
piR-hsa-1251172	1.23632	5.05552	0.000618219	0.0587675
piR-hsa-1251009	1.23632	5.05552	0.00061822	0.0587675
piR-hsa-1239132	1.23632	5.05552	0.00061822	0.0587675
piR-hsa-1236753	1.23632	5.05552	0.00061822	0.0587675
piR-hsa-1235619	1.23632	5.05552	0.000618221	0.0587675
piR-hsa-785359	1.23632	5.05552	0.000618221	0.0587675
piR-hsa-784621	1.23632	5.05552	0.000618222	0.0587675
piR-hsa-784195	1.23632	5.05552	0.000618222	0.0587675
piR-hsa-778741	1.23632	5.05552	0.000618222	0.0587675
piR-hsa-777579	1.23632	5.05552	0.000618223	0.0587675
piR-hsa-777554	1.23632	5.05552	0.000618223	0.0587675
piR-hsa-774940	1.23632	5.05552	0.000618223	0.0587675
piR-hsa-770760	1.23632	5.05552	0.000618224	0.0587675
piR-hsa-758719	1.23632	5.05552	0.000618224	0.0587675
piR-hsa-757222	1.23632	5.05552	0.000618224	0.0587675
piR-hsa-746900	1.23632	5.05552	0.000618225	0.0587675
piR-hsa-741248	1.23632	5.05552	0.000618225	0.0587675
piR-hsa-736839	1.23632	5.05552	0.000618225	0.0587675
piR-hsa-736194	1.23632	5.05552	0.000618225	0.0587675
piR-hsa-736055	1.23632	5.05552	0.000618225	0.0587675
piR-hsa-735797	1.23632	5.05552	0.000618225	0.0587675
piR-hsa-729004	1.23632	5.05552	0.000618225	0.0587675
piR-hsa-721975	1.23632	5.05552	0.000618225	0.0587675
piR-hsa-720958	1.23632	5.05552	0.000618225	0.0587675
piR-hsa-361169	1.23632	5.05552	0.000618225	0.0587675
piR-hsa-357249	1.23632	5.05552	0.000618225	0.0587675
piR-hsa-355973	1.23632	5.05552	0.000618225	0.0587675
piR-hsa-355251	1.23632	5.05552	0.000618225	0.0587675
piR-hsa-353787	1.23632	5.05552	0.000618225	0.0587675
piR-hsa-352286	1.23632	5.05552	0.000618225	0.0587675
piR-hsa-336224	1.23632	5.05552	0.000618225	0.0587675
piR-hsa-163277	1.23632	5.05552	0.000618225	0.0587675
piR-hsa-151542	1.23632	5.05552	0.000618225	0.0587675
piR-hsa-140744	1.23632	5.05552	0.000618225	0.0587675
piR-hsa-137670	1.23632	5.05552	0.000618226	0.0587675
piR-hsa-4420731	1.23631	5.0558	0.000616988	0.0587675
piR-hsa-3692636	1.23631	5.0558	0.000617007	0.0587675
piR-hsa-1880789	1.23631	5.0558	0.000617025	0.0587675
piR-hsa-730258	1.23631	5.0558	0.000617044	0.0587675
piR-hsa-3698802	1.23631	5.05574	0.000617121	0.0587675
piR-hsa-1936300	1.23631	5.05574	0.00061714	0.0587675
piR-hsa-353773	1.23631	5.05574	0.000617159	0.0587675
piR-hsa-337775	1.23631	5.05574	0.000617178	0.0587675
piR-hsa-165588	1.23624	5.05584	0.000617289	0.0587675
piR-hsa-2846162	1.23139	1.87841	0.00777683	0.203702
piR-hsa-141994	1.23074	5.06251	0.000643048	0.0587675
piR-hsa-753771	1.23074	5.06254	0.000642826	0.0587675
piR-hsa-3722289	1.23068	5.06245	0.000643574	0.0587675
piR-hsa-1240639	1.23068	5.06245	0.000643593	0.0587675
piR-hsa-1889860	1.22933	6.44406	0.000717573	0.0587675
piR-hsa-1301725	1.22933	6.44406	0.000717783	0.0587675
piR-hsa-1275770	1.22933	6.44406	0.000717994	0.0587675
piR-hsa-757134	1.22933	6.44406	0.000718205	0.0587675
piR-hsa-729342	1.22933	6.44406	0.000718415	0.0587675
piR-hsa-1940237	1.22931	6.44407	0.000717435	0.0587675
piR-hsa-1917147	1.22931	6.44408	0.000717059	0.0587675
piR-hsa-152266	1.22931	6.44408	0.00071727	0.0587675
piR-hsa-374873	1.22929	6.4441	0.000717062	0.0587675
piR-hsa-786826	1.22927	6.444	0.000719523	0.0587675
piR-hsa-771806	1.22927	6.444	0.000719734	0.0587675
piR-hsa-1889025	1.22926	6.4442	0.000716208	0.0587675
piR-hsa-160169	1.22926	6.4442	0.000716421	0.0587675
piR-hsa-3740342	1.22926	6.44416	0.000716687	0.0587675
piR-hsa-1281388	1.22926	6.44416	0.000716898	0.0587675
piR-hsa-3723549	1.22925	6.44426	0.000715714	0.0587675
piR-hsa-3624323	1.22922	6.44424	0.000716021	0.0587675
piR-hsa-1917247	1.22922	6.44424	0.000716234	0.0587675
piR-hsa-786629	1.22911	6.444	0.000719612	0.0587675
piR-hsa-772283	1.22718	6.44672	0.000726226	0.0587675
piR-hsa-727270	1.22707	6.44689	0.000726577	0.0587675
piR-hsa-1289073	1.2263	6.43928	0.00072842	0.0587675
piR-hsa-241679	1.22532	5.72922	0.000701547	0.0587675
piR-hsa-856786	1.22496	5.74991	0.000689332	0.0587675
piR-hsa-1089349	1.22496	5.74991	0.000689462	0.0587675
piR-hsa-1278776	1.22496	5.74991	0.000689593	0.0587675
piR-hsa-1128995	1.22495	5.74989	0.000689403	0.0587675
piR-hsa-893866	1.22493	5.74985	0.000689115	0.0587675
piR-hsa-4537570	1.22493	5.74985	0.000689245	0.0587675
piR-hsa-52620	1.22491	5.74986	0.000689488	0.0587675
piR-hsa-945146	1.22491	5.74986	0.000689618	0.0587675
piR-hsa-3410434	1.22488	5.75004	0.000690092	0.0587675
piR-hsa-1884769	1.22359	5.15579	0.000568167	0.0587675
piR-hsa-1929239	1.21688	5.92021	0.000747275	0.0587675
piR-hsa-1291053	1.21635	5.93866	0.000741277	0.0587675
piR-hsa-1292961	1.21629	5.93856	0.000741702	0.0587675
piR-hsa-1299678	1.21629	5.93856	0.000741844	0.0587675
piR-hsa-1915164	1.21628	5.93881	0.00074195	0.0587675
piR-hsa-745125	1.21626	5.93881	0.000742184	0.0587675
piR-hsa-1881775	1.21626	5.93881	0.000742326	0.0587675
piR-hsa-1895230	1.21626	5.93881	0.000742468	0.0587675
piR-hsa-1895548	1.21626	5.93881	0.000742611	0.0587675
piR-hsa-3631217	1.21626	5.93881	0.000742754	0.0587675
piR-hsa-4456110	1.21626	5.93881	0.000742896	0.0587675
piR-hsa-4467687	1.21626	5.93881	0.000743039	0.0587675
piR-hsa-342920	1.2162	5.93883	0.000743675	0.0587675
piR-hsa-1900430	1.2162	5.93883	0.000743818	0.0587675
piR-hsa-3699222	1.2162	5.93883	0.000743961	0.0587675
piR-hsa-3647033	1.216	5.93908	0.000745048	0.0587675
piR-hsa-3670730	1.216	5.93908	0.000745191	0.0587675
piR-hsa-4383437	1.216	5.93908	0.000745334	0.0587675
piR-hsa-3723319	1.21597	5.93854	0.000742809	0.0587675
piR-hsa-3706312	1.21578	1.8979	0.00768914	0.20151
piR-hsa-359925	1.21577	5.93878	0.000744322	0.0587675
piR-hsa-1899076	1.21508	5.92759	0.000738973	0.0587675
piR-hsa-366896	1.21381	5.13695	0.000592018	0.0587675
piR-hsa-7855331	1.21368	5.11545	0.000597986	0.0587675
piR-hsa-3733887	1.21368	5.11545	0.000598096	0.0587675
piR-hsa-2847006	1.21368	5.11545	0.000598206	0.0587675
piR-hsa-2523918	1.21368	5.11545	0.000598316	0.0587675
piR-hsa-2493348	1.21368	5.11545	0.000598426	0.0587675
piR-hsa-363667	1.21368	5.11545	0.000598536	0.0587675
piR-hsa-164849	1.21368	5.11545	0.000598646	0.0587675
piR-hsa-146094	1.21368	5.11545	0.000598756	0.0587675
piR-hsa-4402558	1.21367	5.92943	0.00074509	0.0587675
piR-hsa-8392947	1.21366	5.11553	0.000597429	0.0587675
piR-hsa-1926997	1.21366	5.11553	0.000597539	0.0587675
piR-hsa-1918247	1.21366	5.11553	0.000597649	0.0587675
piR-hsa-1887876	1.21366	5.11553	0.000597759	0.0587675
piR-hsa-1290634	1.21366	5.11553	0.000597869	0.0587675
piR-hsa-1275791	1.21366	5.11553	0.000597979	0.0587675
piR-hsa-787796	1.21366	5.11553	0.000598088	0.0587675
piR-hsa-736694	1.21366	5.11553	0.000598198	0.0587675
piR-hsa-1302670	1.21357	5.11563	0.000597685	0.0587675
piR-hsa-1250921	1.21354	5.11576	0.0005973	0.0587675
piR-hsa-770427	1.21354	5.11576	0.000597409	0.0587675
piR-hsa-753729	1.21354	5.11576	0.000597519	0.0587675
piR-hsa-2839595	1.21333	5.92954	0.000748117	0.0587675
piR-hsa-138698	1.21317	5.92982	0.000747811	0.0587675
piR-hsa-1933070	1.21317	5.92982	0.000747954	0.0587675
piR-hsa-1903607	1.2131	5.92985	0.000748597	0.0587675
piR-hsa-4372025	1.2131	5.92985	0.00074874	0.0587675
piR-hsa-7586125	1.2125	5.93047	0.000752123	0.0587675
piR-hsa-144728	1.21208	5.93176	0.000752552	0.0587675
piR-hsa-4452043	1.21208	5.93176	0.000752696	0.0587675
piR-hsa-379254	1.21207	5.93176	0.000752934	0.0587675
piR-hsa-4466282	1.21207	5.93176	0.000753079	0.0587675
piR-hsa-1901518	1.21201	5.93179	0.000753726	0.0587675
piR-hsa-1297318	1.21187	5.17891	0.00057667	0.0587675
piR-hsa-1286260	1.21187	5.17891	0.000576778	0.0587675
piR-hsa-1285423	1.21187	5.17891	0.000576885	0.0587675
piR-hsa-1234656	1.21187	5.17891	0.000576993	0.0587675
piR-hsa-1299301	1.21184	5.17886	0.00057758	0.0587675
piR-hsa-3737158	1.21181	5.93203	0.00075483	0.0587675
piR-hsa-3624220	1.21177	5.179	0.00057725	0.0587675
piR-hsa-764916	1.21172	5.17875	0.000578508	0.0587675
piR-hsa-748449	1.21172	5.17875	0.000578616	0.0587675
piR-hsa-726670	1.21172	5.17875	0.000578723	0.0587675
piR-hsa-150256	1.21172	5.17875	0.000578831	0.0587675
piR-hsa-131383	1.21172	5.17875	0.000578939	0.0587675
piR-hsa-3702051	1.21171	5.17926	0.000577215	0.0587675
piR-hsa-1872977	1.2117	5.17916	0.000577402	0.0587675
piR-hsa-138345	1.21141	5.93241	0.000757272	0.0587675
piR-hsa-1886995	1.21141	5.93241	0.000757417	0.0587675
piR-hsa-3638306	1.21141	5.93241	0.000757562	0.0587675
piR-hsa-736092	1.21097	5.93312	0.00075964	0.0588059
piR-hsa-4385152	1.2109	5.93315	0.000760386	0.0588059
piR-hsa-1919200	1.20733	5.98474	0.000751854	0.0587675
piR-hsa-2845030	1.20702	5.18478	0.00059836	0.0587675
piR-hsa-2836820	1.20683	5.18528	0.000598382	0.0587675
piR-hsa-1289625	1.20683	5.18528	0.000598493	0.0587675
piR-hsa-4444972	1.20672	5.18509	0.000599884	0.0587675
piR-hsa-1883599	1.20672	5.18509	0.000599995	0.0587675
piR-hsa-1302986	1.20668	5.18512	0.000599945	0.0587675
piR-hsa-158443	1.20668	5.18512	0.000600056	0.0587675
piR-hsa-744586	1.20456	5.98871	0.000764157	0.0589171
piR-hsa-1268207	1.20418	5.98906	0.000766565	0.0590126
piR-hsa-4454128	1.20323	6.00715	0.000750907	0.0587675
piR-hsa-2488141	1.19853	5.94993	0.000749865	0.0587675
piR-hsa-1906032	1.19853	5.94992	0.00074972	0.0587675
piR-hsa-3652782	1.19793	4.94305	0.000762359	0.0588684
piR-hsa-864770	1.19274	4.81158	0.00087588	0.0633331
piR-hsa-1345044	1.19274	4.81131	0.000874908	0.0633331
piR-hsa-2831593	1.19272	4.81141	0.000875778	0.0633331
piR-hsa-98762	1.19272	4.81132	0.000875259	0.0633331
piR-hsa-562855	1.19272	4.81132	0.000875376	0.0633331
piR-hsa-1186163	1.19272	4.81132	0.000875493	0.0633331
piR-hsa-887929	1.19271	4.81134	0.000875798	0.0633331
piR-hsa-2830594	1.19271	4.81134	0.000875915	0.0633331
piR-hsa-838742	1.1927	4.81141	0.000876063	0.0633331
piR-hsa-1620373	1.1927	4.81141	0.00087618	0.0633331
piR-hsa-2481406	1.19268	4.81	0.000875738	0.0633331
piR-hsa-1007709	1.19267	4.81149	0.000876351	0.0633331
piR-hsa-950039	1.19266	4.8115	0.000876495	0.0633331
piR-hsa-1180140	1.19266	4.8115	0.000876612	0.0633331
piR-hsa-4398284	1.16392	4.98389	0.000873051	0.0633331
piR-hsa-4400892	1.10747	2.26307	0.00596915	0.178503
piR-hsa-3673670	1.10747	2.26307	0.00596988	0.178503
piR-hsa-342789	1.10747	2.26307	0.0059706	0.178503
piR-hsa-3642891	1.10278	2.27207	0.00600845	0.178503
piR-hsa-1263400	1.10255	2.27304	0.0060002	0.178503
piR-hsa-3676626	1.09038	2.30325	0.00654678	0.178503
piR-hsa-3683686	1.09038	2.30325	0.00654744	0.178503
piR-hsa-3740840	1.09038	2.30325	0.00654811	0.178503
piR-hsa-4442129	1.09038	2.30325	0.00654878	0.178503
piR-hsa-7531355	1.09038	2.30325	0.00654945	0.178503
piR-hsa-3729947	1.08805	2.30571	0.00669315	0.178503
piR-hsa-745665	1.08605	2.31208	0.00668782	0.178503
piR-hsa-1917436	1.08605	2.31208	0.00668716	0.178503
piR-hsa-146757	1.08594	2.31201	0.00669405	0.178503
piR-hsa-3743348	1.08594	2.31201	0.00669339	0.178503
piR-hsa-2484411	1.05076	1.25845	0.00552581	0.178503
piR-hsa-2832304	-1.10987	0.133214	0.00235993	0.135736
piR-hsa-2854064	-1.11814	0.679769	0.00140046	0.0970605
piR-hsa-4383132	-1.11848	0.680801	0.00139745	0.0970605
piR-hsa-1263968	-1.21142	1.40961	0.00918331	0.231999
piR-hsa-2886422	-1.91462	0.902519	0.000804444	0.0593936
piR-hsa-4192598	-1.91462	0.902519	0.000804436	0.0593936
piR-hsa-4312094	-1.91462	0.902519	0.000804434	0.0593936
piR-hsa-4361384	-1.91462	0.902519	0.000804432	0.0593936
piR-hsa-1703702	-1.91462	0.902519	0.000804195	0.0593936
piR-hsa-1249826	-1.91478	0.902644	0.000804359	0.0593936
piR-hsa-1262517	-1.91478	0.902644	0.000804357	0.0593936
piR-hsa-1272500	-1.91478	0.902644	0.000804355	0.0593936
piR-hsa-1299647	-1.91478	0.902644	0.000804353	0.0593936
piR-hsa-2680788	-1.91478	0.902644	0.000804351	0.0593936
piR-hsa-2953632	-1.91478	0.902644	0.000804349	0.0593936
piR-hsa-3437784	-1.91478	0.902644	0.000804348	0.0593936
piR-hsa-3595095	-1.91478	0.902644	0.000804346	0.0593936
piR-hsa-3618904	-1.91478	0.902644	0.000804344	0.0593936
piR-hsa-3621834	-1.91478	0.902644	0.000804342	0.0593936
piR-hsa-3641713	-1.91478	0.902644	0.00080434	0.0593936
piR-hsa-4434690	-1.91478	0.902644	0.000804338	0.0593936
piR-hsa-4451768	-1.91478	0.902644	0.000804336	0.0593936
piR-hsa-1183789	-1.91478	0.902644	0.00080411	0.0593936
piR-hsa-248036	-1.91478	0.902644	0.000804034	0.0593936
piR-hsa-527235	-1.91478	0.902644	0.000804032	0.0593936
piR-hsa-614790	-1.91478	0.902644	0.00080403	0.0593936
piR-hsa-771594	-1.91478	0.902644	0.000804028	0.0593936
piR-hsa-981093	-1.91478	0.902644	0.000804026	0.0593936
piR-hsa-1063453	-1.91478	0.902644	0.000804024	0.0593936
piR-hsa-1068581	-1.91478	0.902644	0.000804022	0.0593936
piR-hsa-1911985	-1.92517	2.52669	0.00079021	0.0593936
piR-hsa-1943089	-1.92517	2.52669	0.000789942	0.0593936
piR-hsa-3665870	-1.93009	1.96231	0.00102453	0.0731818
piR-hsa-3626919	-1.93009	1.96231	0.00102442	0.0731818
piR-hsa-3550566	-1.93009	1.96231	0.00102431	0.0731818
piR-hsa-3505338	-1.93009	1.96231	0.0010242	0.0731818
piR-hsa-3259643	-1.93009	1.96231	0.0010241	0.0731818
piR-hsa-3173117	-1.93009	1.96231	0.00102399	0.0731818
piR-hsa-1425944	-1.93009	1.96231	0.00102388	0.0731818
piR-hsa-38753	-1.93009	1.96231	0.00102377	0.0731818
piR-hsa-150054	-1.95696	2.64546	0.000752977	0.0587675
piR-hsa-341531	-1.95696	2.64546	0.000752959	0.0587675
piR-hsa-350281	-1.95696	2.64546	0.00075294	0.0587675
piR-hsa-374334	-1.95696	2.64546	0.000752921	0.0587675
piR-hsa-494162	-1.95696	2.64546	0.000752899	0.0587675
piR-hsa-648615	-1.95696	2.64546	0.000752867	0.0587675
piR-hsa-725979	-1.95696	2.64546	0.000752851	0.0587675
piR-hsa-726933	-1.95696	2.64546	0.000752835	0.0587675
piR-hsa-732988	-1.95696	2.64546	0.000752819	0.0587675
piR-hsa-735180	-1.95696	2.64546	0.000752785	0.0587675
piR-hsa-735638	-1.95696	2.64546	0.000752657	0.0587675
piR-hsa-766132	-1.95696	2.64546	0.000752532	0.0587675
piR-hsa-761802	-1.95696	2.64546	0.000752529	0.0587675
piR-hsa-766267	-1.95696	2.64546	0.000752519	0.0587675
piR-hsa-779181	-1.95696	2.64546	0.00075251	0.0587675
piR-hsa-1065599	-1.95696	2.64546	0.0007525	0.0587675
piR-hsa-1151306	-1.95696	2.64546	0.00075249	0.0587675
piR-hsa-1246206	-1.95696	2.64546	0.000752481	0.0587675
piR-hsa-1249645	-1.95696	2.64546	0.000752471	0.0587675
piR-hsa-3290269	-1.95696	2.64546	0.000752462	0.0587675
piR-hsa-3374335	-1.95696	2.64546	0.000752452	0.0587675
piR-hsa-4127911	-1.95696	2.64546	0.000752443	0.0587675
piR-hsa-3702649	-1.95696	2.64546	0.000752443	0.0587675
piR-hsa-4448355	-1.95696	2.64546	0.000752433	0.0587675
piR-hsa-4459749	-1.95696	2.64546	0.000752424	0.0587675
piR-hsa-7651761	-1.95696	2.64546	0.000752414	0.0587675
