# Supplementary material for: PIWI-interacting RNA expression regulates pathogenesis in a Caenorhabditis elegans model of Lewy body disease
Source: Nat Commun. 2023 Oct 2;14:6137. doi: 10.1038/s41467-023-41881-8 (PMC10545829; doi:10.1038/s41467-023-41881-8)
Supplement: Supplementary file 9 — Supplemenatry Data 7 [file 41467_2023_41881_MOESM9_ESM.xlsx]

## Sheet: Sheet2
Strains	Genotype	Source
N2	Wild type	CGC
CL2355	snb-1p::Aβ1-42+mtl-2p::GFP	CGC
UM0009	dat-1p::GFP	this project
UM0010	dat-1p::GFP;aex-3p::α-syn(A53T)	this project
UM0022	snb-1p::Aβ1-42+mtl-2p::GFP; dat-1p::GFP;aex-3p::α-syn(A53T)	this project
TU3311	unc-119p::YFP + unc-119p::sid-1	CGC
UM0020	unc-119p::YFP + unc-119p::sid-1;dat-1p::GFP;aex-3p::α-syn(A53T)	this project
UM0023	unc-119p::YFP + unc-119p::sid-1; snb-1p::Aβ1-42+mtl-2p::GFP; dat-1p::GFP;aex-3p::α-syn(A53T)	this project
UM0024	dat-1p::GFP;snb-1p::Aβ1-42+mtl-2p::GFP	this project
WM161	prg-1(tm872) I.	CGC
UM0025	prg-1(tm872) I.; dat-1p::GFP;dat-1p::GFP;aex-3p::α-syn(A53T)	this project
UM0026	prg-1(tm872) I.; unc-119p::YFP + unc-119p::sid-1;dat-1p::GFP; aex-3p::α-syn(A53T)	this project
tm6424	tofu-1(tm6424) V.	NBRP
UM0028	tofu-1(tm6424) V.; dat-1p::GFP;aex-3p::α-syn(A53T)	this project
UM0029	tofu-1(tm6424) V.; snb-1p::Aβ1-42+mtl-2p::GFP; dat-1p::GFP; aex-3p::α-syn(A53T)	this project
UM0030	dat-1p::GFP; tofu-1(tm6424) V.	this project
CB4037	glp-1(e2141) III.	CGC
UM0032	glp-1(e2141) III.;unc-119p::YFP + unc-119p::sid-1; dat-1p::GFP; aex-3p::α-syn(A53T)	this project
UM0033	glp-1(e2141) III.;unc-119p::YFP + unc-119p::sid-1; snb-1p::Aβ1-42+mtl-2p::GFP; dat-1p::GFP;aex-3p::α-syn(A53T)	this project
VC967	set-32(ok1457) I.	CGC
UM0034	set-32(ok1457) I.;unc-119p::YFP + unc-119p::sid-1; dat-1p::GFP;aex-3p::α-syn(A53T)	this project
UM0035	set-32(ok1457) I.;unc-119p::YFP + unc-119p::sid-1; snb-1p::Aβ1-42+mtl-2p::GFP; dat-1p::GFP;aex-3p::α-syn(A53T)	this project
MT17463	set-25(n5021) III.	CGC
UM0036	set-25(n5021) III.;unc-119p::YFP + unc-119p::sid-1; dat-1p::GFP;aex-3p::α-syn(A53T)	this project
UM0037	set-25(n5021) III.;unc-119p::YFP + unc-119p::sid-1; snb-1p::Aβ1-42+mtl-2p::GFP; dat-1p::GFP;aex-3p::α-syn(A53T)	this project
RB798	rrf-1(ok589) I.	CGC
UM0044	rrf-1(ok589) I.; dat-1p::GFP;aex-3p::α-syn(A53T)	this project
UM0045	rrf-1(ok589) I.; snb-1p::Aβ1-42+mtl-2p::GFP; dat-1p::GFP;aex-3p::α-syn(A53T)	this project
UM0046	tofu-1(tm6424) V.;snb-1p::Aβ1-42+mtl-2p::GFP	this project
NL5901	unc-54p:: α-syn::YFP	CGC
UM0047	tofu-1(tm6424) V.; unc-54p:: α-syn::YFP	this project
JIN1375	hlh-30(tm1978) IV.	CGC
UM0048	hlh-30(tm1978) IV.; dat-1p::GFP;aex-3p::α-syn(A53T)	this project
UM0049	hlh-30(tm1978) IV.; snb-1p::Aβ1-42+mtl-2p::GFP; dat-1p::GFP;aex-3p::α-syn(A53T)	this project
