# Supplementary material for: PIWI-interacting RNA expression regulates pathogenesis in a Caenorhabditis elegans model of Lewy body disease
Source: Nat Commun. 2023 Oct 2;14:6137. doi: 10.1038/s41467-023-41881-8 (PMC10545829; doi:10.1038/s41467-023-41881-8)
Supplement: Supplementary file 10 — Supplementary Data 8 [file 41467_2023_41881_MOESM10_ESM.xlsx]

## Sheet: Sheet1
Gene Symbol	Forward	Reverse
cdc-42	CTGCTGGACAGGAAGATTACG	CTCGGACATTCTCGAATGAAG
Aβ	GATGCA GAATTCCGACATGA	ACGCTATGACAACACCGCCAA
α-syn	TGGCAGAAGCAGCAGGAAAG	TTCTGGGCTACTGCTGTCAC
lmp-2	ACAACAAAAGAGCCGTGTAT	TCGTAACGTTGCATGATGACA
slc-36.2	TAGTGCTTTGTGCACAATTCG	TGGAAGGGAGTCCAGTGGTT
ncr-1	AGGCCATGGAAGTTCAGAGA	GCTGGCGTCCAGTAAAGAAG
vha-3	ATGTCGTACGACTTGGAAAC	TGGCGGTTCCGTAGGCGGCT
vha-4	ATGGCTTTCGTGTTCGTCGGA	TGAGACCACCTCCAAAGATC
vha-5	AGGATGCTGCGTTCAACATT	ATCTCATCGTAACGACGGAT
cpr-5	TGTGTCGACTCCTGCACTTC	TGGATTTGCTCGACCTTCTT
cpr-8	TCCTGTGGGGAAGGGTGTGAA	TGTACACGCTGGGTAGGTCA
asm-1	ACGATTCTGGCCAACATGGT	AAGTCCATCCATAACTTGTG
sul-3	CATTGACAATCACGGCTCTG	ACAACCGCGTCCTATTTTTG
lipl-7	AAGATATTCGAGACTCGATT	CTTGGATAGTTTCGATGATT
hsp-16.1	GTCTCGCAGTTCAAGCCAGA	TCGCTTCCTTCTTTGGTGCT
hsp-16.11	CGTCCAGCTCAACGTTCTGT	TGGCTTGAACTGCGAGACAT
hsp-16.48	GCTCATGCTCCGTTCTCCATT	TGAGAAACATCGAGTTGAACAGA
nit-1	TTGCAATTGTTCAAGCGGGG	TCCTTCTGGAGTTCGTGTGC
gst-4	CTCTTGCTGAGCCAATCCGT	GCAGTTTTTCCAGCGAGTCC
eef-1A.1	CACTTTGCTCACTCCGTAGC	GTGTCCAGTTGTGGTGGACT
eef-1B.1	ACTGGCTTCGTCTTGTCTGG	ATTAGCGTACCAACGGGCAA
elo-6	CTGGAATGCGGGTCTTGCTA	ATCCACGGCTGAAGAACTCG
msra-1	TGGAGCGTGCCTATTTTGGT	ACTCGTGTCACCACAACTCC
aex-5	TCCTGCTTTTGCTTTTTGGGG	CGATCTTTCTTGCATCGTGCT
rps-8	CTACAAGACCGGAGCCACTC	CCAATCTTGGTGTTGGCAGC
rpl-23	TCCGTCAAGAAGGGAAAGCC	AAGGTACCGTCCTTTCTGCG
21ur-2427	TAACAACACCAATTTTATAAA
21ur-10463	TAATTTTGACATTAAATGTTA
21ur-10824	GTTTTGAATAAAGTTTGCTGA
21ur-11898	TTTGAATAAAGTTTGCTGAAA
21ur-13215	TGCCAGACTTCATGGTATTTC
21ur-8870	TGATTCTTAGAGCCTTCACAA
21ur-7616	TTTTCTTTGCGATTGAGGGGG
21ur-2580	TAAAATCTTTGAAATCAGTTG
21ur-10861	TTTTAGCTCTTTAATGTTATT
