# Supplementary material for: PIWI-interacting RNA expression regulates pathogenesis in a Caenorhabditis elegans model of Lewy body disease
Source: Nat Commun. 2023 Oct 2;14:6137. doi: 10.1038/s41467-023-41881-8 (PMC10545829; doi:10.1038/s41467-023-41881-8)
Supplement: Supplementary file 12 — Source Data [file 41467_2023_41881_MOESM12_ESM.xlsx]

## Sheet: Fig. 1d
EXP. 1														EXP. 2
EV	unc-22	M03D4.6	ego-1	nrde-4	oma-1	pid-1	tofu-1	tofu-3	tofu-4	tofu-6	fkh-4			EV	unc-22	M03D4.6	ego-1	nrde-4	oma-1	pid-1	tofu-1	tofu-3	tofu-4	tofu-6	fkh-4
9	39	10	11	15	11	11	17	12	24	15	17			7	44	14	18	9	16	10	17	17	18	11	13
10	30	14	14	22	13	10	18	12	12	17	14			11	36	15	15	16	13	10	10	13	21	11	13
11	35	12	12	17	14	13	24	11	14	15	14			6	26	12	9	15	15	11	10	18	15	9	13
7	32	9	12	14	11	10	15	11	13	13	11			9	40	9	13	9	16	15	11	19	13	12	11
5	31	13	14	16	12	13	18	16	12	14	12			5	43	12	15	13	14	10	13	13	15	10	20
6	33	9	14	13	8	11	18	11	8	12	9			9	21	13	14	15	11	11	12	12	13	10	22
7	27	9	17	13	9	16	16	12	11	12	9			9	40	12	14	21	14	15	17	15	13	9	9
8	24	15	10	16	7	13	14	13	11	15	11			10	35	11	12	18	14	15	12	12	13	15	12
5	30	12	10	13	9	10	15	12	8	12	12			5	43	15	15	13	15	9	11	10	9	13	15
6	35	10	11	17	17	10	15	12	14	11	14			8	27	15	14	13	13	13	11	17	12	11	18
8	31	9	10	17	15	12	16	13	13	17	8			7	35	11	22	21	13	11	9	17	11	12	11
7	32	14	12	20	16	14	23	12	12	18	18			5	34	18	13	14	12	14	12	14	20	12	12
																					13		15	10	11
																					10		11	12	17
																					11		13	11	21
																					9		14	18	20
																					10		11	17	16
																					12		17	9	12

## Sheet: Fig. 1e
EXP. 1															EXP. 2
EV	unc-22	C06A1.4	wago-2	rde-5	rrf-1	athp-1	nrde-1	let-7	tofu-1	tofu-3	tofu-4	tofu-6			EV	unc-22	C06A1.4	wago-2	rde-5	rrf-1	athp-1	nrde-1	let-7	tofu-1	tofu-3	tofu-4	tofu-6
4	24	10	11	6	11	13	5	10	13	10	9	8			2	25	12	10	14	13	10	15	14	13	11	6	12
2	27	6	17	10	10	4	12	7	9	10	8	7			6	31	14	5	15	8	12	6	15	11	10	7	10
7	18	6	11	7	6	7	8	11	15	12	7	12			6	32	10	6	14	10	10	14	12	13	16	12	7
2	31	13	10	4	8	13	13	8	10	8	8	7			8	29	8	13	11	6	10	11	12	11	14	6	9
3	26	14	7	14	6	7	8	9	12	11	11	12			4	20	5	14	11	7	10	12	10	11	10	9	11
3	20	13	7	6	8	3	11	10	9	13	12	8			5	30	5	7	9	10	11	9	10	16	16	11	7
8	25	7	4	10	10	5	5	7	12	12	8	10			4	32	10	10	8	5	6	9	12	10	8	11	12
3	23	10	8	5	8	8	6	6	13	11	12	14			9	26	5	7	8	6	7	4	11	10	10	10	12
7	34	11	11	4	6	9	5	5	14	17	12	8			5	27	12	4	5	6	6	12	9	10	10	8	10
2	29	13	10	14	5	7	15	9	10	8	12	9			2	20	10	4	8	6	10	14	13	11	6	5	14
4	30	8	6	10	9	9	12	5	11	14	8	14			3	22	8	7	5	5	9	6	13	9	12	4	5
3	20	13	8	10	4	6	12	11	11	11	7	10			4	23	9	6	6	11	6	6	9	11	4	2	6

## Sheet: Fig. 1f
EXP.1								EXP.2								EXP.3
EV	unc-22	tofu-1	tofu-3	tofu-4	tofu-6			EV	unc-22	tofu-1	tofu-3	tofu-4	tofu-6			EV	unc-22	tofu-1	tofu-3	tofu-4	tofu-6
8	20	6	10	12	16			12	25	18	8	19	15			16	24	15	15	16	11
12	17	13	12	11	18			15	26	13	18	11	6			14	22	9	16	18	12
14	23	5	12	10	15			5	20	5	15	14	8			7	16	10	8	12	11
15	18	9	17	10	7			6	18	6	15	6	5			11	20	12	12	18	14
15	14	5	6	6	9			9	26	7	12	6	5			10	17	9	7	7	5
15	19	12	18	16	12			13	17	10	10	17	11			14	25	16	14	13	7
12	22	6	8	12	8			10	15	11	10	11	16			9	26	10	7	6	7
16	20	10	14	5	12			17	19	8	9	11	5			7	25	11	5	10	8
8	18	12	12	7	9			12	22	5	5	12	6			6	15	12	9	11	6
12	17	9	13	7	10			8	15	7	8	5	8			5	16	8	8	14	8
10	24	6	11	6	16			7	16	15	15	10	15			15	22	10	8	17	6
10	20	13	10	16	10			8	13	16	4	15	16			14	18	7	7	12	7
9	29	5	16	11	5			12	12	5	6	6	7			8	19	8	11	6	12
10	23	6	6	15	7			6	17	6	7	5	8			9	20	9	8	8	15
15	21	8	7	8	5			7	14	5	9	7	9			6	24	10	10	7	13

## Sheet: Fig. 1g
EXP.1								EXP.2								EXP.3
EV	unc-22	tofu-1	tofu-3	tofu-4	tofu-6			EV	unc-22	tofu-1	tofu-3	tofu-4	tofu-6			EV	unc-22	tofu-1	tofu-3	tofu-4	tofu-6
5	18	4.5	7.5	6.5	2.5			4	15	4	5	6	8			6	20	9	4	9	7.5
6.5	12	5	5.5	7	3			6	12	6.5	6	7	9			7.5	15	6.5	7	5.5	6
5	13	7	2	3	3			7	18	2	6	5	7.5			2.5	15	2.5	7.5	7	4
3	16	4	8.5	4	4.5			7.5	13	4.5	7	5	3.5			4	13	3	7.5	3	2.5
4	13	4.5	5	6	6			7.5	9	2.5	3	3	4.5			4.5	21	3.5	6	3	2.5
7.5	15	5	7	7.5	5			6	14	6	9	8	6			6.5	12	5	5	8.5	5.5
8	13	7	4.5	6.5	6			6	17	3	4	5	4			5	10	5.5	5	5.5	8
7	8	3	6.5	9	6.5			7	15	5	7	2.5	6			8.5	14	4	4.5	5.5	2.5
6.5	11	3.5	7.5	2.5	3.5			4	13	6	6	3.5	4.5			6	17	2.5	2.5	6	5
6	12	4.5	7.5	5	4.5			6	12	4.5	6.5	3.5	5			4	10	3.5	4	2.5	4
3.5	9	3.5	6.5	3	5.5			5	19	3	5.5	3	8			6	11	7.5	7.5	5	7.5
4	8	4	5	7	9			5	15	8	5	6	5			4	8	8	6	7.5	8
4	14	5	4	3.5	3.5			4.5	20	2	8	5.5	4			6	7	5	3	3	3.5
5.5	12	5.5	6	4	3.5			5	18	3	5	7.5	3.5			5	12	3	3.5	5	4
4.5	13	4	6	4.5	4			7.5	16	4	3.5	4	2.5			3.5	9	5	4.5	3.5	4.5

## Sheet: Fig. 1h
EXP.1								EXP.2								EXP.3
EV	unc-22	tofu-1	tofu-3	tofu-4	tofu-6			EV	unc-22	tofu-1	tofu-3	tofu-4	tofu-6			EV	unc-22	tofu-1	tofu-3	tofu-4	tofu-6
9	40	13	14	17	11			4	39	14	15	13	14			9	40	13	14	17	11
7	32	18	22	18	14			8	35	16	19	16	16			7	32	18	22	18	14
6	34	11	13	20	18			9	32	13	20	18	16			6	34	11	13	20	18
7	39	16	11	10	13			4	34	13	13	17	20			7	39	16	11	10	13
4	29	17	14	16	13			9	41	10	19	19	13			4	29	17	14	16	13
5	46	18	18	18	18			7	36	12	16	12	11			5	46	18	18	18	18
7	34	16	19	14	12			8	30	13	18	14	15			7	35	15	12	17	16
8	28	11	17	12	22			7	35	15	12	13	16			5	39	17	22	10	18
5	31	15	11	18	15			5	39	17	11	17	18			12	40	15	13	14	18
6	48	14	15	15	19			4	40	15	12	14	18			4	41	16	13	16	17
7	28	17	16	10	12			5	41	16	13	16	17			5	43	18	12	13	19
9	40	13	14	22	14			8	43	18	13	13	19			5	42	17	10	16	10

## Sheet: Fig. 1i
EXP.1								EXP.2								EXP.3
EV	unc-22	tofu-1	tofu-3	tofu-4	tofu-6			EV	unc-22	tofu-1	tofu-3	tofu-4	tofu-6			EV	unc-22	tofu-1	tofu-3	tofu-4	tofu-6
5	39	12	12	13	9			4	38	15	10	11	14			5	39	12	12	13	9
6	45	9	11	14	12			7	44	15	11	10	12			6	45	9	11	14	12
6	37	10	12	11	10			4	34	16	12	10	11			6	37	10	12	11	10
7	44	7	12	10	8			6	50	10	14	15	13			7	44	7	12	10	8
8	41	8	13	8	10			7	44	10	9	8	11			8	41	8	13	8	10
5	38	12	8	9	12			4	30	11	12	10	11			5	38	12	8	9	12
6	40	10	8	10	15			6	32	11	13	10	14			7	40	12	8	8	7
4	25	10	10	11	11			5	34	13	8	9	13			6	24	10	7	6	7
4	45	8	8	14	17			3	50	11	9	8	14			4	23	8	7	12	9
6	38	9	9	7	11			5	32	12	10	11	11			3	24	9	7	7	6
7	28	10	12	10	13			3	38	13	10	9	12			3	30	7	5	7	12
6	37	8	8	13	12			7	28	10	12	7	13			5	26	5	9	9	13

## Sheet: Fig. 2b
EXP.1									EXP.2									EXP.3
WT	tofu-1	Aβ	α-syn(A53T)	α-syn(A53T);tofu-1	Aβ;α-syn(A53T)	Aβ;α-syn(A53T);tofu-1			WT	tofu-1	Aβ	α-syn(A53T)	α-syn(A53T);tofu-1	Aβ;α-syn(A53T)	Aβ;α-syn(A53T);tofu-1			WT	tofu-1	Aβ	α-syn(A53T)	α-syn(A53T);tofu-1	Aβ;α-syn(A53T)	Aβ;α-syn(A53T);tofu-1
54	48	39	14	42	11	20			56	48	27	12	39	6	28			48	47	40	14	36	8	26
52	43	30	15	38	12	22			47	50	26	15	32	7	15			50	46	28	16	42	7	27
54	57	39	16	38	11	19			45	53	32	9	40	13	20			43	46	29	12	44	6	28
47	40	26	13	35	10	17			47	44	31	13	44	10	20			46	55	32	13	41	7	18
57	42	35	20	34	16	26			39	51	38	8	42	8	19			44	39	28	13	28	8	15
53	39	42	11	40	8	28			41	58	32	17	38	9	22			48	55	29	12	42	9	24
55	44	33	14	31	7	27			50	38	28	9	40	7	25			49	41	30	20	37	12	27
53	42	35	13	32	9	32			41	54	37	17	32	7	15			41	48	32	16	34	9	12
58	45	33	10	35	10	25			45	48	30	16	34	6	14			47	44	22	15	30	5	13
60	38	39	13	36	12	20			51	53	34	16	35	13	20			42	49	25	12	43	6	15
55	52	39	8	37	6	21			47	54	32	12	36	10	20			45	47	29	15	40	10	30
50	36	34	15	46	6	24			45	54	28	10	42	9	23			42	47	32	16	39	6	26
58	40	35	8	38	11	27			43	36	24	17	39	12	24			52	51	30	13	41	7	24
52	48	30	7	39	12	23			52	37	27	17	40	11	27			44	36	26	19	36	12	12
55	42	36	16	40	6	30			45	42	40	15	36	9	30			51	48	33	11	48	10	13
49	41	30	12	39	4	29			55	37	35	14	32	5	12			48	45	34	14	44	6	15
56	35	25	10	40	5	15			58	34	36	15	35	9	13			50	52	36	13	37	7	21
43	39	38	8	37	5	23			57	30	28	13	31	6	15			47	45	30	10	42	6	22
56	57	40	9	38	10	24			60	43	30	11	36	7	24			45	38	34	12	40	8	25
53	43	42	9	41	12	19			63	40	37	10	34	10	25			46	45	36	8	40	5	23
51	42	33	7	42	8	20			56	39	38	17	33	6	26			50	38	38	15	29	9	18
48	38	34	7	36	12	20			60	36	26	17	32	8	21			44	35	35	8	37	8	20
44	43	40	11	38	10	16			60	42	32	17	32	9	23			50	40	36	7	39	7	21
49	51	27	10	26	7	20			49	58	33	15	41	7	22			49	32	38	8	37	8	15
45	50	36	9	33	5	21			50	44	45	13	42	5	24			49	38	36	9	29	8	24
47	46	35	14	41	6	18			53	54	42	12	44	4	26			52	36	32	9	33	9	26
51	47	30	15	42	8	27			52	49	34	15	43	6	21			54	42	30	13	28	9	27
55	47	35	9	40	9	15			54	45	35	9	36	7	20			55	42	26	15	46	10	28
59	51	32	7	42	9	19			52	46	40	12	44	6	26			58	45	28	14	35	12	25
58	55	31	12	40	12	23			61	55	37	10	45	12	28			54	43	29	13	38	8	30
		33	13	43	13				49		34	10		12				55		35		45	9	32
		28	13	44	11				56		45			10				49		34			8	32
				35							42							44					7
				32																			9
				38																			6

## Sheet: Fig. 2c
EXP.1					EXP.2					EXP.3
	α-syn(A53T)	α-syn(A53T);tofu-1				α-syn(A53T)	α-syn(A53T);tofu-1				α-syn(A53T)	α-syn(A53T);tofu-1
days	dead				days	dead				days	dead
1	0	0			1	0	0			1	0	0
2	0	0			2	0	0			2	0	0
3	0	0			3	0	0			3	0	0
4	6	1			4	11	4			4	14	2
5	23	0			5	25	1			5	25	0
6	12	0			6	20	3			6	17	5
7	3	2			7	11	2			7	6	2
8	6	3			8	2	3			8	5	4
9	8	3			9	6	2			9	2	1
10	5	1			10	5	2			10	2	4
11	5	3			11	0	4			11	2	6
12	1	0			12	0	6			12	0	6
13	2	5			13	1	6			13	0	10
14	0	5			14	1	14			14	0	5
15	0	8			15	0	9			15	0	13
16	0	24			16	0	21			16	0	17
17	0	14			17	0	27			17	0	16
18	0	2			18	0	5			18	0	5
19	0	7			19	0	8			19	0	3
20	0	3			20	0	3			20	0	1
22	0	5			22	0	4			22	0	4
24	0	0			24	0	2			24	0	2
26	0	0			26	0	0			26	0	0

## Sheet: Fig. 2d
EXP.1					EXP.2					EXP.3
	Aβ;α-syn(A53T)	Aβ;α-syn(A53T);tofu-1				Aβ;α-syn(A53T)	Aβ;α-syn(A53T);tofu-1				Aβ;α-syn(A53T)	Aβ;α-syn(A53T);tofu-1
days	dead				days	dead				days	dead
1	0	0			1	0	0			1	0	0
2	2	0			2	9	0			2	2	0
3	7	0			3	12	0			3	7	0
4	68	1			4	79	2			4	39	4
5	15	2			5	30	2			5	18	1
6	18	4			6	23	2			6	24	0
7	19	2			7	17	1			7	20	6
8	3	2			8	2	2			8	9	2
9	6	9			9	13	7			9	4	5
10	3	7			10	2	9			10	6	6
11	1	6			11	3	13			11	2	10
12	2	27			12	1	10			12	1	15
13	1	4			13	2	8			13	1	10
14	0	8			14	1	16			14	0	21
15	0	8			15	0	12			15	0	11
17	0	18			17	0	28			17	0	18
19	0	15			19	0	5			19	0	2
21	0	5			21	0	4			21	0	3
23	0	3			23	0	3			23	0	0
25	0	0			25	0	0			25	0	0

## Sheet: Fig. 2e
α-syn(A53T)	α-syn(A53T);tofu-1	Aβ;α-syn(A53T)	Aβ;α-syn(A53T);tofu-1
1	0.792752	1	0.570811
1	0.54675	1	0.750618
1	0.643973	1	0.729783

[truncated: 37 more sheets: Fig. 2f, Fig. 2g, Fig. 2i, Fig. 3a, Fig. 3b, Fig. 3e, Fig. 3f, Fig. 3g, Fig. 3h, Fig. 4a, Fig. 4b, Fig. 4d, Fig. 4e, Supplementary Fig. 1a, Supplementary Fig. 1b, Supplementary Fig. 1c, Supplementary Fig. 1d, Supplementary Fig. 2a, Supplementary Fig. 2b, Supplementary Fig. 2c …]
